# Supplementary material for: Identification of Known and Novel microRNAs and Their Targets in Peach (Prunus persica) Fruit by High-Throughput Sequencing
Source: PLoS One. 2016 Jul 28;11(7):e0159253. doi: 10.1371/journal.pone.0159253 (PMC4965121; doi:10.1371/journal.pone.0159253)
Supplement: S2 Table — The summary includes the length, count, and score of each miRNA, the best homolog of each peach miRNA in other plant species, and the number of matches and mismatches between the best homolog in other plant species and the peach miRNA. (XLSX) [file pone.0159253.s002.xlsx]

## Sheet: Sheet1
S2 Table. Summary of known miRNAs identified by high-throughput sequencing in a library of the small RNAs of peach fruit.
miRNA	Length of small RNA sequence	Number of small RNA sequences	Small RNA sequence	Homolo	Homolog sequence	Match number	Mismatch number	Gap number	Score
miR156	21	1910151	UUGACAGAAGAAAGAGAGCAC	smo-miR156c	UUGACAGAAGAAAGAGAGCAC	21	0	0	42
miR157	21	169069	UUGACAGAAGAUAGAGAGCAC	ath-miR157a	UUGACAGAAGAUAGAGAGCAC	21	0	0	42
miR158	20	1	CCCCAAAGUAGACCAAUGCC	ath-miR158b	CCCCAAAUGUAGACAAAGCA	17	2	2	26
miR159	21	719	UUUGGAUUGAAGGGAGCUCUA	ath-miR159a	UUUGGAUUGAAGGGAGCUCUA	21	0	0	42
miR160	21	795	UGCCUGGCUCCCUGUAUGCCA	ath-miR160a	UGCCUGGCUCCCUGUAUGCCA	21	0	0	42
miR161	21	9	UCAAUGAUGAGAAAGUGACAA	ath-miR161.2	UCAAUGCAUUGAAAGUGACUA	18	2	2	28
miR162	21	403	UCGAUAAACCUCUGCAUCCAG	ath-miR162a	UCGAUAAACCUCUGCAUCCAG	21	0	0	42
miR164	21	7402	UGGAGAAGCAGGGCACGUGCA	ath-miR164a	UGGAGAAGCAGGGCACGUGCA	21	0	0	42
miR165	21	35	UCGGACCAGGCUUCAUCCCCC	ath-miR165a	UCGGACCAGGCUUCAUCCCCC	21	0	0	42
miR166	21	39453	UCGGACCAGGCUUCAUUCCCC	ath-miR166a	UCGGACCAGGCUUCAUUCCCC	21	0	0	42
miR167	21	27038	UGAAGCUGCCAGCAUGAUCUA	ath-miR167a	UGAAGCUGCCAGCAUGAUCUA	21	0	0	42
miR168	21	14591	UCGCUUGGUGCAGGUCGGGAA	ath-miR168a	UCGCUUGGUGCAGGUCGGGAA	21	0	0	42
miR169	21	4207	UGAGCCAAGAAUGACUUGCUG	ath-miR169a	UGAGCCAAGAAUGACUUGCUA	20	1	0	39
miR171	21	60	UUGAGCCGCGCCAAUAUCACU	vvi-miR171f	UUGAGCCGCGCCAAUAUCACU	21	0	0	42
miR172	21	373	AGAAUCUUGAUGAUGCUGCAU	ath-miR172a	AGAAUCUUGAUGAUGCUGCAU	21	0	0	42
miR319	21	4	UUGGACUGAAGGGAGCUCCCU	ath-miR319a	UUGGACUGAAGGGAGCUCCCU	21	0	0	42
miR390	21	58	AAGCUCAGGAGGGAUAGCGCC	ath-miR390a	AAGCUCAGGAGGGAUAGCGCC	21	0	0	42
miR391	19	1	ACGCAGGAGAGAUGGCGCC	ath-miR391	UUCGCAGGAGAGAUAGCGCCA	17	2	2	26
miR393	21	106	UCCAAAGGGAUCGCAUUGAUC	osa-miR393	UCCAAAGGGAUCGCAUUGAUC	21	0	0	42
miR394	20	37	UUGGCAUUCUGUCCACCUCC	ath-miR394a	UUGGCAUUCUGUCCACCUCC	20	0	0	40
miR395	21	17	CUGAAGUGUUUGGGGGAACUC	ath-miR395a	CUGAAGUGUUUGGGGGAACUC	21	0	0	42
miR396	21	10991	UUCCACAGCUUUCUUGAACUG	ath-miR396a	UUCCACAGCUUUCUUGAACUG	21	0	0	42
miR397	21	33	UCAUUGAGUGCAGCGUUGAUG	ath-miR397a	UCAUUGAGUGCAGCGUUGAUG	21	0	0	42
miR398	21	3	UGUGUUCUCAGGUCGCCCCUG	osa-miR398b	UGUGUUCUCAGGUCGCCCCUG	20	0	0	39
miR399	22	142	CUGCCAAAGGAGAUCUGCUCAG	osa-miR399e	UGCCAAAGGAGAUUUGCCCAG	19	2	1	33
miR403	21	153	UUAGAUUCACGCACAAACUCG	ath-miR403	UUAGAUUCACGCACAAACUCG	21	0	0	42
miR407	19	1	UUUAAAUAGAUACUGUUGU	ath-miR407	UUUAAAUCAUAUACUUUUGGU	17	2	2	26
miR408	21	270	ACAGGGAACAGGUAGAGCAUG	mtr-miR408*	ACAGGGAACAUGCAGAGCAUG	19	2	0	36
miR414	21	2	CUCAUCAUCAUCGUCAUCGUC	osa-miR414	UCAUCCUCAUCAUCAUCGUCC	18	2	2	28
miR415	21	9	AAAAGAAGCAGAAAUGAACAU	ath-miR415	AACAGAGCAGAAACAGAACAU	18	2	2	28
miR417	21	3	GAAUGUAUGAGUGUUGUACCA	osa-miR417	GAAUGUAGUGAAUUUGUUCCA	18	2	2	28
miR419	21	8	AUGAGGAAGAUGAUGAUGUAU	ppt-miR419	UGAUGAAUGAUGACGAUGUAU	18	2	2	28
miR435	21	1	UUAUCCGGAUGUGGAGGUGCA	osa-miR435	UUAUCCGGUAUUGGAGUUGA	18	1	3	26
miR437	21	1	AAAGCUAGACGUAUUUGACUU	osa-miR437	AAAGUUAGAGAAGUUUGACUU	18	2	2	28
miR441	24	2	UCAUCAAUAUAAACUAUGGAGAAA	osa-miR441a	UACCAUCAAUAUAAAUGUGGGAAA	21	1	4	29
miR442	24	1	GACGUGAAAUUGAAGAAGACGAAU	osa-miR442	UGACGUGUAAAUUGCGAGACGAAU	21	1	4	29
miR443	24	1	ACUCAAAUGCAAUUAAAUCUGGAC	osa-miR443	AUCACAAUACAAUAAAUCUGGA	20	1	4	27
miR444	20	1	GCAAGGAGGUGCAACUGCAA	osa-miR444a-5p	GCUAGAGGUGGCAACUGCAUA	18	1	3	26
miR445	23	1	UAAAUUGUGUAUAAUAUCGGUAU	osa-miR445a	UAAAUUAGUGUAUAAACAUCCGAU	20	2	3	29
miR447	21	3	UUGGAAGAAGAUGUAGUAGUU	ath-miR447a.2	UAUGGAAGAAAUUGUAGUAUU	18	2	2	28
miR472	22	403	UCUUUCCCAAUCCACCCAUGCC	ptc-miR472b	UUUUCCCAACUCCACCCAUCCC	20	1	2	33
miR473	21	86	ACUCUCCCUCAAAGGCUUCUA	ptc-miR473a	ACUCUCCCUCAAGGCUUCCA	19	1	1	34
miR477	22	1626	ACUCUCCCUCAAAGGCUUCUAG	vvi-miR477	AUCUCCCUCAAAGGCUUCCAA	19	2	1	33
miR478	24	1	GAGUGCUCUUCGAUUUUUAGGGAU	ptc-miR478a	UGACGUGUCUUCUAUUUUUAGGGA	21	1	4	29
miR479	21	449	UGUGAUAUUGGUUCGGUUCAU	csi-miR479	UGUGAUAUUGGUUCGGCUCAUC	20	1	1	36
miR482	20	9377	GGAAUGGGCUGUUUGGGAUG	mdm-miR482*	GGAAUGGGCUGUUUGGGAACA	18	2	1	31
miR528	18	3	UGGAAGGGCUGAGAGGUG	osa-miR528	UGGAAGGGGCAUGCAGAGGAG	17	1	3	24
miR529	23	13	AGAAGAUAGUAGAGAACAACCCU	aqc-miR529	AGAAGAGAGAGAGCACAACCC	19	2	2	30
miR530	21	14	UGCAUUUGCACCUGCACUUGU	gma-miR530	UGCAUUUGCACCUGCACUUU	20	0	1	37
miR531	21	1	CUCGCGGGGCUGUGUGGCCAU	osa-miR531	CUCGCCGGGGCUGCGUGCCGCCAU	20	1	3	30
miR533	23	1	GAGCUCGGACCAGCUGUGAGUGG	ppt-miR533a*	GAGCUGGCCAGGCUGUGAGGG	20	0	4	28
miR535	21	3996	UGACGACGAGAGAGAGCACGC	ppt-miR535a	UGACAACGAGAGAGAGCACGC	20	1	0	39
miR536	21	1	UCGUGUCAAGGCCGUGUUCAU	smo-miR536	UCGUGUCAAGCUGUGUGCAUC	18	2	2	28
miR774	22	1	UGAGAUGACGAUUUUUGGAUAC	aly-miR774b	UGAGAUGAAGAUUUGGAUGAC	19	1	3	28
miR779	22	1	UGAUUGAAAAUUUCGUUCUGAC	ath-miR779.2	UGAUUGGAAAUUUCGUUGACU	19	1	3	28
miR780	21	1	UCUUCUUGACUAUGCUGGCAU	ath-miR780.2	UUCUUCGUGAAUAUCUGGCAU	18	2	2	28
miR808	24	2	ACUCAAGUGGGAGAAUGUAAGAAC	osa-miR808	AUGAAUGUGGGAAAUGUAAGAA	20	1	4	27
miR811	21	2	UUGCUCUUGAUGAUGUGGACA	osa-miR811d.2	UACUCUUGAUGAUGUGGACGG	18	2	2	28
miR812	24	4	ACAACGUUAUAGUUGGACGAACGG	osa-miR812k	ACGAACGGUUAAAGUUGGACGCGG	21	1	4	29
miR815	22	2	AAGAGGAUGAGGAGAUUGGAUG	osa-miR815a	AAGGGGAUUGAGGAGAUUGGG	19	1	3	28
miR819	24	2	AUCAAGUGUGGACAAUAGCAGAAA	osa-miR819k-3p	UAUGAAUGUGGACAAUGCUAGAAA	21	1	4	29
miR822	22	3	AUGCUAACGCAAUGUGAUUUCU	aly-miR822	AUGUAACGCAUGUUGUUUUCU	19	1	3	28
miR823	21	1	UGGGAUGGUGUAUAAUAAGAU	ath-miR823	UGGGUGGUGAUCAUAUAAGAU	19	0	4	26
miR825	21	1	UUCUCAAGAAGGCUGCCGAUC	ath-miR825	UUCUCAAGAAGGUGCAUGAAC	18	2	2	28
miR827	21	269	UUAGAUGACCAUCAACAAACA	ghr-miR827a	UUAGAUGACCAUCAACAAACA	21	0	0	42
miR829	24	10	AGCUCUGAUACCAUGAAGGAAGUU	ath-miR829.1	AGCUCUGAUACCAAAUGAUGGAAU	21	1	4	29
miR831	24	2	AGAGAGGGAGAAUGGAGAUGAGAU	aly-miR831*	AGAAGAGGUACAAGGAGAUGAGA	20	2	3	29
miR832	21	1	UCUGGGAUCGGGAAUUUGGAA	ath-miR832-5p	UGCUGGGAUCGGGAAUCGAAA	18	2	2	28
miR834	18	1	UGGUAGAAGUAGUGGUAA	ath-miR834	UGGUAGCAGUAGCGGUGGUAA	17	1	3	24
miR835	22	2	UGGAGAAGAUAGCAGAGAACAA	ath-miR835-3p	UGGAGAAGAUACGCAAGAAAG	19	1	3	28
miR837	22	1	AAAGAACAAAGAAACUGACUAA	aly-miR837-3p	AAACGAACAAGAAACUGAUGA	19	1	3	28
miR838	22	1	UUUUCUUUUUCUUCGUCUGCAA	aly-miR838	UUUUCUUCUUCUUCUUGCACA	19	1	3	28
miR839	21	3	UCCAACCCUGUCGUCGUUCCC	ath-miR839	UACCAACCUUUCAUCGUUCCC	18	2	2	28
miR840	24	1	UUUUUUGGUCCCUGUAGUUUGGCU	aly-miR840*	UUGUUUAGGUCCCUUAGUUUCU	20	1	4	27
miR841	24	1	UAUUGAGCCACGUGGAAACAUGAA	ath-miR841b	UACGAGCCACUGGAAACUGAA	20	1	3	30
miR844	21	2	AAAGGACUGAGAAAGAGGGCU	aly-miR844	AGAAGGACUAGUAAGAUGGCU	18	2	2	28
miR845	24	31	UAAUGCUCUGAUACCAAGUUGACA	vvi-miR845a	UAGCUCUGAUACCAAUUGAUA	20	1	3	30
miR846	18	4	UUCAGGGACUCAUCAGGA	aly-miR846*	UUCAGGGACUUCAAUUCAGAA	17	1	3	24
miR847	21	1	UGUUGAUGAUAGGAAUGUGAA	aly-miR847*	UCUUGAUGAAGAGGAAUGGAA	18	2	2	28
miR851	20	44	UGGGCUGGCAACUAGACGAC	ath-miR851-3p	UGGGUGGCAAACAAAGACGAC	18	1	3	26
miR853	23	1	CAACCGGAAACGGAGAGCAGUUA	aly-miR853	CAACCGGAAAGGGGAGCAGCA	19	2	2	30
miR854	24	9	GAUGAGAGGAUGGGAGGGAGGAGU	ath-miR854a	GAUGAGGAUAGGGAGGAGGAG	20	0	5	25
miR855	24	2	ACCAAAAGAUAAGGUAGAAAGGAA	ath-miR855	AGCAAAAGCUAAGGAAAAGGAA	20	2	2	32
miR857	23	3	AAACCUACACCAUACAGUAAAUA	aly-miR857*	AAACUUUCACCAUACAAAAUA	19	2	2	30
miR858	21	12878	UUCGUUGUCUGUUCGACCUGA	ath-miR858b	UUCGUUGUCUGUUCGACCUUG	19	2	0	36
miR860	23	9	UCAAUAGAAGGGGACUAUAUAUA	aly-miR860	UCAAUAGAUUGGACUAUAUAU	19	2	2	30
miR861	21	1	GUUUGGAGAAUAUGAAGCAUG	aly-miR861-5p	GUUUGGAGAAAUAUGCAUCAU	18	2	2	28
miR862	24	3	UGCAGAGAUGGUCUUUGAAUGAAU	gma-miR862a	UGCUGGAUGUCUUUGAAGGAAU	20	2	2	32
miR863	21	5	UUGAGACAACAAAGACAUGGU	ath-miR863-3p	UUGAGAGCAACAAGACAUAAU	18	2	2	28
miR865	21	1	AUGAAUUAAGACUAAUUAGAG	ath-miR865-5p	AUGAAUUUGGAUCUAAUUGAG	18	2	2	28
miR869	20	1	AUAUGCUUCAAUUCUGUGUU	ath-miR869.1	AUUGGUUCAAUUCUGGUGUUG	18	1	3	26
miR893	20	1	UAUUGGACUUGUGGUGGGGC	ppt-miR893	AUUGGGACUUGUGCUGGGAC	17	2	2	26
miR894	20	4429	GUUUCACGUCGGGUUCACCA	ppt-miR894	CGUUUCACGUCGGGUUCACC	19	0	2	32
miR897	24	4	UGUCAAGUGGAACACUAGCAGAAU	ppt-miR897	UGAUCAAGUGGAAACUCAGCAAA	21	0	5	27
miR902	21	5	AGAAGGUCUGCAUUCACAGCU	ppt-miR902a-3p	ACGAAGGUCUGCAUCAUAGC	18	1	3	26
miR905	20	2	AGGGCCCUGUAUGAUGGCAC	cre-miR905*	AGGUCCCUGGAUAUGGCACC	17	2	2	26
miR906	19	1	CGAUUGGUGGGGGUGACAG	cre-miR906-5p	CGGUUGGUGGGCGUGAUCAGC	17	2	2	26
miR911	19	1	ACAUGGGAGACUGCCAUUU	cre-miR911	ACAAUGGUAGUACGGCCAUUU	17	2	2	26
miR913	21	20807	ACGGACUCGUCAGGUGGGUAA	cre-miR913*	ACGGACUCGCAGGUGUGCAAG	18	2	2	28
miR916	21	7	CAAGGUCCUGGGUUCGAGUCC	cre-miR916	CCAAGGUCAUCGGUUCGAUCC	18	2	2	28
miR919	21	1	AUUCGGAGAUGCUGAUCGGAU	cre-miR919.1	AAUCGAGAUGCUGACCGAGAU	18	2	2	28
miR946	24	1	UUGGUGGAUAGAGUUAAGGGUUGU	pta-miR946a*	UGUGGAUAGAGAAGGGUUAGU	20	0	5	25
miR948	18	1	AGGCUGUGGCGGAUCCGG	pta-miR948	UCAGGCUGUGUGGGAUCCGG	16	2	2	24
miR1023	21	14	AAGAAUUGAAAAGAAUGCAUG	ppt-miR1023b-3p	AGAGAAUUGAAGAGAGUGCAU	18	2	2	28
miR1024	23	3	UCUGGCUUGAGAUUGUAGGUUUC	ppt-miR1024a	UCUGGUUGGAUUGUAGGCCUC	19	2	2	30
miR1026	18	1	UAGAAAGACUGAGGCACA	ppt-miR1026a	UGAGAAAGACUUGAGAGGACA	17	1	3	24
miR1028	21	1	UGACCUUGUAGAACACGUGCC	ppt-miR1028a-3p	UGACAUUGUAGAUCUACGUGC	18	2	2	28
miR1030	21	1	UCUGCAUUUGCACCUGCACCU	ppt-miR1030a	UCUGCAUCUGCACCUGCACCA	19	2	0	36
miR1033	22	1	UAACGGGUCGUGUAUGGGUCAC	ppt-miR1033a	UGACGGGUCGUGAUGGGCACU	19	1	3	28
miR1045	19	1	AUAGGCUGCUUUUGACGUU	ppt-miR1045	AAGUGCUGGCUUUUUGACGUU	18	0	4	24
miR1048	23	1	GAGAGACAUGAGAGUAGACGACA	ppt-miR1048-5p	UAGAACAUGAGUGUAGACGAC	19	2	2	30
miR1049	24	1	UUCUCUCUUAGCUCACACAGCUCU	ppt-miR1049	UCUCUCUUAGCCAAACAGUCU	20	1	3	30
miR1052	23	1	UUCAUUUUAUUUGGAUUGAGGUA	ppt-miR1052	UUCCUUUUAUUGAUUGUGGUA	19	2	2	30
miR1053	23	2	AUGGUUUACUCAAAGUUGGACUA	ppt-miR1053-5p	GAUGGGUUAUCUCAAAGUGGACUU	20	2	3	29
miR1067	21	4	ACAUACUAACUUUGAGGACCA	ppt-miR1067	ACAUACUGAAGUUUGAUGCCA	18	2	2	28
miR1069	21	6	UCUCAAGUAUUAUCGAUCGGA	ppt-miR1069-5p	UCUCAAGUCUUAUCAUUGGAU	18	2	2	28
miR1077	21	1	UUGACAAUGUUAGGAUGCGGC	ppt-miR1077-5p	UUCAAAUGUUCGGAUGCGUGC	18	2	2	28
miR1079	24	1	ACCUAAUAAGAAUUGUCUAUGUGU	ppt-miR1079-3p	ACCAAAAGAAUAGCUAUGUGGU	20	1	4	27
miR1088	24	2	UCUGAGAAGAAAGAUGAGCACCAU	smo-miR1088-5p	CAGAAGAAAGAGAGCACGCAU	20	0	5	25
miR1091	22	2	CGGAGUGAGUGGAGGAUGUAGC	smo-miR1091	CGGCAGUGAGGGAGGAUUUGC	19	1	3	28
miR1092	24	1	UGGACAGGAACUGCAUCGGUGUCU	smo-miR1092	UGACAGGAAUGCAUUGGUGUU	20	1	3	30
miR1094	21	1	UACUUCUCCGCUUCCAGAGUC	smo-miR1094b	UACUUCUCUGUUCCACAGUAC	18	2	2	28
miR1097	21	1	UAUGCCAUUGUUGUAGUCGGA	smo-miR1097	UAGCCAUUGUUGUUGUUGGAA	18	2	2	28
miR1099	21	4	UAUAGUCAAUGGUUCUUCGUC	smo-miR1099	UAUAGCAAUGGUGUUUUUGUC	18	2	2	28
miR1102	22	1	UAGCCAUUGCAGCGUCUAAGCA	smo-miR1102	AGCUAUUGCCAGCGUCAAGCA	19	1	3	28
miR1106	20	1	UUUAAAGGUCGGUAAUGUUA	smo-miR1106	UUUAAAGGUGUUAAUGUGUGA	18	1	3	26
miR1108	22	1	AUGGCUGAGAGCACAUAACCCA	smo-miR1108	UGAGCUGAGAGACAUAACCCC	19	1	3	28
miR1109	21	3	UUGUUGGAGAUUUUGGUGAAC	smo-miR1109	UAGUGGGAGAUUUUGUGUAAC	18	2	2	28
miR1110	19	1	GCAGGGCGGUGGUCAUGGA	smo-miR1110	GCUAGGGGCAGUGGUCAAGGA	17	2	2	26
miR1112	19	1	CGGAAUGCUAAAAAGGUCA	smo-miR1112-3p	AGGAAUGCUAUAACAAAGUCA	17	2	2	26
miR1113	20	1	GACAGAUCAUAAGGUAGCCA	smo-miR1113	UGAGCAGUCAUAAGGUAGCCU	18	1	3	26
miR1114	21	1	AAGGGACCUAACAUGAGCCAG	smo-miR1114	AAGGGACAAAACAUUGAGCAG	18	2	2	28
miR1115	23	1	UCACCGAAAGUGGCCUGAGCAAA	smo-miR1115-3p	UCACCAAAGUGCCUGAGCUCA	19	2	2	30
miR1120	24	1	ACAUGUUAUUAUAUUAUGGACGGA	tae-miR1120	ACAUUCUUAUAUUAUGAGACGGAG	21	1	4	29
miR1121	24	1	AGUAGGAUACGAAACGGGCUCUUA	tae-miR1121	AGUAGUGAUCUAAACGCUCUUA	20	1	4	27
miR1126	20	2	CCAACUAGACUACAACGGAA	hvu-miR1126	UCAACUAUGGACUACAUACGGAA	19	1	3	28
miR1132	22	1	UCAUUAUGGACACAGGAAGCAG	tae-miR1132	CAUUAUGGAACGGAAGGAG	18	1	3	26
miR1134	22	1	CGAACAACAACAAUGAUGAAGG	far-miR1134	CGACAACAACAACAAGAAGAAGAG	20	1	4	27
miR1139	24	1	AGAGCUAACUCAUACACAAGAACA	tae-miR1139	AGAGUAACAUACACUAGUAACA	20	1	4	27
miR1149	21	1	UGAUUGUUUGAAAGGAGGGUC	cre-miR1149.2	UGUUGUCUGACAUGGAGGGUC	18	2	2	28
miR1150	21	70	AAGGGACAUUGGAUGCGCGCA	cre-miR1150.1	AGAGGGACAUUGAUGCGCUGC	19	0	4	26
miR1151	20	1	AAGGUGUGCUCGGGACCCGG	cre-miR1151a*	ACGGGGUGUGGGACCCGG	16	2	2	24
miR1153	19	5	GGGUGAUAAUGGAUGGCUC	cre-miR1153.1*	GAUUGUAAUGCGAUGGCUC	16	2	2	24
miR1160	19	1	AAGGACCGUGCCGAAGGGA	cre-miR1160.3	AAGGACCCGUGCGGGAAGGGA	18	1	2	29
miR1161	19	1	AUCCUGGAUUGUCAACAGC	cre-miR1161a	UACUGGAGUUCUCAACAGC	16	2	2	24
miR1162	24	1	UGUUGCUAGUAGUGAGCCGCUGAC	cre-miR1162	UGUUGUAGUAGUUUAGCCCUGC	20	1	4	27
miR1163	20	4	AGGCAUCUGCGUGCUCCUGG	cre-miR1163.2	AGGGCAUGCUGCGUGCCAUGG	18	1	3	26
miR1168	21	1	UGUGGACAAGGGCAAGCUGAA	cre-miR1168.1	UGUGGACAAGGCCAAGUCCGA	18	2	2	28
miR1171	24	9	UGGAUGUGGAAGUGGAGGUAGUGU	cre-miR1171	UGGAGUGGAGUGGAGUGGAGUGG	20	2	3	29
miR1172	22	1	UAGAUCUGGACACUGCAGUGAA	cre-miR1172.2	UAGGAUCGGAGACGCAGUGAA	19	1	3	28
miR1211	21	5	AGGAGGGAAUGGUUGUGGAAG	ppt-miR1211*	AGGGAGGGAUGGUUAUGCAAG	18	2	2	28
miR1214	21	8	UGCAUGUAGUAUCUCGCGGCC	ppt-miR1214	UACUAUGAGAAUCUCGCGGCC	18	2	2	28
miR1217	24	1	UGUAUACAUGUUGAGCAAAUGAGC	ppt-miR1217-5p	UGGUAUCAUGUUGCAAAUGGC	20	0	5	25
miR1220	20	1	UUCGGUGGUGAGCAGAGAUA	ppt-miR1220a	UUCCGGUGGUGAGGAAGAUAG	18	1	3	26
miR1221	24	1	UGGGCCCGAUGCACAGCACUCUAC	ppt-miR1221-3p	UGGCCCAUGCACAGUAUCUACG	20	1	4	27
miR1222	23	2	UUGAAGGAGUGGCAUUGUGUGUA	ppt-miR1222a	UUGAAGGAGUUCAUUGGUAUA	19	2	2	30
miR1223	21	1	UUGAGAGUAAUGGACACCUCU	ppt-miR1223d	UUGUAGAGUCAUACACCUCU	18	1	3	26
miR1310	22	6	GGCAUCGGGGGCGCAACGCCCU	pta-miR1310	GGCAUCGGGGGCGUAACGCCCCU	21	1	1	38
miR1312	24	12	UUUGGACAGAAAAAUGGCGUCAUA	pta-miR1312	UUUGGAGAGAAAAUGGCGACAU	20	2	2	32
miR1317	24	2	AGAAAUGAUCAUUGGCCUAUCUAG	osa-miR1317-3p	GAAAUGAUCUUGGACGUAAUCUAG	21	1	4	29
miR1318	22	2	UCGCAGGAGAGAUGGCACUGAC	osa-miR1318	UCAGGAGAGAUGACACCGAC	18	2	2	28
miR1319	20	1	AACGGCAUCUGUAAAUAAUA	osa-miR1319	AACCGGCAUCUGUAAUAUAUUAUA	20	0	4	28
miR1320	22	2	UGGAACGAGAGGAAUAUGUAUA	osa-miR1320	UGGAACGGAGGAAUUUUAUAG	19	1	3	28
miR1424	24	3	AUGCACGACUGAUGCUAACAUUGU	osa-miR1424	AUGCACACUGAUGCUGAUUGU	20	1	3	30
miR1425	20	1	UAAUUAAAUCCUUUGCUGCU	osa-miR1425-5p	UAGGAUUCAAUCCUUGCUGCU	18	1	3	26
miR1426	24	1	AGAAUCUUGAGUGCAUGAAUAAAU	osa-miR1426	AGAAUCUUGAUGAUGAUUAAA	20	1	3	30
miR1432	21	2	CUGGAGGAAGAUGACACCGAU	ssp-miR1432	CUCAGGAAAGAUGACACCGAC	18	2	2	28
miR1438	24	1	AGGGUAAUUUUAUAAUUUUGUAUC	osa-miR1438	AGGGUAAUUUUAUCAUUUUUAA	20	2	2	32
miR1439	22	1	UUUUGGAAGGAGAUGAGUUUUA	osa-miR1439	UUUUGGAACGGAGUGAGUAUU	19	1	3	28
miR1441	21	1	AAUUGGAUGUCGAAAAGGUUU	osa-miR1441	ACCGGAUGUCGGAAAAGGUUU	18	2	2	28
miR1442	21	1	AUUCAAGUAGAUAGAUGUAGU	osa-miR1442	AUUCAUAGUACUAGAUGUGU	18	1	3	26
miR1447	21	1	UCAGAAUUGCAGUGCCUUGAU	ptc-miR1447	CAGAAUUGCAGUGCCUUGAUU	20	0	2	34
miR1450	21	14	UUCAAUGGCUCGGUCAGGUUA	ptc-miR1450	UUCAAUGGCUCGGUCAGGUUAC	21	0	1	39
miR1507	24	1	AGAGGUGUUUGAGAGCAUGGAGAA	gma-miR1507c*	GAGGUGUUUGGGAUGAGAGAA	20	0	5	25
miR1508	21	13	UAGAAAGGGUCACUAGCAGUU	gma-miR1508b	UAGAAAGGGGAAUAGCAGUUG	18	2	2	28
miR1509	22	32	UUAUAUAAUGAAAUCACGGCCG	gma-miR1509a	UUAAUCAAGGAAAUCACGGUCG	19	2	2	30
miR1511	20	325	ACCUGGCUCUGAUACCAUAA	gma-miR1511	AACCAGGCUCUGAUACCAUG	17	2	2	26
miR1512	24	1	UCAUGAAUCAUAUCUUUAGAGCAU	gma-miR1512c	UAACUGAACAUUCUUAGAGCAU	20	1	4	27
miR1513	24	3	UUCAAAUGUGUAGAAGGUCUGGUC	gma-miR1513*	UUUAAAUGUGUAUAAGUCAUGGU	20	2	3	29
miR1518	23	1	UGUGUUGGUAAAUUUAAUAUGCA	gma-miR1518	UGUGUUGUAAAGUGAAUAUCA	19	2	2	30
miR1519	23	1	UAAUGUAGACAAAAUAGUCAUUA	gma-miR1519	UAAGUGUUGCAAAAUAGUCAUU	20	1	3	30
miR1520	24	14	AUCAGACAUGGGACACGUGGCACA	gma-miR1520d	AUCAGAACAUGACACGUGACAA	20	1	4	27
miR1521	24	1	ACUUGACACGUGUUCAUAGUCAUA	gma-miR1521b	GACUGUCACGUGUCAUAAUCAUA	20	2	3	29
miR1526	20	3	CCGGAAGAGGAGCUAAGCAA	gma-miR1526	CCGGAAGAGGAAAAUUAAGCAA	18	2	2	28
miR1532	24	1	AAGCGCUAAGGGAGACGAGAGCUC	gma-miR1532	AACACGCUAAGCGAGAGGAGCUC	20	2	3	29
miR1535	21	2	CUGCUGUUUGUGGGGAUGACU	gma-miR1535	CUUGUUUGUGGUGAUGUCU	17	2	2	26
miR1847	19	1	UGCAGAUGAGGUGUGGCAC	osa-miR1847.1	UGCAGUUUGCAGUUGUGGCAC	17	2	2	26
miR1850	20	1	UGGAUGUGGGAGAAUUGGGG	osa-miR1850.1	UGGAAAGUUGGGAGAUUGGGG	18	1	3	26
miR1853	24	1	UAAGUUGGGGAUAAUAUCGGUGCU	osa-miR1853-3p	UAAUUGGGGAUGUUCGGUUGCU	20	1	4	27
miR1854	22	17	UCCAAUUUUGAAGAUUUCUGAU	osa-miR1854-3p	UCCAAUUUGGGGAUUUGCUGAU	19	2	2	30
miR1858	23	4	GAGAGGAGAACGGAGUGAGGAUC	osa-miR1858a	GAGAGGAGGACGGAGUGGGGC	19	2	2	30
miR1860	24	1	AUCUGGAAAGCAAGCUUUAUCUCU	osa-miR1860-3p	AUCUGGAAGCUAGGUUUUCUCU	20	2	2	32
miR1861	25	1	UGAUCCUUCAGGCAGAAACGGGAUG	osa-miR1861a	UGAUCUUGAGGCAGAAACUGAG	20	2	3	29
miR1862	21	3	UGAGGUUGGCUUCAAUUUUGG	osa-miR1862f	AUGAGGUUGGUUUAUUUUGG	18	1	3	26
miR1863	24	5	AAGCUCUGAUACCAUGUUAGACAA	osa-miR1863	AGCUCUGAUACCAUGUUAGAUUAG	21	2	2	34
miR1867	22	1	UUUUUUUUUAGGACAAGGGGUU	osa-miR1867	UUUUUUUUCUAGGACAGAGGGAGU	20	2	2	32
miR1869	23	2	GUGAGAAAAUAGGACAGGAGGUA	osa-miR1869	UGAGAACAAUAGGCAUGGGAGGUA	20	2	3	29
miR1870	23	3	UGUGAGUUAGACCAGUUGGCCAU	osa-miR1870	UGCUGAAUUAGACCUAGUGGGCAU	20	2	3	29
miR1871	21	1	AUGGCUUGUAGCUGUUGGUUU	osa-miR1871	AUGGCUCUGAUAUCAUGUUGGUUU	20	1	3	30
miR1873	24	3	UCAAUAUGGGUAUGAAGCUGGAAG	osa-miR1873	UCAACAUGGUAUCAGAGCUGGAAG	21	2	2	34
miR1875	23	1	CAAUGAAUGAACUGCAACAGAAA	osa-miR1875	ACAAUGGAGUGAAGUGCAACAGAA	20	2	3	29
miR1877	23	2	AGAGUGAAUGAGAAUGAGAGGGA	osa-miR1877	AGAUGACAUGUGAAUGAUGAGGGG	20	2	3	29
miR1878	24	3	AUUUGUAUUGUUAAGACUUGGUUU	bdi-miR1878	AUUUGUAGUGUUCAGAUUGAGUUU	21	2	2	34
miR1880	23	1	UCCAACCGGGCCACAUUUAGCUU	osa-miR1880	UUCCAAGCGGGCCACUUAAGCAUU	20	2	3	29
miR1881	23	1	AAGUUGAUUGUAGCAUGGUGGAU	osa-miR1881	AAUGUUAUUGUAGCGUGGUGGUGU	20	2	3	29
miR1884	23	1	AAGUGGAUACACGUUGACUUUUA	osa-miR1884b-5p	AAUGUAUGACGCUGUUGACUUUUA	20	2	3	29
miR1886	23	213	UGUGAGAAUGUGAAGAUGAAAUG	ath-miR1886.1	UGAGAGAAGUGAGAUGAAAUC	19	2	2	30
miR1888	21	1	UUGGCUAAGAUUGGAUGAAGA	ath-miR1888b	UUAGGCUAAGAUUUGUGAAGA	19	1	2	31
miR1916	21	1	AUUCACUUAGAGCAUCCACAA	sly-miR1916	AUUUCACUUAGACACCUCAA	18	1	3	26
miR1918	20	1	UCUUGGUGAAGUUGGAUCUC	sly-miR1918	UGUUGGUGAGAGUUCGAUUCUC	18	2	2	28
miR2079	24	3	GUAGAGAUUCGAUGUUGAGACGCA	ppt-miR2079	AGAGUUGAUGUUGAUGACGCA	20	0	5	25
miR2083	19	1	AGAUAGAGGAUCAAGAAGA	ppt-miR2083-3p	AGAUUGACGAGUGCAAGAAGA	17	2	2	26
miR2086	24	1	GACAUGAAUGAAGACACUGAAGAA	mtr-miR2086	GACAUGAAUGCAGAACUGGAA	20	1	3	30
miR2089	20	1	AGGAUUGGUGUAAUGGUAGC	mtr-miR2089*	AGGAUUGGUGUAAUAGGUAAAA	18	2	2	28
miR2091	21	2	CACAUUGCCCCUCUAGGCUUG	osa-miR2091-3p	CAUACAUUGCCUCCUAGGCUUG	19	1	3	28
miR2093	19	1	GUGCAUCAGUUGGAAGACA	osa-miR2093-5p	GUGCAUUAAUUGGAAGAACA	17	2	1	29
miR2094	22	1	UGGCUGCUAGCUGCUGAGGUGG	osa-miR2094-5p	UGGCUGCUAGGCUCCUGGGUG	19	1	3	28
miR2095	24	1	CGAUAAUUUGACGGAUUGAAUUAG	osa-miR2095-5p	CUGAUAAUUUUACGAUGAAUAG	20	1	4	27
miR2100	24	1	CAACAGCAUGUUUAGGGGAGUUGG	osa-miR2100-3p	AACCGCUGUUUAGGCGGAGUGG	20	1	4	27
miR2105	21	3	UCUGUGAUGAUGAAUGAUGCU	osa-miR2105	UUGUGAUGUGAAUGAUUCAU	18	1	3	26
miR2106	19	1	CCGAGGUUACGGAUCCAUU	osa-miR2106	CCGAGGUUUUCUGGAUACAUU	17	2	2	26
miR2108	24	2	UCUAAUGUGGUUGAUGCUUGUCGG	gma-miR2108a	UUAAUGUGUUGUGUUUGUCGG	20	1	3	30
miR2111	20	3	UAAUCUGCAUCCUGAGGUUU	ath-miR2111a	UAAUCUGCAUCCUGAGGUUUA	20	0	1	37
miR2118	22	810	CUACCGAUUCCACCCAUUCCGA	mtr-miR2118	UUACCGAUUCCACCCAUUCCUA	20	2	0	38
miR2119	22	1	ACUCAAAUGGAGUGUAGGGGAA	gma-miR2119	UCAAAGGGAGUUGUAGGGGAA	19	1	3	28
miR2120	24	2	AAAGUCUUUGUCCCGGUGGAUUAC	osa-miR2120	AAAGAUCUUUAGUCCCGGUUGUUC	21	1	4	29
miR2199	19	124	UGAUAACUCGACGGAUCGC	mtr-miR2199	UGAUACACUAGCACGGAUCAC	17	2	2	26
miR2275	21	17	UUCAGUUUCUGUCUAAACUCA	zma-miR2275b-3p	UUCAGUUUCCUCUAAUAUCUCA	19	1	3	28
miR2586	20	1	CGAGGAUGUCUCCGUGCUCA	mtr-miR2586	CGAGGAGUGUCCGUGCUUCAU	18	1	3	26
miR2590	22	1	AGAUCAUGGCAGAGAAAAUCAC	mtr-miR2590h	AGAAUGACAUGGCAGAAUAAUCAC	20	1	4	27
miR2592	20	1	AGGCUGGUUUGAGAUGGGUU	mtr-miR2592ap	AGGCUGGUUUAGAUGAAGGUA	18	1	3	26
miR2600	24	1	UGGCGAUUGUGGCAUGUGAUUGGU	mtr-miR2600b	AAGCAUUGUGGCAUUGUGAUUGGU	21	2	2	34
miR2601	20	1	UAUUUGGAUCGGGUUGGCCC	mtr-miR2601	UAUUUGGUAUCGCUUUGGUCCC	18	2	2	28
miR2604	24	8	GUAGAAUUUUUAUGUGGGACUGUU	mtr-miR2604	UAAUUUUUAUGUGGGAGUGUU	20	1	3	30
miR2606	24	1	AUUAGACACUACUACAAAAAACAC	mtr-miR2606d	AGUUAAGAACCAUACAAAAAACAC	21	1	4	29
miR2607	21	5	AAGAUGAUUAUGUGAUGGUGU	mtr-miR2607	AUGUGAUUAUGUGAUAAGUGU	18	2	2	28
miR2609	21	1	UGGAAGCAAAGGUUCUCAGCG	mtr-miR2609a	UGGAAGUAAUAGGUUCUCACU	18	2	2	28
miR2610	21	3	AAGAUUCAGACUUGAUGGCUU	mtr-miR2610a	AGAUUGAGACUUGUAUGGCUU	19	1	2	31
miR2611	21	1	UUUUGACAGUGUUUGACAGAA	mtr-miR2611	UAUUUGUCAGUGUUUGAUGAA	18	2	2	28
miR2614	21	2	ACAGGUUGACUCGUUAAGUUC	mtr-miR2614	CGGUUCGACUCGUUAGGUUC	18	1	3	26
miR2616	20	1	UUGGUUUGGUUCGGUCGGUU	mtr-miR2616	AUUGGGUUUGGUUCGGGCGGAU	18	2	2	28
miR2619	21	1	AUAGUUCUGAUUCUUUGGCAU	mtr-miR2619b	AUAUGUUUUGAUUCUUUGGCA	19	1	2	31
miR2628	21	895	CAGGAAAGAAUGUGAUGAGUA	mtr-miR2628	CAUGAAAGAAUGAUGAGUAA	18	1	3	26
miR2631	21	4	UGACAUCCUCGUCGGCACACU	mtr-miR2631	UGACACGCCACGUGGCACACU	18	2	2	28
miR2643	20	1	UUUGGGAGCAGAGAAUUGAG	mtr-miR2643	UUUGGGAUCAGAAAUUAGAGA	18	1	3	26
miR2652	19	1	CUGGAGGUGCAUAAGGAUU	mtr-miR2652a	UAUGCAGGGUGCAUAAGGAUU	17	2	2	26
miR2654	18	1	UUCAGGGACACAGUGGCU	mtr-miR2654	AUUCAGGGACAAAGUGUGCG	16	2	2	24
miR2658	20	1	UGUGACUUGUAUAUGACUGC	mtr-miR2658	AUGUGACCUUGUAUAUGAUC	18	0	4	24
miR2660	21	1	UAAGCACAUCGCUAUAAUGUA	mtr-miR2660a	UAAGACAUCAGCUAUAAGCUA	18	2	2	28
miR2661	21	1	UAGGUGGAGAAAAAUGGGCGG	mtr-miR2661	UAGGUUUGAGAAAAUGGGCAG	18	2	2	28
miR2664	23	1	AAUUGUGGUGAUGUGGACUAGUC	mtr-miR2664	AAUUGUGGUGGGUUGACAGUC	19	2	2	30
miR2665	21	1	UGAUUUCGGACAAAAAUUGAA	mtr-miR2665	UGAUUUCAGGUCAAGAAUUGA	18	2	2	28
miR2666	19	1	CGAAAGCCGGAUAUCAGGA	mtr-miR2666	CGAAAGUGAGGAUAUCAAGGA	17	2	2	26
miR2670	19	1	UUGAAUAGGAGGAUCACUA	mtr-miR2670e	UCUCAACAGGACGGAUCACUA	17	2	2	26
miR2674	19	1	ACUAGCUUCGGAGUCAUGG	mtr-miR2674	CACUCGCUUUGGAAGUCAUGG	17	2	2	26
miR2862	21	1	UCAACAGCUCAUAGAUCGUCC	osa-miR2862	UCCAACAGCUUAGAUUCGUCC	19	0	4	26
miR2867	19	1	CCAGGACAGUUUGGAUGGA	osa-miR2867-3p	CCAGGACGUGUGGGAUGGCA	17	1	3	24
miR2868	22	1	UAUUGUUUUGUUUAGGUAGAAA	osa-miR2868	UUGGUUUUGUGUAGUAGAAA	18	2	2	28
miR2873	24	6	UUGAACUUGAGAUCAUUGGUAUGC	osa-miR2873b	UUGGACUUGAGAUUUGGUAUG	20	1	3	30
miR2876	24	1	AAUUGCUAGGGCAGACACUAUUUA	osa-miR2876-5p	AAUUGCUGGCAGCACUGUUUA	20	1	3	30
miR2877	21	1	UUGCAUCCUUCCACUUGGGCC	osa-miR2877	UUGCAUCCUCUGCACUUUGGGCCU	20	1	3	30
miR2878	23	1	AGGAAUUAGAUACAGUAAAGAAU	osa-miR2878-3p	CAGGAUUUUAUACAUGUAAAGAAU	20	2	3	29
miR2905	22	3	UAACAGUCAGCGGACAAAGGCA	osa-miR2905	UACAUGUCAGUGACAAAGGCA	19	1	3	28
miR2911	19	739	GCCGGGGGACGGACUGGGA	peu-miR2911	GGCCGGGGGACGGGCUGGGA	18	1	1	32
miR2912	24	1	UCUAGAACUCGAGAUAUAGGUUGA	peu-miR2912a	UCUAGAACUCGAGAUAUGGGC	20	1	3	30
miR2916	24	2132	GUUGGGGGCUCGAAGACGAUCAGA	peu-miR2916	UGGGGACUCGAAGACGAUCAUAU	20	2	3	29
miR2920	24	1	AAAUCACACAAUAUAACAUCCUAA	osa-miR2920	AAACAACAAUAUAACAUUUCAAA	20	2	3	29
miR2922	25	1	GACAUAACGUGAUUGACCGAAAAUU	osa-miR2922	AAUAAGUGAUUACCGAAAUU	20	0	5	25
miR2926	19	1	AUGUCGAUCGAGUUGGUGC	osa-miR2926	AGGUCGUCGACGUUGGUGCU	17	1	3	24
miR2929	24	1	AUCAUCAAGGGGUGUUUGUGAAAA	osa-miR2929	CUCAAGGGUGUUUGUGAAAUA	20	0	5	25
miR2930	24	22	UUCUCUCUCUCUCUCCCGUCGGCC	osa-miR2930	UUCUCUUCUCUCGCGCGUGGCC	20	2	2	32
miR2936	24	2	CUUGAGAGAGAGACAGGAGCAGAC	ath-miR2936	CUUGAGAGAGAGAACACAGACG	20	1	4	27
miR2938	21	2	AUCUUCUGAGAAGGGUUCGAG	ath-miR2938	GAUCUUUUGAGAGGGUUCCAG	18	2	2	28
miR2948	21	2	UGUGGGAGAUUGUCAAGGAAU	ghr-miR2948-5p	UGUGGGAGAGUUGGGCAAGAAU	19	1	3	28
miR2949	19	1	UGCAAAUCGGGUCAAAGUU	ghr-miR2949a*	UGCAAAUCCAGUCAAAAGUUA	17	2	2	26
miR2950	24	1	UGGAUGCGCAGGGGGUGGUAGAUA	ghr-miR2950	UGGUGUGCAGGGGGUGGAAUA	20	1	3	30
miR3436	21	1	CAACAAGUUUUUGGCGCCGUU	aly-miR3436*	CAACAACGAUUUUUGGGUCGUU	19	1	3	28
miR3440	24	2	UGGAUGUGGUCAACGGUAAGGCGU	ath-miR3440b-3p	UGGAUUGGUCAAGGGAAGCGU	20	1	3	30
miR3441	23	2	UUGAAAGCAGCUUUGAACGGAUA	aly-miR3441.1	UUCAAAGCAUCUUUGAAGGAA	19	2	2	30
miR3443	20	2	UGACUUGUAGAUUAGAGGUU	aly-miR3443*	GUGCCUUGUGAGAUUAGAGUU	18	1	3	26
miR3444	21	7	UGGAGGAGCUGAAGAGAUCGA	aly-miR3444	UUGGGAGCUCGAUGAGAUCGA	18	2	2	28
miR3445	23	1	CUUUAUAGUGAGAAACUGUCCCA	aly-miR3445.2	CUUGAUAGUGAGAAAGACCCA	19	2	2	30
miR3447	24	7	CUUUGAUGUAGUUUGGUUUAUGAA	aly-miR3447	UUUGAGUGUGUUUGUUAUGAA	20	0	5	25
miR3449	24	3	AAGAUUAAGAAAGCAAGUCUGGUA	aly-miR3449*	AGAUAGAAAGCAAUCUGGAUA	20	0	5	25
miR3452	18	1	UACAUGCAAGUCGGACGG	esi-miR3452	UACAUAGACCAGUUCGGACGG	17	1	3	24
miR3454	21	1	CUUCCAUCGCCAGCUCGCCAA	esi-miR3454g	CUUCCAUCGGAGCUCGUCAGA	18	2	2	28
miR3459	20	2	UUCAAGACCCCAAGCACCUC	esi-miR3459	UUCAAGAACCAAGCGGACCUC	18	1	3	26
miR3460	24	6	GGGAACUGGACAGCUUGUAGAGGU	esi-miR3460*	GGGAAUCUGCAGCUUGUGAGG	20	0	5	25
miR3463	20	1	UCAUUCGGAGUGUCGUUGGA	esi-miR3463	UCAUUGCUGGUGCUCGUUGGA	18	1	3	26
miR3464	21	1	UGGAUGUAUGGGUUUCGAUCG	esi-miR3464	UCGGAGUAUGGGUUGCGAUGG	18	2	2	28
miR3465	22	1	CAACUGUAGAUCUACAAGAGAC	esi-miR3465*	CAACUGAAGAUCUACCAGGAC	19	2	1	33
miR3468	24	2	CAGGAAAAUGUGGACAGAGAAGAA	esi-miR3468*	CAGCGAAAAUGGACGAGAAGA	20	0	5	25
miR3476	21	1	UGAACUGGGCUAGAUUGGCUG	ghr-miR3476	UGAACUGGGUUUGUUGGCUGC	18	2	2	28
miR3509	19	1	UCUAACGACUUAAGAUAUA	ahy-miR3509-3p	AUCUAACGACUCUCAGAUAUCA	18	1	3	26
miR3513	24	6	UCUGAUAAGAAGACAAUUUGUAUU	ahy-miR3513-3p	UUGAUAAGAUAGAAAUUGUAU	20	0	5	25
miR3515	24	24	AACGUGUUGUAAAAUGAACGGUAU	ahy-miR3515	AAUGUAGAAAAUGAACGGUAU	20	1	3	30
miR3522	21	13	UAGACCAAAUAGAGAGCUGCA	gso-miR3522a	UGAGACCAAAUGAGCAGCUGA	19	0	4	26
miR3623	22	3	UCACAAGUUCAUCCAAGCACCA	vvi-miR3623*	UCACAAGUUCAUCCAAGCACCA	22	0	0	44
miR3624	21	5	UCAGGGCAGCAGCAUACUACU	vvi-miR3624	UCAGGGCAGCAGCAUACUACU	21	0	0	42
miR3625	21	1	GGGAGAUGACUACUGAGAGCC	vvi-miR3625	CGGGAGAUGACUACUGGAAGC	18	2	2	28
miR3626	21	1	UGGUAGUCGUGUGAAGAUGAA	vvi-miR3626	GGUAGUCGCUGUGAAAUUGAA	18	2	2	28
miR3627	21	8	AUGUCGCAGGAGAGAUGGCAC	vvi-miR3627	UUGUCGCAGGAGAGACGGCACU	19	2	1	33
miR3628	21	22	CUAAGCACAGACUCUUCUUCC	vvi-miR3628	CUAAGCACAGCUCUCGCAUCC	18	2	2	28
miR3629	20	1	GGCUGCUCAGAAAAGGUGGA	vvi-miR3629a	GGCUGCUGAGAAAAUGUAGGA	18	2	1	31
miR3630	22	18	GCAAGUGACGAUAAAACAGACA	vvi-miR3630	UGCAAGUGACGAUAUCAGACA	19	1	3	28
miR3631	20	1	AAUUGGAUGAUUUGCAACAA	vvi-miR3631a*	UAUAUUGGAUGAUGUCAACAA	18	1	3	26
miR3632	22	1	UUCCCAGACCCCCAAUACCAAA	vvi-miR3632	UUUCCCAGACCCCCAAUACCAA	21	0	2	36
miR3633	19	3	GGACUGGACUGGUUAGGAA	vvi-miR3633a	GGAAUGGAUGGUUAGGAGAG	17	1	3	24
miR3634	23	1	UUUCCGACUCGCACUCAUGCCGU	vvi-miR3634	UUUCCGACUCGCACUCAUGCCGU	23	0	0	46
miR3635	21	1	GGGCAGGUGUGGGCAUAGUAG	vvi-miR3635	GGCAUGUGUGGGGCAUAAUAG	18	2	2	28
miR3636	24	4	AUCUGUCGGAGAAGCAAGUCGGAG	vvi-miR3636	GUCUGUCGGAGAAGCAAGUCGGAG	23	1	0	45
miR3637	24	20	ACAUGCUAUUGUGUUAUUGUCGGA	vvi-miR3637*	AUUUAUGUAUUGUGUUUUGUCGGA	21	1	4	29
miR3639	25	1	GAGCUUUUGGCCCUUCCAGAAGCAC	vvi-miR3639*	GAGCUUUUGGCUUCUCAGAAGUCA	22	0	5	29
miR3695	24	9	UGUCGCCUGUGUGCGUAUGUCGGG	pab-miR3695	UUGUCGCCUGGUCGUUGUGGG	20	0	5	25
miR3696	22	1	CGAGGCUCCAUCGUCGACGAUA	pab-miR3696	CGAGCUACCAUCGUGACGAUC	19	1	3	28
miR3704	23	1	GGUUAGGUGAGUUGGACAAGACA	pab-miR3704	GGUCUAGGUGGAGUUGGAAAAA	20	0	5	25
miR3706	22	1	CAUUUGGGAGAAAUGGACAAGA	pab-miR3706	UUUCGGAGAAAUGGAUAAGA	18	2	2	28
miR3707	24	1	AUAUCUGCCAAUUGAUCCUCUGAC	pab-miR3707	AUGAUCUGCCAUUAUCCUUGA	20	0	5	25
miR3711	19	2	GGCGCUAGAAGGAGGGCAU	pab-miR3711	UGGCGCUAGAAGGAGGGCCU	18	1	1	32
miR3712	24	2	UCUGAGUUCAAGGAUCAGACUCCA	pab-miR3712	UGUGAUCAAGAUCAGACUACCA	20	1	4	27
miR3933	20	3	AGAAGACAAUAGAGACUCGG	ath-miR3933	AGAAGCAAAAUGACGACUCGG	18	1	3	26
miR3946	21	1294	UUGAGAGAAGAAAGAGAGCAC	csi-miR3946	UUGUAGAGAAAGAGAAGAGAGCAC	21	0	3	33
miR3948	23	1	AUGGAAUCGGAGUGGGAGUGGUG	csi-miR3948	UGGAGUGGGAGUGGGAGUAGGGUG	20	2	3	29
miR3951	22	75	UAGGAUAAAGAGAGGAGAAGAA	csi-miR3951	UAGAUAAAGAUGAGAGAAAAA	19	1	3	28
miR3954	21	2	UCGGACAGAGAAAAACGGGCA	csi-miR3954	UGGACAGAGAAAUCACGGUCA	18	2	2	28
miR3980	21	2	AAUCGCACGGACUCGUCAGGG	osa-miR3980a-5p	AAUCGACGGCCUCAGUCAGGG	19	1	2	31
miR4221	24	9	AAGUGUUGAGAAGAGUAGUGAAGA	aly-miR4221	AAGAGUUCAAAAGUAGUGAAGA	20	2	2	32
miR4223	24	8	AUGAGAAUUUGAACAUAAGACCAC	aly-miR4223	AUGGAAUUUGAUAAAUAAACAC	20	1	4	27
miR4229	24	1	UUGCGAACGCGGAGGUCCUCCCAC	aly-miR4229	UUGGCAGGGAGGUCCUCCACAC	20	1	4	27
miR4231	19	1	UUGACCUUUUGUUGACAUG	aly-miR4231	UAGACCUUUGUGUUGCCAUCG	17	2	2	26
miR4233	19	1	CACACACAUCAUCAACUUC	aly-miR4233	CACAUCAUCAACAUCAACUCC	17	2	2	26
miR4239	21	1	UCUGUUAUUUCGCAUUCUCAC	ath-miR4239	UUUGUUAUUUUCGCAUGCUCC	18	2	2	28
miR4243	23	1	UUGAGAAUAAGUAGAUUUCGGAC	ath-miR4243	UUGAAAUUGUAGAUUUCGUAC	19	2	2	30
miR4244	21	1	UGUUGAUGCCGUUGGAGAUUA	aly-miR4244	UUGUUGAUUCCUUGGAGAUUG	18	2	2	28
miR4249	24	8	UGGAAUGCUUGAGAAGUUGAGGUU	aly-miR4249	UGAAUUUGAGAAGUUGAGGUA	20	1	3	30
miR4250	21	1	UCGCAAAGGCAAAAGGACAUC	aly-miR4250	UCCAAAGGCACAAGAACAUCA	18	2	2	28
miR4342	24	11	GAUUCGAACUUGAAUGUAGGAUGG	gma-miR4342	AAUCGACUUAGAAUGUAGGAUGGU	21	1	4	29
miR4343	24	1	GUCUUACACGAUGAAGUUGUUGGA	gma-miR4343b	UCUUACAGAUCAAGUUGAUUCGGA	21	1	4	29
miR4344	23	1	UAUGUAGACAUUCAGACGUUACU	gma-miR4344	AAGUAGACAUUCUAAGACGUUGCU	20	2	3	29
miR4345	20	1	UAAGACGACUAUACAAGAUU	gma-miR4345	UAAGACGGAACUUACAAAGAUU	19	0	4	26
miR4347	23	1	CAGGAGAGACUAACGGAUGCAAU	gma-miR4361	CCGGAAGAGACUUACGGAUCAACU	20	2	3	29
miR4349	23	1	UUAUUGGCUAGGAUAGGAAAAAG	gma-miR4349	UAUUGGCUAGAGAUAAGACAAAGA	20	2	3	29
miR4350	20	1	UCAAAUUUUUUUAUCGUUGG	gma-miR4350	UCAAAUGAUUUUGUGUCGUUGG	18	2	2	28
miR4351	21	2	AGUGGAUUCAUUGGAGUUGAG	gma-miR4351	AUUGGGAUUCAGUUGGAGUUGG	19	1	3	28
miR4354	20	2	CAAUUGGAUGUCGAAACGGC	gma-miR4354	CAAUUGGAUCGGUCCAACCGGC	18	2	2	28
miR4356	21	1	UGAAAACGAUUGUUGAGGUAA	gma-miR4401b	UCAAAGACGUUGCUGAGGUAA	18	2	2	28
miR4359	24	2	AACGAAGUGCUCAAAAUCGAGGUU	gma-miR4359a	AACGAAGUGACUCUAACAUCGGUU	21	1	4	29
miR4361	23	1	CAGGAGAGACUAACGGAUGCAAU	gma-miR4361	CCGGAAGAGACUUACGGAUCAACU	20	2	3	29
mir4364	22	1	UAACCAGGGAAGAACUUUCAUU	gma-miR4364b	UAACAACAGCGGAAGAACCUUCUU	20	1	4	27
miR4366	21	1	CCUACUAAGAGAGAUUGUUGG	gma-miR4366	CUACUUAGUAGAGAUUUGUUGG	19	1	3	28
miR4368	23	1	AAGGACGCUACUUAUAGGCAACU	gma-miR4368b	AAGGACGGUACUUACGUAAGCAAC	20	2	3	29
miR4369	24	1	GGAUGCAAGCGUUAUCCGGAAUGA	gma-miR4369	GGAUCAAGCUGAUCCGGAAGUGGA	21	1	4	29
miR4371	23	1	AAUGAUGACAUGACAAUGACAAG	gma-miR4371a	AAGUGAUGACAUGACAAGCGAAGU	20	2	3	29
miR4373	24	7	AAGUUGACUAGUACGGAUAUGCUC	gma-miR4373	AAGUUGACGUACGUACGGAUUGAC	21	1	4	29
miR4376	22	500	UCGCAGGAGAGAUGGCACUGUC	gma-miR4376-5p	UACGCAGGAGAGAUGACGCUGU	19	2	2	30
miR4378	23	1	AUCAGGACUGUCUUGAUGAUGUU	gma-miR4378a	AUAGGACUGUCUUAGAAUGGUGUA	20	2	3	29
miR4379	23	1	UAAGUUAUACUGUAAAAGGCCUA	gma-miR4379	UAGAGUGUAUACUGUGAGAGGCCU	20	2	3	29
miR4380	24	1	UAUGGUAGACGGUAUUGUUGAUUU	gma-miR4380b	UAUGGUCAUACGGAUUGUUGAU	20	1	4	27
miR4383	23	2	UAUUCGAGUCAGAUUGAACCGGC	gma-miR4383	UAUUGGAUCUCAGUUGAACCGGUC	20	2	3	29
miR4385	22	2	AAUACGAUGUAGAAGAGUUUGU	gma-miR4385	AAUCGAUGUAGAAAAGUGAUUGGU	20	1	4	27
miR4387	23	2	CAUGACACUGAUUAGGGAUGUGA	gma-miR4387d	AUGUCACUGAUUAGGCAUGAUGAU	20	2	3	29
miR4388	24	1	AAUCUUGAGGACCACAAUUGACAC	gma-miR4388	AAUCUUAGGGACCAAAUUGACAGC	21	2	2	34
miR4392	24	25	UCGGACGAAACAUUUGAUUUCGGA	gma-miR4392	UCUGCGAAAAUGUGAUUUCGGA	20	2	2	32
miR4393	22	2	UUGAAGAAGGGACACAGAGACA	gma-miR4393b	UUGAAAAGGGACAGCAGAGAAGCC	20	1	4	27
miR4394	23	1	GAUACUAAAGAGAAAGGGAGCUG	gma-miR4394	AAUGGACUAAAGAGAAAGGGGCCG	20	2	3	29
miR4395	24	5	GUGGAUAGGGAGUAUGGUUUGAGU	gma-miR4395	UGGAUAGGAGUAUGGGCUUGAG	20	1	4	27
miR4399	23	1	UUAACGGAAAAAGUGACUAAGAU	gma-miR4399	UUAACGAAAAAGGACUAACGAC	20	1	3	30
miR4401	21	1	UGAAAACGAUUGUUGAGGUAA	gma-miR4401b	UCAAAGACGUUGCUGAGGUAA	18	2	2	28
miR4403	22	2	AGGACAUCCGAACACGACGGCC	gma-miR4403	ACGGACACCGAACACGACACGGAC	20	1	4	27
miR4406	22	1	AUGGAUUCUGGAGCCGGUGUUA	gma-miR4406	AUUGAUUCUGAGAGAACCGGUGUA	20	1	4	27
miR4407	24	2	CAGAGGAAGCUACACACUUGACCA	gma-miR4407	CAGAGGAAGCAGCACUUGUACC	20	1	4	27
miR4413	20	5	UAGGCAGAAUUGGAAGUACU	gma-miR4413b	UAAGAGAAUUGUAAGUCACU	17	2	2	26
miR4414	23	2	UGUGAAUGAAGCGGGAGACAAAU	mtr-miR4414b	UGUGAAUGAUGCGGGAGCUAA	19	2	2	30
miR4415	24	1	AUAGUUGUAUGAUGAGGAUCAAUG	gma-miR4415a-5p	AAGUUGUGAUGAGAAUCAAUG	20	1	3	30
miR4993	18	1	GGCGGUGGCGGUGGAGGA	gma-miR4993	GAGCGGCGGCGGUGGAGGAUG	17	1	3	24
miR4995	22	3	GGCAGUGGCUUGGUUAAGGGAA	gma-miR4995	AGGCAGUGGCUUGGUUAAGGG	20	0	3	31
miR5015	23	2	GUGGUGUUGAUGGUGUAGUUUUC	ath-miR5015a	UUGGUGUUAUGUGUAGUCUUC	19	2	2	30
miR5016	21	1	GCUUGUGGAUGACCUUGGAAA	ath-miR5016	UUCUUGUGGAUUCCUUGGAAA	18	2	2	28
miR5019	24	1	UUUGGGAAAAGAAGAAACUAACUU	ath-miR5019	UGUUGGGAAAGAAAAACUCUU	20	0	5	25
miR5020	21	3	UGGAAAAAGUAUGAGACUUCA	ath-miR5020a	UGGAAGAAGGUGAGACUUGCA	18	2	2	28
miR5021	23	7	UGUGAAGACAGAAGAUAGAAGAA	ath-miR5021	UGAGAAGAAGAAGAAGAAAA	19	1	3	28
miR5024	24	1	UUGACAAGCCAAGAUAUCGAACAA	ath-miR5024-5p	AUGACAAGGCCAAGAUAUAACA	20	1	4	27
miR5028	24	1	AAUUGGGAUGCCUAUGCUAGAGUU	ath-miR5028	AAUUGGGUUUAUGCUAGAGUU	20	1	3	30
miR5029	21	1	AAUCAGGAGAGAACACGCAAG	ath-miR5029	AAUGAGAGAGAACACUGCAAA	18	2	2	28
miR5037	22	2	ACUCACCCUCAAAGGCUUCUAG	gma-miR5037b	AACCCUCAAAGGCUUCCUAG	19	0	4	26
miR5039	23	5	CCCUAUUUCUUAAUCGUUGGAUC	gma-miR5039	CCCUUUUUUAAUCGUUGCAUG	19	2	2	30
miR5048	22	4	UAUUGGUGCAGUUUUAGGUCAA	hvu-miR5048	UAUUUGCAGGUUUUAGGUCUAA	20	0	4	28
miR5051	24	2	UUUGGCACUUUGAAACCUGGAGAC	hvu-miR5051	UUUGGCACCUUGAAACUGGGA	20	1	3	30
miR5052	18	1	UCCGGGGACGUAGGCAUA	hvu-miR5052	ACCGGCUGGACGGUAGGCAUA	17	1	3	24
miR5054	21	4	CGUGCCCCACGGUGGGCGCCA	bdi-miR5054	UCCCCACGGUCGGCGCCA	17	1	3	24
miR5055	21	14	UCGCGUGACUGAGCUCGGCAU	bdi-miR5055	UCUCGCUGCUGAGCUCGGCGU	18	2	2	28
miR5056	21	2	AGGAAGAACCAGAUAAUGAGC	bdi-miR5056	AGGAAGAACCGGUAAUAAGCA	18	2	2	28
miR5058	24	3	AACAGUGAGGGAUAAAGUGAAACA	bdi-miR5058	AACAGUUGAGGGAUGAAAAACA	20	1	4	27
miR5059	22	29	UCGUUCCUGGGCAGCAACACCA	bdi-miR5059	CGGCCUGGGCAGCACCACCA	18	2	2	28
miR5063	24	1	UCUACUCGGAACAUGGCUUUUGCU	bdi-miR5063	UCCACUGGAAAAGGCUUUUGCU	20	2	2	32
miR5065	20	1	UAGGCAAUUCCAUUUAUCAC	bdi-miR5065	UAGGCAAUUCACUUAUACACU	18	1	3	26
miR5066	20	1	AAGUGAAUAAGUGGAGGCCC	bdi-miR5066	AAGUGUAUAAGUGGAGUGCCU	18	2	1	31
miR5067	23	4	UCUGCGACACACUGAAUAUGGAA	bdi-miR5067	UCAGCGACAACUAAUAUGGAU	19	2	2	30
miR5070	21	2	AACUAGGAUGGGGUCAGAGGU	bdi-miR5070	AACUAAGUAGGGUCAGAGGGU	18	2	2	28
miR5071	21	1	UCAACGCGAUCAUAUGGGACA	osa-miR5071	UCAAGCAUCAUAUCGUGGACA	19	0	4	26
miR5072	23	58	UUCGUUCCCCAGCAGAGUCGCCA	osa-miR5072	CGAUUCCCCAGCGGAGUCGCCA	20	1	3	30
miR5074	19	1	UAAGCCACCGUCGGGAACC	osa-miR5074	GAAGGCCACCGUCGGGAUCGC	17	2	2	26
miR5077	18	3027	UUCACGUCGGGUUCACCA	osa-miR5077	GUUCGCGUCGGGUUCACCA	17	1	1	30
miR5079	23	3	UAUUGGUCGUUGAUUUUGGUAUA	osa-miR5079	UUUGGAUCUGUUAUUUUGGUAU	20	0	5	25
miR5080	22	2	AAAAGAUCAUCCCGUGACAGAA	osa-miR5080	AAAAGGAUCAUACCGUGACAG	19	1	3	28
miR5083	20	11	AGACUACAAUUAUCUGAUCA	osa-miR5083	AGACUACAAUUAUCUGAUCA	20	0	0	40
miR5137	23	3	AGCUGGAGAAGACGAAGUGGGUU	rgl-miR5137	AGCGGAGAAGACGAUGGGCU	19	1	3	28
miR5139	18	83	AACCUGGCUCUGAUACCA	rgl-miR5139	AAACCUGGCUCUGAUACCA	18	0	1	33
miR5140	20	3	GAAUGGUGAAGAUCUUGGUA	rgl-miR5140	GCUGGUGAAGAUUUGGUG	16	2	2	24
miR5142	23	1	AUAUGUGAUUGAUUGAAGAUGAU	rgl-miR5142	AUAUUGAUUGAUAAGUGAU	19	0	4	26
miR5144	21	70	UAUCUCGUGCUGUGAAGAGGC	osa-miR5144-5p	UUCUUGUGCUGCUGAAGAGAC	18	2	2	28
miR5145	23	2	ACUGUGUUUGGAUUUUGAGGGCG	osa-miR5145	ACCUGUUUGGAUUCUUGAGGGCUA	20	2	3	29
miR5150	24	1	AGAGGCUGCAGCUUAGAAGUCUUC	osa-miR5150-3p	AGAAGCUGCAGCUGUCAGAAGCUC	21	1	4	29
miR5151	20	1	AAAUAUGUGGGUAAGAAUAA	osa-miR5151	UAAUGAUGUGGGUACGAAUGAA	18	2	2	28
miR5152	19	8	AGUCCUGCUAUACCCACCA	osa-miR5152-3p	AGACCAUGCCUAUACCUACCA	17	2	2	26
miR5156	22	1	AGCUGUAAAAUGAAAAUGGUAA	osa-miR5156	AGCCUGUAAAACUGCAAAAAGGAA	20	1	4	27
miR5157	24	1	AGAAGUUGAGGUACAAAGAAGUUG	osa-miR5157-3p	AGAAGUUGUGGCUAUCAAAAAGUU	21	1	4	29
miR5158	24	10	UGAGAACGGGAGUGAGGAUGAGAU	osa-miR5158	UGAGCCACUGGGAUGAGGAUGAAU	21	1	4	29
miR5159	23	1	AACUUAGAGUGGUGAAGGGUACA	osa-miR5159	AACUAGAGUGGGUCAACGGGUACC	20	2	3	29
miR5161	18	1	GCUGGAUCAAGGGGUUUA	osa-miR5161	UCUGGAUCAGAGGGAGUAUA	16	2	2	24
miR5162	24	2	AACUACCAAAAUACCCCUGAUACA	osa-miR5162	AAAUGACCAAAAUACCCCUAGAAC	21	1	4	29
miR5169	21	4	UUUGACACAAGUUUUGACACA	bdi-miR5169	UUUGACCAAGUUUGUAGAACA	19	0	4	26
miR5171	19	1	ACUUAAUUCGGAGGAAGUA	bdi-miR5171	ACUUAAUAUGGGACGGAAGAA	17	2	2	26
miR5175	21	10	AAGAAUUGGAGGAAGGAGAGA	bdi-miR5175a	AAGAAUUUAGGAACGGAGGGA	18	2	2	28
miR5176	24	1	UGUGAUGAUGUGCGCUAGUAGUAU	bdi-miR5176-3p	UGUGAUGAUGUGGCAUAGAAU	20	1	3	30
miR5180	21	2	UCAGUGAUCUCAGGUUUGAAC	bdi-miR5180b	UAAGUGUCUCAGUUUUGAACU	18	2	2	28
miR5200	21	1	UGAGAACUCUCAGUAAGGCUU	bdi-miR5200	UGUAGAUACUCUCUAAGGCUU	19	0	4	26
miR5205	24	6	ACAUUCAAUUUGGAGACGACGGAG	mtr-miR5205a	CAUACAAUUUGGGACGGAGGGAG	20	2	3	29
miR5207	24	5	CUUAUAUGUGGGUUGGAGACAGUU	mtr-miR5207	CAUUAAUGUGGGUUUGGACGGUU	20	2	3	29
miR5208	24	1	AACAUGGUUUGUUGUGAGUCGUUG	mtr-miR5208a	AACAUGGAUGUUGUGAGUUUGUU	20	2	3	29
miR5210	22	32	UUAAUUGUUGGAACUUCAGGUU	mtr-miR5210	UAAAUGUGUUGGAAUUAAGGUU	19	2	2	30
miR5213	21	2	UUGCGUGUGUCUUCACCUCUA	mtr-miR5213	UACGUGUGUCUUCACCUCUGAA	19	1	3	28
miR5215	22	1	AGGGAGGAUGAGCUACUGCCCU	mtr-miR5215	AGGAGGAUGAGCUACCUGCUU	19	1	3	28
miR5216	23	1	UUAUGGAGUAAAAACGGUGGCUA	mtr-miR5216a	UUAGGAGUGAAAAACGGUGGAA	20	1	3	30
miR5218	24	1	GUGAGAAUUGGGAGUGAAGAUGAU	mtr-miR5218	UGAGACUUGGUAGUAAGAUGAU	20	2	2	32
miR5219	20	1	UCCUAGAAUCUCAGUCUGCA	mtr-miR5219a	UCAUGGAAUCUCAGCUGCUGCA	18	2	2	28
miR5221	24	1	AAGUAGAGACUGGGUAUUUGACUU	mtr-miR5221	AGGAGAGAUGGUGUUUUGACUU	20	1	4	27
miR5222	20	11	ACAGGAGAAGAAUGUUUUGC	mtr-miR5222	UUACAGGAGAAGAAUGUAUGGC	18	2	2	28
miR5223	24	2	CGUGUCAAUUUACCUGGAAGAUGC	mtr-miR5223a	CGUGGAAUUUACUUGAAGAUGC	20	2	2	32
miR5225	24	3	UCAGUCGUCAGAGAAGAUGAUCAU	mtr-miR5225	UCAGUCGCAGGAGAGAUGACAC	20	1	4	27
miR5227	24	8	UGGAAGGAGAAGAAUUUGUAUGAA	mtr-miR5227	UGAAGAGAAGAAGAUUGAUGAA	20	1	4	27
miR5229	21	1	UGACAGGAGAGAGUGACCAUG	mtr-miR5229a	UUAGCAGGAAGAGUGACUAUG	18	2	2	28
miR5230	24	5	CAAGAUUUGAAAGUCGAUUGGGCA	mtr-miR5230	CAAAUCUUGAAUCGAUUGGCA	20	0	5	25
miR5231	21	3	UUAUGUAAGGAGACUAAGCUC	mtr-miR5231	UUAUGCAAGUAGAUAAGCUCA	18	2	2	28
miR5233	21	1	GAGCAUGUAUGGCCGUUGGAC	mtr-miR5233	GAGGAGGAUGGCCGUCUGGAC	18	2	2	28
miR5234	21	5	UUUUCUUUGGAUGGCGGAAGG	mtr-miR5234	UUUUGUUGUGGAUGGCAGAAG	18	2	2	28
miR5235	21	1	ACAAGGAUCAAUGAUUGCAUG	mtr-miR5235a	AUAAGGUCAAUGAUUGGCGUG	18	2	2	28
miR5238	24	6	UUAGAAAGAGAACAAAGUGGCUAA	mtr-miR5238	UGUAGAAAAAACAAAGGGCAA	20	0	5	25
miR5239	24	1	GUGGGGAAAUAUGAUAGAAUGGUG	mtr-miR5239	UGGGAGAAAAGAUAGAAUGUG	20	0	5	25
miR5241	24	25	GACUGGAAACUGGAAGAGUGUCAU	mtr-miR5241a	UGACUGAAUGGAAGAGUGCAU	20	0	5	25
miR5242	23	5	UUGUAGAAUACAAUUGGAUGUCA	mtr-miR5242	UUGUAGAAACAAGCGAUGUCA	19	2	2	30
miR5243	21	1	UGGGAGUAGAAAUCGUGCAGC	mtr-miR5243	UGGGCAGAGAAAUCGUGAGGC	18	2	2	28
miR5244	21	247	UGUCGCAUGAAGAUUGUUGGU	mtr-miR5244	UAUCUCAUGAAGAUUGUUGGU	19	2	0	36
miR5249	21	2	ACUUAGGGGUCGUUUUAGUGG	mtr-miR5249	ACUUAGGGGGCAGUUUUGUAG	18	2	2	28
miR5252	24	10	UGAGACAGCUCAUGAAGUCUGGAC	mtr-miR5252	UGAGAGCUCACUGAAGUCUGC	20	0	5	25
miR5253	21	1	AGAUGAAAUUAUGAUGUUGGA	mtr-miR5253	GAUGAAAAUGAUUAUGUUGGA	18	2	2	28
miR5254	21	24	AGGGGGUGGUAGAUUUGUGAU	mtr-miR5254	AGGAGGUGGAAGCAUUUGUGA	18	2	2	28
miR5255	21	2	UGACUUGAUAGAAGAAAUGGG	mtr-miR5255	UGACUUGAUAGAGGACAUGGG	19	2	0	36
miR5256	24	1	UCCAAUGGUUAUUGUAAGAUGUAA	mtr-miR5256	UAAUGGAUUAUGUAAGAUUAA	20	0	5	25
miR5258	24	6	UCAAGUGAUCAAGAAGAAUCUCAU	mtr-miR5258	UCAAGUGACAAGGAAGAUCUU	20	0	5	25
miR5259	20	1	AAGUGGGUUUGAGGAGGAUA	mtr-miR5259	CAAGGGGUAUUGCGGAGGAUA	18	1	3	26
miR5260	23	6	UUUGUAUUGUUAUGACUUGGUUU	mtr-miR5260	UUUGUAUUGUUGACAUGGCUU	19	2	2	30
miR5261	20	2	UCAUUGUGAUGUGCUUAGCU	mtr-miR5261	UCAUUGUAGAUGGCUUUGGCU	18	1	3	26
miR5265	21	2	AAGUGAUGUUGCUAACUGGUU	mtr-miR5265	AAGUGAUGUUGGAAUGGUUA	18	1	3	26
miR5266	18	12	CGGGGGACGGACUGGGGG	mtr-miR5266	CUGGGGGACUGUCUGGGGCG	16	2	2	24
miR5271	21	34	CGGAUAAUUGUGUUAUAGGUG	mtr-miR5271a	CGGAUAAUUGUGGUUACUAACGGU	20	0	5	25
miR5272	24	2	GUUAAUUGAUUUUGUAGGAUACAC	mtr-miR5272a	GAAUUGAUUUAUGUUUGGAUACAC	21	1	4	29
miR5273	21	1	UAGGGGCUAAGUUUGAGGAGG	mtr-miR5273	UAGGGGCUGUAGUUUGAGAAGAGG	20	1	3	30
miR5274	24	1	AUAUGACGGAGUGAAAAUAGCAGC	mtr-miR5274b	AUAUGACGGAGUGUAAAUGCC	20	1	3	30
miR5276	22	1	AGGGGGGCAUUGUUUGGGGCAU	mtr-miR5276	AGGGGGAGCACCUUGCUGGGGCAU	20	1	4	27
miR5281	23	1	CGUCUGAAAUAGUGAUCGGAGGA	mtr-miR5281a	CUCUUGUAAAUAGGAUCGGAGGGA	21	0	5	27
miR5282	24	5	GAGCGGCAUUAGAGAGCGGAUUUU	mtr-miR5282	GACGGAAUUAGAGAGGGAUUUCAU	21	1	4	29
miR5284	22	3	GAGGGACCAAAAUGAGAAUCGG	mtr-miR5284a	GAGGGACCAAAAGUGGAAGAAUCU	20	1	4	27
mir5286	23	1	AAAAAGCUAGGGCAAGGGCAGGA	mtr-miR5286b	ACAAACUGGAGGCAAGGGACAGGA	20	2	3	29
miR5288	23	1	CAAGCAUUGAAGAAAUAGAGCUA	mtr-miR5288	CAGCAUUGAAGAACAUAGGGAUUA	20	2	3	29
miR5289	22	1	CAAGGAAACUGAAAACCUCGGC	mtr-miR5289a	CGAGGAAAACUGAAAACUUCGGCA	20	2	2	32
miR5290	21	11	GAGGAGAGAGAUAGACACAUA	mtr-miR5290	AAUUUGGAGAGAGAUAGACACAUA	20	1	3	30
miR5291	24	2	GCUUAGGAUUGGAUUGGAUCGGAU	mtr-miR5291a	GUUUGAUGGAUGGAUUGGAUGGAU	21	1	4	29
miR5292	24	1	GAUCAGAGAUAGCAAAAAAUGUAG	mtr-miR5292b	GAUUCAGAUGAUAGCAACAAAGAG	21	1	4	29
miR5293	23	9	AGAGAUGAAGAGAAGGAAGAAGA	mtr-miR5293	GAUGAAGAAGUGGAAGGAAGAAGA	20	2	3	29
miR5298	24	43	GUGAUGAGAUGAUUGUAAGAAGAA	mtr-miR5298b	UGAUGGAGAUGAUAUGAAGAUGAA	21	1	4	29
miR5304	22	2	UCACUGCUACAUACUCAGCCUC	sly-miR5304	UCAAUGCUACAUACUCAUCCC	19	2	1	33
miR5338	21	1	UAUGCUAGCAGUUGGUUGUAU	osa-miR5338	UGAAGCUUCAGUUGGUUGUAU	18	2	2	28
miR5339	21	3	CAGUAGAGGAUCGUUCUCAGC	osa-miR5339	CAGAUAGAGAAUCUUCUCAGA	18	2	2	28
miR5368	21	9	AGGGACAGUCUCAGGUAGACA	gma-miR5368	GGACAGUCUCAGGUAGACA	19	0	2	32
miR5369	19	1	UGAAAAAGGACGGAUUCAC	gma-miR5369	UGAGAAAAGGAGGAUGUCA	17	0	4	22
miR5371	21	2	UCUUCAGUGACUAAAUUCAGC	gma-miR5371-3p	UCUCAGUGACUAAUUUCUAGA	18	2	2	28
miR5373	20	1	UUCUUGUUGUAGAUGAUGGU	gma-miR5373	UCUCUUGAUUCUAGAUGAUGU	18	1	3	26
miR5374	21	1	UUGAGAGUCUGACACUGGAAG	gma-miR5374	UUAUAGUCUGACAUCUGGAAU	18	2	2	28
miR5376	24	1	UGAAAUUGUGUUAAGAAUUUGGGC	gma-miR5376	UGAAGAUUUGAAGAAUUUGGGA	20	1	4	27
miR5378	24	2	AUCUGAAGGUGUAGAGACAACAUA	gma-miR5378	CAUCUGAAGGAUAGAACACAUA	20	1	4	27
miR5380	24	18	AAAAUGAAUGAUGGUAUUGUGGGA	gma-miR5380a	GAAAAUGAAUGAUGAGGAUGGGGA	21	1	4	29
miR5382	20	1	CCAAUCUGAACCGUGCCCGU	sbi-miR5382	CCAAUCUAAACAGGCCCU	16	2	2	24
miR5472	24	4	AAAAGUUGAGACUUAGUCCAAGGA	pti-miR5472	AAAAUGUUGCGCUAGUCCAAGA	20	1	4	27
miR5473	20	1	UGGGUGAACAAGAUCAAAGG	pti-miR5473	UGAGGUAACGGGAUCAAAGG	17	2	2	26
miR5478	22	1	GAAAAAGGAAUUGAUCGUGAUG	pti-miR5478	GACAAAGGAAUCGAUCGUAUCG	19	2	2	30
miR5482	20	1	AAGUAGCAAUCGACGACAUU	pti-miR5482	ACAGUAGCGACGACGCCAUU	17	2	2	26
miR5483	24	1	ACUUUUCUUUGGAUCGUUUGUUAU	pti-miR5483	AUUUUUUUGGAUCGUGUGAUAUA	20	2	3	29
miR5485	18	1	UGCAACUGGUGGCAGGAA	osa-miR5485	UGACAACUGGUAGCAGAGCAA	17	1	3	24
miR5486	21	2	AGGGGCUGGCAUUGCAUACCA	osa-miR5486	AGGGGCUUGCAUAUUCUACCA	18	2	2	28
miR5490	22	1	UUGAGAUUGUUUAUUUAGGAAG	osa-miR5490	UUGGAUUUUUAUUUAGGACGG	19	1	3	28
miR5491	24	59	UGAAAUAGGAGGCUGCAGUGUGUC	osa-miR5491	UGAAAUGGAGGCUCGUUGUAC	20	0	5	25
miR5492	20	1	AAAGGAGAAUAGAAUUGGUU	osa-miR5492	AGAAGGAGAAUAGAUAUGGUU	18	2	1	31
miR5494	21	2	UCAUAGGAGCGUGUGACGGUA	osa-miR5494	UUAUAGGAGGUAUAGACGGUA	18	2	2	28
miR5495	19	1	AGCAGGUCCGGAGACGUAG	osa-miR5495	AGAGGUCCGGAUCGAACGUAG	18	0	4	24
miR5496	19	1	UCAGCCGGUGAUACUUCUC	osa-miR5496	CCAGCCGGUGGCAUAGUUCUC	17	2	2	26
miR5497	19	2	CAAAAUAUCUAGGACACAU	osa-miR5497	CAGAAUAUCUGGGACGAGCAU	17	2	2	26
miR5499	19	3	GAGGAAGAGUCUCAUGGAA	osa-miR5499	GAAGGAAGAAUCGUUAUGGAA	17	2	2	26
miR5500	24	1	AUACAUGAUGAAAUCUGCGCCGGC	osa-miR5500	AUCACUGAUGAAAUCUUGCGGC	20	1	4	27
miR5501	19	1	ACUUGUGGCUAGGGGUGAA	osa-miR5501	UCUUGUGGCUAGAAGGGUGAG	17	2	2	26
miR5502	24	30	ACACGGAUACGGAUACGGCGAUAC	osa-miR5502	UACGGAUACGGAUACGCGAUAC	21	1	2	35
miR5504	20	1	AUGAAGAGGAGGCUGCAAGG	osa-miR5504	AGUGACGGGAGGACUGCAAGG	18	1	3	26
miR5508	21	1	UGAUGGCUGAUGCGGGUGAGG	osa-miR5508	UAGAUGGCUGAUCUGGUGUGG	18	2	2	28
miR5509	21	1	UUGGCAUUUUUUCUUGGGCAU	osa-miR5509	UAGGCAUUUUCUCUUGGCAUG	18	2	2	28
miR5513	24	1	GAACAAACUGGACAACAGACUGCA	osa-miR5513	UAACAAAGGACAACAGACUGA	20	1	3	30
miR5519	23	1	GGGCAGAAGUGGCUGGACUUGAG	osa-miR5519	UGGCAGAAGUACUGGACUUAG	19	2	2	30
miR5522	19	1	AACCUUGGAUGGGAGGCAU	osa-miR5522	AACAAUAGGAAUGGGAGGCAU	17	2	2	26
miR5526	18	1	ACAGGUAGGUAGGUAGAG	osa-miR5526	AAAGGUAGAGUCAGGUAUGAG	17	1	3	24
miR5532	24	3	AUGAGAAAAUAUGACAAACGGUGA	osa-miR5532	AUGGAAUAUAUGACAAAGGUGG	20	2	2	32
miR5537	19	1	AGAUUGUAUGGAUCGUUGU	osa-miR5537	AAUGUUUGUAUGGAUCGUUUGU	18	1	3	26
miR5538	25	1	ACUACUGAACUCAAUCACUUGCUGC	osa-miR5538	ACUGAACUCAAUCACUUGCUGC	22	0	3	35
miR5540	21	1	UUGGAUAGAAUCGACGGUAUA	osa-miR5540	UUGUGCGAGAUCGACGGUAUA	18	2	2	28
miR5542	19	1	UUGAGAAAGAUGAUGAGAU	osa-miR5542	UUUGAGAAGGUAUCAUGAGAU	17	2	2	26
miR5543	19	2	UGUGAUGGUAUAGUUUCUU	osa-miR5543	UAUGAAUGGUAUAUUUUCUUG	17	2	2	26
miR5544	21	13	AAACAGCAGUAGAAGUUGGAU	osa-miR5544	AGAACACGGAGUAGAAGUUGGU	19	1	3	28
miR5556	21	1	UAUAGACGGAAGAAUUCCAAC	mtr-miR5556	UGAUGACGGAAGAAAUCCAAA	18	2	2	28
miR5559	21	2	UACUUGGAGAAUAUUGGCAUC	mtr-miR5559	UACUUGGUGAAUUGUUGGAUC	18	2	2	28
miR5561	19	91	CAUUUGGGAGAAAUGGACA	mtr-miR5561	CAUUUGGAGAGACAUAGACAA	17	2	2	26
miR5565	21	3	UAUGUUUGGUGCUGUGUCGGA	sbi-miR5565e	UUGUUUGGAUGUUGUCGGA	18	0	4	24
miR5568	21	1	UAGACGACGUACAGAUUUGGA	sbi-miR5568	CAGAGCGACUUACAAUUUGGA	18	2	2	28
miR5630	21	3	GGUAAGGCGGAUUGUGAUGGA	ath-miR5630a	GCUAAGAGCGGUUCUGAUGGA	18	2	2	28
miR5632	21	154	UUGAGAUUAAUAGAUGGAUAA	ath-miR5632	UUGGAUUUAUAGUUGGAUAAG	18	2	2	28
miR5636	24	1	GUAGAUUGCAGAAGCUGUCGACGG	ath-miR5636	CGUAGUUGCAGAGCUUGACGG	20	0	5	25
miR5638	24	5	AUACACUAAACUCUCUCACAUUUC	ath-miR5638a	AUACCAAAACUCUCUCACUUU	20	1	3	30
miR5640	24	3	UGGAUGAGAAGAAUUAGAUUUCAG	ath-miR5640	UGAGAGAAGGAAUUAGAUUCA	20	0	5	25
miR5641	23	2	UGGCAUAAGAAGAUGAUGAAUUA	ath-miR5641	UGGAAGAAGAUGAUAGAAUUA	20	0	4	28
miR5643	24	1	AUGGCUUUUAUAGACUGGUUGGGC	ath-miR5643a	AGGCUUUUAAGAUCUGGUUGC	20	0	5	25
miR5644	20	4	GGGGUUGCGGAGAACGGAGA	ath-miR5644	GUGGGUUGCGGAUAACGGUA	17	2	2	26
miR5646	20	1	GAUCGAGGCGACGUGGGUGG	ath-miR5646	GUUCGAGGCACGUUGGGAGG	17	2	2	26
miR5648	22	1	UUUGGAAAUUUUGACUUGGCUG	ath-miR5648-5p	UUUGGAAAUAUUUGGCUUGACU	19	2	2	30
miR5652	19	1	UGAAUGUAAAGAAACGGGC	ath-miR5652	UUGAAUGUGAAUGAAUCGGGC	17	2	2	26
miR5653	23	3	GGGUUGAGUUGGGUUGGGUUGGC	ath-miR5653	UGGGUUGAGUUGAGUUGAGUUGGC	21	2	1	37
miR5655	24	15	AGAGAGAUAGACACAUAAGAAGAG	ath-miR5655	AAGUAGACACAUAAGAAGGAG	20	0	5	25
miR5656	21	14	ACUGAGUAGAGACGUUGGUUU	ath-miR5656	ACUGAAGUAGAGAUUGGGUUU	18	2	2	28
miR5657	23	1	UGAACAAGGUAAUGAUUUCGGUG	ath-miR5657	UGGACAAGGUUAGAUUUGGUG	19	2	2	30
miR5658	21	128	CAAGCUGUGAUGAUGAUGAAA	ath-miR5658	AUGAUGAUGAUGAUGAUGAAA	18	2	2	28
miR5663	19	1	UGUAAGAUUUGCAUUCUAA	ath-miR5663	AGCUAAGGAUUUGCAUUCUCA	17	2	2	26
miR5664	21	1	UUAUCAAUUUUCUCAGGUCUG	ath-miR5664	AUAGUCAAUUUUAUCGGUCUG	18	2	2	28
miR5665	21	2	UUGGUGAACCAGAUCUGGCGA	ath-miR5665	UUGGUGGACAAGAUCUGGGAU	18	2	2	28
miR5666	21	1	UGGAGCAUCGAGACAUUUAAU	ath-miR5666	AUGGGACAUCGAGCAUUUAAU	18	2	2	28
miR5668	22	1	AGAAAUGGAAUAUAGAUCUUGC	gma-miR5668	AGCAAUGGAAUUAUAGACUGC	19	1	3	28
miR5671	19	6	CAUGGUGGUGACGGGUGAC	gma-miR5671	CAUGGAAGUGAAUCGGGUGAC	17	2	2	26
miR5672	24	9	ACAUGGUAGGUGGAAAAAUAGGUA	gma-miR5672	CAUGGUAGUGGAAGAAAUGGA	20	0	5	25
miR5674	24	1	UAAAUUGGUCGUUGACAUUAUCAU	gma-miR5674	UAAUUGUGUUGUACAUUAUCA	20	0	5	25
miR5675	21	1	CAGAACGAGCAACAAUUGAAA	gma-miR5675	UAGAGACGACAACAAUGGAAA	18	2	2	28
miR5676	21	1	UCGGACCAUAUUAGAGGCAGA	gma-miR5676	UCGACACCAUAUGUAGAGGCAG	19	1	3	28
miR5678	21	1	UUCUUAUGUAAGAUCUUUGAA	gma-miR5678	UUCCAUGAUAAGAUCUUUGAC	18	2	2	28
