# Supplementary material for: Identification of Known and Novel microRNAs and Their Targets in Peach (Prunus persica) Fruit by High-Throughput Sequencing
Source: PLoS One. 2016 Jul 28;11(7):e0159253. doi: 10.1371/journal.pone.0159253 (PMC4965121; doi:10.1371/journal.pone.0159253)
Supplement: S4 Table — The summary includes the chromosome location, the start and end positions on the chromosome of each miRNA sequence, the minimum free energy, the miRNA orientation, the pre-miRNA sequence, the structure, the miRNA sequence, and the alignment of each miRNA to its pre-miRNA. (XLSX) [file pone.0159253.s004.xlsx]

## Sheet: novel miRNA
S4 Table. Summary of novel miRNAs and alignment of miRNAs to their pre-miRNA predicted from a library of the small RNAs of peach fruit.
Id	Location	Mfe	Id(5p)	Id(3p)	Count	Count(5p)	Count(3p)	Sequence of pre-miRNA	Structure	Seq(5p)	Seq(3p)
TBD-623-m0001	scaffold_10:91979:92314:+	-115.3	TBD-623-m0001-5p	-	11	11	-	TTGGATGCTTTGCGAAAGTTGGAAGATCCCCATTTTTACTTTTTTCTCAGTCAAGCCTTACTTTACACACGATGAGCTACAAGTTTCATTCCTCTGACGGTTCAGTTATTTCTATTAGTTATTTTTTTTCAGTTGTAGAGCTCTTACAATGACTGTATGACGTCCTGCTACCTTCCCACTTGCTATGTTCCTAGCACTGTCATCAAAGAAAATCTGCAGGAAAAAAAAATCACCATCACATAATCTCCCAAATGTTTGAAGCAAAAGAATAGGTAAAGGCTTGAACAAGAAAAGAAGTAAAAATGGGGATCTTCCAAGTTTAGCGAAGCATCCAAT	(((((((((((((.(((.(((((((((((((((((((((((((((((...(((((((((((((.......(((((((.....).))))))..(((...(.(((((.(((((......(((((((((((((...((((((..((((...(((((.(((.(....).)))............(((((......)))))..)))))..))))...)))))).))))))))............))))).....))))).))))).)...)))..)))).)))))))))...)).))))))))))))))))))))))))))).))).))))))))))))).	TGCGAAAGTTGGAAGATCCCC	-
TBD-623-m0002	scaffold_10:819072:819199:-	-63.6	TBD-623-m0002-5p	-	272	263	-	CCAAGAGATTGTGGTCACCCACTGTTGGATATTAATCCAATGGTTCAAAAATGTTTCTTAAAATGAGTGCAAGAGTGAGTGAACCGTTGAATTTACATCCAACGGTGAGTGACCACAAATCTCTTGGA	((((((((((((((((((.(((((((((((...(((.((((((((((.......(((((...........)))))....)))))))))).)))...))))))))))).)))))))).)))))))))).	GTGGTCACCCACTGTTGGATA	-
TBD-623-m0003	scaffold_11:671244:671590:-	-105.2	TBD-623-m0003-5p	-	10	10	-	TTATATATGGTGGAAATTGGGATATAATAGGTTTTTTCTTAAGGAAAATTGAATTGGGTTGGTGCCAAATTGTGAAAGTTAGAAGCTTTTATGTGGTTTTGCGTGATGAAGGTTGTTGGGAGCATTGTTGGTGCCGCGGCAGAGGCATTTGGACTGGCTTCTGCCGTGCGTAGTTGAGTTTTTAAGCAATGAGGACTGGGCCGTGAAGAAGGCCGTGGCTGAGGTGCTTGGGAAGGTGGCCTTGGCGGAGAGAGATTTGACGGCGACGTATAAAGCTTCGTGTTTGAATGCTGTGGAAAGCCGGAGATTTGATAAGATATATTGTCTTCCCTCCTCCCCAATTGGTT	.......(((.(((....((((.((((((.(((((.((..............((((.((....((((....((((((((.....)))))))).))))...)).))))...((((.((.(.(((....(..((((((((((((((((..........)))))))))))).))).)..)...((((((((.(((((.((.((((........))))...((..((((((((....)))).))))..)).............(((....)))....))))))))))))))).))).).)).))))........)).))))).))))))..))))...)))))).......	TGGAAATTGGGATATAATAGGTT	-
TBD-623-m0004	scaffold_12:132422:132657:-	-76.82	TBD-623-m0004-5p	TBD-623-m0004-3p	356	1	355	TCCATCTATTTTGAAGGGTATTTTAGTCTTTTCATTTTGAAGGATATTTTAAAAATGGAAAAAATTATTATTAAAAAAATAAAGCTTAAATGTAAAAATGGCTGGGGGTTGAATGTGAAACGATATATAATTTTTATAATTTTCAAGGGTCTTTTCATAATTTTTTTATAATGAATTTTCCATTTTTAAAATACTTTTGAAAATAAAAAGACTAAAATACCCTTGAAAATAGTTGG	.(((.(((((((.(((((((((((((((((((..(((..((((.((((((((((((((((((..(((((((.((((((((..((((.............))))..(((..((...(((((...((((.......))))..)))))....))..)))...))))))))))))))).))))))))))))))))))))))..)))...))))))))))))))))))).))))))).)))	AAGGGTATTTTAGTCTTTTC	AAAGACTAAAATACCCTTGA
TBD-623-m0005	scaffold_12:312530:312627:-	-28.3	TBD-623-m0005-5p	-	15	14	-	TGTCGTCCCAAGCACGACGGTATGCTCGGATTTGAATTTGGTTATCGTTTGACTGTCAATCGAATTTATGCATATTAAGTGTTATCTGGATTCGATAT	(((((..((((((((...(((((((..((((((((...((((((.....))))))....))))))))..)))))))..)))))...)))...))))).	AGCACGACGGTATGCTCGGATTT	-
TBD-623-m0006	scaffold_12:312986:313083:-	-28.3	TBD-623-m0006-5p	-	15	14	-	TGTCGTCCCAAGCACGACGGTATGCTCGGATTTGAATTTGGTTATCGTTTGACTGTCAATCGAATTTATGCATATTAAGTGTTATCTGGATTCGATAT	(((((..((((((((...(((((((..((((((((...((((((.....))))))....))))))))..)))))))..)))))...)))...))))).	AGCACGACGGTATGCTCGGATTT	-
TBD-623-m0007	scaffold_13:411646:411887:-	-57.9	TBD-623-m0007-5p	-	62	61	-	GGTGGTAACAAGGTAGTTCCCAGGACAGCTCCAAGGTCTCCCTCCTTTGCAACTAGCTCCCTTCTCTCTTGCGGTGAATCTGAATGTGTGAGTGATGGATGAAAATGAATCTGTCTCTCTTCTATATCTCTCCTTTTTTTTGAATGAGTGCGCAGCTCTCCATTTATTGAGTGCCAATTTCGTCCTCCCCTCTAGCTGGTGAAACACACCTCTTTAGCTGCTCCTAATTGCCTAAGCTGCCC	((..((....((((((((...(((((((((..((((.......))))....(((((((..............((.((....((.((((.(((.(((((((........))))))).)))...)))))))).))............(((..((..((.(((........))).))......))..)))......)))))))...............))))).))))))))))))..))..)).	AGGTAGTTCCCAGGACAGCTC	-
TBD-623-m0008	scaffold_16:290219:290292:+	-24.1	-	TBD-623-m0008-3p	10	-	10	TTACGACGTATGTATTTATAGAGTAGACGTTGAACAACGAAACAACGTCGGTTACAAATATATAAGAGTCGTAT	.((((((.(((((((((.(((....(((((((..........)))))))..))).)))))))))...)))))).	-	ACAACGTCGGTTACAAATATATA
TBD-623-m0009	scaffold_16:71785:71861:-	-27.9	TBD-623-m0009-5p	-	12	11	-	TCGGACGTCGTTTGACTATCGAACGGATAATCACATACTATGCGTTATCCGGGTTCGATAGGTTGGGACCGTCGGAT	((.((((((.(....(((((((((((((((.(.(((...))).)))))))..)))))))))...).)).)))).)).	TTTGACTATCGAACGGATAATCA	-
TBD-623-m0010	scaffold_1:230373:230544:+	-88.7	TBD-623-m0010-5p	TBD-623-m0010-3p	16	12	4	CCAAATTTGGTTCCAGCTGTAAAGATCAAGAGAGAGAGGCTGACAAGTCCCTTCCCATGCCACAGAAAATCACACGCTTGATATACAACCTTTGGACTGCATCTTTGTGGCATGGGAAGGGATCTTTCACCCTTCCTCACTCTTGCTCTTTACAGCCGGAACCCATTTTGGT	(((((...((((((.((((((((((.((((((.((((((.(((.((((((((((((((((((((((..((((......))))......((...))........))))))))))))))))))).)))))).)))..))).)))))).)))))))))).))))))...))))).	TTCCAGCTGTAAAGATCAAGA	TTGCTCTTTACAGCCGGAACC
TBD-623-m0011	scaffold_1:1151814:1151944:+	-27.4	-	TBD-623-m0011-3p	12	-	12	TTATTTTATGCGGATATTCGAACGTTATTATTACGTGGAAGTTATGCATTTTATATTACCCTTCTTTATTTTCTCTTATGTTTATAATAACATTCCCACAATAATAACGTGTGGACATCTAAATGAGAGAA	...((((((..((((.((((.(((((((((((..(((((((((((......((((.....................))))......))))).)).))))))))))))))).)))).))))..))))))...	-	CAATAATAACGTGTGGACATCTA
TBD-623-m0012	scaffold_1:5043717:5044081:+	-61.34	TBD-623-m0012-5p	-	60	60	-	AGATGGGGGACTAAGTTAAATGGGATTGTGGAGTCCAATAGTAAAAAACCTCCTCACTCGCTCTCCTTATACATAGAGTCTAAAATTGGGTTCGCAAAATAAGCCCATCGCTAAATTGAGAACACGCGACTCCGCCTCTCTCTCTCTCTCTCTCTTTCTCTCTCTCTCTCTCTCTCTCTCTCTCTCTCTCTCTCTCTCTCTCTCTCTCGCGTTCGCAACTTCGACTCTCTCTCTTGTTCGCGTTCGCGACTCTGCCTCTCTTTTGATCAACATTGACTGCTCCTAGGCAAGTTTTTCTAATCTTTTCCTTTTGATACCTCTTATTCCTTCTTCCACTTTTCTCATATGCTCTCTGTCTCTCTACA	....(((((((..((.((.((((((..((((((.....((((.................(((((..........))))).......((((((.........))))))..))))....((((....(((....)))...))))................................................................(((((..((((((...((.......))..))).)))..)))))...(((((.......(.(((....)))).......))))).........................................))))))...)))))).))..))..)))))))....	CTAAGTTAAATGGGATTGTGGAG	-
TBD-623-m0013	scaffold_1:8265018:8265296:+	-53.6	-	TBD-623-m0013-3p	6	-	6	CATAGCGGACTTTTTGATTTTCTTTCATCATTGCTCCACGTTAATATGTGTTCTTCGTCAATTATGAAAGTATATCAATAGATTCACAAAATATACGTAAATTTTGAACTCAGATACTATATGGACAGTTGATATTTTCATCCTTGAACGAATGCACTTTCAGGTCTTAAATAAATAAAAGAGTACCATATCATAGTGAATGCACTTTCAGGTCTAAAGTAAAAATAAATAAAAAAGAGCACTTAAAATGCGGTGAAGGTGGATCGAACACCTGACCTT	.....(((....(((((((..((((((((...((......((((...((((((((((((((..((((((..((((((((.(.((((.....((((.(((...((((....)))))))))))))))).))))))))))))))..))).))))....(((((.((..((.............((........))..((((....))))...))..)))))))...............)))))))))))...))))))))))..)))))))...))).....	-	GCGGTGAAGGTGGATCGAAC
TBD-623-m0014	scaffold_1:9373871:9374080:+	-41.4	TBD-623-m0014-5p	-	8	8	-	GAGATTGAGAGAGGATGAGAGGGAGGAGTAATAGAAGTGAAAATAAAAACTTGAAGGTGAAAACAAATAAAGATGGAAAACACAAATGAACATGCATTAATTCTTAAAGTAAAAATATATATTTATGTTCCGAGAGAAAGACTAGATGCAGATCTAGATATGCCTACCTCCAAGATTTACCCGACTCCCTCCACTTCTGTGTATTGTCTG	.((((..(.(((((.((.(((((((..((((.....((....)).....((((.(((((..............(((((......((((......))))..........(((((........))))).))))).........((((((....)))))).......))))).))))..))))....)))))))))))))).).....)))).	GAGGATGAGAGGGAGGAGTAATA	-
TBD-623-m0015	scaffold_1:12512722:12512913:+	-66.6	-	TBD-623-m0015-3p	355	-	355	TCATTTATTTTCAAGGGTATTTTAATCTTTTTATTTTCAAGGATATTTTTAAAATGGCTGTGGGTTAAATGTGAAAAGATATATAATTTTTATAATTTTCAAGGGTCTTTTCATAATTTTTTTATAATAATTTTTTCATTTTTAAAATACTCTTGAAAATAAAAAGACTAAAATACCCTTGAAAATAGTTGG	.((.((((((((((((((((((((.((((((((((((((((..((((((.(((((((.((((((..((.(((((((((((....((((.....)))).......))))))))))).))..)))))).........))))))).))))))..)))))))))))))))).)))))))))))))))))))).)).	-	AAAGACTAAAATACCCTTGA
TBD-623-m0016	scaffold_1:15577001:15577132:+	-36.4	-	TBD-623-m0016-3p	10	-	9	GTTTCAATTATGGTTTTTATTTTTATTCATTATGCTTATAAGTTAATATGCTAGTTTGAATGATTGATCACCATTAAGGCTTGCATGTTAGCTATTTTGGTTTGAATTAAGAGTAGACACCATGCTTTAATT	........((((((.((((((((((((((....(((....(((((((((((.(((((.((((.........)))).))))).))))))))))).....))).)))).)))))))))).))))))........	-	TGAATTAAGAGTAGACACCA
TBD-623-m0017	scaffold_1:16235308:16235518:+	-45.5	TBD-623-m0017-5p	-	550	536	-	GATAAGAGGGTAGGGAAGAGTAGAGAACGACCAATTTGTCCTTGGTTAAGTGCTCATGTGCTGGACATATGGCCAATTCTTTTAATTTTTTCAAACTGAAATTAGATTTTTGTCCTTGCTAAGAACAAATTCAAAATTTGGAACCAATATGGCACATTTTAAAGTTTAGGCAGACACATTGTAGTTTACCGTTTCCTATATGTATCTTGGT	..(((((..((((((((..(((((..((((....((((.(((...((((((((.(((((..(((......((.(((....(((((((((........)))))))))...))).))..........(((((.....)))))...))))))))))))...)))).....)))))))....))))..)))))..)))))))).....)))))..	TAGGGAAGAGTAGAGAACGAC	-
TBD-623-m0018	scaffold_1:17511323:17511433:+	-30.8	-	TBD-623-m0018-3p	10	-	10	CGTTCTGTCCCGACATGCTCCCCGGTGACGTCCATTTGCCTCGTCAGCAACGTCGACATCGGCACTATCCATCTTGAAGGGAATATTGTGGGAATGGTGTTGTGCAGAGAT	..((((((..((((((..(((((((((...(((..((((.......)))).((((....))))................))).))))).))))...)))))).))))))..	-	GGGAATATTGTGGGAATGGTGTT
TBD-623-m0019	scaffold_1:17520773:17521072:+	-51.09	-	TBD-623-m0019-3p	11	-	11	AACCCAAGTACCCCACACATGATCAACATAGCTAGCACATCCTCAAATATAACACATATAAACTCAAGATACTCAAATACGTCAAAACCCACAAATATCGCAACTACTTTACAAAAATAATGAATTCAACTAATAAATATAACGTGAATTTCAATAAACCATTTAGTTCATATGCATAAAATTTCCATCATAAAACCATGCTTATAAGTTGAAAACAAAGTCCACTTACAGGTAGTCTCACGCTGCTTGACCCCGAAAGGGTCCCGCCTGCTGTGTATGCGTGGTCGGAGTATCTATTTC	.......((((((.((.((((....(((((((..((...........................(((((............((........)).......(..(((((((...............(((((((.(((........(((((((..............)))))))..((((....................)))).))).)))))))....(((....)))..)))))))..)......))))).(((....)))....))..)))))))...)))))).)).)))).......	-	CTGCTGTGTATGCGTGGTCGGAG
TBD-623-m0020	scaffold_1:20570699:20570948:+	-55.9	TBD-623-m0020-5p	-	62	61	-	GGTGGCAACAAGGTAGTTCCCAGGACAGCTCCAAGGTCTCCCTCCTTTGCAACTAGCTCCCTTCTCTCTTGTGGTGAATCTGAATGTGTGAGTGATGGATGAAAATGAATCTGTCTCTCTTCTATCTCTGTCTTTTTTTGAATGAGTGTGCAGCTCTCCATTTATTGAGTCCAATTTCTCCTCCCCTCTAGCTGGTGAAACACACTTCTCTTAGCTGCTCCCAATTGCCTTAGCTGCTCAATAAATGCCA	(((((((.((((((((((....((((((((..((((.......))))....(((((((............((((.((..(((.......(((.(((((((........))))))).)))......(((..((.......))..)))....))).)).)))).....(((........))).........)))))))................))))).))).))))))))).).))))........))).	AGGTAGTTCCCAGGACAGCTC	-
TBD-623-m0021	scaffold_1:21324158:21324258:+	-37.7	-	TBD-623-m0021-3p	16	-	15	ATAGGTTCCACAAAGTTTAGGATACACGTCCAGCAAGTTTGGTCCGAATCGGATGGTTGGATCGCTCACGATCGCACGATCGGACGGTTACTAGGAACCTA	.((((((((..........((((....))))....(((.(.((((((.(((..((((((((....)).))))))..))))))))).)..))).))))))))	-	GATCGCACGATCGGACGGTTAC
TBD-623-m0022	scaffold_1:26964803:26964914:+	-23	TBD-623-m0022-5p	-	16	15	-	TTTGTCAACCCATCAACTTGTTTTCGGACCTTAACATTTCTATTAGTGGGCCTATAATCAAAGAGTCCATGTCAGAAAGGCTTTGAGAGCTAGCTGCTAATTGAAACCAAAG	....((((.....((.((.(((((((((((((......(((....((((((((........)).))))))...))))))).))))))))).)).))....))))........	CATCAACTTGTTTTCGGACCTTA	-
TBD-623-m0023	scaffold_1:27231740:27232046:+	-85.92	TBD-623-m0023-5p	TBD-623-m0023-3p	379	250	129	GAGATAATATATATGTGATGCAGCCAAGGATGACTTGCCGGCGGCTACTACTTCTCTTGTTTATAGGTACATAAAATTTTCATCAAATGTGACAACTTTGTTTCTACCCATGCTCTGCAATTTTAGCAAGCAAGAGAAACAAGGAGCCTTCTGTTATGCACACTGAAATTAACTAGAAGAATGAAAACACTGATTTAATTTGTTTTGCGATTGAGTGAGATCCAATTCCAGATGATCCAAAAGTTTATGTGTGTGGTAGAGATAATTGGCAAGTTGTCCATGGCTACATGTCTATCTCATGTTTACA	((((((....((((((.....(((((.(((..(((((((((...(((((((....((((....))))((((((((....(((((....(((....((((((((((.....((((.(((.......)))))))..))))))))))...(((((((((.............)))).)))))........)))...........((((..(......)..)))).........)))))........)))))))).)))))))......)))))))))..))).))))))))))).)))))).........	CAGCCAAGGATGACTTGCCGG	GGCAAGTTGTCCATGGCTAC
TBD-623-m0024	scaffold_1:27931311:27931533:+	-63.14	TBD-623-m0024-5p	-	33	33	-	GGTGCCCTCAACGGAGCCATGCGTTGAGCACAAAGCGGACTATTCTTTCGCCTTTACTTTTTTTACGTATTGAATTGTCGTCTTTGTCGTTGATGGAGATTTATTATAAATTTATATTTTTTTTAAAGGGGATCTATGTTGGCTAAATGCTTAACGATGTGGCCCATTTGCGCGTGAAATATAATTTGGACATGTAATATTGTTGGGATGTGGGAGTGGCCCA	((.((((((...((.(((((((((((((((...(((.(((.......((.((((((............(((........(((((..((...))..)))))........)))............)))))).)).....))).)))...))))))))).))))))))..................((((.((((........)))).))))....))).))))).	ACGGAGCCATGCGTTGAGCACAA	-
TBD-623-m0025	scaffold_1:29646062:29646181:+	-47.2	TBD-623-m0025-5p	TBD-623-m0025-3p	589	154	435	AAGAGGAAATGGAAATTTTTGGGTGAGAGGTTGCCGGAAAGAATACATAATATTCATCCAAGTTTTGATATTAAATTCTTTCCGAAACCTCCCATTCCAATGATTTCCAGCTATTCCTTT	.(((((((.((((((((.(((((((.((((((..((((((((((...((((((.((.........)))))))).)))))))))).)))))).)).))))).))))))))....)))))))	GGGTGAGAGGTTGCCGGAAAGA	TTTCCGAAACCTCCCATTCCAA
TBD-623-m0026	scaffold_1:29646743:29646870:+	-55	TBD-623-m0026-5p	TBD-623-m0026-3p	639	7	632	GAGGAAGTTTTTGGCCATGGGAAGTTTGGCAAGAAATATTTATTATATATTCTACTACTTCAAGTTCTGTTTGAAGTATGTATGTATAAGTAGTTCTTGCCTATTCCTCCCATGCCAATGATTTCCTA	.((((((((.(((((.((((((.(...((((((((.(((((((.((((((.....(((((((((.....))))))))).))))))))))))).))))))))....).))))))))))).)))))))).	GGCCATGGGAAGTTTGGCAAGA	TTGCCTATTCCTCCCATGCCAA
TBD-623-m0027	scaffold_1:30892601:30892717:+	-52.2	-	TBD-623-m0027-3p	71	-	71	ATAGAGCACAGAGAGAGCTCTTGATTTTGTCTGTGTACCACCTCTCTAATAGAAGTAGGTTCCATTGGATAGGTGGACTCTACCTCCATTAGAGCGGTGGTACACAATGTGGTCTTC	..(((.(((.((((....)))).........(((((((((((.(((((((.((.((((..((((((.....))))))..)))).)).))))))).)))))))))))..))).)))..	-	CATTAGAGCGGTGGTACACAA
TBD-623-m0028	scaffold_1:32200676:32200763:+	-39.1	-	TBD-623-m0028-3p	49	-	48	ATAGTTACTGCGATGTTGGCCCGGTTCACTCAGAGAAGATGAATTCCCTTCTGAATTTGATTGAGCCGTGCCAATATCTCAGTGCTCT	..(((.((((.(((((((((.(((((((.(((((..(((.(......).)))...))))).))))))).))))))))).)))))))..	-	TGATTGAGCCGTGCCAATATC
TBD-623-m0029	scaffold_1:33581510:33581862:+	-78.36	-	TBD-623-m0029-3p	155	-	155	ATGTAGTCCTGGTTTATCATTTTGGAATGAGCCCTTTACGTAGATTGCTTATTATGGGAGGAAGAGAATTTTTTTCTTGCTTTCGTTAAAGGAGATTTCTGAACTATGCGACATTTCTTTTGAAGTAATTTTTCTCTTTGGATATTCGAAAGTATATTTGTTAGACATTTTGTTAAGTTGTTTATCAATTGTATAAAGTCAACTTCTTGGTAGCTTTTTCTCTTTTAGATTTGTTTGGCTTTTAGTATGATGGTTATGTGCATTGCTTTGTTTTTAGCAGCTGTCTGTTGTGTGTATTTGTGTTTAGTTAGTTAGGTTTAAAGGGATGTAGCTCAAAATGGTAGAGCTCTCAG	.((.((....(.(((((((((((((..((..(((((((...(((((((((...(((..((.((((((.....)))))).))..)))((((((((((.((..........)).)))))))))))))))))))..((..((((((((....((((((((....((((((..((((((((........((((.(((((.(..((.(..((....((((...(((.....))).......))))...))...).))..).))))))))).......)))))))).))))))....))))))))))))))))..)).......)))))))...))..))))))))))))).).)))).	-	AGGGATGTAGCTCAAAATGGTA
TBD-623-m0030	scaffold_1:34528490:34528670:+	-43.9	TBD-623-m0030-5p	-	8	8	-	CCAGATATCCTAACCGCTGGACGACAATGGATTACTTGATGAAAACAGCAGATACGTTATATTTAGGTTTGTTTGGAATTGTGTGGAAGACTTTTTTTTACTTGCAACCTGACGTACGTACATGGCATGCTCACCTCATGCACCATTGTTGTACCAAGTAGATTGGGCAATAAAAGTTGGA	((((.(((((((((..((((((((((((((..................((..(((((.....(((((((.((..........((((((((...))))))))..)))))))))...)))))..))(((((.......))))).)))))))))).)).))..).)))))..)))....)))).	TAACCGCTGGACGACAATGGA	-
TBD-623-m0031	scaffold_1:36552556:36552654:+	-29.7	TBD-623-m0031-5p	TBD-623-m0031-3p	20	1	19	TGGGCTTTGTATGTGGTTAAGTTGGGGGGACAATATTAGTATTATTAGTAGTAAGCCACTAGTCCGTCTCTCTGAAATTTAACATGGTATCAGGGCTTG	.(((((((((((...((((((((((((((((...((((((.((((.....))))...))))))..))))))))..))))))))...))).)))))))).	TGTGGTTAAGTTGGGGGGACA	TCTCTCTGAAATTTAACATGGTA
TBD-623-m0032	scaffold_1:36708252:36708346:+	-47.84	TBD-623-m0032-5p	-	16	16	-	ATGGTTCAAATTGGTCCACGAGCATGAAGAAAACCCTTTGTAAAAGACAGAAAAAACATATATTTTCTTCATGCTCATGGACCAATTTGAACCCA	..((((((((((((((((.((((((((((((((.....(((..............)))....)))))))))))))).))))))))))))))))..	TTGGTCCACGAGCATGAAGAA	-
TBD-623-m0033	scaffold_1:41816232:41816562:+	-51.8	TBD-623-m0033-5p	-	5	5	-	CCTTCTGCCCACATGAGTGGAGGTGGAAGAGCTCACTCGCCAGACATGTTATACCATCCATCCAATTAGCAAACACACATATAGAAATTTCAGTTCATAGAAAATGTTCACAAACTGAGATAATTCACCCAAAAAAAGAAAACTACAAAAGCATCCTTTAGCAACACAAATTCTGTATATATAACCCTTCGATTAACCCCCAAATATCCAATACCAGACAAAGAACAAACCTACATGTCTCTCATTCTCATATATCCCATTTACAAAACAAAGAAAACCTAATTTAAACCGGCCGTGAACCATTTTCCGCCCACCCACCGGTGATTGAATA	..(((....(((.((.((((.(((((((((..((((..(((.(((((((.............................(((((((((((((((((....(((....)))...))))))))).............................((........))........))))))))............(((............)))........................))))))).....((((.......................))))...............))).))))....)))))))))...)))))))))...)))..	ACATGAGTGGAGGTGGAAGAG	-
TBD-623-m0034	scaffold_1:45761143:45761437:+	-54	-	TBD-623-m0034-3p	8	-	8	TGGTGGTATGTCATTTGTTTTCATTCTGAGCCCACTATGAACCTTACTTATCCACAACAAATAAGAAATTGCCACATCAGTTGGTGTCTCAAATATTATTGTAAAAAAAAGAAAAAGAAAAATCCATAATTTTGAAGGAAAAAATAGCATTTTTAATAAATCATATGGCGGTAGTTTAGTCAAAAAAACACAAAAATTGCATTTCTAAGAAATGTGATGTGAAAGTGAAAATGTCCCACATTGGAAAACTAACAAACCTTAAAAGGGTTTATAAGGAGTTGGGTTACGCCCCACC	.(((((..(((.((..(.((((.((.(((((((..((((.......(((((.........)))))...(((..(((((....)))))..)))................................))))......((((........(((((((((..........((((.........))))......((((....(..((((((...))))))..)))))....))))))))).((.....))............))))....))))))).)))))).)..)).)))..)))))	-	AAGGGTTTATAAGGAGTTGGGTT
TBD-623-m0035	scaffold_1:2254105:2254217:-	-41.7	TBD-623-m0035-5p	-	5	5	-	AGTACATCTCTTTATACAAAGAAACACGGCAGAGAGGAGAGAGAGAGAGTCAGAAAGAATCTTCTGTTCTTTTCTCGGCCGTGATTTCATTGTATAAAAAAATGGAATGAACC	.((.(((..((((((((((.((((((((((.(((((((((((((.(((.((.....)).)))))).)))))))))).)))))).)))).))))))))).....)..))).)).	TTTATACAAAGAAACACGGCA	-
TBD-623-m0036	scaffold_1:2565511:2565710:-	-75.4	TBD-623-m0036-5p	TBD-623-m0036-3p	303	293	4	CCGGACATCCGGATTGTTTAGTGTGCGGATTCCAATGTTTGCAGTTGTGTTTCATTGTAAAAAATGATTTGAAGATGTATACTTCTACGACTGGATATTTTTATATAACAGTGTAGTGGCTTGTGATTTGGCAGCATATATAAGAGGAGAAAACTGAAGAAACATTGAGGTACGCATGCTAAACAATCCGGACATCCGGA	(((((..((((((((((((((((((((.((..((((((((.(((((...((((.(((((.........................((((.((((.((((....))))..))))))))..(((.((......)))))...)))))...)))).)))))...))))))))..)).))))))))))))))))))))..))))).	GGATTGTTTAGTGTGCGGATT	TACGCATGCTAAACAATCCGG
TBD-623-m0037	scaffold_1:3391434:3391573:-	-46.4	TBD-623-m0037-5p	TBD-623-m0037-3p	13	7	5	ATTCAGTGGCTGGAGTTTGTGGAGAAAAGCATTTCTATTTGGGAGCGTGGCTACTGCTTGATTGCGTGTAGTAAGCAATATTGTGCTCTCTGTTTCCACATTTGGAAATGCAGCCTTCAAAAGATTCCATGTCTCGATTC	.....(.(((((((((((.(((((....(((((((((..(((((((...((((((((......))).))))).((((......))))....)))))))....)))))))))...)))))..)))))))).))).).....	TGGAGTTTGTGGAGAAAAGCAT	GCAGCCTTCAAAAGATTCCATG
TBD-623-m0038	scaffold_1:3775273:3775400:-	-62.6	TBD-623-m0038-5p	-	275	263	-	CCAAGAGATTGTGGTCACCCACTGTTGGATATTAATCCAATGGTTCAAAAAAGTTTTTTAAAAGGAGTGCAAGAGTGAGTGAACCGTTGAATTTACATCCAACGGTGAGTGACCACAAATCTCTTGGA	((((((((((((((((((.(((((((((((...(((.((((((((((....(.((((.((.......)).)))).)...)))))))))).)))...))))))))))).)))))))).)))))))))).	GTGGTCACCCACTGTTGGATA	-
TBD-623-m0039	scaffold_1:5512066:5512260:-	-53.59	TBD-623-m0039-5p	-	11	10	-	AGAAATGAGAGAAAGAAAGTAGAAGCAGAGATATAATTCGAGGGAGAAGGAGAAATAGATATAGAATGAAAAATTAAAAACTAGAGGCAAACTTTAAAGAATTTTCTTTTTTAAGTTTTAATTCCATGTATTTCTCTCTCTCTCTCTCTCTCTCTCTCTCTCTCTCTCTCTCTCTCTCTCTCTCTCTCTTTTTCC	(((...((((((.(((.((.(((((.(((((........((((((((..((((((((.((...((((.((((.(((((((.(((((.....))))).(((....)))))))))).)))).)))).)).))))))))..))))))))........))))))).))))).))).))))))..)))............	GAAAGAAAGTAGAAGCAGAGATA	-
TBD-623-m0040	scaffold_1:7318978:7319285:-	-110	TBD-623-m0040-5p	-	15	14	-	TTGGCCAACCTCCATCGGAGTTACTATTCATCCATATCACTATTCATCAAAAGTTCACTATTCACACTCGGAAGATAGTATTCATCTTTGATGCCATAAGTTACTATTCACAAGTACTATTCATCCAAATTTAGTATTCACTTCCATAAGGTAGCATGCGTTATTCGCTATCCTTTTCGGGAAGTTACTATTCATCAACATATTTGACTATTCCTCAACTAGAATACCTTAGTGAGGAATAGTTGAATACGATGATCTGGGTGAAAAGTACATCAGATGAATAGTAACTCTGGTGAAGGTTTTCTAGA	((((..(((((.((((((((((((((((((((............(((((((..(..((((((..(.....)..))))))....)..)))))))....................(((((.((((((((....(((((...((((((..((((((((...........)))).))))....))))))))))).(((((....((((..(((((((((((.((((......)))))))))))))))..)))).)))))..)))))))).)))))....)))))))))))))))))))).)))))..)))).	TCCATCGGAGTTACTATTCATC	-
TBD-623-m0041	scaffold_1:10249162:10249285:-	-41.7	-	TBD-623-m0041-3p	10	-	9	AAAGACGAGGAATGAGCCAATTTTGCTAGCTAGTTGCATAAAGTTGATATTGAATTAAGGCAGGGGCTGCGCGAACGCAGGCCCCCACTGCAATAAATTATGACGTTGGCTCTCCTACGTTGAG	...((((((((..((((((((.(((.(((.(.((((((.....(((((.....)))))....(((((((((....)))).)))))...)))))).).)))))).)))))))))))).))))...	-	AAATTATGACGTTGGCTCTC
TBD-623-m0042	scaffold_1:10705845:10706136:-	-61.25	TBD-623-m0042-5p	-	12	11	-	CCCCCTCTTCGTTGATCGATGTGGGATGTTACATGTCTGAAGCGGGCTTATGCTTGGATCAGACTTTATGTATGGTTGGCTTTTTGCCTTTTTTTGTTGATTTTGTTAGACTCACTATATTTTTTTGGACTTCATCGAAAAAGAACTATGCCTAAATTTCTCTGATATGATTTATTGTGCTAATTTTTTGTGTAACTACCCCATTGTAATCTTTATTATTTCAAGTTTAGCCCAAAATTCAAAATTAAGCTTAGATTGAGCACACATTTGTCTCATATTTGATTTTAGGGTA	..((((.......(((((((((((((((....((((.((((..(((((...(((((.((((((.((((.(((((((((((.....))).(((((((.(((....(((....................))).))).))))))).)))))))).))))....))))))........(((..(.........)..)))..........................)))))..)))))....)))).......((((.....))))..)))).))))))))).))))))..))))..	GTTGATCGATGTGGGATGTTACA	-
TBD-623-m0043	scaffold_1:12697681:12697860:-	-42.8	-	TBD-623-m0043-3p	88	-	87	ATGTTTAGTTCGATCATGTTGAACCGGATTCAGTGCAATGGCTATAGCAGCCATGTTGTCACAAAAGAGATTCGTTGTGGATGTAGGTTTATACCCAAGTTCAGTAAGCAACTTTCTTAACCAAAGAAGTTCACAAATTCCTTTAGTCATGCCTCTGAACTCGGCTTCTACACTGGATAA	.((((((((........((.((((((..(((((.(((.((((.((((((....))))))....((((.((....((((((((....((((((...........))))))....(((((.....)))))))))))))..)))))).)))))))..)))))..))).))).)))))))))).	-	CATGCCTCTGAACTCGGCTTCTA
TBD-623-m0044	scaffold_1:12844116:12844410:-	-50.2	TBD-623-m0044-5p	-	12	12	-	TGATCCAATTGATATTGGATTGGATGATTGGTTTTGATAATGAAAAAAAAAGACGATAATGAAATATAAAGCATTTATCGTTAGGTATTATCTAATCAAACATATTAATAGACGTAAATATAAATTATAAATGAAATATTAGAGAAAATTGTTTTGATTCTATAATATATTATTATAGAACATAACTCCATCAAATGACTTAAAATGTTTAGAAAATTTTTCAATTACAAATACATACTCGAACAAATCCTCTAATCCAATCCAATCATGTCGCCAAATCATCGAAACCGATTAA	..........(((((((((((((((....((.((((....(((((((....((((((((((..........)).))))))))........(((((.((......((((((..(((..(((.....)))..)))...))))))........(((.((.((((((((((...)))))))))))).)))...................)).)))))...)))))))..........(......)..)))).))....))))))))))...)))))........((((....))))...	GATATTGGATTGGATGATTGGTT	-
TBD-623-m0045	scaffold_1:13101919:13102073:-	-38.2	TBD-623-m0045-5p	-	11	11	-	ATAACGTCGTTGTCTATTTCAGTACGTCGTGTAAAATTTTATAATACGTCGTTTTGTTATACATAACCGTCGTGTGTTTTTTTGTGCTGACTTGTTTATATTATTTTATATATTTAGGTACTTACACGATGTTTTGAAACAAGCAAATATGTGCA	...((((..(((..(.((((((.(((((((((((.........(((((.((((.((.....)).)).)).)))))..............(((((..(((((......)))))..)))))..))))))))))).)))))).)..)))..))))...	TGTCTATTTCAGTACGTCGTGTA	-
TBD-623-m0046	scaffold_1:13471613:13471700:-	-28.3	TBD-623-m0046-5p	-	23	22	-	TTCCACCCTCCAAAATACATGGGTTGGAGAAGATTTGTGGACTCAAAACTCATAATTTGGCTTTCCACCCATTAGGTTGGAGATGGCC	..(((..((((((..((.((((((.(((((.((.((((((.........)))))).))...)))))))))))))..)))))).)))..	CAAAATACATGGGTTGGAGAAGA	-
TBD-623-m0047	scaffold_1:15545692:15545842:-	-36.9	-	TBD-623-m0047-3p	10	-	9	TAGGAGAGCCAATTTTCCAACATCAATTATGGTTTTTGTTCTTGTTCATTGTGCTTATATGTTAATATGCTAGTTTGAATGATTGATCACTATTAAGGCTTGCATGTTAGCCATCTTGGTTTGAATTAAGAGTAGACACCATGCTTTAATT	..((((((....)))))).........((((((.((((((((((((((....(((.....((((((((((.(((((.((((.........)))).))))).))))))))))......))).)))).)))))))))).))))))........	-	TGAATTAAGAGTAGACACCA
TBD-623-m0048	scaffold_1:18817060:18817180:-	-19.49	TBD-623-m0048-5p	-	7	7	-	AGGGTGTATTCAATTAGGATTATAAAGCGTTTAATTTTTTTTTTTAAAATCCGGGTGTATTCAATTTGGATTTATACAAACTTTAAAAGAGGTTTTACAAGTCTAGGTGTATTCAATTCTG	(((((..((.((.((((..((.((((((.(((..............((((((((((.......))))))))))..............))).)))))).))..)))).)).))...))))).	CAATTAGGATTATAAAGCGTTTA	-
TBD-623-m0049	scaffold_1:19654130:19654361:-	-49.12	-	TBD-623-m0049-3p	12	-	12	AAATTAATGTTCTAGAATTTGTAAACTAACACGACGCAATATTACTAACCCGAGGAAATTATAAATAGATTTTGCTTTCCCGAATAAATTTTAAATTAATTCAGTTTGAAACAACGACGGTTTTTTGTTATGCCGTCGTTTTTAACTAACACGACGCAATATTTGTTTTGCGACGTGGAATCTTTTCATTTAACGTCGATATATTTATATTTTCCGTCGTTATACATTAATT	.(((((((((..((((((((((.............)))).))).)))...((((((((.((((((((...((.((......((((.(((.....))).))))....(((((.(((((((((..........))))))))).........((((.(((((........))))).))))......)))))......)).))..)))))))).))))).)))....)))))))))	-	TATATTTATATTTTCCGTCGTTA
TBD-623-m0050	scaffold_1:19743091:19743252:-	-26.46	-	TBD-623-m0050-3p	21	-	20	GTTTGAAATTTTTTGTTTGTTTAGGGTATTTATGTCTTTACATGAACTAAAATGACAATAAATCATAAAAACTTAATTTAATTCCCAAAGACTGACGTCTCATTCTAATTTACACGTCTCATATGTATAAGAGTGCTGCTAAACAAACCCTAAATTAACTGA	......(((((...(((((((((((((((((..((((((....(((.((((((((.......))))..........)))).)))..)))))).(((((...............)))))............))))))).))))))))))...)))))......	-	AGAGTGCTGCTAAACAAACCCTA
TBD-623-m0051	scaffold_1:20071363:20071567:-	-65.7	TBD-623-m0051-5p	-	230	230	-	TATCCAGACCGGATTGTTTAGTGTGCGGATTTCAATGTTTGCAGCTGTGTTTTATTGTAAAAAATGATTTGAAGATGTATATACTTATGCAGCACCGACTGGATATTTTTATGTAGCAATGTAGTGGCTTGATTTGGCAGCGTATATAAGAGGAGAAAACTGAAGAAACATTGAGGTCTGCATGCTAAACAATCCGAACATCCCG	.........(((((((((((((((((((((((((((((((.((((.((((.(((((......)))))........((((((....)))))))))).).)))....((((((((((((.........(((......))).)).)))))))))).............))))))))))))))))))))))))))))))).........	GGATTGTTTAGTGTGCGGATT	-
TBD-623-m0052	scaffold_1:21464228:21464463:-	-59.7	-	TBD-623-m0052-3p	355	-	355	TCCAACTATTTTTAAGAGTATTTTAGTCTTTTTATTTTCAAGAGTATTTTAAAAATTGAAATTTCATTATAAAAAAATTATGAAAAGACCCTTGAAAATTATAAAAATTATATATCTTTTCACATTTAACCCCCATCCATTTTTGCATTTAAGCTTTATTTTTTTAATAATAATTTTTTTCATTTTAAAAATATCTTTGAAAATAAAAAGACTAAAATACCCTTGAAAATAAATGG	.(((..((((((((((.((((((((((((((((((((((((..(((((((.(((((.((((....(((((((((((((..((((((((....(((............)))....))))))))......................((......))...)))))))).)))))......))))))))).)))))))..)))))))))))))))))))))))).))))))))))..)))	-	AAAGACTAAAATACCCTTGA
TBD-623-m0053	scaffold_1:23854918:23855220:-	-92.2	TBD-623-m0053-5p	-	18	18	-	ACAAGTAAGCTTCTTTGACTGTGGTGGGATGGCAGTTGGCATCTGCATGTCACATAAGATAGCTGATACCTCCACCATGATCAACTTCATCAACGACTGGGCAGCAGTGGCCCGTGACAACAAAAAATGTGATCAATATGTACCATCTCCTGAGTTCATCTCAGCAACTGTCTTTCCCCGATGTGATCTGCCACTGTCGCCAGAAGCCATGATTGAGAAAAGCAATTGTGTGACCAAAAGATTTGTGTTTGATGCAACAAAGATTGCTGCCCTCAAAGCCATAGTCACGGAAAAATTGCAAAA	....((((..((((.((((((((((..((.((((((..(((((.(((((((((((((....(((.....(((...((((.....((((..((.....))(((.((((((((..((....)).........(((((..............(((((.....))))).....(((.......))).))))).)))))))).))).)))).))))...)))...)))..)))))))))..........))))..)))))..........)))))).))...)))))))))).))))...))))....	TTCTTTGACTGTGGTGGGATG	-
TBD-623-m0054	scaffold_1:27061737:27061871:-	-61.5	-	TBD-623-m0054-3p	19	-	19	TTCTGCGAGAAATATTTTCTACGATTAACACAACGTCAATATCTACTAGCTGCTTGGTTGTCGGAGATGGTGCTTTCAAGGTATGATTTAGTTTCTATTGATGTTGTGTTAATCGTAGAAAATATTCTCGCAAAA	...((((((((.(((((((((((((((((((((((((((((...((((.((((......).))).(((.(((((.....))))).)))))))...)))))))))))))))))))))))))))))))))))))...	-	TGTGTTAATCGTAGAAAATAT
TBD-623-m0055	scaffold_1:27613752:27613965:-	-91.31	-	TBD-623-m0055-3p	63	-	63	ATATACCATTAGTTGGGGCCCACAACCAGTTGTGGGGTCAAGTATGTGATGCTTACTAAAGCCTCATGCTCAACCTCAACATTCTTGTGGCTTTTCATACTCGCCTTTTACTTCTCCTCCTCCTAGTGTTTTTGTTCCTCTTCGTTATCCTTCTTTTTCGGTAACCATCACAGACCTGACCCCACAACTGGTTGTGGGCCCAACCAGTGGTATA	.(((((((((.((((((.((((((((((((((((((((((.((.(((((((.(((((((((((.((...................)).))))))..............((((............))))...............................))))).))))))).)).)))))))))))))))))))))))))))).)))))))))	-	ACAACTGGTTGTGGGCCCAAC
TBD-623-m0056	scaffold_1:32793066:32793156:-	-20.54	TBD-623-m0056-5p	-	7	7	-	ATATTTATAATCTCGACCGTTAGATTACATTTATATTGCATTTTAAATCTACCAAAATGAATGCAATCCAACGTCCGAAATTAGAAATATG	((((((.((((.(((..((((.((((.(((((((.(((..............))).))))))).)))).))))..))).)))).)))))).	TCTCGACCGTTAGATTACATTTA	-
TBD-623-m0057	scaffold_1:39970012:39970279:-	-49.74	TBD-623-m0057-5p	-	12	11	-	ACTTTTCTGTTAAATGCAGGGACAAAATGATATTTTTGTATCAAAATTAATTAAAATATGAATAAAAAAATTAAAGAAATTAAAATTAAACTCTCTCTCTCCCCTTTTATCCCGATTTCTACTCCTCCAAAACTTAAATAAATTTTTTTTGGGTTGATTTTTTATTTGATTTTCTTTTATTGTTATTTTAAAGATATGATTTTTTATTATTATTTTTTGTTTTAATATAAAAATACCATTTTGCTCCTGAATTTAACATAAAAAAGTT	((((((.((((((((.((((..(((((((.(((((((((((.(((((...((((((((..(((((((((((((((......((((((((........................(....).......((((((..............)))))).))))))))...))))))))..)))))))..))))))))....(((((.....)))))........))))).))))))))))).)))))))..)))).))))))))...)))))).	TAAATGCAGGGACAAAATGAT	-
TBD-623-m0058	scaffold_1:40983128:40983415:-	-63.25	TBD-623-m0058-5p	-	59	59	-	ACCAATTAAAAAATGACAAGTGGCTAGTTTTGGGGTTTTCCCTCCAAATAGGCTTTATATGGGTAATTGTAAGGTAATTCGCGAAAAACAGAAATAACTATGCATAAATCATGTACTTATATAATCTAGGTTTTGTTTTGCTTTTTTTTTTTTTTTTTTTTGTTTTTTTTCGGCGAAAATATAATCTGGGTAAATTAAGGACCTGAAAAGATTAATTTGTAAATTTTAACGTATAGTTCTGTCGGGTTACCACAAACTTTCCATTTTTTACTTTTTTGATGAAATGGG	.(((((((((((((((.((((((..(((((.((((....))))(((.((((...)))).)))..........(((((((((......(((((....(((((((.....(((.((.((((....(((((((((...(((((((.............................)))))))....)))))))))....)))).)).))).((((((........))))))...)))))))))))))))))))))..)))))..)))))).))).)))))))))....))).	AAATGACAAGTGGCTAGTTTT	-
TBD-623-m0059	scaffold_1:41019402:41019528:-	-79	TBD-623-m0059-5p	TBD-623-m0059-3p	723	1	710	GCGCCTGATCAGCGCTTCTATCTCTTCCTTTAGCTGGTAGCAGTCATCTGTATGATGGCTGTAATCTCGGTGATATTTGCACGCACTGGTACCAGATGAAGGAAGAGATAGAAGCGCTAATCAGGCG	.((((((((.((((((((((((((((((((((.(((((((((((((((.....))))))))).....(((((...........))))).)))))).)))))))))))))))))))))).))))))))	GCTTCTATCTCTTCCTTTAGC	TGAAGGAAGAGATAGAAGCGC
TBD-623-m0060	scaffold_1:45433726:45433827:-	-39.3	TBD-623-m0060-5p	TBD-623-m0060-3p	18	15	3	AGGATCATGATAGGGTCAATGTATGAGTCGAGAAGTAGGTCGAAATTTCATATCCTGATTTTAATCTCATCTCAACTCATATGTTGACTCAATCTCGATTAT	..((((..(((.((((((((((((((((.((((.(.((((..(((((.........)))))..))))).)))).)))))))))))))))).)))..))))..	TAGGGTCAATGTATGAGTCGAG	CAACTCATATGTTGACTCAATC
TBD-623-m0061	scaffold_1:45948310:45948450:-	-53.4	TBD-623-m0061-5p	-	7	7	-	TTTCAAATAGTATAGCTGGGCGGCTATACTCTATTTTGATTTTTTTTTTATAAACATGTGCTGACAAGTGGCTCCAAATGGTTGGGGGACCTTTTTTGTATTAAAAATTGTATAGCCGCCCGGCTATACTCTATTTTGAAT	.((((((.(((((((((((((((((((((........(((((((....((((((.....(((....)))..((((((....)))))).......))))))..))))))))))))))))))))))))))))....)))))).	TATAGCTGGGCGGCTATACTCTA	-
TBD-623-m0062	scaffold_1:46800330:46800538:-	-49	TBD-623-m0062-5p	TBD-623-m0062-3p	67	65	1	TACATTTTGGTCATTGTACACAGATTGGGCAAAAGCTGTCTTGCCCAACCCTCCCATCCCTACAATGGGGATCACCAATTGATGACCACTCTCACTTTTCAACATGCTAAGTACTTTATTTTTTTCCTCTTCACGACCAATTATGGTAGACACGTTGACAAAGGAAGTGGTTTTGGATCGTTCAATTTGTTCGGTGCCTCTTACTGTGC	((((....((.(((((...(((((((((((....((......))...........((((((.....))))))..((((.....(((((((.((.(((((((((.(((...)))......................((((....))))......))))).)))))))))))))))))...))))))))))).)))))))......)))).	TCATTGTACACAGATTGGGCA	TTCAATTTGTTCGGTGCCT
TBD-623-m0063	scaffold_2:406503:406782:+	-122.8	TBD-623-m0063-5p	-	6	6	-	AGTGCTAACGTGGCATATATGGGACCCACTTTTTTGTTTAATTGAAATAAAATATTATTAAAAGACAATGGGGAGGAGCTGGGCAGCGGCAGTGGAGTTTGAGCAATTGAGTTTTTCCCAGAGAGAGAGAGAGAGTGATAGAGCGATAGTTTTTCTATTTTCTGGCTTTTTCGGTTTTTTAATATTTAATAATTATTTATTAAATTTAATTATAGTTTTTAATAATATTTTATTTCAATTAAACAAAAAAGTGGGTTCCACATGCGCCATGTCAGCACTT	((((((.(((((((.(((.(((((((((((((((((((((((((((((((((((((((((((.(((....((((((((((.((..((..(((......))).))..)).)))))))))).(((((((..((((((((..(((((....)))))..))))))))..)))))))......((((.(((((((((....))))))))))))).....)))))))))))))))))))))))))))))))))))))))))))))).))).))))))).)))))).	TGGCATATATGGGACCCACTTT	-
TBD-623-m0064	scaffold_2:2899244:2899328:+	-42.1	-	TBD-623-m0064-3p	250	-	248	GATTTGCTCGTCACATTCTTTCCTACCTTACTTTCACCGGTGTGTGATGTGATAGTATGGCAGGAAAGAATGTGATGAGTATTTG	....((((((((((((((((((((.((.((((.((((...........)))).)))).)).))))))))))))))))))))....	-	TATGGCAGGAAAGAATGTGA
TBD-623-m0065	scaffold_2:4434059:4434399:+	-126.8	TBD-623-m0065-5p	-	32	31	-	GAGACCTTTCACGCAGACCAAAGACCCAACATGAAGAATATATGATGTGTATAAATTCTATTTTCTTGTCTTTTTTTTTTTCCCTTAATCCAAAAGACTAGATTAAGAAGAAAAAAAAAACAAGAAAACCCAAACCATGTTGAATGGAGCATTGAAAGCACGAGTTTGAAGGAATTGTTGATGAGTTCTTAAAATCCATATCAAAACTCAGGATACCATACCCTTTTATCATCGAAATCTCACGAGCTCAACAACTAGTTCACGTTGGGCCTTCTTCTTCAACTGACGATGGTGAGTCTTCCTCTTCATGTTGGGTCGTTTGGTCTGCGTGAAAGGTCTCC	(((((((((((((((((((((((((((((((((((((.....(((((((..(((((((..(((((((((.((((((((((((..((((((..........)))))))))))))))))).)))))))))......((((.....)))).((.......))..))))))).(((((((.......)))))))......))))))).....................((((((((((.........(((((........)))))..((((((........))))))...))))))))))......))))))))))))))).)))))))))))))))))))))).	ACGCAGACCAAAGACCCAACA	-
TBD-623-m0066	scaffold_2:5238158:5238297:+	-35.9	TBD-623-m0066-5p	-	8	8	-	TGGGTCACAAGTCAGCGTGACTTGACTCGGCAATGGACGTTCGTAGAACTTGTTATATAAATAGCACCACCGAAGTATAATTTGTCGATGTGGGACAAAATTGCATGGCCTGGCGAGTTTTTTTGATTTTTTTTTCCCAC	((((....(((((((...((((((.((.(((..(((..((((...)))).((((((....))))))...)))..(((...((((((.......))))))..)))...))).))))))))...)))))))......)))).	GTCAGCGTGACTTGACTCGGCA	-
TBD-623-m0067	scaffold_2:5749502:5749760:+	-81.4	TBD-623-m0067-5p	TBD-623-m0067-3p	86	76	9	TTCACTTTGGAGCTGCTTTCACTTCGCAAAAGGGCTGAAGGACAAAAAGTACTTAGGAATTGCTCGGCCGCACAAAAGAGAGACTTGACCTTTCACGTTTCCTAGCTGCATGTACAGAAATCTCAACATTAGAGGAGGACTAACTGCTGAGAGCAGCACTTAATTGTTCTTGGGCAACAAGAAAACAAAGAAATAAGTACTAAGTAGACTCTTTGCCCTTCTTCTCTCTTGCGAAGTCAAAGAAACTCCAAAAAGAGGG	(((..(((((((...((((.(((((((((.((((..(((((.((((.(((((((((...((((((..(.((......(((((.......)))))..(((((((..(((.((((..((....))..)))))))...))))..))).)).).))))))..(((.....((((((.....))))))....))).........))))))..))).)))).)))))..)))).))))))))).))))...)))))))..)))..	ACTTCGCAAAAGGGCTGAAGG	TTCTTCTCTCTTGCGAAGTCA
TBD-623-m0068	scaffold_2:10368232:10368499:+	-76.15	-	TBD-623-m0068-3p	9	-	9	ATCAAATCGACCCATTCCCATCCTCCATTATTGTTCCATTGTGAAAGGAATTAACTACACTAAAAATTGAGTATGTGCCTCAGACTTCAACCTCTTCACGAGAGGCTTTTGGAGATTAATTGACAAGTAAACCTCTCCATTCTTCAACCCACTCAAATTGTTCTTACTGGCAGTAGCCTAGGGACGCTAATTTCTTTTCTTTTTTTTAAAATTAAAAAACTCCAACTCTCAGCAACAACAATGGAGGATGAGGATGGATAGATTTGGA	.(((((((...((((((.(((((((((((.(((((.(.....(((((((((((.............((((((....(((((....................)))))...((((((((.(((....))).))..))))))...........))))))...(((((((..(((....))))))))))..)))))))))))...(((((((....)))))))............).))))).))))))))))).))))))...))))))).	-	ACAATGGAGGATGAGGATGGA
TBD-623-m0069	scaffold_2:14503719:14504053:+	-55.24	-	TBD-623-m0069-3p	346	-	337	ACTTTTCACTAAGATGTCGTTTCTTCTAAAAACAATTATTCTTTGATAATAAAAAAACTAATATCTTCAATATTCTACTCGACTGCTTATTTGTCACAGTAATTCTTAGTTTACTAGTATTTCTCTTTTTGATATTGAAAAGAACTTTATAATATCAATTATAATCAATTGATAATCAGTTTCGAACCTTCTTCAGTCTGCAACCCAACTTGTCCATTAATTTTTTTTTTATTGTTTTAGTCAAAAGTGATAGAATTTTATTGATGATAGGAAGAACAAGTATAAAAACCGAACTATGTCCTAGAGGATTAGGCGAGCATCTCTATACATAAAGG	.((((......(((((((((((((((((...(((........((((..(((..........)))..))))..(((...((((..(((...((((((.(((((........))))).............(((((((((.(((....))).)))))))))...........))))))..))).))))...((((((.....((((......)))).(((((((.....((((((..((((.....))))..))))))....)))))))....))))))..............)))...)))..)))))))...))))).)))))........)))).	-	AGAGGATTAGGCGAGCATCTCTA
TBD-623-m0070	scaffold_2:15502233:15502377:+	-62.2	TBD-623-m0070-5p	-	423	407	-	AGGGGTTTTCTCCAGTGGAAGGTGAGTGCTGTATGATTGTTGTTGGATGTGAGTACCAATCTATTAGTGGTTTCACCAGTTGATTGTTACTCGAATCCTACAACAATGCCATAACACTCATCCTGCATTGGAGGAATAATCTTTC	((((..(((((((((((.(.((((((((...((((((((((((.((((.((((((.(((((.(((.(((....))).))).))))).)))))).)))).))))))))..)))).)))))))).).)))))))))))...))))..	TCCAGTGGAAGGTGAGTGCTG	-
TBD-623-m0071	scaffold_2:17666801:17667158:+	-102.7	-	TBD-623-m0071-3p	11	-	11	ATGACTGATTTGGGTTTGCTACATCACTTTCTAGGAATGGGAATTATCCAAAGTGAAGACTACATTTTCATATACCAGAAGAAATATGCTTCCACACTTTTGGAAAGGTTTGGTCTGCAGGATTGTAAACCGGTTGGTATTCCTCTTGTACCAACTGATAAATTGAAGAGAGATGATGAAAGTGGAGCTTCAAATGAAGCTGAATACAGAAAACTAGTGGGAAGTCTACTCTACCTCACTTTCTCGCTCTGATAAAACTCTTTTAAGATAAAGCTCTCACACTCTCAAATTTCTCTCTCTCTATTTTCTCTTTGGATACCGTATTCTACAACTGAATGAGCAAGCCTATTTATAGTCA	.(((((((..((((((((((.(((((.((..(((((((((....(((((((((.(((((.((((...((......((((..((((....(((((......)))))..))))..))))...)).))))...((((((((((.......)))))))))).......(((((((((...(((.((((.((((((....)))))).....((((.....((((((.((......)).)).)))).......))))............................)))).)))....))))))).))..))))).))))))))))))).))))).)).)).)))))))))))))..).))))))	-	CTACAACTGAATGAGCAAGCCTA
TBD-623-m0072	scaffold_2:18833601:18833703:+	-53.9	-	TBD-623-m0072-3p	11	-	10	TTTTTATACCACATTGTGTACCATCTATCTAATAGAAGTGGAGCTCCACCAATATAATGGGGCCCACATCTATTAGAGAGGTGGTACACAATATGATATAAAA	.(((((((.((.((((((((((((((.(((((((((.((((.((((((.........)))))))))).))))))))).)))))))))))))).)).)))))))	-	TATTAGAGAGGTGGTACACAATA
TBD-623-m0073	scaffold_2:19692914:19693068:+	-66.6	TBD-623-m0073-5p	-	317	317	-	GCTTTTGAGGGGAATGTTGTCTGGCTCGAGGACACTTTTCCTTGATCTGTATTTCTTATAGATCAACCTGTATATTTATATCTAGGTATACATATATATGGCTTTTGGTGAATTAGTGTCGTCGGACCAGGCTTCATTCCCCCCAATTTATGGCT	(((.(((.((((((((..((((((..(((.((((((.((((((((((((((.....))))))))).(((((((((.(((((....))))).))))))).)).....)).)))..)))))).)))..))))))..)))))))).))).....))).	GGAATGTTGTCTGGCTCGAGG	-
TBD-623-m0074	scaffold_2:22245408:22245551:+	-53.5	-	TBD-623-m0074-3p	18	-	18	CAAACCCAATTCGAATCTGAAAGGAGAAAGAAAACAAAGAAAACCAGAAAAGTCGCCGCCCCTTTTCATCCAAAGGCAGAGGCTTTGGCGTCTCTGGAAAAAAAATCTTTGCTTTCTTTCCTCTTTCGTTTCCAATTGGGTTTC	.((((((((((.(((..((((((..((((((((.((((((...(((((...(.((((((((((((......)))))....)))...)))).))))))........)))))).))))))))..)))))).))).)))))))))).	-	TTCTTTCCTCTTTCGTTTCCA
TBD-623-m0075	scaffold_2:22285766:22285870:+	-51.4	TBD-623-m0075-5p	-	6	6	-	GTTTGCGGATGGAGCATCATCAAGATTCACAATTTCTTGGGGCTAGCTGCTTTGCTATTGGCCCTTTGATGATATGGGAATCTTGATGATGCTGCAGCGGCAATA	..((((.(.((.((((((((((((((((.(((((((..((((((((..((...))..))))))))..)).))).)).)))))))))))))))).)).).))))..	GGAGCATCATCAAGATTCACA	-
TBD-623-m0076	scaffold_2:22650083:22650180:+	-44.2	-	TBD-623-m0076-3p	15	-	15	ACTAGAGGAAGCATCCAAAGGGATCGCATTGATCCCAACTAGCTATCTCTTCCATGGTTTAATTTGGATCATGCTATCCCTTTGGATATCTCCTTTGG	.((((((((.(.((((((((((((.((((.(((((.....((((((.......))))))......))))))))).)))))))))))).).))))))))	-	ATCATGCTATCCCTTTGGATA
TBD-623-m0077	scaffold_2:22728227:22728322:+	-56.1	TBD-623-m0077-5p	-	40	39	-	ATCCGAGCATTAAAAGAAAAGGATGTGCTAATTAAGTCATGTTCTTTTAAAAGAACATGACTTAATTAGCACATCCTTTTCTTTTAATAATAGAAA	........((((((((((((((((((((((((((((((((((((((....))))))))))))))))))))))))))))))))))))))........	TAAAAGAAAAGGATGTGCTAA	-
TBD-623-m0078	scaffold_2:26515843:26515958:+	-47.21	TBD-623-m0078-5p	TBD-623-m0078-3p	16	13	2	GGACTCCTGTGGTCCAAGAGATCGGGACTGTTAATAATAAACGTGGTTAGCTTTTCAAATCTTTTCAAGTGTTATTTAAAAATAACAGTCATGATCTCTTGGACCCCTGTAGTCCA	(((((.(.(.((((((((((((((.((((((((((((((....(((..((.((....)).))..)))..)))))).......)))))))).)))))))))))))).).).))))).	GGTCCAAGAGATCGGGACTGTTA	ACAGTCATGATCTCTTGGACCCC
TBD-623-m0079	scaffold_2:556232:556344:-	-53	TBD-623-m0079-5p	-	9	9	-	TGTTTTGTTCTATTTCGATCAAAGTGACTTCTGAGTTGATATTTTTCATTTTTATTTTCTGCTTGTATTGTATCAAGCAGAAAAGTCACTTTGTTCGAAATAGAACAGAACAA	((((((((((((((((((.(((((((((........(((......)))......(((((((((((........)))))))))))))))))))).)))))))))))))))))).	TATTTCGATCAAAGTGACTTC	-
TBD-623-m0080	scaffold_2:2582094:2582248:-	-38.2	TBD-623-m0080-5p	-	11	11	-	ATAACGTCGTTGTCTATTTCAGTACGTCGTGTAAAATTTTATAATACGTCGTTTTGTTATACATAACCGTCGTGTGTTTTTTTGTGCTGACTTGTTTATATTATTTTATATATTTAGGTACTTACACGATGTTTTGAAACAAGCAAATATGTGCA	...((((..(((..(.((((((.(((((((((((.........(((((.((((.((.....)).)).)).)))))..............(((((..(((((......)))))..)))))..))))))))))).)))))).)..)))..))))...	TGTCTATTTCAGTACGTCGTGTA	-
TBD-623-m0081	scaffold_2:3555213:3555556:-	-75.3	TBD-623-m0081-5p	-	29	29	-	AGGTCGTTGGAAAAGTATTACACGTCGGTTACACAATTTGTATGTTTGTTTTTTTTTAAATTTAAGAAAACCTCAACAAATTTTTACATTATATATTATAGACAAAATTTGTACATTATACATAAATATCAAGTGTTCAATAATTCCCCTATTCCAGGTGAAGGCAAACAAACTCTGCCCATTCATTCCGGACTTCATCAATTGCTTCTTGGGGGTATGGCGCTTCCTGTTTTCCCTTGGCATACTGCATAAACAATGACTATTAGGGTTTATAAATAAAAAGAAATTCAATCACAGACGACGATATTTTTCATAACCGACGTAGTATATCTATTCAACGACGG	..(((((((((..((...(((((((((((((.......((((((...((((((((........))))))))....(((((((((....(((((...)))))..)))))))))....)))))).(((((((...((((..((((...(((((.(((.((((((((((.........))))..))))))..)))..((((....(((...(..((((...((((.....))))..))))..)......)))......))))....))))).)))).........((.......))...))))..)))))))....)))))))))).)))...)).)))))))))..	AAAAGTATTACACGTCGGTTACA	-
TBD-623-m0082	scaffold_2:4717397:4717545:-	-42.8	-	TBD-623-m0082-3p	8	-	7	TAGTTCCACTGACATCAAGATGATGCAAATTAATCAACTCCTCCATTCCTGCAGGCAATTTAGTAAGAGAGCTACAACTTGCCAACGTTAATTTTTGTAAATTAATCAATTTTCTGATGTCTGCAGGCAATTCAAGGAGAGAGGAACAA	..(((((..((.((((.....))))))..........(((((..(((((((((((((..((((.((((..((........))....((((((((....))))))))...)))))))))))))))))).)))...)))))...)))))..	-	TGTCTGCAGGCAATTCAAGGAG
TBD-623-m0083	scaffold_2:4786889:4787043:-	-38.2	TBD-623-m0083-5p	-	11	11	-	ATAACGTCGTTGTCTATTTCAGTACGTCGTGTAAAATTTTATAATACGTCGTTTTGTTATACATAACCGTCGTGTGTTTTTTTGTGCTGACTTGTTTATATTATTTTATATATTTAGGTACTTACACGATGTTTTGAAACGAGCAAATATGTGCA	...((((..(((..(.((((((.(((((((((((.........(((((.((((.((.....)).)).)).)))))..............(((((..(((((......)))))..)))))..))))))))))).)))))).)..)))..))))...	TGTCTATTTCAGTACGTCGTGTA	-
TBD-623-m0084	scaffold_2:7348278:7348374:-	-23.3	TBD-623-m0084-5p	-	25	25	-	ACTTTAACTCTGAATATTAAGACTGAAGGTTACAATGTCCTCCCAGGAACCCAGCCTTTAGCCTTAGTTTACAGAATTTATTACAAAGTTACAGGTA	.((.((((((((...((((((.(((((((((......(((.....)))....))))))))).))))))...))))............)))).))...	TGAATATTAAGACTGAAGGTTA	-
TBD-623-m0085	scaffold_2:9332738:9332907:-	-58.94	TBD-623-m0085-5p	-	110	110	-	CCTTTTGTTGACATGGTTGATTGTTTTAGGGACTAGAAGCATCATTTAGAGCTTAGACTTTCTAGTCTCGGATTGGTAATTGCTCCCAAAATTTGATACTTAAAACCTAAAACCGAAGATCAAAAGGGTCATTCTATACCCTAAATAATCAACCATGTCAATAAAATGGG	((((((((((((((((((((((((((.((((..(((((..((((.((.(((.((((.....)))).))).)).)))).......(((....((((((.(((..............))))))))).)))...)))))..)))))))))))))))))))))))))))).)).	ACATGGTTGATTGTTTTAGGG	-
TBD-623-m0086	scaffold_2:9680897:9680989:-	-37.8	-	TBD-623-m0086-3p	14	-	14	TGGATCAAATCCACTCCAATTTTATTCACTTATACTTTATTTTATAACTAAAAAAAAGGGTGTAAGTGGATAAAATTAGAGTGGAGAAATCAT	..(((....(((((((.(((((((((((((((((((((.((((........)))).))))))))))))))))))))).)))))))...)))..	-	TAAGTGGATAAAATTAGAGTG
TBD-623-m0087	scaffold_2:14803695:14803826:-	-32.5	-	TBD-623-m0087-3p	10	-	9	GTTTCAATTATGGTTTTTGTTCTTATTCATTATGCTTATAAGTTAATATGCTAGTTTGAATGATTGATCACCATTAAGGCTTGCATGTTAGTTATCTTGGTTTGAATTAAGAGTAGACACCATGCTTTAATT	........((((((.((((((((((((((....(((.((((.(((((((((.(((((.((((.........)))).))))).)))))))))))))...))).)))).)))))))))).))))))........	-	TGAATTAAGAGTAGACACCA
TBD-623-m0088	scaffold_2:15103255:15103508:-	-64.6	TBD-623-m0088-5p	-	9	9	-	GCATTTTAAGGTGGGAAGTGAAAAACATGGCTAAGTATTTATAGAAGAAAAAAAAATTCTGAATTTTTTGGTTTTTTTTTTTTTGGGTATTTAAATTGATCGCTGACATCAGCATGACGTCAGCTTGCCTAGTTTCATAGGGCCACTTCTTTCCATGATAATTTTTCATTGGTGGAGGTTGTTAAAGGGGATGGGTGGAAGTTCTCTAACTAATTCTTAGTCTAGTTGTAGTTATTTTTCTTATTTTAGAATAT	..((((((((((((((((..((..(((.(((((((.(((..(((((((((((((((..(..(.....)..)..))))))))))).................((((((.((.....)).))))))...((((......)))).(((((..(..((.((((((((((.((....))))))))))))..))..)..)))))......))))...))).)))))))....)))..))...))))))))))))))))..	GTGGGAAGTGAAAAACATGGCTA	-
TBD-623-m0089	scaffold_2:15616695:15616801:-	-49.9	TBD-623-m0089-5p	-	6	6	-	AGCACTTCGGCCGCTAGGAATTCTCGGCCGCTAGGAATTCCCGGCGGTTAATAAATCTCGACGGTTGGGAAATCTCGGCCGCTAAGAATTCTTCGGCTGATAGGAAA	....(((((((((..(((((((((..((.((..(((.((((((((.((..(......)..)).)))))))).)))..)).))..)))))))))))))))).))....	CCGCTAGGAATTCTCGGCCGCTA	-
TBD-623-m0090	scaffold_2:19272173:19272388:-	-53.8	TBD-623-m0090-5p	TBD-623-m0090-3p	143	1	137	CGTCTATTTTGTAGATACTCATTCACATATCATCTATATAAAAAATCACTTGAATCCAATATCATTTGACCACTCAATTAAGTTATTGAAATTTTAGTACTTTCTTGAAGCACCGTGTTCATTGATTTTGTAAGACACAATTGGATGTCGAAATGGTTTCCAATTTGTCTAATGTTTTGTAAGGATGATCTATGAATGAAGACTTAAAAAATAGAT	.(((((((((..((.(..(((((((.(.(((((((.(((((((.............(((.((((..(((.(((((((..((((.(((((....)))))))))..))))......))).))).)))).)))..(((((.(((((((..((.....))..))))))))))))....))))))).))))))).).)))))))..)))...)))))))))	AGATACTCATTCACATATCATCTA	GATGATCTATGAATGAAGACTTA
TBD-623-m0091	scaffold_2:21004706:21004805:-	-52	TBD-623-m0091-5p	-	807	807	-	AGTATATATGTGCCTGGCTCCCTGTATGCCATTTGCAGAGTCCCACCGAACATCGATGGCCTCCGTGGATGGCGTATGAGGAGCCATGCATATAAACCCA	......(((((((.(((((((..((((((((((..(.(((..(((.((.....)).))).))).)..))))))))))..))))))).)))))))......	TGCCTGGCTCCCTGTATGCCA	-
TBD-623-m0092	scaffold_2:25880191:25880270:-	-30.7	-	TBD-623-m0092-3p	14	-	13	CTCCTTGGGCCGGTACTCCGACAAGCATATCGGGCACGTGTTATCGTCGGGCTTTGGTAGTCGCCGGCTTTCGCCAAGGA	.((((((((((((((((((((..(((....(((((....))..)))....))))))).))).)))))).....)))))))	-	CGGGCTTTGGTAGTCGCCGGCTT
TBD-623-m0093	scaffold_30:3119:3205:+	-21.2	-	TBD-623-m0093-3p	8	-	8	AGTACGTAGATGTTGCTATTAGTTTTTAACTGCAACTTTGGCAATTGAGGAGTAAAGTGAAGGACATGACTGCAGCAACAACGGAGA	....(((.(.((((((..(((((((((.(((...(((((..(....).)))))..))).)))))).)))..)))))).).)))....	-	TGAAGGACATGACTGCAGCA
TBD-623-m0094	scaffold_3:541258:541369:+	-53.3	TBD-623-m0094-5p	TBD-623-m0094-3p	70	5	63	CAAAGCAGTCATAGGGCTCCTCTTTCTTGGCAGGCACTGGTGACTGATGCAGCTACAAATGTACAATCACTTTCATTGACCTGCCAAAGAAGAGTTGCCCTACAATTGCTTT	.((((((((..((((((..(((((..((((((((((..(((((.((.((((........)))))).))))).....)).))))))))..)))))..))))))..))))))))	GGGCTCCTCTTTCTTGGCAGG	TGCCAAAGAAGAGTTGCCCTA
TBD-623-m0095	scaffold_3:564259:564561:+	-90.3	-	TBD-623-m0095-3p	5	-	5	ACACAGAGAGTGGAAGAATCTCATATGCTAGGAAAGAATGAGCCCTGGCCCCAACAAAATCCCTGAAAAGCAGCCCTTGATGGATGTTCACAGCATAATCTGTGCCATTTGTTAGCCCTTGATGGATATGCCATTTGTGCTTACTGGTTTATTCCATCTCTTGGAGTCTTTGAGCCCTTATATAACCTGTGCCGGGCCATCATTGAAAAAGTATACTTGAAGAAGCTGTACATACTAGAAGAAGTATACTTGTCAAGTAAGCAAAGCAGTCATAGGGCTCCTCTTTCTTGGCAGGCACTGGTG	.(((.((((.........))))...((((((((((((..((((((((((((..(((...........(((((....((((..((((..(((((......))))).))))..)))).....(((((.....)))))..)))))...(((((((((((.....))))))....)))))...........)))...)))))...((((.....((.(((((((..(((.(((((............)))))))).))))))).))....))))...))))))).)))))))))))).......)))	-	TAGGGCTCCTCTTTCTTGGCA
TBD-623-m0096	scaffold_3:3577726:3577920:+	-92.3	-	TBD-623-m0096-3p	9	-	9	TACTTTCCCATGGGTCAGACAACGATTTCCCATGACTGGACTTCCCAAACATGGGAAAGTAATTGATTTTTCATCCCCAAGTCTCCTATCCCTATTCGGTTAATAGGAAAGAAGACTTAGGGATAAGAAATCAATTGTTTTTCCATGTTTGGTAAGTCCGAACATGAGAAATGGTTGCCTGGCACTTGAAAAAGT	.(((((..((...(((((.((((.(((((.((((..(((((((.(((((((((((((((((((((((((((.(((((.((((((.((...((((((.....))))))..)).)))))).))))).))))))))))))))))))))))))))).)))))))..)))).))))).)))).)))))...))..)))))	-	TGAGAAATGGTTGCCTGGCAC
TBD-623-m0097	scaffold_3:7627882:7628013:+	-28	-	TBD-623-m0097-3p	8	-	8	TTCTTGGAAAAATGATTTTCTTAAATGCGTTTTTACCACATACACACGTCGAAGAAAATGGGTAGATTGTTTTTGACGATTTTTTTCTTTTTTTTGGTTGCAAATGTAGTAAGAGTAGCATTATTCTAATTT	...((((((.((((...((((((..(((((((..((((...((....)).(((((((((.(.((((.....)))).).))))))))).......))))...))))))).))))))...)))).))))))...	-	CAAATGTAGTAAGAGTAGCATT
TBD-623-m0098	scaffold_3:8575410:8575509:+	-42	TBD-623-m0098-5p	-	60	58	-	TCAATTCTATCGTGGTATCAGAGTCATGTTATTTGCATGTTGCCACCACATATGTGTTGCTCATATAAATAACCTGGCTCTGATACCATAACAGAATTCT	..((((((.(..((((((((((((((.((((((((.(((..((...(((....)))..)).))).)))))))).))))))))))))))..).))))))..	CGTGGTATCAGAGTCATGTTA	-
TBD-623-m0099	scaffold_3:8955450:8955557:+	-36.59	-	TBD-623-m0099-3p	63	-	61	TGAAAAATTCAAAACTAGACACTTTTTATTTTCTAATTGGTTCTTATAAATTTTTAACTTATTAAGAAGAATTTAGAAAATGACAAGTGGCTAGTTTTGGGGTTTTCT	.(((((.(((((((((((.(((((.(((((((((((.(..((((((................))))))..).))))))))))).))))).))))))))))).))))).	-	AAATGACAAGTGGCTAGTTTT
TBD-623-m0100	scaffold_3:10579294:10579397:+	-50.1	-	TBD-623-m0100-3p	6337	-	6300	ACTGGGAATTGTAGGAATGGGCTGTTTGGGATGAAAGAAAATCACTAAGAAAATTTTCTTGTTGATATTTTCTTCCCAAGCCCGCCCATTCCAATGATTTCTAG	.((((((((..(.(((((((((.((((((((.(((((...((((.((((((....)))))).)))).))))).))))))))..))))))))).)..))))))))	-	TTCCCAAGCCCGCCCATTCCAA
TBD-623-m0101	scaffold_3:13433848:13433932:+	-43	-	TBD-623-m0101-3p	8	-	8	GCTCATTTCAGCTAAGTTGAGTTGTTCTGCCAATCAAAATGAGTCCCAGGAAATTGGCAAATCAACTCAGCTTAGCTGAACTGAG	.((((.((((((((((((((((((...(((((((.....((.....))....)))))))...)))))))))))))))))).))))	-	TGGCAAATCAACTCAGCTTAG
TBD-623-m0102	scaffold_3:14039322:14039511:+	-40	-	TBD-623-m0102-3p	61	-	60	TCCTTTTGGTTTCTTACTACTTTTCTCTTTTAAATGTAGTTTCTTAGATTATTGAGAGTAACCGAAGTTATGGAAGCTTTCACCTTCATAAAATAAAACCCGCAAGACAGGACTATGCTAAATAAGCCTTGAAACCTATGTTTGGTAAAATGGGGGACTAAGTTAAATGGGATTGTGGAGTCCAATAGTT	..((.((((...((..((((...((((.(((((...((((..((((.......((((((..(((......)))..))))))(((..((((..........(....)..(((..(((.....)))..))).......))))...)))....))))..))))..))))).))))..)))))).)))).))..	-	CTAAGTTAAATGGGATTGTGGAG
TBD-623-m0103	scaffold_3:16557255:16557354:+	-52.7	-	TBD-623-m0103-3p	50	-	50	ATCGGTTTAACGGGATATTGGTCCGGTTCAATAAGAAAGCAGTGCTCTAAGTGCTTGAGCTCTGCTTTTTGATTGAGCCGTGCCAATATCACGTGCCACT	...(((...(((.((((((((..(((((((((.(((((((((.((((.........)))).))))))))).)))))))))..)))))))).))))))...	-	TGATTGAGCCGTGCCAATATC
TBD-623-m0104	scaffold_3:17476033:17476268:+	-81.77	-	TBD-623-m0104-3p	361	-	359	TCAACTATTTTCAAGGGTATTTTAGTCTTTTTAGTTTCAAGAGTATTTTAAAAATGGAAAAATCATTATAAAAAAAATTATGAAAAGACCCTGAAAAATTATAAAAATTATATATCTTTTCACATTTAACCCCCAGCCATTTTTACATTTAAGATTTATTTTTTTAATAATAATTTTTTCCATTTTTAAAATATCCTTGAAAATGAAAAGACTAAAATACCCTTGAAAATAGATGG	.((.(((((((((((((((((((((((((((((.(((((((..(((((((((((((((((((..(((((.((((((((..((((((((..........................))))))))..................(((((....)))))...)))))))).)))))...)))))))))))))))))))..))))))).))))))))))))))))))))))))))))).)).	-	AAAGACTAAAATACCCTTGA
TBD-623-m0105	scaffold_3:19497050:19497339:+	-181.01	TBD-623-m0105-5p	TBD-623-m0105-3p	13	1	11	ATGCAGGGGATCGAACCCTGTACCTCCCGCATGCAAAGCGGGCGCTCTACCATTTGAGCTACATCACCAATTTGCTAAATAAATTAATCATATTCTTATTTCATGGTATAGATGAAACAAATGGCAGCGCTCGCTTTGCATGCGAGAGCAACGGTTATTTGGAAGTTGGAATATTAATATGGTGGGTTTTCTTAAAGTTTTAATGTCCTTTTTACAATAAGTTGGGGATGTAGCTCAAATGGTAGAGCGCCCGCTTTGCATGCGGGAGGTACAGGGTTCGATCCCCTGCA	.((((((((((((((((((((((((((((((((((((((((((((((((((((((((((((((((.((((((((.(((..((((..((((((((..(((((((..............((((((((.((.(((((.......))))).))....)))))))).....)))))))..))))))))..))))..))).........(((.......))).)))))))).))))))))))))))))))))))))))))))))))))))))))))))))))))))))))))))))	AACCCTGTACCTCCCGCATG	TGCGGGAGGTACAGGGTTCG
TBD-623-m0106	scaffold_3:21505902:21505993:+	-37.1	TBD-623-m0106-5p	-	24	23	-	GATAATGATATTGGCACGGCTCAATCAAATTAAAGGACCCAATAAACAGTTGAGAAGTTTGATTTGATTGAGCCACGCCAACATCAACATCA	(((..((((.(((((..(((((((((((((((((...(.((((.....)))).)...)))))))))))))))))..))))).))))..))).	TTGGCACGGCTCAATCAAATT	-
TBD-623-m0107	scaffold_3:21677982:21678089:+	-43.8	TBD-623-m0107-5p	-	34	34	-	TCTTGTTTGGTAGCCAAGGATGACTTGCCTGCCTGCCTCCTAATTCCAAGAGGACAGCTCTGGTTATTTAGGGTTCTCAGGCAGTCTCCTTTGGCTAACTTGACAGTC	..(((((.(((((((((((..((((.(((((...(..((((((..(((.(((.....))))))....))))))..).)))))))))..)))))))).))).)))))..	TAGCCAAGGATGACTTGCCT	-
TBD-623-m0108	scaffold_3:21678261:21678406:+	-45.4	TBD-623-m0108-5p	-	34	34	-	TCTTGTTTGGTAGCCAAGGATGACTTGCCTGCCTCCAGTTTCATGAGCTTTTACCTATAATTAATTAATCTGCAGCTTCTTCACATTAATATTGTGCCAAATTCCTGTTAGGCTGCCAGGCAGTCACCTTGGCTAATCTCGCAGGC	.(((((..(((((((((((.(((((.(((((.....(((((...)))))......................(((((((...((((.......)))).((......))..))))))))))))))))))))))))).)))..))))).	TAGCCAAGGATGACTTGCCT	-
TBD-623-m0109	scaffold_3:9706:9833:-	-63.6	TBD-623-m0109-5p	-	272	263	-	CCAAGAGATTGTGGTCACCCACTGTTGGATATTAATCCAATGGTTCAAAAATGTTTCTTAAAATGAGTGCAAGAGTGAGTGAACCGTTGAATTTACATCCAACGGTGAGTGACCACAAATCTCTTGGA	((((((((((((((((((.(((((((((((...(((.((((((((((.......(((((...........)))))....)))))))))).)))...))))))))))).)))))))).)))))))))).	GTGGTCACCCACTGTTGGATA	-
TBD-623-m0110	scaffold_3:753110:753221:-	-53.3	TBD-623-m0110-5p	TBD-623-m0110-3p	70	5	63	CAAAGCAGTCATAGGGCTCCTCTTTCTTGGCAGGCACTGGTGACTGATGCAGCTACAAATGTACAATCACTTTCATTGACCTGCCAAAGAAGAGTTGCCCTACAATTGCTTT	.((((((((..((((((..(((((..((((((((((..(((((.((.((((........)))))).))))).....)).))))))))..)))))..))))))..))))))))	GGGCTCCTCTTTCTTGGCAGG	TGCCAAAGAAGAGTTGCCCTA
TBD-623-m0111	scaffold_3:1327023:1327153:-	-65.4	TBD-623-m0111-5p	TBD-623-m0111-3p	21	5	16	TCAAATAAGCAAAGCAGTCATAGGGCTCCTCTTTCTTGGCAGGCACTGGTGAGTGATGCATCTACAAATGTACAATAATTTTCATTGACCTGCCAAGAAAGAGTTGCCCTACGATTGCTTTGGCTTAATTA	.....((((((((((((((.((((((..(((((((((((((((((.(((.((.((.(((((......)))))))....)).))).)).)))))))))))))))..)))))).))))))))).)))))....	TAGGGCTCCTCTTTCTTGGCA	TGCCAAGAAAGAGTTGCCCTA
TBD-623-m0112	scaffold_3:8990653:8990780:-	-60.7	TBD-623-m0112-5p	TBD-623-m0112-3p	271	263	1	CCAAGAGATTGTGGTCACCCACTGTTGGATATTAATCCAATGGTTCAAAAAAGTTTCTTAAAAGGAGTGCAAGAGTGAGTGAACCGTTGAATTTACATTCAACGGTGAGTGACCACAAATCTCTTGGA	((((((((((((((((((.(((((((((((...(((.((((((((((.......(((((...........)))))....)))))))))).)))...))))))))))).)))))))).)))))))))).	GTGGTCACCCACTGTTGGATA	TTCAACGGTGAGTGACCACAA
TBD-623-m0113	scaffold_3:11176560:11176740:-	-44.97	TBD-623-m0113-5p	-	11	11	-	TTTGTTTTGACTCGGGGTGGACACGATCCGGTTTATCCCTTGAATTGGAACTGAACCTCAAACTTACACAAGATCCAGTTCGATTCAGTTTTCATAAAAAGTTTCTAAAGGAACATAGCCAAACCAAACTTATACAGTTTCGTTTTGGTACGGGTGGTTTCCGGTTTGGAAGAAGATAAAA	((((((((...(((((.((((.((.(((((.........((((((((((.((..................)).)))))))))).................(((((....)))))...(((((((.(((((.....))))).).)))))).))))).)).)))).)))))...)))))))).	CTCGGGGTGGACACGATCCGGTT	-
TBD-623-m0114	scaffold_3:12875308:12875381:-	-22.3	-	TBD-623-m0114-3p	10	-	10	TTACGACGTATGTATTTATTGAGTAGACGTTGAAAAACGAAACAACGTCGGTTACAAATATATAAGAGTCGTAT	.((((((.(((((((((....((..(((((((..........)))))))..))..)))))))))...)))))).	-	ACAACGTCGGTTACAAATATATA
TBD-623-m0115	scaffold_3:15249853:15249948:-	-57.6	-	TBD-623-m0115-3p	23	-	22	AAAAAACCTGAAGACTTTTCCCGACGAAATTTCGTCGGGAGAGGTCTGCGGACCTGTGCCGACGAAATTTCGTCGGGAGAGGTTTACGAACCTATG	........((.(((((((((((((((((((((((((((.(.(((((....))))).).))))))))))))))))))))))))))).))........	-	GAAATTTCGTCGGGAGAGGTTTA
TBD-623-m0116	scaffold_3:15252548:15252643:-	-57.6	-	TBD-623-m0116-3p	23	-	22	AAAAAACCTGAAGACTTTTCCCGACGAAATTTCGTCGGGAGAGGTCTGCGGACCTGTGCCGACGAAATTTCGTCGGGAGAGGTTTACGAACCTATG	........((.(((((((((((((((((((((((((((.(.(((((....))))).).))))))))))))))))))))))))))).))........	-	GAAATTTCGTCGGGAGAGGTTTA
TBD-623-m0117	scaffold_3:16796441:16796675:-	-75.9	TBD-623-m0117-5p	TBD-623-m0117-3p	362	1	359	TCCAACTATTTTAAAGGGTATTTTAGTCTTTTTATTTTCAAGAGTATTTTAAAAATGAAAAAATCATTATAAAAAAAATTATGAAAAGACCTTTAAAATTATAAAATTATATATCTTTTCACATTTAACTCCCATCCATTTTTGCATTTAAGCTTTATTTTTTTAATAATATTTTTTTTTATTTTTAAAATATCCTTGAAAATGAAAAGACTAAAATACCCTTGAAAATAAATGG	.(((..((((((.(((((((((((((((((((((((((((((..(((((((((((((((((((..(((((.((((((((..((((((((....((.((((....)))).))..))))))))......................((......))...)))))))).)))))...)))))))))))))))))))..))))))))))))))))))))))))))))).))))))..)))	AAGGGTATTTTAGTCTTTTT	AAAGACTAAAATACCCTTGA
TBD-623-m0118	scaffold_3:17476033:17476268:-	-89.1	TBD-623-m0118-5p	TBD-623-m0118-3p	356	1	355	CCATCTATTTTCAAGGGTATTTTAGTCTTTTCATTTTCAAGGATATTTTAAAAATGGAAAAAATTATTATTAAAAAAATAAATCTTAAATGTAAAAATGGCTGGGGGTTAAATGTGAAAAGATATATAATTTTTATAATTTTTCAGGGTCTTTTCATAATTTTTTTTATAATGATTTTTCCATTTTTAAAATACTCTTGAAACTAAAAAGACTAAAATACCCTTGAAAATAGTTGA	.((.(((((((((((((((((((((((((((.(.(((((((..(((((((((((((((((((.(((((((.((((((((.((((((....((.......))..))))))...(((((((((((....((((.....)))).......))))))))))))))))))).))))))))))))))))))))))))))..))))))).).))))))))))))))))))))))))))).)).	AAGGGTATTTTAGTCTTTTC	AAAGACTAAAATACCCTTGA
TBD-623-m0119	scaffold_3:18555106:18555209:-	-42.6	TBD-623-m0119-5p	-	21	20	-	TCTCTCAACAAAATTTCGTCGGCACAGGTATTTTCGTCGGGAGAAACTTAATCCGGTAAATTTTGCCGGCATAGATCTGTGCCAACGAAATTTCATCGAGAGAA	((((((....(((((((((.(((((((((......(((((.(((((((......)))...)))).)))))....))))))))).)))))))))....)))))).	AAATTTCGTCGGCACAGGTATT	-
TBD-623-m0120	scaffold_3:18781482:18781578:-	-33.4	TBD-623-m0120-5p	-	16	15	-	TGTCGTCCCGAGCACGACGGTATGCTCGGATTTGAATTTGGTTATCTTTTGATCATCAATCGGATGTCGCATATTGGGCGTTATCTGGGTTCGACAA	(((((.(((((..(((.((((((((..(.((((((..(((((.(((....))).))))))))))).).))))))))..)))..)).)))..))))).	AGCACGACGGTATGCTCGGATTT	-
TBD-623-m0121	scaffold_3:19337189:19337385:-	-46.5	TBD-623-m0121-5p	-	7	6	-	TTTATATTTATATAGGTGGCATGTTAACAATTATATGCAAAACTATTTTAAGGATTTATCATTTGATGAATACTCTTCACAATACACTTACTCTACACATAGAGTGATGAAGATAGTGAAAAATTTGAACCTCATAGGAACTCTATGTGGTACTAAGTTACTCATGTATCTTACCATGCAATGTATAAAGTGTAAAA	(((((((((.((((.((.(((((.(((....((((((...((((......((.(((((((....))))))).)).(((((.((.((.((((((((....))))))))))...)).)))))........(((.(((((.....))))).)))....))))...))))))..))).))))).)).))))))))))))).	TATAGGTGGCATGTTAACAATTA	-
TBD-623-m0122	scaffold_3:19573361:19573492:-	-56.03	TBD-623-m0122-5p	-	251	250	-	GCGTGTGGTGCAGCCAAGGATGACTTGCCGGCAATACTTAGCTTGTCATTCTCCAATGCATGCATGTTGTTGTGAGAATGAGCTGATCGGCAAGTCGTCTCTGGCTACATTATTGCCTCCTTTTCTCATGCT	((((((((((.(((((..(((((((((((((......(((((...(((((((((((((((....)).))))).))))))))))))))))))))))))))..))))).)))))..............))))).	CAGCCAAGGATGACTTGCCGG	-
TBD-623-m0123	scaffold_3:19986767:19987058:-	-135.5	-	TBD-623-m0123-3p	5	-	5	AGGGGTTCATGTCGCAGGAGAGATGGCACGGGAGCTGTGCTCTCTAATTGGCAGCAGCAAGCATCTTCCATCTTCCTGTGACATGAACCCCTCTATTTCTTTCTGCAACTCTACCTAATTTAATTTCTCATGGTGTAGATCTAACACTCTCCAAATTGAGAGAGAGAGAGAGAGAGAGAGAGAGAGAGAGAAGAAAAGTTGAGGGATTTATGTTCGCAGGAGAGATGGCACTGTCTGTGGTGCAACTAGCTACCAGCAGATGGTGTCATCCCTCCTGTGACCAGAAAACCCT	(((((((((((((((((((.((((((...(((((((.((((((((....)).)).))))))).)))))))))))))))))))))))))))))...(((((((((....((((..((..(((..((((((..(((....))).....(((((......))))).))))))..)))..))..)))))))))))))........((((.(((.((.(((((((((.((((((((((((((((((((.....)).)))).)))))))))))))).))))))))).)).))).))))	-	TGGTGTCATCCCTCCTGTGACC
TBD-623-m0124	scaffold_3:20944818:20944915:-	-20.2	-	TBD-623-m0124-3p	7	-	7	GCTTTCTTTTTCTTTATTTTTTATTTTTTTATTATTTCTGCAATTTGAATTTCAAGTTGAGTAATGTAAAATGGATGATGATGAGGACGAACAAAAGG	.((((..(((((((((((..((((((((((((.(((.((.(((((((.....))))))))).))))))))).)))))).)))))))).)))..)))).	-	AAATGGATGATGATGAGGAC
TBD-623-m0125	scaffold_4:2175778:2176044:+	-64.7	TBD-623-m0125-5p	TBD-623-m0125-3p	12	1	10	TTTTACGAGTAATGCTACACTTACCACATTTTTATCTCACATTTCTATACCACGTGATGTGGCATGTTCATATTATATGTCACATCAATTAAATCAATGAAGTGTATTTTAATTAAGGCAATTAGAAAAACAAATACTAGAATAAATTATTAAAGAAAAAAAAATATTAAATAATTTTAATTAATGTGGCTGTTCACCTTATCTACCATATAAGATAGTATAAAGATTTGACATACAAATGTAGTAAGAGTAGCATTATTCATTTCT	......((((((((((((.(((((.((((((.(((.(((.((((.(((((....(((((((((((((.......))))))))))))).........((((.(((..((((((((.....)))))))).((((..(((...(((((((((((.((............)).))))))))..)))...)))..))))))).))))...............))))).)))).))).))).)))))).))))).))))))))))))......	TGCTACACTTACCACATTTTTA	CAAATGTAGTAAGAGTAGCATT
TBD-623-m0126	scaffold_4:5325323:5325424:+	-63.8	TBD-623-m0126-5p	-	833	818	-	AATTGGGTTATGCCTGGCTCCCTGTATGCCACAAGCGGAAGCTCAATCTGGTTCTAGATTGGCTACTGCGGGTGGCGTACGAGGAGCCAAGCATACCCTCTA	....((((.((((.(((((((.((((((((((..((((.(((.(((((((....)))))))))).))))..)))))))))).))))))).))))))))....	TGCCTGGCTCCCTGTATGCCA	-
TBD-623-m0127	scaffold_4:5860747:5860933:+	-62.35	TBD-623-m0127-5p	-	45	45	-	TCTTCTTCAGTTTTTCACTAAATTTTCGGATTTGAAATCATATTAACCAGACAAAGAGAAGGAAAACCAATTGTAACAGATTTGTTCCAGTAGTTTCGAAATAAAAATTAACACAAACCCAATTGAAATTCCCATATACGGGTTCATGATTTCAAATTCGAAAATTGAGTGAAAAATTGAAGAAGAG	(((((((((((((((((((.(((((((((((((((((((((...((((............((((...((((((.....(.(((((.....((((((........))))))..))))).)))))))...))))........)))).))))))))))))))))))))).))))))))))))))))))).	TTTTTCACTAAATTTTCGGAT	-
TBD-623-m0128	scaffold_4:6342170:6342282:+	-44.7	TBD-623-m0128-5p	TBD-623-m0128-3p	24	15	9	AGCCAAAGCTCTCAAATGCAAGCTAGGTGCAACAAGTTCAATCTTTATGTGGCTGGTGCCCCTTATAAGCATCGAACTTATTGCAACTAGCTTTCATTTTTGAGCTTTATAAT	....(((((((..(((((.(((((((.(((((.((((((.((.((((((.(((....)))...)))))).)).)))))).))))).))))))).)))))..))))))).....	AGCTAGGTGCAACAAGTTCAA	CGAACTTATTGCAACTAGCTT
TBD-623-m0129	scaffold_4:10137181:10137295:+	-45.2	TBD-623-m0129-5p	TBD-623-m0129-3p	101	34	64	CTTAGTTTGGTAGCCAAGGATGACTTGCCTGCAGCCTTCTAAAGAGGGTAATCAATCAAAATCTGAAAACCCCTAGTTTGGTCCTCAGGCAAGCACCTTGGCTAACTCGACAAGT	....(((.(((((((((((.((.((((((((..(((..((..((.((((..(((.........)))..))))))))...)))...)))))))))))))))))).))).)))....	TAGCCAAGGATGACTTGCCT	GCAAGCACCTTGGCTAACT
TBD-623-m0130	scaffold_4:13204921:13205018:+	-40.1	TBD-623-m0130-5p	-	17	17	-	ATGATATGATTAACTGCAGTTTCGGATAACCAGTTTTGTGAGCGGTGACTGGCCAGACACAAAACTTTTTATTCGCAAGTGCGGTTAACCGTATTATA	((((((((.(((((((((.((.(((((((..(((((((((...(((.....)))...)))))))))..))))))).)).))))))))).)))))))).	TAACTGCAGTTTCGGATAACC	-
TBD-623-m0131	scaffold_4:16648995:16649094:+	-48.6	TBD-623-m0131-5p	TBD-623-m0131-3p	254	250	1	GATTGGATTGCAGCCAAGGATGACTTGCCGGCATTTACAGTACTCTTGCTTTATGCAGCTGAGGTTTGCCGGCAAGTTGTCTTTGGCTACATTTTGCTCT	((.(..(.((.(((((((((..(((((((((((....((((.....(((.....))))))).....)))))))))))..))))))))).)).)..).)).	CAGCCAAGGATGACTTGCCGG	GGCAAGTTGTCTTTGGCTACA
TBD-623-m0132	scaffold_4:16676120:16676219:+	-47.5	TBD-623-m0132-5p	TBD-623-m0132-3p	254	250	1	GATTGGATTGCAGCCAAGGATGACTTGCCGGCATTTACAGTACTCTTGCTTTATGCAGTTGAGGTTTGCCGGCAAGTTGTCTTTGGCTACATTTTGCTCT	((.(..(.((.(((((((((..(((((((((((...((....(((((((.....))))..))))).)))))))))))..))))))))).)).)..).)).	CAGCCAAGGATGACTTGCCGG	GGCAAGTTGTCTTTGGCTACA
TBD-623-m0133	scaffold_4:18998755:18999076:+	-67.5	TBD-623-m0133-5p	-	40	39	-	CAATGTCGGATAGTGACTGGACTGGGTTGTCTAATTTTTTAGGGGTTGGACAATTTTGTCTTAATGCCCTCCTATTTATCCTTATATGGTAAAGCCCCTTTATTTAATTCGTTTAGTTAGTGTTTTAGTTTCACTAAGTAGTTTTAATTCTTCCGAAAATAGCTACTTTTTAAATGATTAACTTCATTAATTCATAATAGTTGATGACTAGCGTTTATTAGGAATTCCTCGTTGAAGACCAACAATTGTAATGATCTATATCAATCACGATGAAATTTCAAAGATTATCCGGGCCTGTCAGCCAAGGTTATAGACTCGTTGA	(((((..(((..(((...((((..(((((((((((((.....)))))))))))))..))))...)))..)))..(((((((((...((..(..((((......(((((.(((((((.(((((.........))))).((((((....(((....)))...))))))...)))))))))))).........(((((....(((((((..(((...((((((((....))..((((.....)))).....)))))).))))))))))....)))))................)))).)..))...))))..)))))..))))).	TAGTGACTGGACTGGGTTGTCTA	-
TBD-623-m0134	scaffold_4:19153915:19154010:+	-30.8	TBD-623-m0134-5p	-	33	33	-	CCTAGGGTTCCCTGGGGAAGAGGATCAAGTTGGCCCTTGCGAACAGCTTGATGCACTATCTCCCTTCAACCCTTTGAGCGAAATGCGGCAAAAGGA	(((.(((((....(((((((.(.(((((((((..(.....)..))))))))).).)).)))))....))))).(((.((.....))..))).))).	CCTGGGGAAGAGGATCAAGTTGG	-
TBD-623-m0135	scaffold_4:19427012:19427172:+	-45.9	-	TBD-623-m0135-3p	9	-	9	CGCCACCTGCCATCGTGTTTTCGTCGAAAAAACGAAGAGAAACGGCTGGTTTTACGCTTGAATTTCTTCGACTTCGTTCTCCATCATCTGGCCACCAATTCCGATGAGTGAGGTATGCTTGCTCACCTATTTTCATGATCTAGCTGATGGTCGGGTAGGTT	.((((((((((((((.(((.((((.(((((..((((((((...(((.(......))))....))))))))....(((((((..(((((.((.........)))))))..)))).)))............)))))))))...))))))))).))))).))).	-	TTTCATGATCTAGCTGATGGT
TBD-623-m0136	scaffold_4:19953312:19953416:+	-52.6	TBD-623-m0136-5p	-	7	6	-	TTTTGCTCGACGAATATACCTCGTCGCGCATAGTTCACGCGACGCATATACATGCGTCGCTTATGGTCTTTTTGCGCGACGATAAGGACCCTTCGTCGCGCAAAC	.(((((.(((((((....((((((((((((.((..((.(((((((((....)))))))))...))..))...))))))))))...))....))))))).))))).	CGAATATACCTCGTCGCGCAT	-
TBD-623-m0137	scaffold_4:22823404:22823496:+	-28.3	-	TBD-623-m0137-3p	14	-	13	TTAAGAACCTGCACACTGCCACTTTGGAGAATCCTTTGAACCTGTCTGCTCTTGGTGTGTTCTGGATGATCCAGATCTGGCTATAGGTCTACT	...(((.((((......((((.((((((..((((...((((.(..(.......)..).)))).))))..))))))..))))..)))))))...	-	TCTGGATGATCCAGATCTGGCTA
TBD-623-m0138	scaffold_4:23035393:23035501:+	-44.4	-	TBD-623-m0138-3p	101	-	97	TCCTTTATTGCCCGTATTTTTCTAGAAGGCCATCTTAACAGTTTATACGCTATAAAAGAAAAAAAAAACCTACTAATATGGACGTCTAGAAAAATACGGGCAATAAAGG	.(((((((((((((((((((((((((...((((.(((...((((.....((.....)).......))))....))).))))...)))))))))))))))))))))))))	-	TGGACGTCTAGAAAAATACGG
TBD-623-m0139	scaffold_4:23714196:23714309:+	-51.4	TBD-623-m0139-5p	-	18	18	-	GGGTTCCACAGGAGCGACCTGGGATCACATGCGTCCACCCTCACATTAACACAATGTGCTGCATTGCTAGTGTATTGTGCTCGATGTGTTCTCAGGTCGCCCCTGCAGTACCTT	((((.(..((((.(((((((((((.(((((.((..(((....((((((...(((((.....))))).))))))...)))..))))))).))))))))))).))))..).)))).	GGAGCGACCTGGGATCACATG	-
TBD-623-m0140	scaffold_4:23853910:23854187:+	-68.12	TBD-623-m0140-5p	-	11	11	-	ACTTTTCTGTTAAATGCAGGGACAAAATGATATTTTTGTATCAAAATTGATTAAAATATGAATACAAATTAGAAAAACAAAAAAAATTAAAATTAAACTCTCTCTCTCTCTCCCCCTCTATCCTGATTCCTACTCCCCCCAAACTTTATTATTCTTTGTTTTTGGTTGGTTTTTTATTTGATTTTCTTTTATTGTTATTTTAAAGATATGATTTTTTTATTCATTTTTTTAGTTTTAATATAAAAATACCATTTTGCCCCTGCATTTAACAGAAAAAG	..(((((((((((((((((((.(((((((.(((((((((((.((((((((...(((.(((((((.(((((((((.(((((.((((...(((((((((...................((......)).....(((..((..((((.............))))..))..)))......))))))))).)))).))))).))))))..........))).))))))).))))))))))).))))))))))).))))))).)))))))))))))))))))..	TAAATGCAGGGACAAAATGAT	-
TBD-623-m0141	scaffold_4:27005082:27005213:+	-32.3	-	TBD-623-m0141-3p	13	-	13	AGTTTTGGTGTAACGTCAATGCTTTCAACAGCATCATTACAGATGTTAAAGACAAGCTCAATAAAAGACAGAAGAAGCTGCTCGAGAAAACCCTTTTCCGGAACTTGATTGAGCTGTTTTACCACCAAAGAA	..(((((((((((((((.(((((......))))).......)))))))((((((.(((((((..(((.(((......))).(((.((((.....)))))))..))).)))))))))))))..))))))))..	-	AACTTGATTGAGCTGTTTTAC
TBD-623-m0142	scaffold_4:30089384:30089499:+	-31.2	-	TBD-623-m0142-3p	6	-	6	ATAAACGACAACGGGAAGTGATCCTTACGAGTTGCGGTGTTAGGCTTCCTATAATCAATGCACACATGCCAATCGGTCACGGTCCTTGTAGGAATAAGATCGTTGTTGTTGTTCTT	...(((((((((((....((.((((.(((((.((((.((.((((...))))....)).)))).........((((....)))).))))))))).))...)))))))))))......	-	TGTAGGAATAAGATCGTTGT
TBD-623-m0143	scaffold_4:1619238:1619328:-	-44.8	TBD-623-m0143-5p	TBD-623-m0143-3p	17	4	13	AATTGGATAGAAACATAATTGGGTGCAGCGCTGATGAAATTTCGAAAGAATTTCAATTCATCAACGCTGCACTCAATGATGTTTCTTCAAT	.(((((..((((((((.(((((((((((((.(((((((..(((....)))......))))))).))))))))))))).)))))))))))))	TAATTGGGTGCAGCGCTGATG	TCAACGCTGCACTCAATGATG
TBD-623-m0144	scaffold_4:3510144:3510373:-	-62.6	TBD-623-m0144-5p	-	6	6	-	ACTTTTCTGTTAAATGCAGGGACAAAATGATCTTTTTGTATCAAAATTGATTAAAATATGAGTAAAATTTTTTAAAATAAAATTAAACTCTCTTCCCCCCCCAAATTTTTTTTTTTGGGTTGGTTTTTTATTTGATTTGATTTTATTGTTATTTTAAAGATATGATTTTTTATTTATTTTTTTATTTTTATCTAAAAATACCATTTTGCCCCTGCATTTAACAGAAAAAG	..(((((((((((((((((((.(((((((...((((((.((.(((((.....((((.((((((((((.((((((((((((...((((.((...((((..((((((........))))))..))..........))...)).))))...)))))))))))).......)))))))))).)))).))))).)).))))))...))))))).)))))))))))))))))))..	TAAATGCAGGGACAAAATGAT	-
TBD-623-m0145	scaffold_4:11972598:11972870:-	-47.5	TBD-623-m0145-5p	-	42	42	-	AATCGGTCAAATTGAAAACACAGGGACTAAATTGACCAACGTACTAAAACACATAGACTATTTTAGGATTTAAGCCATTTTGAACTTAACTTGATAAAAACTCAAGCTGGAAGGAGAAATCTCAAACTTCATACCCAGTCAAGCTATTATTGGTAATTTCTGAGTCAATTAAACGGAAGAAACAAAATGCAATGTAAATTTTTTATAAACATATTGGAGAAAGCAACTGGGGAATTGATCGAGTCCAAGTATTTCATTTGTTTGGCATCGACC	..(((((((((((((((..((..(((((..((..(...........................(((((.((((((....)))))))))))(((((.......)))))...(((((((....)))...))))...((((((...(((.((.(..(((.((((((...........)))))).............(((((.....)))))....)))..).)).))).))))))...)..))..)))))..)).)))))...)))))))..)))..	ATTGAAAACACAGGGACTAAATT	-
TBD-623-m0146	scaffold_4:12117472:12117554:-	-22	TBD-623-m0146-5p	-	25	25	-	ACTTTAACTCTGAATATTAAGACTGAAGGTTACAATGTCCTCCCAGGAACCCAACCTTTAGCCTTAGTCTACAGAATTTATTA	........((((...((((((.(((((((((......(((.....)))....))))))))).))))))...))))........	TGAATATTAAGACTGAAGGTTA	-
TBD-623-m0147	scaffold_4:14728956:14729032:-	-27.9	TBD-623-m0147-5p	-	12	11	-	TCGGACGTCGTTTGACTATCGAACGGATAATCACATAGTATGCGTTATCCGGGTTCGATAGGTTGGGACCGTCGGAT	((.((((((.(....(((((((((((((((.(.(((...))).)))))))..)))))))))...).)).)))).)).	TTTGACTATCGAACGGATAATCA	-
TBD-623-m0148	scaffold_4:16643245:16643348:-	-49.8	TBD-623-m0148-5p	TBD-623-m0148-3p	85	82	3	GAGTCTAACTGAGCCAAGGATGAATTGCCGGCATCGTATATTACGCCTCAAAATGCAATCTATATTTGTTGACCGGCAATTTGTTCTTGGCTATGTTGGGCTCT	(((((((((..(((((((((..(((((((((((.((.((((...((........)).....)))).)).)).)))))))))..)))))))))..))))))))).	GAGCCAAGGATGAATTGCCGG	GGCAATTTGTTCTTGGCTATG
TBD-623-m0149	scaffold_4:16662473:16662576:-	-47.12	TBD-623-m0149-5p	TBD-623-m0149-3p	85	82	3	GAGTCTAACTGAGCCAAGGATGAATTGCCGGCATTGTATATTACCCCTCAAAATGCAATCTATATTTGTCGACCGGCAATTTGTTCTTGGCTATGTTGGGCTCT	(((((((((..(((((((((..(((((((((((((((((.............)))))))...........).)))))))))..)))))))))..))))))))).	GAGCCAAGGATGAATTGCCGG	GGCAATTTGTTCTTGGCTATG
TBD-623-m0150	scaffold_4:17007962:17008127:-	-60.6	-	TBD-623-m0150-3p	6	-	5	AAATAATCTAAGGTTTTGAGTTTCCTACTTGGATAAAATACCAAACGGGCCTGAAGAAAATAGATTGACAGAACATGGTGGTCAATTTATTAATATGAAGAAGATAGTGAGTGAGTAAGGGCTTGTTTGGTATTCTATCCAAGTAGAGAACTTAAAAATTGTTATT	.((((((......(((((((((..(((((((((((.((((((((((((((((......(((((((((((...((...)).)))))))))))..(((.......)))............)))))))))))))))).)))))))))))..)))))))))...))))))	-	TATCCAAGTAGAGAACTTAAA
TBD-623-m0151	scaffold_4:18305817:18306017:-	-77.76	TBD-623-m0151-5p	TBD-623-m0151-3p	38	32	5	GGTGTCTGGATTGTTTAGTATTCGGATCCCAATGATTCTTCAGTGTGTCGCTGCATCATATATGCTGCCAAATCAAGCCCCTACACTGCTATATAAAAACATCCAGTCGGTGCTGTGGAAGTATACATCTTGAAATCATTTTTTATAATGAAACACAGGTGCAAACATTGGGGTCCAAATGCTAGACAATCCGGACGTCCA	((((((((((((((((((((((.(((((((((((.......((((...))))(((((...((((((.(((.....(((.((...((((...............)))).)).))).))).))))))..........(((((......)))))......)))))...))))))))))).)))))))))))))))))))).)).	TTGTTTAGTATTCGGATCCCA	GGGTCCAAATGCTAGACAATC
TBD-623-m0152	scaffold_4:18538454:18538796:-	-71.9	TBD-623-m0152-5p	-	12	12	-	CGATTCTAGTTTGAGGTGAGAACCGGACCGCGCCTACCCCTAGAAAAGATCATATTTTATTGTTGCACATATTGCATATGCCAGCTGCTTTTAAATAAAATTTTGACATTGGATGGTTAAATAAAGAAGCATTTATAATAAAAATAGTCAATCAAAAGTTAATTACCTCAAAAAGAAAGAAAACGTTTGTAGGCAACTTATGTCTTCCTATGGATACTGGCCCAGTGGAGTCTCTTGGACGCCTTTTTTTAATGTGTTCTTGGAGCATTCATAGGCTTGACATTCGGCGAATTCTCTTATGCATGATCCCCGTGTTTAGGTTAACTGACTAGGCTAGTTTTGT	(((..((((((((.(((...((((.((.((((.(((....)))....((((((..........((((.....))))..((((.(((.((((..........((((((........)))))).)))).)))................((((..................................(((..((((..((....))...))))..)))...((((..(((((..((((.((((((.((.....)).))))))..))))..))))).))))))))....)))).............))))))..)))).)).)))).)))...))))))))..))).	TTGAGGTGAGAACCGGACCGCGC	-
TBD-623-m0153	scaffold_4:18748760:18749038:-	-75.1	TBD-623-m0153-5p	-	14	14	-	ATGACGTTGATATATTTATATTTTCCGTCGTTATAAATTAATTTAATACGGCGATATTTTGTATTTTAAAGCCGTGGATTTGTTTGTAATTATACGGCGTCTTATACGAAAACCTCGTCGTGTTATTTTATGAGTAAAAACGGCAGTTTTTATTGAAATCGTCGTCTTTACTTTCTACGTCGGTCGATTCATAACTTCTGCCGTTCTTTGTTGGCATTGATTTTACACTGCGGAAATCTGTTTCAAATAGACGTCGGTTGTTTAATTATGTACGTCGTT	(((((((..(((((.(((.((...(((.((((......(((..(((((((((((..((((((((......((((((...(((....)))...)))))).....))))))))...)))))))))))..)))........((((((((...((((.(((.((((((.(............).))).))))))))))...)))))))).((((..((((..((((((........)))))))))).))))..)))).)))..)).))).)))))))))))).	TATATTTATATTTTCCGTCGTTA	-
TBD-623-m0154	scaffold_4:19545424:19545706:-	-62.54	-	TBD-623-m0154-3p	15	-	15	TCCACAATTTCGTGAAGCGAATTATTAGTCCACATTTATAAGGCTAACAGAAAAGAAAAGAAAAGAAAAAAAAGAAAGAAAAAGAAGGGTGTTGCTTTGTTTTATGCTCCTAAATTAAGCATGTATTGTCACCAGGCTGCGCAATTCTAGGGAGAAGCAGATAAAAAGGGTGTATGATTTTTCATGTAAAAAGCGTGTTTTCTTTTTCTCTAGTCTTATAATTAAGTATGTTTTATTTAAACTAGAGTGTGTGGATTGTATTAGTTAGTCAGGAAAATATTGA	.......((((.(((....(((((.((((((((((.((((((((((....................................((((..((((.((((.((..((((((.........)))))).......)).)))).))))..)))).((((((((.(((((.......(((((((....))))))).......))))).)))))))).)))))))))).(((((((.....)))))))........))))))))))...)))))..))).)))).......	-	GTGGATTGTATTAGTTAGTCAGG
TBD-623-m0155	scaffold_4:20446956:20447191:-	-71.9	-	TBD-623-m0155-3p	361	-	359	TCCAACTATTTTCAAGGGTATTTTAATCTTTTTGTTTTCAAGAATATTTTAAAAATGGAAAAATTATTTAAAAATATTATGAAAAGACCCCTTGAAAATTATAAAAATTATATATCTTTTCAGATTTAACCCCCAGTCATTTTTGCATTTTAGCTTCATTTTTTTAATAATAATTTTTTCCATTTTAAAAATATCCTTGAAAATGAAAAGACTAAAATACCCTTGAAAATAAATGG	.(((..(((((((((((((((((((.((((((..((((((((.(((((((.(((((((((((((((((((((((....((((.........(((((((.((((.......))))..))))))).....................((......)).)))).))))))..))))).)))))))))))).))))))).))))))))..)))))).)))))))))))))))))))..)))	-	AAAGACTAAAATACCCTTGA
TBD-623-m0156	scaffold_4:23481233:23481331:-	-67.9	TBD-623-m0156-5p	TBD-623-m0156-3p	79	65	12	TGCCTTGGGATCTCTCCAAGTCAACCTGTGCTTCACACACCATCTGGAAATCACAGAACTTTGTGAAGCACAGGTTGACTTGGAGTGATTCGAAGGCAC	((((((.(((((.((((((((((((((((((((((((.....((((.......))))....)))))))))))))))))))))))).))))).)))))).	TCTCTCCAAGTCAACCTGTGC	ACAGGTTGACTTGGAGTGATT
TBD-623-m0157	scaffold_4:28381446:28381579:-	-36.9	TBD-623-m0157-5p	TBD-623-m0157-3p	490	458	15	TTTTTCTGAACGTTTCCCACAGACGGCGCCAAACTGTTGATGCGAAGAAGTGGTTCAGCACGTATTTCGTCAACTTAGTGATATTATCCCTTCGGTAGGTGACTGTCTTCGGAAGATGTTCTACTTCGGAAATG	..(((((((((((((.((..((((((((((..((((((((((.(((...(((......)))...))))))))))..)))........((....))..)))).))))))..)).))))))......)))))))..	CGTTTCCCACAGACGGCGCCA	GTGACTGTCTTCGGAAGATGTT
TBD-623-m0158	scaffold_4:28530741:28530895:-	-36.3	TBD-623-m0158-5p	-	11	11	-	ATAACGTCGTTGTCTATTTCAGTACGTCGTGTAAAATTTTATAATACGTCGTTTTGTTATACATAACCGTCGTGTGTTTTTTTGTGCTGACTTGTTTATATTATTTTATATATTTAGGTACTTACACGATGTTTTGAAACGAGCTAATATGTGTA	...((((.((((.((.((((((.(((((((((((.........(((((.((((.((.....)).)).)).)))))..............(((((..(((((......)))))..)))))..))))))))))).))))))..)).))))))))...	TGTCTATTTCAGTACGTCGTGTA	-
TBD-623-m0159	scaffold_5:190969:191072:+	-56.8	-	TBD-623-m0159-3p	564	-	548	GGATAACACTATTTTGTTATCCCCGGTCAATAACACAATGACAAGTGGAAAAGTTATTCTACATGTCACTGCGTTATTGGTCGGGGATAGCAAAAAGTGCTATC	.((((.((((.((((((((((((((..(((((((.((.(((((.((((((......)))))).))))).)).)))))))..)))))))))))))))))).))))	-	TTATTGGTCGGGGATAGCAAA
TBD-623-m0160	scaffold_5:3049899:3049983:+	-19.13	TBD-623-m0160-5p	-	6	6	-	AGCTTTTGTCCAGGCAGAAATGGAATTCCAGCTATCTTTTGTCTTTCTACAGTTGATTTTTCCCTTTCTAGTTTTGTAGAAGGCA	.((((((....(((((((((.((((...(((((.................)))))....)))).))))).))))....)))))).	CAGGCAGAAATGGAATTCCAGCT	-
TBD-623-m0161	scaffold_5:3196909:3197130:+	-97.3	-	TBD-623-m0161-3p	490	-	488	ACCCTTGTGATTAAGCCTCTTACCAATTTCAAACCGAATGGAACTTTTCGTCCAATTGTGTCCATGTGCACATCACATGCAGGGGAAAAGGTTTATTTTAGGCCTGACAAGGGTCAATAACTTGAAAGGATTCTTTTACTCCTGAACATGAGGCGCACATGGGCACAATTAGACTGAAATTTTGATTTAGACTGAGATTGGTAGCAGGCTTAACCACGATGG	.((.(((((.((((((((.((((((((((((..(..(((.(((.((((.(((.((((((((((((((((.(.(((....((((((((((((....(((((((..((((....))))....)))))))....)))))).))))))....))).).)))))))))))))))).))).)))).))).)))..)..)))))))))))).)))))))).))))).))	-	CTGAGATTGGTAGCAGGCTTA
TBD-623-m0162	scaffold_5:3435686:3436037:+	-75.35	TBD-623-m0162-5p	-	10	9	-	TAACCTCTGCCAAATTGAGAGTCGTTGGCACTCTTCATTCCTAATCCATCATGGGTCTGCATCTTGTATAGTCATCTTTTTTTGTTCATCCTCTCATATGTGTTTTCAGCGCACCTAGCCTTCACATGCTTCTTTGCTATTATTCCAAAAATTTTATTTTTCATCTTTATATGCTAGATGGTCTTTCTTGATGTCTCAGCTTCTCTATCTTTGAAACTTCATAACAAATCTTTTTACTCCGTGAGCCTTGTCACTGCTCACCGAGCCTTTCCTTTGACTGTTTTGCGGGTCTCTGTCTTCTTTGGCTGCTCTTTTGAGTTGCCTTTCCGCTTCTCAGTTTGAGCACCTTATC	.......((((((((((((((.((..((((..........((((.....((.((..(((((......(((((((......((((((..........((((((.....((.((.....)))).))))))..............................(((((.........((((((((.((......))))))).)))...........)))))......))))))........(((.((((((.........)))))).))).........)))))))..)))))..)).))......))))..((((....))))))))....)).))))))))))).))).......	CAAATTGAGAGTCGTTGGCAC	-
TBD-623-m0163	scaffold_5:10742378:10742453:+	-34	TBD-623-m0163-5p	-	12	12	-	GTAGTATAGACGGGCGGCTATACTCGGGTTTTAATTGGTTTTTTGGAAAAATAGTTTAGCCGTCCGGCTATACTAG	.((((((((.((((((((((.(((....((((((........))))))....))).)))))))))).)))))))).	CGGGCGGCTATACTCGGGTTTTA	-
TBD-623-m0164	scaffold_5:11020840:11020944:+	-23.8	-	TBD-623-m0164-3p	9	-	8	TGCTGATAAGTTCCCTGATCAAATTCTTGATAAGAGTCAACTTCAGAGGTTTTTAGGATCTTTGAATTATATCTCTGACTTTTACCAGAATCTGAGAAAACAGTG	.((((...((....))..(((.(((((.(.(((((((((..((((((((((.....)))))))))).........)))))))))).))))).))).....)))).	-	TCTGACTTTTACCAGAATCTGA
TBD-623-m0165	scaffold_5:11120390:11120555:+	-93.5	-	TBD-623-m0165-3p	11	-	10	GCGCTCTACCATCTGAGCTACATCCCCTTGTTGAAAGATTAAGTCGTTTTTATTTTTTTTTTAATTTAGCTGTTAATTTTTTGTATTTTTACCTACGATTACGCTGTAAAAAAAAAAAAAAGGACTTAATCTTTCAAGAAGGGGATGTAGCTCAGATGGTAGAGCG	.((((((((((((((((((((((((((((.(((((((((((((((.(((((..((((((((((...((((.((.((((.(..(((....)))..).))))))))))))))))))))))))).))))))))))))))).))))))))))))))))))))))))))))	-	AAGAAGGGGATGTAGCTCAGA
TBD-623-m0166	scaffold_5:11892459:11892593:+	-56.7	-	TBD-623-m0166-3p	108	-	106	AAGGCATTGATTGCTCACTCTCCCTCAAGGGCTTCTCAGCTTAAGGCAATGATATTACACCAAGGTCCTTAGTTTTAAGGGGCACTTTGGTATGTTTTAGGCTATGAAGCTCGTTGGGGGGGAATGACCAAGCTT	.((((.....(((.(((.(((((((((((((((((..(((((((((((..........((((((((((((........)))).)))))))).)))))))))))..))))))).)))))))))).))).)))))))	-	TGAAGCTCGTTGGGGGGGAAT
TBD-623-m0167	scaffold_5:11892649:11892737:+	-45.4	TBD-623-m0167-5p	TBD-623-m0167-3p	157	1	151	GCATTTTTGTTGCTCACTCTCCCTCAAAGGCTTCTAGCAATGTCAGAAATGGCGAGCTCGAAGCCTTTGGGGAGAGTAAACAAAAAATG	...((((((((....((((((((.((((((((((.(((..(((((....))))).))).)))))))))))))))))).))))))))...	CTCACTCTCCCTCAAAGGCTTCTAG	CGAAGCCTTTGGGGAGAGTAA
TBD-623-m0168	scaffold_5:12581626:12581785:+	-62.91	TBD-623-m0168-5p	-	295	295	-	GTTTTTGAGGGGAATGTTGTCTGGCTCGAGGCCCCTAACTAGATCCATGATCTTCATCTCAATTGATGTCAATTTTAATCAACAATATAGACTCAGTTGAGACAGATCATTTGGTTCTACATTTAGTGACGTCGGACCAGGCTTCATTCCCCCCAATTAT	....(((.((((((((..((((((..(((.(.(.((((.((((.(((((((((...((((((((((.(((...................))))))))))))).))))))..))).))))...)))).).).)))..))))))..)))))))).)))....	GGAATGTTGTCTGGCTCGAGG	-
TBD-623-m0169	scaffold_5:13061530:13061723:+	-95.9	TBD-623-m0169-5p	TBD-623-m0169-3p	3246	1	3157	GGTTTTGTCATGATTGGATATCTCGTCCTTTGATGTCCGGTGTGACAAAGTGGGTTCCTTGTTGGAAGGACTCAGCCACTCTTCCAACGTGGATTCAAAATTCGGATGGCAGACAGCAGCCCACCCTTCCAGTAAGGCACCCCCCTTGTCACCGAACAAACATCAAGGCACGAGATATCCGATCATGACAAAAC	.(((((((((((((((((((((((((.(((((((((...(((((((((.(.((((.(((((((((((((......((((.........))))...........((...((.....))...))..))))))))))))).)))).).)))))))...))..))))))))).)))))))))))))))))))))))))	TTGGATATCTCGTCCTTTGAT	CAAGGCACGAGATATCCGATC
TBD-623-m0170	scaffold_5:17661445:17661706:+	-91.7	-	TBD-623-m0170-3p	359	-	353	CAATCCATTTTTAAGGGTATTTTAGTCTTTTCCATTTTCAAGGGTATTTTAAAAATGGAAAAATCATTATAAAAATTTTTTATACATGGTGAGAGAGAGAGAGAGAGAGAAAGAGAGAAGAGGGGGGGAGGGGGGGTCCTGTGTGATGTGTTTTGGGGGCTAGTGGGGTTGGGCTAAGGGAGAAAGGGAGAGAGAGGTCTCTCTTTTTTCTATTTTTATTCCCTGAAAATGGAAAGACTAAAATACCCTTGAAAATGGATGG	..((((((((((((((((((((((((((((.(((((((((.(((.....(((((((((((((..(((((((....((((((((.....)))))))).............................((((.......)))).)))))))..((((..((.((((.....)))).))..))))......(((((((....))))))))))))))))))))..))))))))))))))))))))))))))))))))))))))))..	-	AAAGACTAAAATACCCTTGA
TBD-623-m0171	scaffold_5:316931:317136:-	-84.1	TBD-623-m0171-5p	TBD-623-m0171-3p	328	293	27	CCGGACATCCGGATTGTTTAGTGTGCGGATTCCAATGTTTGCAGTTGTGTTTCATTGTAAAAAATGATTTGAAGATGTATACTTCTACAGCACCGACTGGATATTTTTATATAGCAGTGTAGTGGCTTGTGATTTGGCAGCATATATAAGAGGAGAAAACTGAAGAAACATTGAGGTCCGCATGCTAAACAATCCGGACATCCGGA	(((((..(((((((((((((((((((((((..((((((((.(((((((((((((((......)))))...((((.......))))...)))).))))))....((((((((((((.((..(((.(....).)))..)).)).)))))))))).............))))))))..)))))))))))))))))))))))..))))).	GGATTGTTTAGTGTGCGGATT	TCCGCATGCTAAACAATCCGG
TBD-623-m0172	scaffold_5:491013:491250:-	-64.92	-	TBD-623-m0172-3p	8	-	8	ATGGCACCGATAAGCTAACCTTTCACAATAGCATTCTCCATCACCCACTTGTCATAGGTGGCCACATCATGAGTAGGTTTTGGAATAGTACCATTAAGATATCTCATCTTCCCTCGTCCTGCCAAGCCAATAATACATTTTTCATATGTCAATCACCTACCAAGCTCATATGAACCCAAGTCACGTGGTTTACAGGGGTTGCAATAGGAGTTGTGGTGTGGAAGGTTACCGAGGTCCA	.(((.(((.....(.((((((((((((...(((..((((....((.(((((((((.((((....)))))))).)))))...))....(((((...(((((.....))))).......((((..((((((...........((((((((..................))))))))...........)))))).)))))).)))....)))).)))..)))))))))))).)..))))))	-	AGGAGTTGTGGTGTGGAAGGTTA
TBD-623-m0173	scaffold_5:5028298:5028402:-	-25.1	TBD-623-m0173-5p	-	75	73	-	ATGGAACATTGATTTGGGTTATTGTTGGAATTAAAAAAAAAAAGAGGGCGGGCGTTGTTTGAATTGTGCCGTTGGATTCCAACAACAACCTCACCAGCGTGCGAA	...(.((.(((....(((((.(((((((((((...........((.((((.(..((....))..).)))).)).))))))))))).)))))...))).)).)...	GATTTGGGTTATTGTTGGAATTA	-
TBD-623-m0174	scaffold_5:5507144:5507221:-	-23.8	TBD-623-m0174-5p	-	45	45	-	AGGGTATTATACCTAGGGTAAGAGTTTGGAGCCGTGGTTTTGAGATTTCCGGCGAAGCTTTATCGCTTTGGGCACCCA	.((((......((((((((.(((((((...((((.((((....))))..)))).)))))))...)))))))).)))).	ACCTAGGGTAAGAGTTTGGAG	-
TBD-623-m0175	scaffold_5:6250030:6250219:-	-76.19	TBD-623-m0175-5p	TBD-623-m0175-3p	356	1	355	TCCATTTATTTTTAAGGGTATTTTAGTCTTTTTATTTTCAAGGATATTTTAAAAATGGAAAAAATTATTATTAAAAAAATAAAGCTTAAATGCAAAAATGGTTGGGGGTTAAATGTGAAAAGATATGATTTTTCCATTTTTAAAATACTCTTGAAAATAAAAAGACTAAAATACCCTTGAAAATAGTTGG	.(((.(((((((((((((((((((((((((((((((((((((..(((((((((((((((((((.((((..............(((((....((.......))...)))))..............)))))))))))))))))))))))..))))))))))))))))))))))))))))))))))))).)))	AAGGGTATTTTAGTCTTTTT	AAAGACTAAAATACCCTTGA
TBD-623-m0176	scaffold_5:9904378:9904455:-	-18.9	TBD-623-m0176-5p	-	12	12	-	TTTAGAATTAAAAAAGATAATGGATAGTTGGTTCCATAAAAATAGGATCCATTATCTGAATTTTCTTTTAATTTTAAT	.(((((((((((((((((...(((((((.((.(((.........))).)))))))))..))))).)))))))))))).	AAAAAGATAATGGATAGTTGGTT	-
TBD-623-m0177	scaffold_5:9980696:9980811:-	-56	TBD-623-m0177-5p	TBD-623-m0177-3p	17	12	5	AAATGAGCGGATTAGTTGTAGGGCGTCTCTCCATTGGCAGGCAATGATGATTTTGTGTTCTTATAAGTTATGACCCGCCAAAGGAGAGTTGCCCTTCGACTGCTTCTGCTCAATGT	...((((((((.((((((.((((((.((((((.(((((.((..(((((....(((((....))))))))))..)).))))).)))))).)))))).))))))..))))))))....	GGGCGTCTCTCCATTGGCAG	CGCCAAAGGAGAGTTGCCCTT
TBD-623-m0178	scaffold_5:10005398:10005501:-	-63.9	-	TBD-623-m0178-3p	28	-	28	CCAATGCTTTATGCTTCCTTTTGCTACTTCTACTGGAACTTGTTTGCCTTTATTACACCAGGCAGAAAAGCTCCAGTGGAAGTAGCAAGGGGAAGCTGGCATTG	.(((((((....(((((((((((((((((((((((((.(((.(((((((..........))))))).))).))))))))))))))))))))))))).)))))))	-	CAGTGGAAGTAGCAAGGGGAA
TBD-623-m0179	scaffold_5:10854178:10854253:-	-31.56	TBD-623-m0179-5p	-	10	9	-	CCACGTGCAGTACAGCCGACCGGTTATACTCTTAAAAAAAAACACCGAGTATAGCCGGCGGCTATACTTTTTTATT	........((((.(((((.((((((((((((...............))))))))))))))))).))))........	TACAGCCGACCGGTTATACTCTT	-
TBD-623-m0180	scaffold_5:11148442:11148725:-	-64.7	-	TBD-623-m0180-3p	39	-	39	ACTTCTAATTATATTTTTAAGGCTCAGCTGAAGGACAAACGATGTGATTTGAGTGAGATATGGGGGTTGCTTTAGTGGTGTTTTGGCTAGCAGCTAGTCTATTCTATACAATCAGATCTTTAAAAGGCACATTTATTAATTAGGTTTAAATCATTGATTTATCAATTTATTTTTAAAAACATTAACCTTCACTATAAGATTCATAAAAATGAGTGATCCATCATCCACCAAATACGTGTGGGATGGTAACCAAGCTGGTTTGCCCGAGAGGTTAAGGGGGAAGA	.(((((..(((.((((((..((((((((((((((......(((.(((((...((((((.((((((((((((..(((.(.....).))))))))))..)))))))).)))))))).))).............((((..(((.(((((((((((...))))))..))))))))..))))........)))))........((((((....))))))...(((((..(((((......).)))))))))......))))))...)))..)))))))))...))))).	-	GCTGGTTTGCCCGAGAGGTTA
TBD-623-m0181	scaffold_5:11428639:11428766:-	-20.8	TBD-623-m0181-5p	-	11	11	-	GTTGATAAGCTCATATGGTATGGATCTCGAGTCTCTGCATTTATAAATAGTACATTTATTAACATTTTATAAAATCTGGACCATTCAACTAATTAAATGCTTGTGAATGTGCCACATCGGCTACAATA	((((...((((.((.(((((((..((.(((((.......(((((((((((((....)))))....))))))))...((((...))))...........))))).)).))))))).)).)))).)))).	TCATATGGTATGGATCTCGAGTC	-
TBD-623-m0182	scaffold_5:11603044:11603320:-	-67.4	-	TBD-623-m0182-3p	7	-	7	CACCTCCATTTGAAGATCCATGACTCCTTTAGTTGAGGTGGCAAAGTAATAGCAAGCCTTTCTTTTCTCTCTCTCTCTCTCTCTCTCTCTTTCTTTGAAGTTTTGTAGTTTTGTAGTTATGGGTTGAGAGCTAGGGTTACCATGGGACATGGGAAATCTTCCTTAGATTTCATTTCATATTTGACTATTTAGTTTGGTGAAGAGAGCTTTCTTCAGTCCACTCATGGGTGGCAGTAGGATTTAATTAGCTGCCGAGTCATTCATCCAAATACTGGGT	.((((..(((((..(((..(((((((...(((((((...(((...((....))..)))..........................((((((((..(..((.(...((((((.......((((((.(((((.((((((...(((((...)))))........)))))).))))).))))))...))))))..).))..).))))))))..((((...(.(((((....))))))...)))).....)))))))..)))))))..))))))))...))))	-	TAGCTGCCGAGTCATTCATCCA
TBD-623-m0183	scaffold_5:13336056:13336224:-	-65.8	TBD-623-m0183-5p	TBD-623-m0183-3p	91	24	67	AGGTAAAGAGCCATGTTTGGTAGCCAAGGATGACTTGCCTAATCAAAGAAATGCTGATCATTTAAGTTCGATATAATTAAAGATATGTTCAAGCTTGGAGCTGTATGGTTTCTGGGTTTCTAGCTAGGCAAGTTGTCTTTAGGCTAGTCTGACTGGCTCTTACCTTTCA	((((((.((((((.(((.((((((((((((..(((((((((.....((((((.(.((((((...(((((((((((........))))))........)))))..))))))...).))))))...)))))))))..))))).))))).)).)))))))))))))))....	TAGCCAAGGATGACTTGCCT	GCAAGTTGTCTTTAGGCTAGTC
TBD-623-m0184	scaffold_5:13607844:13607938:-	-46.5	TBD-623-m0184-5p	TBD-623-m0184-3p	51	1	50	AAAAATGTGGGATGTTGGAATGGCTCAATCAAATCAAATCTCCCAAGTATTGGGTCCTTTGATTTGATTGAGCCGTGCCAATATCACAGTTGCCT	.......((.((((((((.(((((((((((((((((((...((((.....))))...))))))))))))))))))).)))))))).)).......	TGTTGGAATGGCTCAATCAAA	TGATTGAGCCGTGCCAATATC
TBD-623-m0185	scaffold_5:16165888:16165965:-	-18.9	TBD-623-m0185-5p	-	12	12	-	TTTAGAATTAAAAAAGATAATGGATAGTTGGTTCCATAAAAATAGGATCCATTATCTGAATTTTCTTTTAATTTTAAT	.(((((((((((((((((...(((((((.((.(((.........))).)))))))))..))))).)))))))))))).	AAAAAGATAATGGATAGTTGGTT	-
TBD-623-m0186	scaffold_5:16885784:16885885:-	-38.1	TBD-623-m0186-5p	-	77	77	-	GTGGAGTCACTGGAGGCAGCGGTTCATCGATCTCTTCCTGAGATTTGTTGTGAAAATACAAAACATGAATCGGTCGATAAACCTCTGCATCCAGCGCTCACT	...(((.(.(((((.((((.((((.(((((((..(((.((...(((((.........))))).)).)))..))))))).)))).)))).))))).))))...	TGGAGGCAGCGGTTCATCGAT	-
TBD-623-m0187	scaffold_6:2567185:2567419:+	-157.4	TBD-623-m0187-5p	TBD-623-m0187-3p	7049	6973	66	AATTTTGATATCCGAATGTAGCCTAGATGCCTTAGATCACTGAGTTCGAATGCGGGGTAAGTATAATACCGGACAGAGTCACAGATCAGTAGGCAGTCTTGTTCTATGTATAATCCAAATATTATTCTTTAAAGCAATTTTGTTGAATATCTGTGACTTTGTCCGGTATTATACTTACCTCGCATTCTAACTCAGTGATCTGAGGCATCTAGGCTACATTCGGAGATCAAAATTA	(((((((((.((((((((((((((((((((((((((((((((((((.(((((((((((((((((((((((((((((((((((((((.....(((((..(((((.((...(((((......)))))....)).)))))..)))))....))))))))))))))))))))))))))))))))))))))).)))))))))))))))))))))))))))))))))))).))))))))).	TCCGAATGTAGCCTAGATGCC	CATCTAGGCTACATTCGGAGA
TBD-623-m0188	scaffold_6:2646133:2646368:+	-86	-	TBD-623-m0188-3p	355	-	355	TCCATTTATTTTCAAAGGTATTTTAGTCTTTTCATTTTCAAGGATATTTTTAAAATGGAAAAAATTATTATTAAAAAAATAAAGCTTAAATGCAAAAATGGCTAGGGGTTAAATGTGAAAAGATATATAATTTTTATAATTTTCAAGGGTCTTTTCATTATTTTTTTATAATGATTTTTCCATTTTTAAAATATTCTTGAAAATAAAAAGACTAAAATACCCTTGAAAATAGTTGG	.(((.((((((((((.((((((((((((((((.(((((((((((((((((.((((((((((((.(((((((.(((((((((.(((((....((.......))...)))))....((((((((((....((((.....)))).......)))))))))))))))))))))))))))))))))))))).))))))))))))))))).)))))))))))))))).)))))))))).)))	-	AAAGACTAAAATACCCTTGA
TBD-623-m0189	scaffold_6:2760071:2760195:+	-46.3	TBD-623-m0189-5p	-	5557	5552	-	AAGGTTATGGCATGGGTAAGTGGGGAAGATGATAAAACTAATTACTACTTTTGAGTGGTTACAACTTAGAAGCAGATTAAAAAAAATATTATCTTTCCCAATCCACCCATGCCTTAGGTTTCCTC	(((.(((.(((((((((...((((((((((((((..........((.(((((((((.......))))))))).))...........))))))))))))))....))))))))).))).)))....	CATGGGTAAGTGGGGAAGATG	-
TBD-623-m0190	scaffold_6:7765797:7765903:+	-42.16	TBD-623-m0190-5p	-	158	152	-	GTTTTTTTGTATCACTCATGGTCGTTAACGTTAAATTATAATTTTGGATTGATTTGACAATTATATTCTTGGTAAACGTTAAAGATCATGAGTGATATAAAAAAACT	(((((((((((((((((((((((.((((((((..((((........(((((......))))).......)))).)))))))).))))))))))))))))))))))).	ATCACTCATGGTCGTTAACGTTA	-
TBD-623-m0191	scaffold_6:7773855:7774077:+	-77.4	-	TBD-623-m0191-3p	50	-	50	GTTGCTTTTATCTGCATTTGCACCTGCACTTGTTTCTTCCTTCATCTCCTCAAAACTTTAAACACCAGAGCTTCAAAGCTTCGAATTGCTTCAAAGCTTCAAAGCATGGCTAAGGCAAGAAAAAAGGAAAGAGAATTAAGAAAATGGAAACTTATGTATGGAAGGTAGAAAGGAAGAGAAGGAACCAGCAAGAGGTGCAGGTGCCAATGCAGGTGAATGCCAT	...((.((((((((((((.(((((((((((((((..(((((((.((((((....(((((.....((...((((..((((((.(((....))).))))))..))))...((....)).........))..................(....)..........)))))....))).))))))))))..))))...))))))))))).)))))))))))).))...	-	AGGTGCAGGTGCCAATGCAGG
TBD-623-m0192	scaffold_6:8360486:8360592:+	-40.7	TBD-623-m0192-5p	TBD-623-m0192-3p	240	208	31	GTACCACATTTCTGAGTCAGATTACTGAATATCAAAACACCTTTCATCGGAAGTGTCTTGAAATAGGTTGCTATTCAGTATTTTGACTCAGAAAGGTGTCGTGGGAA	...((((.(((((((((((((.(((((((((.((....((((((((.(....).....))))..)))))).))))))))).)))))))))))))......))))...	TCTGAGTCAGATTACTGAATA	TTCAGTATTTTGACTCAGAAA
TBD-623-m0193	scaffold_6:8366839:8366950:+	-48.32	-	TBD-623-m0193-3p	66	-	66	GTTCTGTGATTACTCCGACTCCCGCTCAATCTCATGCTCTTCCACTGTGCACTGCATGGCTTCCTTCCGGTGTTGGAGCCTAAGGTTGAGCCGGAAATCGGAGTAATTGGAA	.((((..(((((((((((.(((.(((((((((...(((((..(((((......((...)).......)))))..)))))...))))))))).)))..)))))))))))))))	-	TAAGGTTGAGCCGGAAATCGGA
TBD-623-m0194	scaffold_6:14215824:14216024:+	-49.8	TBD-623-m0194-5p	-	136	134	-	AACTTGCGATGTGGAAAATGTATGATGACGTCATATTTTTTAACGTTCAGATTATATATCTCGTTTTTTAGACGTCGGTATTATGGGATTGGAGTCGTGTTATTTTGAATTACATGGCGGTTCTTAATCCTTCCCCGACGTGATATCCTGAATAATTGCTTCACAATTGCGTCGTGGTTCTTCATTGTTACGTTGCTTTAA	.....((((((((...((((.((.(((((((.............((((((.....(((((...........(((((((......((((((((((((((((...........)))))))...)).)))))))...)))))))))))).))))))(((((.....)))))))))))).))....))))..)))))))).....	GTGGAAAATGTATGATGACGTCA	-
TBD-623-m0195	scaffold_6:14438790:14438894:+	-54.3	TBD-623-m0195-5p	-	7	6	-	TTTTACGCGACGAATATACCTCGTCGCGCATAGTACACGCGACGCATATACATGCGTCGCGTATGGTCTTTTTGCGCGACGACAAGGACCCTTCGTCGCGCAAAC	.....(((((((((....((((((((((((.((.(((((((((((((....)))))))))))...))))...))))))))))...))....))))))))).....	CGAATATACCTCGTCGCGCAT	-
TBD-623-m0196	scaffold_6:14856437:14856619:+	-39.1	TBD-623-m0196-5p	-	8	8	-	CATAATATATAGTACGGTAGTACAGTCACGTGTTATAATTTTTCCATGTGTGATAATTTAAGTAAATATTTATTGATATTATTCCCGATAATTGGGAAATATCAACCATATCTTTCACTCATATTATAATATGTATACAAGCTATATCACGTGGCCGTATTCTATAATATTTCCATTTTGTGC	(((((.....((((..(((((((.((((((((.((((.(((...(((((...(((((...((((((.((...((((((((..((((((...))))))))))))))....)).))).)))...))))).))))).....))).)))).)))))))).)))..))))..))))......))))).	AGTACGGTAGTACAGTCACGTG	-
TBD-623-m0197	scaffold_6:14948160:14948261:+	-21.5	TBD-623-m0197-5p	-	8	8	-	CATTTTATACATGGTATTTTTATAATTTGGGCCCCTACATTGGGTATAATAGTGAATTTCCCTTTATTTATTTCCTTTTGTATAGATATTATGTGATTATGA	(((..(.((((((((((((.(((((...((..(((......)))......(((((((........))))))).))..))))).)))))))))))))..))).	ATGGTATTTTTATAATTTGG	-
TBD-623-m0198	scaffold_6:18063116:18063360:+	-54.23	-	TBD-623-m0198-3p	9	-	8	TCTAATAAGATCCCAACATCACATGTGTTTTTCTTTAATTTCTGCTTTTTTGTTCTCACGTTCAAAGTATGTGTTGATTAATGAACACAAGAGTGAGGTGGCTGGCACTTCGTGCAGTGCAGACTTCAAATGGCTTAGAAATTTTTGTTTCAACCCATAAATAGTCAAAATAATAATGGCCATCAAAATCAAAACATCTCTTTTTTTCTTATATATAGAAATTATAGGATTGCATTCTTAATTCA	.....(((((..............((((..((((.((((((((((((((.(((((.(((((.......))))).........))))).))))))..(((((((.(((((......))))).((((....((((.((.(((((....))))))).))))....))))...........)))))))................................)))))))).))))..))))))))).....	-	ATAGAAATTATAGGATTGCAT
TBD-623-m0199	scaffold_6:18518891:18519168:+	-66.8	TBD-623-m0199-5p	-	5	5	-	CAAAAAATGAAATAGTTAGCAAACGGGCCTTTAATTTATAAAAAGGAATTAATAGGTAGAATTCTATGGCTAGATCCTTATATGAAACTTGGTTGATTAAGAGGTAGAATTCTATAGCTAGATCCTTATATGAAACCATATCTTTTAACTGTTGAATTAAATTAATTAGCCGTTGAATTAAATTCATTAATTAGATCCAACAGTCAAGAGATAGTTCTTCATACTATAGAATGACTCTGATTAATAGTGCCTGTCTTTGTGGACCATTTTAATGACAG	.......((((((.(((.((((((((((((((((((......(((((.(((....((((((((((((..((.((((....((.......))...)))).))..))))))))))))...))).))))).((((((....((((((((.(((((((.(((.((((((........(((((...))))))))))).))).))))))).))))))))....))))))...............)))))).)).))))))..)))).))).)))))).......	AATAGTTAGCAAACGGGCCTTTA	-
TBD-623-m0200	scaffold_6:23805672:23805797:+	-49.3	-	TBD-623-m0200-3p	8	-	8	TAAGTGAACAATGAATCCTAAATGAAAATATATGAAGTAGTATCCACAGCTCCTTAATGGGACTCAGAAGGAAAATATATTATGATACTACTTAATATATTTTGATTTAGGATTCTTTGTTTACTT	.((((((((((.(((((((((((.(((((((((.((((((((((......((((....)))).((.....))...........)))))))))).))))))))).))))))))))).))))))))))	-	TATATTTTGATTTAGGATTCT
TBD-623-m0201	scaffold_6:24355028:24355363:+	-87.27	-	TBD-623-m0201-3p	17	-	17	GCCATAGTTGCACATACTCATGCTCTTCAAGCAGGGCCTGTTACAGGAAAGGCAGCTGACGTTATTGCAGCTGCTAATACTGCTGCTGAAGTTGCCTTAAGGCTTGTAAGGCCAGGAAAAAAGGTAATTTTTTTTGCTAATTATTATACTTTTTTTAATGTTTAAAAAAGGAGCCTCCTTGCATTTCTTAGCATAACTCAAGACTTGTCGCATATTCTTCTATTTTCATGTTATACTTTGAATCTACATTTGCTTTTCTGTTTGATTTTTAAACTTGGAATACGTGTTTTATGCACATTGCATCCCCTGATGATGAGATGTTAGTATAAGCTATGG	.((((((((....((((((((.(((.(((..(((((..(((..(((....((((((((.((....))))))))))....)))...((..(((((..((((((..(((((((..(((......(((((......)))))..........(((((((((.....)))))))))..))))))))))..))))))..)))))..))...(((.(((((.........(((((.(((.......(((((.(((..........)))..)))))...))).))))).........))))))))..)))..))))).))).))))))..))))).))))))))	-	CCCTGATGATGAGATGTTAGTA
TBD-623-m0202	scaffold_6:28212500:28212769:+	-171.23	-	TBD-623-m0202-3p	7	-	6	TGGAAAGATGAACAGCCTCCGTTCTACCATCTTCTACGGTGGAACAGTACAAACATCTCTCTGCTCCATCTTCATTTCTCTGTCTTACTGTCCCTTTACGTCTCGCTCTTTCCACACACATTCGTCCTTCACATGTTTGATTCTCAAAGGACAAATCTGTGTGGAAAGAGAGAGGTAGAAAGACAGCAAGAGAGGAATGAAGATAGAGGAGAGAAATGTTTGTATTGTTCCACTGTAGGAGATGGTAGAACGGAGGCTGTTGAGGTTTCC	.(((((..(.((((((((((((((((((((((((((((((((((((((((((((((.(((((.(((.(((((((((((((..((((.(((((..(((((.((((..((((((((((((.(((.((((((.................)))))).))).)))))))))))))))).)))))..))))).))))))))))))))))).))).))))).)))))))))))))))))))))))))))))))))))))))))))))).)..)))))	-	AGATGGTAGAACGGAGGCTGT
TBD-623-m0203	scaffold_6:544506:544611:-	-18.32	TBD-623-m0203-5p	-	11	11	-	TCAACGTCGTATTTATTCATTTTATACGTCGTTTTTTTCTTTGATTTTCTTATCCTACGTCGGTAGATCTACTTAATGACAAGAATTGAAATAACCACGACGGTTT	....((((((..(((((((.(((....((((((....((((((((.............))))).))).......))))))..))).)).)))))..))))))....	ATTTATTCATTTTATACGTCGTT	-
TBD-623-m0204	scaffold_6:1051530:1051627:-	-26.8	-	TBD-623-m0204-3p	10	-	10	CATATATTTATATGTATGTATTCAACCTTTAGCTCCGATTTTCCTTTCTTCCATATAGGATATTATCGGTGACAAGGTTGATACATTTATTTTTATGT	.(((((...(((...((((((.(((((((...(.(((((..((((...........))))....))))).)..))))))))))))).)))...)))))	-	TCGGTGACAAGGTTGATACATTT
TBD-623-m0205	scaffold_6:4912768:4912949:-	-76.6	TBD-623-m0205-5p	-	210	210	-	ATTCGCAGGTGCGGCATCATCAAGATTCACATACTTTAGTGAGGGGTCTACCTTTATCGATCGAGTTAATTGGTACTACTAACACCACCAATTGATTTTTGTACTCGAACTTCCTTTAGTACTCGAAAGGTAGTTCCTTTGAACTTTGAAGTGGGAATCTTGATGATGCTGCATCAGCAAGT	....((.(((((((((((((((((((((...((((((((.(((((..(((((((..((((..((((((((((((............))))))))))))..(((((.((......)).))))))))))))))))..))))).....)))))))).))))))))))))))))))))).))....	GCGGCATCATCAAGATTCACA	-
TBD-623-m0206	scaffold_6:8293046:8293190:-	-39.3	-	TBD-623-m0206-3p	8	-	8	GGTACATGTCCTTGCAAATTTTTTTGATGCGTTCTCACCCATTGTCATGGTAACTCAAGAGTTACCACTATTCATATGAGATATGAGGAGATAAATTTGTATAGATTTTGGTGTGGGAAGTGAAAAACATGGCTAGGTATTTATA	.(((.(((.(((.((....((((((...((.((((((((((..(((..(((((((....))))))).((.(((((((...))))))).)).............)))..))).)))))))))))))))....)).)))))).))).	-	GTGGGAAGTGAAAAACATGGCTA
TBD-623-m0207	scaffold_6:8536046:8536236:-	-47.52	TBD-623-m0207-5p	-	25	25	-	CGATCGCAAGGCACCCGTGGCCTAATGGATAAGGCGTCTGACTTCTAATCAGGCGATTGTGGGTTCGAGTCCCACCGGGTGTGCTTCTCTATTCTATTTTATGTTTTTAAAATATTAATATAAATGCCTTCCATTTTTGTAACCCGTGAAAATTACTGAACTATCCTCAGCGCCACGTGTTTTTAATTTGG	(((....(((((((..(((((((...(((((...(((((((.......))))))).(..((((((((((.......((((((............(((((((......))))))).........))))))......)))).))))))..)............)))))..)).))))))))))))....))).	GCACCCGTGGCCTAATGGATA	-
TBD-623-m0208	scaffold_6:8601577:8601893:-	-64.89	-	TBD-623-m0208-3p	14	-	14	TAATGCAATCGAGGGACCTAATTTGTCCTTAATTACAACGCAATTCAATCCATGAAATCACCTAATGTTGGAATCAAAATACTAGTTCTTTTCTCAAACCCCAATTTCATTCATAGTGTGACTATCTTCTCCCTAATTGTTTCATTGGTTTTTTTAATGGATAATTATTAGAGTTTGTATAGAAAAATACACTTTCACTTAGTCCCATACTGGAAGGGAGTTGTTTCCTTTTATGGTTTATAAGCACCAACATTTTAGAAATAATAAATAAGGTACGAGCCTAGTGGAGAAGATCAAGTTGGGCCTCATCATAGTGG	..........((((..(((((((((..(((..((((...((..((((.....))))...((((((((((((..............................(((((((.(((.(((((((((((.........((((((((.((((((.....))))))))))))))...(((..(((((......)))))..)))...)))))..))))))))).)))))))...((......))..........))))))))................))))....))...))))..)))..)))))))))))))..........	-	GAGAAGATCAAGTTGGGCCTC
TBD-623-m0209	scaffold_6:11005048:11005347:-	-63.1	-	TBD-623-m0209-3p	338	-	334	ATTTTGATTTTGTGAGGTTATTCAGTCTTTGGTTTTTGTAGAGAGCAAATCAACTTTGTTTTGGGTGGGCTGAGGGAATTTGTGTGTGGAGGGTAGGTGTTCCATCATGGAGAGAGAGAATGAGGAATGGGAAGAGGAAAGGGGGAATGGAAGAAGGGCCTTTGAAGAGGGAAGGGGGGAATGGATTTTAAGGTGGGCGGGGGATTGCTTGGAGTCACCGGTGGTGCATTTTGTTCGAAAAAGGAGCTTCACAGAGGATTTACATATTGGAAAGACTAAAATACCCTTGAGAATGGATGA	...((.(((((.(((((.((((.(((((((......((((((..((((((...(((.((((.....)))).)))...)))))).(((((((.......(((((.((((...........)))))))))..............................((((....))))...(((.((((((.(((....(((((.(.(((.....))).)..)))))...))).)))))).)))..........))))))).....))))))......)))))))..)))).)))))))))).))...	-	AAAGACTAAAATACCCTTGA
TBD-623-m0210	scaffold_6:12632848:12633023:-	-79.04	-	TBD-623-m0210-3p	27	-	27	GATGAAAACAAATCTAGCAACTTAGAGTATGAAAATTCAAACATGTTATACTCTAAACAGTAAATGCATGTTTCCTATAAACTGGTGGATGAAAAGTCAAACATGTCCACGATTAATAGGAAACATGTATGACATGCTTGAATTTTTATACTCTAAGCTGTTGGATTGGTTTTCAT	.((((((((.(((((((((.((((((((((((((((((((.((((((.((((......)))).(((((((((((((((.((.(.((((((..............)))))).))).))))))))))))))))))))).)))))))))))))))))))).))))))))).))))))))	-	TTATACTCTAAGCTGTTGGAT
TBD-623-m0211	scaffold_6:14337281:14337584:-	-72.25	-	TBD-623-m0211-3p	15	-	15	TTAAGTAAGACTAAGACGACGTAATATATTTGTTTAGCGACGTTGATTTGTTTTTTAAACGTCGTTAGGTATAATATAACCGTCGTTGAAAATTGTGTCTCTGATTGCAAATTTGCAACGACGTTAGGTATAATATTTGTAGATACACAAACGCACACACATCATCAACTTCCAAAAAATTGTCTCTCTGATTGCAAATCTGTGTCATCTGTTAAGATTATGATGTGGAACAGAGTTCCATCTGGTAAGATTTCGTAACCCTTGGGATCTCAGACAAATCTGATTATGTCGGCAGTTTTCTATA	...((.((((((....(((((((((..(((((((((((((((((.............))))))))))..((((...((((.((((((((((.(((((........))))).))).)))))))))))..))))...(((((......)))))......((((((((................((((..(.(((.(((......))).))).)...)))).)))))))).....((((((((...(((..(....)...)))..))))).))).)))))))...)))))))))..))))))))...	-	AGACAAATCTGATTATGTCGGCA
TBD-623-m0212	scaffold_6:15696515:15696856:-	-90.6	TBD-623-m0212-5p	-	11	11	-	ATAACGTCGTTGTCTATTTCAGTACGTCGTGTAAAATTTTATAATACGTCGTTTTGTTATACATAACCGTCGTGTGTTTTTTTGTATATATGAGGTTTGTCATTCTAAAATAATACGTCGTTGGTTTATTTATTGCGTCGTCTTAACAAACTAACCACGTCGTTAGTATGTACCGTCGTGATAAATATATTATAACGTCGTTGTCTATTTCAGTACGTCGTGTGAAATTTTTTAATACGTCGTTTTGTTATACATAACCGTCGTGTGTTTGTGCTGACTTGTTTATATTATTTTATATATCTAGGTACTTACACGATGTTTTGAAATGAGCAAATATGTGCT	...((((..(((..((((((((.(((((((((((.........(((((.(((((((..(((((.((((.((((((((........))))))))))))))).))..)))))....(((.(((((...(((((((..((.((.....(((.((((((......)))))).)))..)).))..))))))).....))))).)))(((.(((..(((.(((.(((((...........))))).))).)))..))).)))..)).)))))..........(((((..(((((......)))))..)))))..))))))))))).))))))))..)))..))))...	TGTCTATTTCAGTACGTCGTGTA	-
TBD-623-m0213	scaffold_6:19892311:19892502:-	-32.3	TBD-623-m0213-5p	TBD-623-m0213-3p	11	5	6	AAACATCTTCCATGGTGCTCCAAGCCCCTCCGGTTTCGATAGAAGAAGCCATAAAAATATGAAATCAAAATGCTAGATGAAAAAGAAGAAAATGTTGAGTAAAAAGAGTGAATAATAGTAGAAGTATAATGAAATGTAAGAGTATTGGTGTTGAAAGTGAAGGGTATTGATAGGTATTTATGGAAAAAAAAT	.......((((((((((((.(((..((((.((.((((((((...((...((((....))))...))..((((((..................((((.(.(......).).))))..........((((......))))..))))))..)))))))).)).))))..)))...)))).)))))))).......	TGGTGCTCCAAGCCCCTCCG	AAGGGTATTGATAGGTATTTATG
TBD-623-m0214	scaffold_6:24426922:24427172:-	-58.6	TBD-623-m0214-5p	-	12	11	-	CTTTTTTTGTTAAATGCAGGGACAAAATGATATTTTTATATTAAAACAAAAAAAATGAATAAAAAAATTATATCTTTAAAATAACAATAAAAGAAAATCAAATAAAAAACAAACCAAATTTTTTTTTTTGGGAGTAGAAATCGGGATAGAGAATTTAATTTTAATTTTATAGTTTTTTTAATTTTTTATTCATATTTTAATCAATTTTGATTAAAAAAAAACCATTTTGCTCCTGTATTTAACAGAAAAGT	.(((((((((((((((((((..(((((((.........................((((((((((((......(((((............))))).........(((((((...(((((........))))).....(((((..((((..........))))..)))))...)))))))...)))))))))))).(((((((((....)))))))))......)))))))..))))))))))))))))))).	TAAATGCAGGGACAAAATGAT	-
TBD-623-m0215	scaffold_6:24970307:24970458:-	-43.1	-	TBD-623-m0215-3p	15	-	15	AAGGAATAGTATGGTGTTGTTTTCTAACTTGAGGATTATAATGGACTATTTATAAGAGATTCATGCCTAAAATTTATCTTTACTAATTCCACCATTTTCAACAAGATATTCACCTTAATTCTCCAAGTTAGAAGACAACACCCACATTCTTC	.((((((.((..((((((((((((((((((((((((((...((((....(((..((((((..((.......))..))))))..))).))))..(((((....)))))........))))))).))))))))))))))))))).)))))))).	-	TCCAAGTTAGAAGACAACACC
TBD-623-m0216	scaffold_7:373092:373267:+	-33.7	-	TBD-623-m0216-3p	7	-	7	AGAGCTCAAACCGTGATGTTCAGTTTGATTTTCCAGTTTGAACAACTCCCTGCTTTCCTACTTATCTGTTTTTGAGAACATAGCCTACGTATCCCTTGAAAGATGGTGCCTTTTTGGAGTAGAAACAATATCTCTGAATATGTAAAAGGGTTTTGATCTTCTGGTGGTAGAGATTC	.((((((....((((.(((((((.(((......))).))))))).......(((......((((........)))).....))).))))((((((..(((.(((.(.(((((((((.(.((((.........))))....).)))))))))..).)))))).)).))))))).)))	-	AAAAGGGTTTTGATCTTCTGGTG
TBD-623-m0217	scaffold_7:1039104:1039192:+	-43.7	TBD-623-m0217-5p	TBD-623-m0217-3p	94	93	1	CTGTTTTGCTATTTCGACTAATAACACAATGATACGTAAAATAACTTTTTCACGTATCATTGTGTTATTGGCCGAAAATAGCAAAATCG	..((((((((((((((.((((((((((((((((((((.(((......))).)))))))))))))))))))).)).))))))))))))..	ATTTCGACTAATAACACAATG	TTGTGTTATTGGCCGAAAATAG
TBD-623-m0218	scaffold_7:4143958:4144132:+	-85.91	TBD-623-m0218-5p	-	9	9	-	AAGCTTGAGGAGGCTAGAAAGGACATGTCTATAGTATACTATGTTTTCAAATCAATTTGTACCATGATGATTACAAAGATGGACAATGAAGCAGTGTGCATTTGGTAGAAAAATTGAATTGACAAGCTAGTCAACCCATACTATAGACATGTCCTTTCTAGCCTCTTCAAGCTTG	(((((((((((((((((((((((((((((((((((((((((.((((((((.(((((((.(((((.............((((.(((.((...)).))).)))))))))...))))))).)))).))))))))......))))))))))))))))))))))))))))))))))))).	AGGCTAGAAAGGACATGTCTA	-
TBD-623-m0219	scaffold_7:4471084:4471220:+	-25.4	TBD-623-m0219-5p	-	16	15	-	TTTGTCAACCCATCAACTTGTTTTCGGACCTTAACATTTCTATTAGTGGGCCTATAATCAAAGAGTCCATGTCAGAAAGGCTTTGAGAGCTAGCTGCCAATTGAAACCAAAACCGATATCTATATGGAGTAATAGAG	....((((.....((.((.(((((((((((((......(((....((((((((........)).))))))...))))))).))))))))).)).))....))))..............(((((........))))).	CATCAACTTGTTTTCGGACCTTA	-
TBD-623-m0220	scaffold_7:5016393:5016635:+	-65.23	TBD-623-m0220-5p	-	62	61	-	GGTGGCAACAAGGTAGTTCCCAGGACAGCTCCAAGGTCTCCCTCCTTTGCAACTAGCTCCCTTCTCTCTTGTGGTAAATCTGAATGTGTGAGTGATGGATGAAAATGAATCTATCTCTCTTCTACATCTCTCCTTTTTTTTTGAATGAGTGTGCAGCTCTCCATTTATTGAGTGCCAATTTCGTCGACCCTCTAGCTGGTGAAACACACCTCTGTTAGCTGCTCCTAATTGCCTAAGCTGCCC	((..((....((((((((...((((((((.....((((.........((((....((((..(((........((.......(((((((.(((.(((((((........))))))).)))...))))).)).)).........))).)))).))))((.(((........))).))..........))))...((((.((((.....))))...)))))))).))))))))))))..))..)).	AGGTAGTTCCCAGGACAGCTC	-
TBD-623-m0221	scaffold_7:5184037:5184199:+	-35.9	TBD-623-m0221-5p	-	23	22	-	ACCCTTTCAAAGGGATCAAACCAACGTAGTTCAGAAATGATTTGTGTGGAGATTTTATTGATGACAATTTGGTTGCGGTTGCATCTATTGAGATATTAGACTGCCTACGTATCCTTCATGGGATCAAACCGACATAGTTCCAAAATTTGAAAATTAATGGGTA	((((..((((..(((((...(((.(((((.(((....))).)))))))).)))))..))))...((((((((.(((((((..((((..(((((((((((.....))).)))))..)))..))))..))))).)).....)))))..))).........)))).	AGGGATCAAACCAACGTAGTTCA	-
TBD-623-m0222	scaffold_7:5656275:5656370:+	-29.73	TBD-623-m0222-5p	-	15	14	-	CGTCTGGAAGTTATTATCGTGCGGACATCATGTATTACCCCTCCCTACTTTCCTCTCTATTTACAATGGCAACTGCACGATAATAAAGTGTAGACA	.(((((.(..((((((((((((((...(((((((...........................))).))))...))))))))))))))..).))))).	TTATTATCGTGCGGACATCAT	-
TBD-623-m0223	scaffold_7:7357152:7357320:+	-73.7	TBD-623-m0223-5p	TBD-623-m0223-3p	32	24	7	GCTAATGTTAAAGCTGCCAACATGTTCGTCTCAAGTCAATGCGGTTTGCTGTTTCGTCGTTGTATAATCATTTGCTGTCAATGACCCTTACCATATTAAGGGACGGCCCCAGAGTGACTTTGAAGAATGGGTGGCTTGAGAGGAACTTGTTGGCAGCTTTAACATTAAC	..((((((((((((((((((((.((((.((((((((((..((((....))))(((.(((..((....((....(((((......((((((......)))))))))))....))...))..))).)))....)))))))))).)))).))))))))))))))))))))..	AAGCTGCCAACATGTTCGTCT	AGGAACTTGTTGGCAGCTTTA
TBD-623-m0224	scaffold_7:11527194:11527302:+	-27.2	TBD-623-m0224-5p	-	14	14	-	GTGAAGTTCTTCGGCATAAAGTAGATTGGAGAACCATATAAAGAAAAAGGTACTAATCTTTCTTTCTGCCTCCGATCCCACTTTGTTTCGTCAGAAAATGGAACTTAGA	...(((((((.(((.(((((((.((((((((...((...((((((..((((....)))))))))).)).))))))))..))))))).))).........)))))))...	TCGGCATAAAGTAGATTGGAG	-
TBD-623-m0225	scaffold_7:12264170:12264497:+	-85.1	-	TBD-623-m0225-3p	6	-	6	GTACACCCTAATAGATTGCCCATCACTAACTCTCCACACCCTAATAGATTGCCCTAATTAAATGAATTGCATACGAAGTATTGCAACTAAAAGCTTGCCGATTGGCGCTTCTGGCTAATCAAAACTTAGGGATTGTAGGTTCCACATTTCACTTCAGGAGGATGCGAGAAACCTTTTAGCACATTTGTAACATGGCGTTGTAGTCTTTTAATCACCACCATCATCGTTCAATGAATAAACAACAGATGGCCTCGGAGAATGAGAAACCTCTCGGAAGTAGGATTTTTCATTTACGTTTGATTAGGGTTGAATATGGTAATAGGGTGTA	.(((((((((...(((.....))).............(((...(((....((((((((((((((.((((((.(((..((.((((((((((((((((((.(((((((.(....))))))))........(((((.....)))))....................)))))....))))))).....)))))).))..)))))))))..........((.(((((...(((.........)))....)))))....)).(((((((((((((..(....).))).)))))))))).))))))))))))))....))))))..)))))))))	-	TTTGATTAGGGTTGAATATGGTA
TBD-623-m0226	scaffold_7:12293378:12293704:+	-84.4	-	TBD-623-m0226-3p	6	-	6	CACACCCTAATAGATTGCCCATCACTAACTCTCCACACCCTAATAGATTGCCCTAATTAAATGAATTGCATACGAAGTATTGCAACTAAAAGCTTGCCGATTGGCGCTTCTGGCTAATCAAAACTTAGGGATTGTAGGTTCCACATTTCACTTCAGGAGAATGCGAGAAACCTTTTAGCACATTTGTAACATGGCGTTGTAGTCTTTTAATCACCACCATCATCGTTCAATGAATAAACAACAGATGGCCTCGGAGAATGAGAAACCTTTCGGAAGTAGGATTTTTCGTTTACGTTTGATTAGGGTTGAATATGGTAATAGGGTGTA	.((((((((...(((.....))).............(((...(((....((((((((((((((.((((((.(((..((.((((((((((((((((((.(((((((.(....))))))))........(((((.....)))))...((((.(....)))))..)))))....))))))).....)))))).))..)))))))))..........((.(((((...(((.........)))....)))))....)).(((((((((((((..(....).))).)))))))))).))))))))))))))....))))))..)))))))).	-	TTTGATTAGGGTTGAATATGGTA
TBD-623-m0227	scaffold_7:13490887:13491236:+	-80.74	TBD-623-m0227-5p	-	10	9	-	TTCCTATCAACAATGGTGTTGAATGTGTGCATACTTTTTTTATATTTTTAATGAATAATTTTTGCATATATATCAAATTATAATTCGCAGAAAAGAAACAAGTAGCTCTATAACTTAATTAATATTTTATAGAGGGTTCAGAGTTGCAATTATTTAATTATGATGCCGCCCAAAATTAATTGATGTTTGATGGTCAAGTTAGTAGGCAGCAGAAAATAGGGTGGGCTGGGTAGCGAATAAGGAGGCATTTAGACAGCACTGATTTTCACACAAAAAATGTAATGTAATTGATTTTGGTGTGTTTTGTTTTGTGATTGTAACAGGATTTCAGTTTCTCCCGAGATGGGAAC	((((((((....(((((.(((((((((((((.......(((((.......))))).......))))))))).)))))))))............((((((......((((((((..((.....))..))))))))........(((((((((((..(((...(((((...(((((((((((((.((((((.(((.....))).))))))...((((((..((((.(((((((.((..........)))))))).)..)))).)))))).................))))))))))))).)))))..)))..))))))))))).........)))))).....)))))))).	CAATGGTGTTGAATGTGTGCAT	-
TBD-623-m0228	scaffold_7:13808862:13809029:+	-65.1	-	TBD-623-m0228-3p	14	-	14	GTACTCATTTTAATAAAAAAACAAGTCGGAGTATAGCCGCCCGGCTATACGATTAAAGAACCCACCCTCGCGCGTGTTTGGTGCAACGAGTATGGCCGAGCGGCTATACCCTATAAATAGAAGATTCCAACAGTATAGCTGGGCGGCTATACTCTATAAATAGAGTTT	..((((.((((....))))........(((((((((((((((((((((((...................((((.......))))...(.((((((((....)))))))).).....................))))))))))))))))))))))).......))))..	-	TAGCTGGGCGGCTATACTCTATA
TBD-623-m0229	scaffold_7:18368597:18368900:+	-144.16	TBD-623-m0229-5p	-	55	55	-	CAGTAGGGGATCCAGGATTCTCGGGTCATAGAGTAAGAAGTGTCAAAAAAAATTTAGACTAATTGTTGAGGTATTTTTAGGACAAATGAGTCATTTTCTATCCAATTATTTTTAAAAAGAAATTAGAAAAAAAAATATTATTTCACATTTAAAAAAAGGAGGAAACAGGGGACTACATTATTTTTTTTAAAGTGAAATAAATTTTCTCATTTGTCCTAAAAATACCTCAACAGTTAGTCTTAAAAAAATTCGACATTTTTTACACTGTGACCCTATGACCCGAGAATCCTGGATCCGCCACTGA	((((.((((((((((((((((((((((((((.((((((((((((...........(((((((((((((((((((((((((((((((((((...(((((((.......((((((....))))))))))))).......(((((((((.(((((((((((..(....).(....).......)))))))))))))))))))).....)))))))))))))))))))))))))))))))))))...........)))))))))))).........)))))))))))))))))))))))).)))))).	TCCAGGATTCTCGGGTCATAG	-
TBD-623-m0230	scaffold_7:18921383:18921494:+	-65.8	TBD-623-m0230-5p	TBD-623-m0230-3p	630	1	629	AAATCTTCCTTCATTTTGACAATTCCGGTGACGGCAGATTGAAGGCAGATGCTTCGAACAAACAGATGCTTCAATCTGCCCTCACCGGAATTGTCAAAATGAGGAAAGATCT	..(((((.(((((((((((((((((((((((.((((((((((((.((..((...........))..)))))))))))))).))))))))))))))))))))))).)))))..	ATTTTGACAATTCCGGTGACG	TCACCGGAATTGTCAAAATGA
TBD-623-m0231	scaffold_7:21451270:21451396:+	-51.2	TBD-623-m0231-5p	TBD-623-m0231-3p	140	60	78	TGGGGAAGCAAAAGAGAAAGCGATGTTGGTGAGGTTCAATCCGAAGACAGATTTACACATGCCCGCTGCCGTAAATTGATCTCAGATTGAGCCGCGCCAATATCACTTTCTCAACTAATTGTTGCTT	.....((((((..(((((((.((((((((((.(((((((((.((.((..(((((((.((.(....)))..)))))))..)))).))))))))).)))))))))).))))))).........))))))	CGATGTTGGTGAGGTTCAATC	TTGAGCCGCGCCAATATCACT
TBD-623-m0232	scaffold_7:21992427:21992503:+	-33.8	TBD-623-m0232-5p	-	7	6	-	GAATTCTCGGCCGCTAGGAATTCTCGGCCGCTAGGAATTCTCCGGCCGCTAGGAATTCTCCGGCTATTAGGAATTCT	(((((((.(((((...((((((((..((.(((.(((....)))))).))..)))))))).)))))....))))))).	CCGCTAGGAATTCTCGGCCGCTA	-
TBD-623-m0233	scaffold_7:22103896:22104004:+	-47.7	TBD-623-m0233-5p	-	8	8	-	CTTGAAGCTACTGACAGAAGAGAGTGAGCACACAAACGCAGGCAATTGTATAAAAGCATATACCTTGGTGCGGTGCGTGCTCACTTCTCTCTCTGTCAGCTGCTGCTGC	.....(((..(((((((((((((((((((((.((..((((..(((..(((((......))))).))).)))).)).)))))))).))))).))))))))..))).....	CTGACAGAAGAGAGTGAGCAC	-
TBD-623-m0234	scaffold_7:678028:678229:-	-58.32	TBD-623-m0234-5p	-	15	15	-	GATCTTGTACTCTGGGTTTTGAGATCAATGGTGAGTATTTAGATGCTGGGCCCAATCCAATTCTTTTATTGATTTGCTCTAGTGGTCAATTGCCATTTAATTTGGCATTTTTTACAACTCTGCGATTTTGTAAAAAACGTGGGCCTCTGATGTGGTTTTGGGCTCTCTCTCTTTTTTGAATCAAAGCCCAGTCCTCTATACT	...........(((((((((((..((((.((.(((............((((((((..((((......))))..(..(..(((.((((...(((((.......)))))((((((((((..........))))))))))....)))).)))..)..)..)))))))).))).))...)))).)))))))))))...........	TCTGGGTTTTGAGATCAATGGTG	-
TBD-623-m0235	scaffold_7:2887135:2887234:-	-63.3	TBD-623-m0235-5p	TBD-623-m0235-3p	461	441	7	ATCTGACCACATCATGTCACCAGGAACCAAGTTGGGACCTCCTCATGGAGCATCAAGAAAGGTCCCAACTTGATTCTTGTTGACGTGATGTGGTTAGATC	(((((((((((((((((((.((((((.(((((((((((((..((.((......)).)).))))))))))))).)))))).))))))))))))))))))).	ATCATGTCACCAGGAACCAAG	TGATTCTTGTTGACGTGATGT
TBD-623-m0236	scaffold_7:5696654:5696723:-	-27.9	-	TBD-623-m0236-3p	32	-	32	ATGGCTGGAATCCCATTTCTGCCTGGGTAGAAACTTCTGATCCGGGCTGGACTGGGTATATCTGTGCTGG	..(((((((..((((.(((.(((((((((((....))).)))))))).))).))))....)))).)))..	-	TGATCCGGGCTGGACTGGGTATA
TBD-623-m0237	scaffold_7:7769041:7769143:-	-48.7	TBD-623-m0237-5p	-	8	8	-	ATGGTCCGGCCCGCCTTGGGCTGGGTTAGGCTTGAGCTTGGGTGTCTAAAGCCTGGCCCGGCCCATAGGCCCAACCCGATTAAGCCCAAGAAAGCCCGACTCG	..((((.(((..(((((((((((((((((((((.(((......).)).))))))))))))))))).)))).......(........)......))).))))..	CCGCCTTGGGCTGGGTTAGGCTT	-
TBD-623-m0238	scaffold_7:8548805:8549019:-	-49.6	TBD-623-m0238-5p	-	16	15	-	ACGATGGTTCGTCAGTCGTTCTAGCGTCGTCTAAAAATTGACAAAGTTGTTTTTAAAATTATAGTCTTTTTTTTATCAAATTAGAAAACAAAAACCATGGTTCAGAAAAATCAAATCTGCAATCAAACATTCACAGAGAAAGAAAGAAGGGTTTTGAATCCTTATATAGACGACGGTATATTACTACTGACGTCGTGTGAACATCAATACCACGA	.((.((((.(((((((.((..((.(((((((((......((((....))))(((((((((....((((((((((.((......))............(((((((((.........)))).)))))............))))))))))..)))))))))........))))))))).))....)).)))))))..((....))......)))))).	GTCAGTCGTTCTAGCGTCGTCTA	-
TBD-623-m0239	scaffold_7:8712777:8713035:-	-56.31	-	TBD-623-m0239-3p	5	-	5	TTTGAGGAGTTTGAGATTAAATGAATAATCACTCCTTGGCTTCAATGTTTGACACAACACTTTAACTGAAATATCCTGTAGGCAAAGAATTTAATTCCATTTGAACACGTGCTCCATATTGGTGTTATCTTATCTTATAGGAGTTTCAATGTGTGCAGCCATCTTCTTTTATTTAATAAAAATTATCATTTAAACAAAGGGTTTTGTGAAAACAATTTAAAACCTGAGGAGGTGTCTATGTAATTTCTAAAACCTCAGG	.((((((..((.(((((((.(((.(((....(((((..(......(((((..(((((.(((((...((((((.(((((((((..((((...((((.(((..((...........))...))).))))))))..)))))))))))))))...(((............((((((...))))))............))).))))).))))).))))).........)..))))).))).))).))))))).))..)))))).	-	AGGAGGTGTCTATGTAATTTCTA
TBD-623-m0240	scaffold_7:9895186:9895544:-	-74.02	TBD-623-m0240-5p	-	14	13	-	AGGAGATGAAAGAGGCGGAGAGAGAGAGAGACAAAGAGAAGAGAAGAAGATCCGAGGGTCTCACCACGTGAGAAAGAAAAAGATGAGAACATGATTGAGCTAGCCGGCTCAATTTCATTTATCACTACAAATTATAGATAAATAAAAAAAAAATAGCTCCAAACCGAACCATTCAGTTTAATTTAATAAGTCGACCCGTTTACGATTTGAAATGTCGAACTCTAATTTTGATGTACTTTTTTTAGAACAAACAAAACCTCATTTGGAATTCATGTATATTGATCCTACCTGAAAATGATGTTATTATTCTTCATCAATAAATAGTTTGTTTTTCTTTTTCTTTTTCTTTATATACAACA	..........(((((..((((((((((((((((((((((((((...((.(((.((((.((((((...)))))).((((((((..(((.....(((((((((....)))))))))..(((((((.............))))))).............))).....((((......((((..((....(((((((.........)))))))....))..)))).....)))).....)))))))).............))))....(((..(((.......))))))...........))).))....)))))).)).........))))))))))))))))))..)))))..........	AGAGGCGGAGAGAGAGAGAGACA	-
TBD-623-m0241	scaffold_7:10583771:10583975:-	-82.7	TBD-623-m0241-5p	TBD-623-m0241-3p	328	293	27	CCGGACATCCGGATTGTTTAGTGTGCGGATTCCAATGTTTGCAGTTGTGTTTCATGTAAAAAATGATTTGAAGATGTATACTTCTACAGCACCGACTGGATATTTTTATATAGCAGTGTAGTGGCTTGTGATTTGGCAGCATATATAAGAGAAGAAAATCGAAGAAACATTGAGGTCCGCATGCTAAACAATCCGGACATCCGGA	(((((..(((((((((((((((((((((((..((((((((.((((((((((((((.......))))...((((.......))))...)))).))))))....((((((((((((.((..(((.(....).)))..)).)).)))))))))).............))))))))..)))))))))))))))))))))))..))))).	GGATTGTTTAGTGTGCGGATT	TCCGCATGCTAAACAATCCGG
TBD-623-m0242	scaffold_7:15378336:15378454:-	-46.6	-	TBD-623-m0242-3p	10	-	10	ATGGTTTCATTTATCTGCATTTGCACCTGCACCTCTTTTGGTCTTTACTGGTTTTCTCATGCACTGATGAACTCAGAGATCCATGCATAGGTGCAAGTGTAAGTGCAGACAAATGCCTT	..((...(((((.(((((((((((((.(((((((....((((((...(((((((..(((.....))).)))).)))))).))).....))))))).))))))))))))).)))))))..	-	AGGTGCAAGTGTAAGTGCAGA
TBD-623-m0243	scaffold_7:15992339:15992443:-	-22.5	-	TBD-623-m0243-3p	8	-	8	TGCTGATAAGTTCCCTGATCAAATTCTTGATAAGAGTCAACTTCAGAGATTTCTAAGATCTTTGAATTATATCTCTGACTTTTACCAGAATCTGAGAAAATAGTG	.(((....))).......(((.(((((.(.(((((((((..((((((((((.....)))))))))).........)))))))))).))))).)))..........	-	TCTGACTTTTACCAGAATCTGA
TBD-623-m0244	scaffold_7:18467466:18467569:-	-74.1	TBD-623-m0244-5p	TBD-623-m0244-3p	375	296	69	GTTCCAGCAGCATACGTGGTCAAGTCAGCCCCCCAATATGGTTTACAGGTTTCCAAAACCTGTTTCTTATTGGGGGGCTGACTTGACCACGTATGCTACTTGAA	.(((.((.((((((((((((((((((((((((((((((.((...(((((((.....))))))).)).)))))))))))))))))))))))))))))).)).)))	ACGTGGTCAAGTCAGCCCCCC	GGGGCTGACTTGACCACGTAT
TBD-623-m0245	scaffold_7:21479082:21479229:-	-57.6	-	TBD-623-m0245-3p	475	-	460	CCTCTTTGTATTCTTCCACAGCTTTCTTGAACTGCATCCATGAGATCGATCGATCTTTGCATGTGAGGCTGCAGTCACTCACTCACTCACTCTCTCTCTCTCTCTAACTGGCTTGCGGTTCAATAAAGCTGTGGGAAGATACAGATAG	.((.(((((((..((((((((((((.((((((((((.(((.((((((....)))))).....(((((..((.(((.....))))))))))..................)))..)))))))))).))))))))))))..))))))).))	-	TTCAATAAAGCTGTGGGAAG
TBD-623-m0246	scaffold_7:21873305:21873484:-	-41.2	-	TBD-623-m0246-3p	29	-	29	CATAACATTTTGGGTTGCGGTTTTTGTTTCTGGGTTGCAGACTAAGAAAAATATCCACAAGGCTAGAAACCTATCCCAAACCAGAACCAGAGAAAAGCCGCGTATAATTGTTAAATGCGTCCGTTTGGTTAATTCAGAGTGTGTGTGAGAGACAGAGAGAGACAGAGACAGAGTGAGTAA	.....(((((((..((((..(((((((((((.(..((((.(((..(((............((.(((....))).))..(((((((....(.((.....(((((.((.....)).)))))))).)))))))..)))..))).))))).)))))))))))..).)))...))))))).....	-	AGAGACAGAGAGAGACAGAGACA
TBD-623-m0247	scaffold_7:22580971:22581074:-	-37.1	TBD-623-m0247-5p	-	48	47	-	AGTGAATATGTTTGTTTATGGTCATCTACTTATTCTGCTTCAGTATTTTTGTACAATTAATATATGACATAATGATTAGATGACCATCAACAAACACATTCATG	.((((((.((((((((.(((((((((((.(((((.((..((((((((..(.....)..))))).))))).))))).))))))))))).)))))))).)))))).	TTTGTTTATGGTCATCTACT	-
TBD-623-m0248	scaffold_8:381544:381908:+	-70.06	-	TBD-623-m0248-3p	253	-	252	CTTGTAGACTAATGGTCTCAAATTCGAACTCTTATAACGTTAGTGTGTGTGAGAAAACCCCCACCCCCGCTAACTTTGGCACAGAGAGAGAGATCTTCCAATATTTTAGGAATTTTAACATACATCCCAATCAACCAGCTTTTGCTTGTAAAAAAAGAAAAAAACTATTGAAATAGAAATAGCAACCTTCCTTGAAATAAAATGAACTAGCTAATAACCTTTCCATGCTAGACATGATGCTTGGCTTCGTGCTTTATGAATTGCAGATTCCTTTCCATTGTTGCAATAGTTAATAAAAGAATAGAAAAAGCTTTTATTGTGTCGCTTAAGTTATATAGGAATTCTTGAACCCAAGAGTTAAGAAT	......((((..(((..((((....(((.(((((((..(((((((.(.(((.(......).))).).)))))))...(((((.(.(((((..((((.....(((((((((((.....................((.(((....))).))...............(((((........))))).....)))).))))))).......(((((...............))))).(((((.((.((....)).)).)))))......))))..))))))...............((((((((...........)))))))))))))..........))))))).)))))))..)))..))))......	-	ATATAGGAATTCTTGAACCCAAG
TBD-623-m0249	scaffold_8:1957438:1957633:+	-26.16	TBD-623-m0249-5p	-	87	85	-	CGCGAGGGAAAAATCGTAGAAATTGAGGCATTAGATTTCCAAGTTTAATTTCCATCAAAATAGGTATCATTTCACAATTTCCGTAGTGCAGTAATTTATATTTTTTAATGTGCCAAAATTTATATTACCAAAAAAAAGAAAAAAAAAAAGAAAGACAATGCCAAATTTTTCATGTTTTTCAAAATAAAAAAGCGCC	.(((...((((((.((((((((((..((((((...((((....(((..((((....((((((...((.(((.(((..........))).))).))...)))))).(((((((........)))))))..........))))..)))...))))...)))))).))))))).)))))))))............))).	AAATCGTAGAAATTGAGGCAT	-
TBD-623-m0250	scaffold_8:2055318:2055450:+	-50.9	-	TBD-623-m0250-3p	38	-	37	TTTGTATCAAGTCATGCATCCACATATCTGATAAGGATTCTAAATGGTTCAGAGAGTTTTCACTCTTAGCTGTTGAGAAGCCTTAAATCTATTGAGAAGCATTATCAGATATAGATCCATGACTTGATACAAG	.(((((((((((((((.(((...(((((((((((...((((.(((((....((((((....)))))).(((.......))).......))))).))))...))))))))))).))).))))))))))))))).	-	TTATCAGATATAGATCCATGAC
TBD-623-m0251	scaffold_8:2933517:2933603:+	-18.8	-	TBD-623-m0251-3p	6	-	6	CTTTTGGCTGAAAGATGGTTTTTGATTTACATTATCTTTCGGTTCAAGTATGATTCCCGATGATGAACAAATTGAAAAAGCTAAAGA	.((((((((.........((((..((((...(((((..((((.(((....)))...)))).)))))..))))..)))))))))))).	-	TCCCGATGATGAACAAATTGAAA
TBD-623-m0252	scaffold_8:3708705:3708870:+	-51	-	TBD-623-m0252-3p	77	-	75	TTCATGGCCAATGTCTGGTCATCGCGTACATCAAACTTCCAATGGTTGAGGCGTAAGGAACCTTAGCCATGAAATTTCTCTCTTCCTCTGTCTGAGGTGACTGATCCTTGGATAAGCAAAAGTGACTTGCCAATAGTGTGCTGACTGGCTTGGCGTTACCCATGTT	..(((((..((((((.((((((((.((((((..........((((((((((.........))))))))))......((..((..((((.....)))).))..))...((((.((((((....)).))))))))..))))))))).))))).))))))..)))))..	-	TGTGCTGACTGGCTTGGCGT
TBD-623-m0253	scaffold_8:8583428:8583517:+	-22.7	-	TBD-623-m0253-3p	13	-	12	GTAATTTTGGCCCATTTATTTAGGGATCACTGGTGGCTGTCCAATTTTGACGTGGGCTTTTGATATTTGGACTGGGTGTGCCAAATTTAG	.(((.((((((.((((((((((((.((((..(((...((((.......))))...)))..)))).)))))).)))))).)))))).))).	-	TTTTGATATTTGGACTGGGTGTG
TBD-623-m0254	scaffold_8:10548110:10548181:+	-40.4	TBD-623-m0254-5p	TBD-623-m0254-3p	30	14	15	TTGGACTCCTATGGTCCAAGAGATCGGGACTGTTAGTTTTCAGTCATGATCTCTTGGACTACAAGGGTTCAA	.(((((.(((.(((((((((((((((.(((((........))))).)))))))))))))))..)))))))).	GGTCCAAGAGATCGGGACTGT	AGTCATGATCTCTTGGACTAC
TBD-623-m0255	scaffold_8:10558665:10558865:+	-52.1	TBD-623-m0255-5p	-	149	149	-	AACTTGCGACGTGGAAAATGTATGATGACGTCATATTTTTTAACGTTCAGATTATATATCTCGTTTTTTAGACGTCGGTATTATGGGATTGGAGTCGTGTTATTTTGAATTACATGGCGGTTCTTAATCCTTCCCCGACGTGATATCCTGAATAATTGCTTCACAATAGCGTCGTGGTTCTTCATTGTTACGTTGCTTTAA	.....((((((((...((((.((.(((((((.............((((((.....(((((...........(((((((......((((((((((((((((...........)))))))...)).)))))))...)))))))))))).)))))).((((.....)))).))))))).))....))))..)))))))).....	GTGGAAAATGTATGATGACGTCA	-
TBD-623-m0256	scaffold_8:10687540:10687627:+	-25.9	TBD-623-m0256-5p	TBD-623-m0256-3p	34	32	1	TAGTCTGCAAGCGTAGGACTTGTCACAGGCGTACAAGTATTGAAGATTCTGTTGTACATGTTGGTGAGCCAGTCCCCCGGTTGGACAA	..(((..(((.((..(((((.(((((..((((((((.....((....))..))))))..))..)))).).)))))..)).))))))..	GCGTAGGACTTGTCACAGGCGTA	CATGTTGGTGAGCCAGTCCCCCGGTT
TBD-623-m0257	scaffold_8:10711547:10711634:+	-25.9	TBD-623-m0257-5p	TBD-623-m0257-3p	34	32	1	TAGTCTGCAAGCGTAGGACTTGTCACAGGCGTACAAGTATTGAAGATTCTGTTGTACATGTTGGTGAGCCAGTCCCCCGGTTGGACAA	..(((..(((.((..(((((.(((((..((((((((.....((....))..))))))..))..)))).).)))))..)).))))))..	GCGTAGGACTTGTCACAGGCGTA	CATGTTGGTGAGCCAGTCCCCCGGTT
TBD-623-m0258	scaffold_8:13558403:13558500:+	-52.7	TBD-623-m0258-5p	-	12	12	-	TCCAAGTCTTTCTTTGACAAGTTGCTTGATGGTCATTCTTTATCAATTGTAATCCTATACAATGACCATCGAGCAACTTGTCAAAGAGGGAGAGGGAG	(((...((((((((((((((((((((((((((((((...........((((......))))))))))))))))))))))))))))))))))...))).	TCTTTGACAAGTTGCTTGATG	-
TBD-623-m0259	scaffold_8:14704056:14704176:+	-83.2	-	TBD-623-m0259-3p	102	-	98	TTTGGATCACAGTGTCACAATCATACAAGAACGAAGACATACTCAGAAACATGATTGCAAAATTCCACAAGGTTTCTGAGTATGCCTTCGTTCTTGTATGATTGTGACACTGTGATCCAAG	.(((((((((((((((((((((((((((((((((((.(((((((((((((....(((..........))).))))))))))))).))))))))))))))))))))))))))))))))))).	-	TTCTTGTATGATTGTGACACT
TBD-623-m0260	scaffold_8:16815069:16815268:+	-58.9	TBD-623-m0260-5p	-	1844	1792	-	TTACCTGCTATTTGACGGCAGACCACTCACGCTTGCTAGTCAGTGTCGAATGCTCTGGAATCGAATGCTTCGGTCGTTCTCGTATTCTCTTTACAACTGGGCTGATGAAAGGAATGCGCCTGGGAACCCAGATTTTGAAAGACATTAGAGGGTTTGGGGGAATCTAATGTTGGAGAATCTGTGGTTTCAATGGAGGGAAT	..(((.((.((((((...((((.((.(((((((........))))).)).)).))))...))))))))...))).((((((((((((.((((.((.(......).)))))))))))).((..((((((((((((((....(((((((((...((.....)).)))))))))..)))))))).))))))...)).))))))	TTTGACGGCAGACCACTCACG	-
TBD-623-m0261	scaffold_8:18345303:18345392:+	-26.1	-	TBD-623-m0261-3p	5	-	5	AAAATAAATAGTATAGCCGACTGGCAATACTTTTTTTTTTTCCTAATTTTTTGAAAAGAAATAGTATCGTCGAACGGTTATACTCTGTTT	.(((((...((((((((((..((((.(((((..(((((((((..........))))))))).))))).))))..)))))))))).)))))	-	GAAATAGTATCGTCGAACGGTTA
TBD-623-m0262	scaffold_8:19627181:19627306:+	-63.9	-	TBD-623-m0262-3p	8	-	8	ATAGGGAGCTGATTTTCCCACTTCTCTTTTGTCCACTTACACTCTCTTTTTTGTTATAGTAAAAAGTATTAGAAAAACAAAAGGGAGTTGAAGTGACAAAAGGGGAGTGGGAAAATCACTACCCTA	.(((((((.((((((((((((((((((((((((.((((.((..((((((((((((.(((((.....)))))....)))))))))))).)))))))))))))))))))))))))))))))).)))))	-	ACAAAAGGGGAGTGGGAAAAT
TBD-623-m0263	scaffold_8:3400098:3400281:-	-71.94	TBD-623-m0263-5p	-	98	98	-	CAATTTATTGACATGGTTGATTGTTTTAGGGTGTACAATGATCATTTTGAGCTTAGACTTGAGGTTTCTAGTCGCAGATTGGTTAGTCGCTTTGATTTAAGCCCAAAATTTGATACTTCAAACCTAAAACTGAAGCTCTACATGACCATTCTATACCCTAAATAGTCAACCTGTCAATAAATGG	..(((((((((((.((((((((((((.((((((((.((((.((((...((((((.......((((((..(((..((((((((((((((.....))))..))))...))))))..)))..)))))).......))))))...)))).)))).)))))))))))))))))))))))))))))))..	ACATGGTTGATTGTTTTAGGG	-
TBD-623-m0264	scaffold_8:5782027:5782368:-	-114.01	-	TBD-623-m0264-3p	8	-	8	CTTTAAATGTGTTCTAGCTGCTGGTTGTGTTGTTTAGGATCAATTTCTGCGTTTTCTTGGTCAAGTAAGCGATAGAAGTTTTAGTTGCTTTCGGCCCTTAATTCCGGCCACCTCCGGGTACTTTTTGGGGTAGGTCCAAGAACAAAAGTTGTTCCACTTTTTGGGGCGATAGAAGTCCTGATCATGCAGGTATAGGTCTTCACCAGCAATTTGGAGATTTTTCGATCTCCAGAATCACCTTGGACACCCACGCCTTGGGCACTATTTGGGTGTCCTTCTTGGTTCTAAAATAATCCCCATGTTGTCCCGAGCACGACGGTATGCTCGGATTTCAATTTGGTT	..((((((..((((.((((((((.(((((((....(((...(((((((((((((.(((....))).))))).))))))))............((((.........)))).))).((((.((....((((((((..((((((......(((((((((.....))))))))).((((.(((((((.....))).)))).))))........((((((((((....))))))))))........(((((((((.(((...)))......))))))))).))))))..))).......)))))....)))))))))))))))))).))).))))....))))))..	-	AGCACGACGGTATGCTCGGATTT
TBD-623-m0265	scaffold_8:10102997:10103180:-	-44.6	-	TBD-623-m0265-3p	12	-	11	CTGATCGATATCGGATTGAGTCCAAAACTTGGGGAACATCATAATAGTGTGGGAGGAGTCATTTGGTGAGTTTTGAGTGAAATACAATCCCTAGAACTATACAATACACCAACCACTCCATTTTTGAACGAACTTCATACAAACTTGAATTGTCAAATTTCGTGGATCGATCGATATCGGATTG	....(((((((((.(((((.(((((((.((((.((...(((.....(((((((.(((((...(((((((((((((.(.((.......))).)))))))........))))))..)))))...(((....))).))))))).....))).)).)))).)))..))))))))))))))))))....	-	CAAATTTCGTGGATCGATCGA
TBD-623-m0266	scaffold_8:10135893:10136090:-	-53.9	-	TBD-623-m0266-3p	8	-	7	CAAGGACCAATCGATATGGGATTGAGTCCAAAACTTGGGGAACATCACAATATTGTGGGAGGAGTCATTTGGTGGGTTTTGAGTGAAATCCAATCTCTAGAACTATACAATACACCAACCACCCCATTTCAGAACGAACTTCGTACGAACCTGAATTGTCCGAATTCAAGGACCAATCGATATCGGAATAAGTCCAAA	...((((...(((((((.(.((((.((((......(((((....(((((....)))))..((.((...(((...(((((((((...........))).))))))...))).)).)).....))))).........(((.((((.((((.......)))).)))))))..))))))))).))))))).....))))...	-	AAGGACCAATCGATATCGGAA
TBD-623-m0267	scaffold_8:10547987:10548113:-	-52.9	TBD-623-m0267-5p	-	273	263	-	CCAAGAGATTGTGGTCACCCACTGTTGGATATTAATCCAATGGTTGAAAAAAGTTTTTTAAAATGAGTGCAAGAGTGAGTGAACCGTTGAATTTACATCCAACGGTGAGTGACCACAAATTTCTTGA	.(((((((((((((((((.(((((((((((...(((.((((((((.(....(.((((.((.......)).)))).)...).)))))))).)))...))))))))))).)))))))).))))))))).	GTGGTCACCCACTGTTGGATA	-
TBD-623-m0268	scaffold_8:10608388:10608531:-	-59.3	TBD-623-m0268-5p	TBD-623-m0268-3p	115	100	15	AGGCCTCCCAGAGGCCAATGGAGATGGGTGGCTGGGAAGGATCCTCATAATTTCTCTACATTTTATTAATTGAAAACTAAGGAGGTGACAAAATAGGGGCTCCCTCCCATGCCACGCATTTCTATTGTTTCTGGGTTTCTCTCC	(((...(((((((((.((((((((((.((((((((((.(((.((((...(((((..((..(((((.....)))))..))..))))).........)))).))).))))).))))).)))))))))))))))))))..)))....	GAGATGGGTGGCTGGGAAGGA	CCTCCCATGCCACGCATTTCTA
TBD-623-m0269	scaffold_8:11934168:11934526:-	-138.2	TBD-623-m0269-5p	TBD-623-m0269-3p	5292	587	4520	CAAGAGCTGCTATCTTCAGGTTTTTGTCCAACCCCGAACACTTTGTATCCTTGTTGATGATAGGAATGTGCAGGGGAAAAGGATGTTGTAAAGAACAAATATTGCATGTAAGGCACCATACTGTCTGGTTATCCAAATCCAAATTCACTGATTACTGTGGAAATTTTTCCATAAAAATATGGAGATAGATGAAGCGAAAAATAATCATAAATAGAGGGCAGTGGCCATTTCCTTCTGAAGTGGAACATATGTGTGCTTTCTCTATTTTATTAGATCCTTAATTCCCACGCATTCCTATTATCAACAATGATACGAAAGGCAATGGGATTGGACAAAAATTCGAAGATAGCAACTCCTGG	((.(((.((((((((((..((((((((((((.((((....(((((((((.((((((((((((((((((((...(((((((((((.(.((((((........((((.....(((((......)))))..(((((..........(((((........)))))....((((((((....))))))))..))))).))))...............(((((((((((.(((((((.....)))))))..))).....))))))))...)))))).).))))))..))))).)))))))))))))))))))).))))).))))....)))).))))))))))))..)))))))))).))).)).	TATCTTCAGGTTTTTGTCCAA	GGACAAAAATTCGAAGATAGC
TBD-623-m0270	scaffold_8:12846796:12847030:-	-78.5	-	TBD-623-m0270-3p	355	-	355	TCATTTATTTTCAAGAGTATTTTAGTCTTTTCATTTTCAAGGATATTTTTAAAATGGAAAAAATTATTATTAAAAAAATAAAGCTTAAATGCAAAAATGGCTGGGGGTTAAATGTGAAAAGATATATAATTTTTATAATTTTCAAGGGTTTTTTCATAATTTTTTTATAATAATTTTTCCATTTTGAAAATACTTTTGAAAATAAAAAGACTAAAATACCCTTGAAAATAGTTGG	.((.(((((((((((.(((((((((((((((.(((((((((..(((((((((((((((((((.(((((((.((((((((..(((((....((.......))...)))))...(((((((((((....((((.....)))).......)))))))))))))))))))))))))))))))))))))))))))))..))))))))).))))))))))))))).))))))))))).)).	-	AAAGACTAAAATACCCTTGA
TBD-623-m0271	scaffold_8:14452035:14452231:-	-39.1	TBD-623-m0271-5p	-	15	15	-	GGCTTCTGCACTGGATAAAGCTACTACATTCTATTTCTTGCTCCTCCATGTCACCAAATTACCTCCCACGAATGTGAAGTAACCCGATGTGAATTTTTTATCTGTTACATTACCTGCCCAATCTGCATCTGAATAACCATCAATATTTAGATGACCATGCTTTGAGAACATAAGTCCTTTTCCAGGTGCAGACTTCA	((..(((((((((((.((((..(((...((((.......((................................((((.(((((..((((.........)))).))))).))))............((((((((((........)))))))))).....))....))))....))).)))))))).)))))))..)).	CTGGATAAAGCTACTACATTCTA	-
TBD-623-m0272	scaffold_8:15308217:15308455:-	-85.9	-	TBD-623-m0272-3p	355	-	355	TCCATCTATTTTCAAGGGTGTTTTAGTCTTTTCATTTTCAAGGATATTTTAAAAATGAAAAAAATTATTATTAAAAAAAAAAAGAAGCTTAAATGTAAAAATGGCGGGGGGTTAAATGTGAAAAGATATATAATTTTTATAATTTTCAAGGGTCTTTTCATAATTTTTTTATAATGACTTTTCTATTTTTAAAATACTCTTGAAAATAAAAAGACTAAAATACCCTTGAAAATAGTTGG	.(((.(((((((((((((((((((((((((((.(((((((((..(((((((((((((((((...(((((((.(((((((......(((((...(((.......)))..)))))...(((((((((((....((((.....)))).......))))))))))).)))))))))))))).))))).))))))))))))..))))))))).))))))))))))))))))))))))))).)))	-	AAAGACTAAAATACCCTTGA
TBD-623-m0273	scaffold_8:20937317:20937448:-	-23.2	TBD-623-m0273-5p	-	9	9	-	ACTTTTTTGAATAGGATACCAAACAGAGCCTTAATATTTTGCGAATATGTCTGTGTTTTGTCAATTCTTGCACCTACCTACACTCTTATCCTTGTTAGTTACAGTTTGTTTAGTATAGTAATTCAAAGAAGA	.(((((((((((...((((.(((((((.(..((((.....((((..(((...((((...((((.....)).))......))))...)))..))))..))))..)))))))).))))....))))))))))).	ATAGGATACCAAACAGAGCCTTA	-
TBD-623-m0274	scaffold_9:381649:381885:+	-61.99	-	TBD-623-m0274-3p	14	-	13	ATGAGTGGCCATGTCATGTGCCACATGTGTTAGTATCCAAAAGTTGATAAATAAGTTAGTGCTTAGTGTTATAGAAGCAATATTCCATTGTCCACATGGAGTCTCATGATTGGTTGCCAAAATATTTACTCCCACAATCGAGTCGTGAAATAAGGCTCAAGCAAAAGTAATGATTGGCAATAATTTTTCTGTGGACTTCTGGAAATCTGTTTCATGTAGCTTGGCAAGGAAATTTTG	....((((((((...))).)))))...........(((......((((......)))).((((....((((((((((((...(((((..(((((((...((((....)))).((((((((.....(((((.........(((((.........))))).......)))))...))))))))........)))))))...)))))...)))))).))))))..)))).))).......	-	TCTGTTTCATGTAGCTTGGCAA
TBD-623-m0275	scaffold_9:565463:565605:+	-48.3	TBD-623-m0275-5p	-	7	6	-	AATTCTTTAGCCGCTAGGAATTCTCGGCCGCTAGCAATTCTTCGACCGTTAGGAATTAGGCCGCTAGAAATTCTACACCGCAAGAAATTCTTCGACCGTTAAGAATTCTTAGCCGTTAGGAATTCTTCGGCTGCTAGGAATTC	(((((((.(((.((((((((((((..((.(((((.(((((((.(((.((((((((((..((.(.(((.....)))..).))....))))))).))).)))))))))).))))).))..))))))))).))).)))))))))).	CCGCTAGGAATTCTCGGCCGCTA	-

## Sheet: Align miRNA to Pre-miRNA
mireap-plant
TBD-623-m0001 scaffold_10:91979:92314:+ 336(nt) -115.30(kcal/mol)
TTGGATGCTTTGCGAAAGTTGGAAGATCCCCATTTTTACTTTTTTCTCAGTCAAGCCTTACTTTACACACGATGAGCTACAAGTTTCATTCCTCTGACGGTTCAGTTATTTCTATTAGTTATTTTTTTTCAGTTGTAGAGCTCTTACAATGACTGTATGACGTCCTGCTACCTTCCCACTTGCTATGTTCCTAGCACTGTCATCAAAGAAAATCTGCAGGAAAAAAAAATCACCATCACATAATCTCCCAAATGTTTGAAGCAAAAGAATAGGTAAAGGCTTGAACAAGAAAAGAAGTAAAAATGGGGATCTTCCAAGTTTAGCGAAGCATCCAAT TBD-623-m0001 11
(((((((((((((.(((.(((((((((((((((((((((((((((((...(((((((((((((.......(((((((.....).))))))..(((...(.(((((.(((((......(((((((((((((...((((((..((((...(((((.(((.(....).)))............(((((......)))))..)))))..))))...)))))).))))))))............))))).....))))).))))).)...)))..)))).)))))))))...)).))))))))))))))))))))))))))).))).))))))))))))).
**********TGCGAAAGTTGGAAGATCCCC***************************************************************************************************************************************************************************************************************************************************************************************************************** TBD-623-m0001-5p 11
-------CTTTGCGAAAGTTGGAAGATC-----------------------------------------------------------------------------------------------------------------------------------------------------------------------------------------------------------------------------------
----------TGCGAAAGTTGGAAGATCCCC--------------------------------------------------------------------------------------------------------------------------------------------------------------------------------------------------------------------------------
//
mireap-plant
TBD-623-m0002 scaffold_10:819072:819199:- 128(nt) -63.60(kcal/mol)
CCAAGAGATTGTGGTCACCCACTGTTGGATATTAATCCAATGGTTCAAAAATGTTTCTTAAAATGAGTGCAAGAGTGAGTGAACCGTTGAATTTACATCCAACGGTGAGTGACCACAAATCTCTTGGA TBD-623-m0002 272
((((((((((((((((((.(((((((((((...(((.((((((((((.......(((((...........)))))....)))))))))).)))...))))))))))).)))))))).)))))))))).
**********GTGGTCACCCACTGTTGGATA************************************************************************************************* TBD-623-m0002-5p 263
--AAGAGATTGTGGTCACCCACTG-------------------------------------------------------------------------------------------------------- t3211253 1
--------TTGTGGTCACCCACTGTTGGATA------------------------------------------------------------------------------------------------- t0255234 5
--------TTGTGGTCACCCACTGTTGGATAT------------------------------------------------------------------------------------------------ t0059682 19
--------TTGTGGTCACCCACTGTTGGATATT----------------------------------------------------------------------------------------------- t0266846 4
---------TGTGGTCACCCACTGTTGG---------------------------------------------------------------------------------------------------- t3270384 1
---------TGTGGTCACCCACTGTTGGA--------------------------------------------------------------------------------------------------- t2599167 1
---------TGTGGTCACCCACTGTTGGAT-------------------------------------------------------------------------------------------------- t0195626 6
---------TGTGGTCACCCACTGTTGGATATT----------------------------------------------------------------------------------------------- t0070637 16
----------GTGGTCACCCACTGTTGGA--------------------------------------------------------------------------------------------------- t2268960 1
----------GTGGTCACCCACTGTTGGAT-------------------------------------------------------------------------------------------------- t0873212 2
----------GTGGTCACCCACTGTTGGATA------------------------------------------------------------------------------------------------- t0017135 64
----------GTGGTCACCCACTGTTGGATAT------------------------------------------------------------------------------------------------ t2824521 1
----------GTGGTCACCCACTGTTGGATATT----------------------------------------------------------------------------------------------- t0031672 35
----------GTGGTCACCCACTGTTGGATATTA---------------------------------------------------------------------------------------------- t0021650 51
----------GTGGTCACCCACTGTTGGATATTAA--------------------------------------------------------------------------------------------- t0184103 6
-----------TGGTCACCCACTGTTGGATA------------------------------------------------------------------------------------------------- t0271798 4
-----------TGGTCACCCACTGTTGGATAT------------------------------------------------------------------------------------------------ t0049921 22
-----------TGGTCACCCACTGTTGGATATT----------------------------------------------------------------------------------------------- t1175327 1
-----------TGGTCACCCACTGTTGGATATTA---------------------------------------------------------------------------------------------- t0108335 11
-----------TGGTCACCCACTGTTGGATATTAA--------------------------------------------------------------------------------------------- t0107578 11
-----------TGGTCACCCACTGTTGGATATTAAT-------------------------------------------------------------------------------------------- t1142362 1
------------GGTCACCCACTGTTGGATA------------------------------------------------------------------------------------------------- t2374609 1
--------------TCACCCACTGTTGGATATTA---------------------------------------------------------------------------------------------- t0347078 3
--------------TCACCCACTGTTGGATATTAATC------------------------------------------------------------------------------------------- t2798944 1
-------------------CACTGTTGGATATTAATCCAATGG------------------------------------------------------------------------------------- t3038431 1
-------------------------------------------------------TCTTAAAATGAGTGCAAGAGTGAG------------------------------------------------- t1813349 1
--------------------------------------------------------CTTAAAATGAGTGCAAGAGTGAGT------------------------------------------------ t0849427 2
//
mireap-plant
TBD-623-m0003 scaffold_11:671244:671590:- 347(nt) -105.20(kcal/mol)
TTATATATGGTGGAAATTGGGATATAATAGGTTTTTTCTTAAGGAAAATTGAATTGGGTTGGTGCCAAATTGTGAAAGTTAGAAGCTTTTATGTGGTTTTGCGTGATGAAGGTTGTTGGGAGCATTGTTGGTGCCGCGGCAGAGGCATTTGGACTGGCTTCTGCCGTGCGTAGTTGAGTTTTTAAGCAATGAGGACTGGGCCGTGAAGAAGGCCGTGGCTGAGGTGCTTGGGAAGGTGGCCTTGGCGGAGAGAGATTTGACGGCGACGTATAAAGCTTCGTGTTTGAATGCTGTGGAAAGCCGGAGATTTGATAAGATATATTGTCTTCCCTCCTCCCCAATTGGTT TBD-623-m0003 10
.......(((.(((....((((.((((((.(((((.((..............((((.((....((((....((((((((.....)))))))).))))...)).))))...((((.((.(.(((....(..((((((((((((((((..........)))))))))))).))).)..)...((((((((.(((((.((.((((........))))...((..((((((((....)))).))))..)).............(((....)))....))))))))))))))).))).).)).))))........)).))))).))))))..))))...)))))).......
**********TGGAAATTGGGATATAATAGGTT************************************************************************************************************************************************************************************************************************************************************************************************************************** TBD-623-m0003-5p 10
--------GGTGGAAATTGGGATATAATAGG--------------------------------------------------------------------------------------------------------------------------------------------------------------------------------------------------------------------------------
--------GGTGGAAATTGGGATATAATAGGT-------------------------------------------------------------------------------------------------------------------------------------------------------------------------------------------------------------------------------
---------GTGGAAATTGGGATATAATAG---------------------------------------------------------------------------------------------------------------------------------------------------------------------------------------------------------------------------------
----------TGGAAATTGGGATATAATAGGT-------------------------------------------------------------------------------------------------------------------------------------------------------------------------------------------------------------------------------
----------TGGAAATTGGGATATAATAGGTT------------------------------------------------------------------------------------------------------------------------------------------------------------------------------------------------------------------------------
----------TGGAAATTGGGATATAATAGGTTT-----------------------------------------------------------------------------------------------------------------------------------------------------------------------------------------------------------------------------
//
mireap-plant
TBD-623-m0004 scaffold_12:132422:132657:- 236(nt) -76.82(kcal/mol)
TCCATCTATTTTGAAGGGTATTTTAGTCTTTTCATTTTGAAGGATATTTTAAAAATGGAAAAAATTATTATTAAAAAAATAAAGCTTAAATGTAAAAATGGCTGGGGGTTGAATGTGAAACGATATATAATTTTTATAATTTTCAAGGGTCTTTTCATAATTTTTTTATAATGAATTTTCCATTTTTAAAATACTTTTGAAAATAAAAAGACTAAAATACCCTTGAAAATAGTTGG TBD-623-m0004 356
.(((.(((((((.(((((((((((((((((((..(((..((((.((((((((((((((((((..(((((((.((((((((..((((.............))))..(((..((...(((((...((((.......))))..)))))....))..)))...))))))))))))))).))))))))))))))))))))))..)))...))))))))))))))))))).))))))).)))
*************AAGGGTATTTTAGTCTTTTC*********************************************************************************************************************************************************************************************************** TBD-623-m0004-5p 1
**************************************************************************************************************************************************************************************************************AAAGACTAAAATACCCTTGA********** TBD-623-m0004-3p 355
--------------AGGGTATTTTAGTCTTTTCAT--------------------------------------------------------------------------------------------------------------------------------------------------------------------------------------------------------- t1778915 1
------------------------------------------------------------------------------------------------------------------------------------------------------------------------------------------------------------AAAAAGACTAAAATACCCTTGA---------- t2934022 1
------------------------------------------------------------------------------------------------------------------------------------------------------------------------------------------------------------AAAAAGACTAAAATACCCTTGAAA-------- t3105219 1
-------------------------------------------------------------------------------------------------------------------------------------------------------------------------------------------------------------AAAAGACTAAAATACCCTTGAA--------- t0347254 3
--------------------------------------------------------------------------------------------------------------------------------------------------------------------------------------------------------------AAAGACTAAAATACCCTTG----------- t0742538 2
--------------------------------------------------------------------------------------------------------------------------------------------------------------------------------------------------------------AAAGACTAAAATACCCTTGA---------- t0003182 331
--------------------------------------------------------------------------------------------------------------------------------------------------------------------------------------------------------------AAAGACTAAAATACCCTTGAA--------- t0116980 10
--------------------------------------------------------------------------------------------------------------------------------------------------------------------------------------------------------------AAAGACTAAAATACCCTTGAAA-------- t0433031 3
--------------------------------------------------------------------------------------------------------------------------------------------------------------------------------------------------------------AAAGACTAAAATACCCTTGAAAA------- t2612143 1
---------------------------------------------------------------------------------------------------------------------------------------------------------------------------------------------------------------AAGACTAAAATACCCTTGAA--------- t0389100 3
//
mireap-plant
TBD-623-m0005 scaffold_12:312530:312627:- 98(nt) -28.30(kcal/mol)
TGTCGTCCCAAGCACGACGGTATGCTCGGATTTGAATTTGGTTATCGTTTGACTGTCAATCGAATTTATGCATATTAAGTGTTATCTGGATTCGATAT TBD-623-m0005 15
(((((..((((((((...(((((((..((((((((...((((((.....))))))....))))))))..)))))))..)))))...)))...))))).
**********AGCACGACGGTATGCTCGGATTT***************************************************************** TBD-623-m0005-5p 14
--------CAAGCACGACGGTATGCTCGGATT------------------------------------------------------------------ t3173604 1
---------AAGCACGACGGTATGCTCGGATTT----------------------------------------------------------------- t2513638 1
----------AGCACGACGGTATGCTCGGAT------------------------------------------------------------------- t1765106 1
----------AGCACGACGGTATGCTCGGATTT----------------------------------------------------------------- t0317055 4
----------AGCACGACGGTATGCTCGGATTTG---------------------------------------------------------------- t0343925 3
-----------GCACGACGGTATGCTCGGATTTG---------------------------------------------------------------- t1022118 1
-------------ACGACGGTATGCTCGGATTTGAAT------------------------------------------------------------- t0429429 3
-----------------------------ATTTGAATTTGGTTATCGTTTGAC--------------------------------------------- t2289192 1
//
mireap-plant
TBD-623-m0006 scaffold_12:312986:313083:- 98(nt) -28.30(kcal/mol)
TGTCGTCCCAAGCACGACGGTATGCTCGGATTTGAATTTGGTTATCGTTTGACTGTCAATCGAATTTATGCATATTAAGTGTTATCTGGATTCGATAT TBD-623-m0006 15
(((((..((((((((...(((((((..((((((((...((((((.....))))))....))))))))..)))))))..)))))...)))...))))).
**********AGCACGACGGTATGCTCGGATTT***************************************************************** TBD-623-m0006-5p 14
--------CAAGCACGACGGTATGCTCGGATT------------------------------------------------------------------ t3173604 1
---------AAGCACGACGGTATGCTCGGATTT----------------------------------------------------------------- t2513638 1
----------AGCACGACGGTATGCTCGGAT------------------------------------------------------------------- t1765106 1
----------AGCACGACGGTATGCTCGGATTT----------------------------------------------------------------- t0317055 4
----------AGCACGACGGTATGCTCGGATTTG---------------------------------------------------------------- t0343925 3
-----------GCACGACGGTATGCTCGGATTTG---------------------------------------------------------------- t1022118 1
-------------ACGACGGTATGCTCGGATTTGAAT------------------------------------------------------------- t0429429 3
-----------------------------ATTTGAATTTGGTTATCGTTTGAC--------------------------------------------- t2289192 1
//
mireap-plant
TBD-623-m0007 scaffold_13:411646:411887:- 242(nt) -57.90(kcal/mol)
GGTGGTAACAAGGTAGTTCCCAGGACAGCTCCAAGGTCTCCCTCCTTTGCAACTAGCTCCCTTCTCTCTTGCGGTGAATCTGAATGTGTGAGTGATGGATGAAAATGAATCTGTCTCTCTTCTATATCTCTCCTTTTTTTTGAATGAGTGCGCAGCTCTCCATTTATTGAGTGCCAATTTCGTCCTCCCCTCTAGCTGGTGAAACACACCTCTTTAGCTGCTCCTAATTGCCTAAGCTGCCC TBD-623-m0007 62
((..((....((((((((...(((((((((..((((.......))))....(((((((..............((.((....((.((((.(((.(((((((........))))))).)))...)))))))).))............(((..((..((.(((........))).))......))..)))......)))))))...............))))).))))))))))))..))..)).
**********AGGTAGTTCCCAGGACAGCTC******************************************************************************************************************************************************************************************************************* TBD-623-m0007-5p 61
--------CAAGGTAGTTCCCAGGACAGC--------------------------------------------------------------------------------------------------------------------------------------------------------------------------------------------------------------------- t0679491 2
----------AGGTAGTTCCCAGGACAGCTC------------------------------------------------------------------------------------------------------------------------------------------------------------------------------------------------------------------- t0023630 47
----------AGGTAGTTCCCAGGACAGCTCCAA---------------------------------------------------------------------------------------------------------------------------------------------------------------------------------------------------------------- t0473283 3
-----------GGTAGTTCCCAGGACAGCTC------------------------------------------------------------------------------------------------------------------------------------------------------------------------------------------------------------------- t1945840 1
-----------GGTAGTTCCCAGGACAGCTCC------------------------------------------------------------------------------------------------------------------------------------------------------------------------------------------------------------------ t0233593 5
-----------GGTAGTTCCCAGGACAGCTCCAA---------------------------------------------------------------------------------------------------------------------------------------------------------------------------------------------------------------- t0785268 2
------------GTAGTTCCCAGGACAGCTCCA----------------------------------------------------------------------------------------------------------------------------------------------------------------------------------------------------------------- t2160637 1
------------------------------------------------------------------------------TCTGAATGTGTGAGTGATGGATG--------------------------------------------------------------------------------------------------------------------------------------------- t2972135 1
//
mireap-plant
TBD-623-m0008 scaffold_16:290219:290292:+ 74(nt) -24.10(kcal/mol)
TTACGACGTATGTATTTATAGAGTAGACGTTGAACAACGAAACAACGTCGGTTACAAATATATAAGAGTCGTAT TBD-623-m0008 10
.((((((.(((((((((.(((....(((((((..........)))))))..))).)))))))))...)))))).
*****************************************ACAACGTCGGTTACAAATATATA********** TBD-623-m0008-3p 10
-----------------------------------------ACAACGTCGGTTACAAATATATA---------- t0158647 7
-------------------------------------------AACGTCGGTTACAAATATATA---------- t0393002 3
//
mireap-plant
TBD-623-m0009 scaffold_16:71785:71861:- 77(nt) -27.90(kcal/mol)
TCGGACGTCGTTTGACTATCGAACGGATAATCACATACTATGCGTTATCCGGGTTCGATAGGTTGGGACCGTCGGAT TBD-623-m0009 12
((.((((((.(....(((((((((((((((.(.(((...))).)))))))..)))))))))...).)).)))).)).
**********TTTGACTATCGAACGGATAATCA******************************************** TBD-623-m0009-5p 11
----------TTTGACTATCGAACGGATAATCA-------------------------------------------- t0254942 5
----------TTTGACTATCGAACGGATAATCAC------------------------------------------- t0902921 1
-----------TTGACTATCGAACGGATAATCA-------------------------------------------- t0641228 2
------------TGACTATCGAACGGATAATCA-------------------------------------------- t2841980 1
-------------GACTATCGAACGGATAATCA-------------------------------------------- t0509376 2
--------------ACTATCGAACGGATAATCAC------------------------------------------- t1746528 1
//
mireap-plant
TBD-623-m0010 scaffold_1:230373:230544:+ 172(nt) -88.70(kcal/mol)
CCAAATTTGGTTCCAGCTGTAAAGATCAAGAGAGAGAGGCTGACAAGTCCCTTCCCATGCCACAGAAAATCACACGCTTGATATACAACCTTTGGACTGCATCTTTGTGGCATGGGAAGGGATCTTTCACCCTTCCTCACTCTTGCTCTTTACAGCCGGAACCCATTTTGGT TBD-623-m0010 16
(((((...((((((.((((((((((.((((((.((((((.(((.((((((((((((((((((((((..((((......))))......((...))........))))))))))))))))))).)))))).)))..))).)))))).)))))))))).))))))...))))).
**********TTCCAGCTGTAAAGATCAAGA********************************************************************************************************************************************* TBD-623-m0010-5p 12
**********************************************************************************************************************************************TTGCTCTTTACAGCCGGAACC********* TBD-623-m0010-3p 4
----------TTCCAGCTGTAAAGATCAAGA--------------------------------------------------------------------------------------------------------------------------------------------- t0164424 7
----------TTCCAGCTGTAAAGATCAAGAGAG------------------------------------------------------------------------------------------------------------------------------------------ t0338520 4
-------------CAGCTGTAAAGATCAAGAGAGAG---------------------------------------------------------------------------------------------------------------------------------------- t2733038 1
-------------------------------------------------------------------------------------------------------------------------------------------------CTCTTTACAGCCGGAACCCAT------ t0325872 4
//
mireap-plant
TBD-623-m0011 scaffold_1:1151814:1151944:+ 131(nt) -27.40(kcal/mol)
TTATTTTATGCGGATATTCGAACGTTATTATTACGTGGAAGTTATGCATTTTATATTACCCTTCTTTATTTTCTCTTATGTTTATAATAACATTCCCACAATAATAACGTGTGGACATCTAAATGAGAGAA TBD-623-m0011 12
...((((((..((((.((((.(((((((((((..(((((((((((......((((.....................))))......))))).)).))))))))))))))).)))).))))..))))))...
**************************************************************************************************CAATAATAACGTGTGGACATCTA********** TBD-623-m0011-3p 12
-------------------------------------------------------------------------------------------------ACAATAATAACGTGTGGACA-------------- t2161317 1
--------------------------------------------------------------------------------------------------CAATAATAACGTGTGGACATC------------ t0533239 2
--------------------------------------------------------------------------------------------------CAATAATAACGTGTGGACATCTA---------- t0170793 7
---------------------------------------------------------------------------------------------------AATAATAACGTGTGGACATCTAA--------- t3001265 1
----------------------------------------------------------------------------------------------------ATAATAACGTGTGGACATC------------ t3102172 1
//
mireap-plant
TBD-623-m0012 scaffold_1:5043717:5044081:+ 365(nt) -61.34(kcal/mol)
AGATGGGGGACTAAGTTAAATGGGATTGTGGAGTCCAATAGTAAAAAACCTCCTCACTCGCTCTCCTTATACATAGAGTCTAAAATTGGGTTCGCAAAATAAGCCCATCGCTAAATTGAGAACACGCGACTCCGCCTCTCTCTCTCTCTCTCTCTTTCTCTCTCTCTCTCTCTCTCTCTCTCTCTCTCTCTCTCTCTCTCTCTCTCTCGCGTTCGCAACTTCGACTCTCTCTCTTGTTCGCGTTCGCGACTCTGCCTCTCTTTTGATCAACATTGACTGCTCCTAGGCAAGTTTTTCTAATCTTTTCCTTTTGATACCTCTTATTCCTTCTTCCACTTTTCTCATATGCTCTCTGTCTCTCTACA TBD-623-m0012 60
....(((((((..((.((.((((((..((((((.....((((.................(((((..........))))).......((((((.........))))))..))))....((((....(((....)))...))))................................................................(((((..((((((...((.......))..))).)))..)))))...(((((.......(.(((....)))).......))))).........................................))))))...)))))).))..))..)))))))....
**********CTAAGTTAAATGGGATTGTGGAG******************************************************************************************************************************************************************************************************************************************************************************************************************************************** TBD-623-m0012-5p 60
---------ACTAAGTTAAATGGGATTGTGGA-------------------------------------------------------------------------------------------------------------------------------------------------------------------------------------------------------------------------------
---------ACTAAGTTAAATGGGATTGTGGAG------------------------------------------------------------------------------------------------------------------------------------------------------------------------------------------------------------------------------
----------CTAAGTTAAATGGGATTGTGG--------------------------------------------------------------------------------------------------------------------------------------------------------------------------------------------------------------------------------
----------CTAAGTTAAATGGGATTGTGGA-------------------------------------------------------------------------------------------------------------------------------------------------------------------------------------------------------------------------------
----------CTAAGTTAAATGGGATTGTGGAG------------------------------------------------------------------------------------------------------------------------------------------------------------------------------------------------------------------------------
----------CTAAGTTAAATGGGATTGTGGAGT-----------------------------------------------------------------------------------------------------------------------------------------------------------------------------------------------------------------------------
//
mireap-plant
TBD-623-m0013 scaffold_1:8265018:8265296:+ 279(nt) -53.60(kcal/mol)
CATAGCGGACTTTTTGATTTTCTTTCATCATTGCTCCACGTTAATATGTGTTCTTCGTCAATTATGAAAGTATATCAATAGATTCACAAAATATACGTAAATTTTGAACTCAGATACTATATGGACAGTTGATATTTTCATCCTTGAACGAATGCACTTTCAGGTCTTAAATAAATAAAAGAGTACCATATCATAGTGAATGCACTTTCAGGTCTAAAGTAAAAATAAATAAAAAAGAGCACTTAAAATGCGGTGAAGGTGGATCGAACACCTGACCTT TBD-623-m0013 6
.....(((....(((((((..((((((((...((......((((...((((((((((((((..((((((..((((((((.(.((((.....((((.(((...((((....)))))))))))))))).))))))))))))))..))).))))....(((((.((..((.............((........))..((((....))))...))..)))))))...............)))))))))))...))))))))))..)))))))...))).....
*********************************************************************************************************************************************************************************************************************************************************GCGGTGAAGGTGGATCGAAC********** TBD-623-m0013-3p 6
--------------------------------------------------------------------------------------------------------------------------------------------------------------------------------------------------------------------------------------------------------TGCGGTG
---------------------------------------------------------------------------------------------------------------------------------------------------------------------------------------------------------------------------------------------------------GCGGTG
---------------------------------------------------------------------------------------------------------------------------------------------------------------------------------------------------------------------------------------------------------GCGGTG
//
mireap-plant
TBD-623-m0014 scaffold_1:9373871:9374080:+ 210(nt) -41.40(kcal/mol)
GAGATTGAGAGAGGATGAGAGGGAGGAGTAATAGAAGTGAAAATAAAAACTTGAAGGTGAAAACAAATAAAGATGGAAAACACAAATGAACATGCATTAATTCTTAAAGTAAAAATATATATTTATGTTCCGAGAGAAAGACTAGATGCAGATCTAGATATGCCTACCTCCAAGATTTACCCGACTCCCTCCACTTCTGTGTATTGTCTG TBD-623-m0014 8
.((((..(.(((((.((.(((((((..((((.....((....)).....((((.(((((..............(((((......((((......))))..........(((((........))))).))))).........((((((....)))))).......))))).))))..))))....)))))))))))))).).....)))).
**********GAGGATGAGAGGGAGGAGTAATA********************************************************************************************************************************************************************************* TBD-623-m0014-5p 8
----------GAGGATGAGAGGGAGGAGT------------------------------------------------------------------------------------------------------------------------------------------------------------------------------------- t1147728 1
----------GAGGATGAGAGGGAGGAGTAA----------------------------------------------------------------------------------------------------------------------------------------------------------------------------------- t1727267 1
----------GAGGATGAGAGGGAGGAGTAATA--------------------------------------------------------------------------------------------------------------------------------------------------------------------------------- t0275711 4
-----------AGGATGAGAGGGAGGAGTA------------------------------------------------------------------------------------------------------------------------------------------------------------------------------------ t3154309 1
-----------AGGATGAGAGGGAGGAGTAATAG-------------------------------------------------------------------------------------------------------------------------------------------------------------------------------- t2910625 1
//
mireap-plant
TBD-623-m0015 scaffold_1:12512722:12512913:+ 192(nt) -66.60(kcal/mol)
TCATTTATTTTCAAGGGTATTTTAATCTTTTTATTTTCAAGGATATTTTTAAAATGGCTGTGGGTTAAATGTGAAAAGATATATAATTTTTATAATTTTCAAGGGTCTTTTCATAATTTTTTTATAATAATTTTTTCATTTTTAAAATACTCTTGAAAATAAAAAGACTAAAATACCCTTGAAAATAGTTGG TBD-623-m0015 355
.((.((((((((((((((((((((.((((((((((((((((..((((((.(((((((.((((((..((.(((((((((((....((((.....)))).......))))))))))).))..)))))).........))))))).))))))..)))))))))))))))).)))))))))))))))))))).)).
******************************************************************************************************************************************************************AAAGACTAAAATACCCTTGA********** TBD-623-m0015-3p 355
----------------------------------------------------------------------------------------------------------------------------------------------------------------AAAAAGACTAAAATACCCTTGA---------- t2934022 1
----------------------------------------------------------------------------------------------------------------------------------------------------------------AAAAAGACTAAAATACCCTTGAAA-------- t3105219 1
-----------------------------------------------------------------------------------------------------------------------------------------------------------------AAAAGACTAAAATACCCTTGAA--------- t0347254 3
------------------------------------------------------------------------------------------------------------------------------------------------------------------AAAGACTAAAATACCCTTG----------- t0742538 2
------------------------------------------------------------------------------------------------------------------------------------------------------------------AAAGACTAAAATACCCTTGA---------- t0003182 331
------------------------------------------------------------------------------------------------------------------------------------------------------------------AAAGACTAAAATACCCTTGAA--------- t0116980 10
------------------------------------------------------------------------------------------------------------------------------------------------------------------AAAGACTAAAATACCCTTGAAA-------- t0433031 3
------------------------------------------------------------------------------------------------------------------------------------------------------------------AAAGACTAAAATACCCTTGAAAA------- t2612143 1
-------------------------------------------------------------------------------------------------------------------------------------------------------------------AAGACTAAAATACCCTTGAA--------- t0389100 3
//
mireap-plant
TBD-623-m0016 scaffold_1:15577001:15577132:+ 132(nt) -36.40(kcal/mol)
GTTTCAATTATGGTTTTTATTTTTATTCATTATGCTTATAAGTTAATATGCTAGTTTGAATGATTGATCACCATTAAGGCTTGCATGTTAGCTATTTTGGTTTGAATTAAGAGTAGACACCATGCTTTAATT TBD-623-m0016 10
........((((((.((((((((((((((....(((....(((((((((((.(((((.((((.........)))).))))).))))))))))).....))).)))).)))))))))).))))))........
******************************************************************************************************TGAATTAAGAGTAGACACCA********** TBD-623-m0016-3p 9
-------------------------------------------------------------------------------------------------TGGTTTGAATTAAGAGTAGACA------------- t3170438 1
----------------------------------------------------------------------------------------------------TTTGAATTAAGAGTAGACACCATG-------- t1953035 1
-----------------------------------------------------------------------------------------------------TTGAATTAAGAGTAGACACCATG-------- t0635171 2
-----------------------------------------------------------------------------------------------------TTGAATTAAGAGTAGACACCATGC------- t2929738 1
------------------------------------------------------------------------------------------------------TGAATTAAGAGTAGACACCA---------- t0461301 3
------------------------------------------------------------------------------------------------------TGAATTAAGAGTAGACACCAT--------- t0632868 2
//
mireap-plant
TBD-623-m0017 scaffold_1:16235308:16235518:+ 211(nt) -45.50(kcal/mol)
GATAAGAGGGTAGGGAAGAGTAGAGAACGACCAATTTGTCCTTGGTTAAGTGCTCATGTGCTGGACATATGGCCAATTCTTTTAATTTTTTCAAACTGAAATTAGATTTTTGTCCTTGCTAAGAACAAATTCAAAATTTGGAACCAATATGGCACATTTTAAAGTTTAGGCAGACACATTGTAGTTTACCGTTTCCTATATGTATCTTGGT TBD-623-m0017 550
..(((((..((((((((..(((((..((((....((((.(((...((((((((.(((((..(((......((.(((....(((((((((........)))))))))...))).))..........(((((.....)))))...))))))))))))...)))).....)))))))....))))..)))))..)))))))).....)))))..
**********TAGGGAAGAGTAGAGAACGAC************************************************************************************************************************************************************************************ TBD-623-m0017-5p 536
------AGGGTAGGGAAGAGTAGAGAA---------------------------------------------------------------------------------------------------------------------------------------------------------------------------------------- t1644416 1
-------GGGTAGGGAAGAGTAGAGAAC--------------------------------------------------------------------------------------------------------------------------------------------------------------------------------------- t0471141 3
-------GGGTAGGGAAGAGTAGAGAACG-------------------------------------------------------------------------------------------------------------------------------------------------------------------------------------- t2571891 1
--------GGTAGGGAAGAGTAGAGAACGAC------------------------------------------------------------------------------------------------------------------------------------------------------------------------------------ t0552270 2
--------GGTAGGGAAGAGTAGAGAACGACC----------------------------------------------------------------------------------------------------------------------------------------------------------------------------------- t0037394 30
---------GTAGGGAAGAGTAGAGAACG-------------------------------------------------------------------------------------------------------------------------------------------------------------------------------------- t1864787 1
---------GTAGGGAAGAGTAGAGAACGA------------------------------------------------------------------------------------------------------------------------------------------------------------------------------------- t2588211 1
----------TAGGGAAGAGTAGAGAACGA------------------------------------------------------------------------------------------------------------------------------------------------------------------------------------- t1513928 1
----------TAGGGAAGAGTAGAGAACGAC------------------------------------------------------------------------------------------------------------------------------------------------------------------------------------ t0002219 474
----------TAGGGAAGAGTAGAGAACGACC----------------------------------------------------------------------------------------------------------------------------------------------------------------------------------- t0052156 21
----------TAGGGAAGAGTAGAGAACGACCAA--------------------------------------------------------------------------------------------------------------------------------------------------------------------------------- t2459674 1
------------GGGAAGAGTAGAGAACGAC------------------------------------------------------------------------------------------------------------------------------------------------------------------------------------ t1943441 1
--------------GAAGAGTAGAGAACGACCAATT------------------------------------------------------------------------------------------------------------------------------------------------------------------------------- t1122401 1
---------------AAGAGTAGAGAACGACCAAT-------------------------------------------------------------------------------------------------------------------------------------------------------------------------------- t0613268 2
---------------AAGAGTAGAGAACGACCAATT------------------------------------------------------------------------------------------------------------------------------------------------------------------------------- t0144898 8
----------------AGAGTAGAGAACGACCAATT------------------------------------------------------------------------------------------------------------------------------------------------------------------------------- t1691377 1
---------------------AGAGAACGACCAATTTGTCCT------------------------------------------------------------------------------------------------------------------------------------------------------------------------- t2567477 1
//
mireap-plant
TBD-623-m0018 scaffold_1:17511323:17511433:+ 111(nt) -30.80(kcal/mol)
CGTTCTGTCCCGACATGCTCCCCGGTGACGTCCATTTGCCTCGTCAGCAACGTCGACATCGGCACTATCCATCTTGAAGGGAATATTGTGGGAATGGTGTTGTGCAGAGAT TBD-623-m0018 10
..((((((..((((((..(((((((((...(((..((((.......)))).((((....))))................))).))))).))))...)))))).))))))..
******************************************************************************GGGAATATTGTGGGAATGGTGTT********** TBD-623-m0018-3p 10
----------------------------------------------------------------------------AAGGGAATATTGTGGGAATGGTGT----------- t2681917 1
-----------------------------------------------------------------------------AGGGAATATTGTGGGAATGGTGT----------- t0577456 2
-----------------------------------------------------------------------------AGGGAATATTGTGGGAATGGTGTT---------- t2459373 1
------------------------------------------------------------------------------GGGAATATTGTGGGAATGGTGTT---------- t0219997 5
-------------------------------------------------------------------------------GGAATATTGTGGGAATGGTGTTGT-------- t2188296 1
//
mireap-plant
TBD-623-m0019 scaffold_1:17520773:17521072:+ 300(nt) -51.09(kcal/mol)
AACCCAAGTACCCCACACATGATCAACATAGCTAGCACATCCTCAAATATAACACATATAAACTCAAGATACTCAAATACGTCAAAACCCACAAATATCGCAACTACTTTACAAAAATAATGAATTCAACTAATAAATATAACGTGAATTTCAATAAACCATTTAGTTCATATGCATAAAATTTCCATCATAAAACCATGCTTATAAGTTGAAAACAAAGTCCACTTACAGGTAGTCTCACGCTGCTTGACCCCGAAAGGGTCCCGCCTGCTGTGTATGCGTGGTCGGAGTATCTATTTC TBD-623-m0019 11
.......((((((.((.((((....(((((((..((...........................(((((............((........)).......(..(((((((...............(((((((.(((........(((((((..............)))))))..((((....................)))).))).)))))))....(((....)))..)))))))..)......))))).(((....)))....))..)))))))...)))))).)).)))).......
***************************************************************************************************************************************************************************************************************************************************************************CTGCTGTGTATGCGTGGTCGGAG********** TBD-623-m0019-3p 11
---------------------------------------------------------------------------------------------------------------------------------------------------------------------------------------------------------------------------------------------------------------
---------------------------------------------------------------------------------------------------------------------------------------------------------------------------------------------------------------------------------------------------------------
---------------------------------------------------------------------------------------------------------------------------------------------------------------------------------------------------------------------------------------------------------------
---------------------------------------------------------------------------------------------------------------------------------------------------------------------------------------------------------------------------------------------------------------
---------------------------------------------------------------------------------------------------------------------------------------------------------------------------------------------------------------------------------------------------------------
---------------------------------------------------------------------------------------------------------------------------------------------------------------------------------------------------------------------------------------------------------------
//
mireap-plant
TBD-623-m0020 scaffold_1:20570699:20570948:+ 250(nt) -55.90(kcal/mol)
GGTGGCAACAAGGTAGTTCCCAGGACAGCTCCAAGGTCTCCCTCCTTTGCAACTAGCTCCCTTCTCTCTTGTGGTGAATCTGAATGTGTGAGTGATGGATGAAAATGAATCTGTCTCTCTTCTATCTCTGTCTTTTTTTGAATGAGTGTGCAGCTCTCCATTTATTGAGTCCAATTTCTCCTCCCCTCTAGCTGGTGAAACACACTTCTCTTAGCTGCTCCCAATTGCCTTAGCTGCTCAATAAATGCCA TBD-623-m0020 62
(((((((.((((((((((....((((((((..((((.......))))....(((((((............((((.((..(((.......(((.(((((((........))))))).)))......(((..((.......))..)))....))).)).)))).....(((........))).........)))))))................))))).))).))))))))).).))))........))).
**********AGGTAGTTCCCAGGACAGCTC*************************************************************************************************************************************************************************************************************************** TBD-623-m0020-5p 61
--------CAAGGTAGTTCCCAGGACAGC----------------------------------------------------------------------------------------------------------------------------------------------------------------------------------------------------------------------------- t067
----------AGGTAGTTCCCAGGACAGCTC--------------------------------------------------------------------------------------------------------------------------------------------------------------------------------------------------------------------------- t002
----------AGGTAGTTCCCAGGACAGCTCCAA------------------------------------------------------------------------------------------------------------------------------------------------------------------------------------------------------------------------ t047
-----------GGTAGTTCCCAGGACAGCTC--------------------------------------------------------------------------------------------------------------------------------------------------------------------------------------------------------------------------- t194
-----------GGTAGTTCCCAGGACAGCTCC-------------------------------------------------------------------------------------------------------------------------------------------------------------------------------------------------------------------------- t023
-----------GGTAGTTCCCAGGACAGCTCCAA------------------------------------------------------------------------------------------------------------------------------------------------------------------------------------------------------------------------ t078
------------GTAGTTCCCAGGACAGCTCCA------------------------------------------------------------------------------------------------------------------------------------------------------------------------------------------------------------------------- t216
------------------------------------------------------------------------------TCTGAATGTGTGAGTGATGGATG----------------------------------------------------------------------------------------------------------------------------------------------------- t297
//
mireap-plant
TBD-623-m0021 scaffold_1:21324158:21324258:+ 101(nt) -37.70(kcal/mol)
ATAGGTTCCACAAAGTTTAGGATACACGTCCAGCAAGTTTGGTCCGAATCGGATGGTTGGATCGCTCACGATCGCACGATCGGACGGTTACTAGGAACCTA TBD-623-m0021 16
.((((((((..........((((....))))....(((.(.((((((.(((..((((((((....)).))))))..))))))))).)..))).))))))))
*********************************************************************GATCGCACGATCGGACGGTTAC********** TBD-623-m0021-3p 15
-------------------------------------------------------------TCGCTCACGATCGCACGATC-------------------- t1749726 1
-------------------------------------------------------------------ACGATCGCACGATCGGACGGTTAC---------- t0315915 4
---------------------------------------------------------------------GATCGCACGATCGGACGGTTAC---------- t0207425 6
---------------------------------------------------------------------GATCGCACGATCGGACGGTTACT--------- t3158695 1
---------------------------------------------------------------------GATCGCACGATCGGACGGTTACTA-------- t2045011 1
----------------------------------------------------------------------ATCGCACGATCGGACGGTTAC---------- t0630033 2
----------------------------------------------------------------------ATCGCACGATCGGACGGTTACTA-------- t2988367 1
//
mireap-plant
TBD-623-m0022 scaffold_1:26964803:26964914:+ 112(nt) -23.00(kcal/mol)
TTTGTCAACCCATCAACTTGTTTTCGGACCTTAACATTTCTATTAGTGGGCCTATAATCAAAGAGTCCATGTCAGAAAGGCTTTGAGAGCTAGCTGCTAATTGAAACCAAAG TBD-623-m0022 16
....((((.....((.((.(((((((((((((......(((....((((((((........)).))))))...))))))).))))))))).)).))....))))........
**********CATCAACTTGTTTTCGGACCTTA******************************************************************************* TBD-623-m0022-5p 15
------AACCCATCAACTTGTTTTCGGACC---------------------------------------------------------------------------------- t1350533 1
--------CCCATCAACTTGTTTTCGGACCTT-------------------------------------------------------------------------------- t1821133 1
----------CATCAACTTGTTTTCGGACCTTA------------------------------------------------------------------------------- t0090065 13
-------------CAACTTGTTTTCGGACCTTA------------------------------------------------------------------------------- t2393843 1
//
mireap-plant
TBD-623-m0023 scaffold_1:27231740:27232046:+ 307(nt) -85.92(kcal/mol)
GAGATAATATATATGTGATGCAGCCAAGGATGACTTGCCGGCGGCTACTACTTCTCTTGTTTATAGGTACATAAAATTTTCATCAAATGTGACAACTTTGTTTCTACCCATGCTCTGCAATTTTAGCAAGCAAGAGAAACAAGGAGCCTTCTGTTATGCACACTGAAATTAACTAGAAGAATGAAAACACTGATTTAATTTGTTTTGCGATTGAGTGAGATCCAATTCCAGATGATCCAAAAGTTTATGTGTGTGGTAGAGATAATTGGCAAGTTGTCCATGGCTACATGTCTATCTCATGTTTACA TBD-623-m0023 379
((((((....((((((.....(((((.(((..(((((((((...(((((((....((((....))))((((((((....(((((....(((....((((((((((.....((((.(((.......)))))))..))))))))))...(((((((((.............)))).)))))........)))...........((((..(......)..)))).........)))))........)))))))).)))))))......)))))))))..))).))))))))))).)))))).........
********************CAGCCAAGGATGACTTGCCGG************************************************************************************************************************************************************************************************************************************************************************** TBD-623-m0023-5p 250
***************************************************************************************************************************************************************************************************************************************************************************GGCAAGTTGTCCATGGCTAC******************** TBD-623-m0023-3p 129
--------------------CAGCCAAGGATGACTTGCCGG----------------------------------------------------------------------------------------------------------------------------------------------------------------------------------------------------------------------
--------------------CAGCCAAGGATGACTTGCCGGC---------------------------------------------------------------------------------------------------------------------------------------------------------------------------------------------------------------------
---------------------------------------------------------------------------------------------------------------------------------------------------------------------------------------------------------------------------------------------------------------
---------------------------------------------------------------------------------------------------------------------------------------------------------------------------------------------------------------------------------------------------------------
---------------------------------------------------------------------------------------------------------------------------------------------------------------------------------------------------------------------------------------------------------------
---------------------------------------------------------------------------------------------------------------------------------------------------------------------------------------------------------------------------------------------------------------
---------------------------------------------------------------------------------------------------------------------------------------------------------------------------------------------------------------------------------------------------------------
//
mireap-plant
TBD-623-m0024 scaffold_1:27931311:27931533:+ 223(nt) -63.14(kcal/mol)
GGTGCCCTCAACGGAGCCATGCGTTGAGCACAAAGCGGACTATTCTTTCGCCTTTACTTTTTTTACGTATTGAATTGTCGTCTTTGTCGTTGATGGAGATTTATTATAAATTTATATTTTTTTTAAAGGGGATCTATGTTGGCTAAATGCTTAACGATGTGGCCCATTTGCGCGTGAAATATAATTTGGACATGTAATATTGTTGGGATGTGGGAGTGGCCCA TBD-623-m0024 33
((.((((((...((.(((((((((((((((...(((.(((.......((.((((((............(((........(((((..((...))..)))))........)))............)))))).)).....))).)))...))))))))).))))))))..................((((.((((........)))).))))....))).))))).
**********ACGGAGCCATGCGTTGAGCACAA********************************************************************************************************************************************************************************************** TBD-623-m0024-5p 33
----------ACGGAGCCATGCGTTGAGCAC------------------------------------------------------------------------------------------------------------------------------------------------------------------------------------------------ t0545564 2
----------ACGGAGCCATGCGTTGAGCACA----------------------------------------------------------------------------------------------------------------------------------------------------------------------------------------------- t0294987 4
----------ACGGAGCCATGCGTTGAGCACAA---------------------------------------------------------------------------------------------------------------------------------------------------------------------------------------------- t0072149 16
----------ACGGAGCCATGCGTTGAGCACAAA--------------------------------------------------------------------------------------------------------------------------------------------------------------------------------------------- t0148299 8
----------ACGGAGCCATGCGTTGAGCACAAAG-------------------------------------------------------------------------------------------------------------------------------------------------------------------------------------------- t2351972 1
-----------CGGAGCCATGCGTTGAGCACA----------------------------------------------------------------------------------------------------------------------------------------------------------------------------------------------- t2894633 1
-----------CGGAGCCATGCGTTGAGCACAA---------------------------------------------------------------------------------------------------------------------------------------------------------------------------------------------- t3119655 1
//
mireap-plant
TBD-623-m0025 scaffold_1:29646062:29646181:+ 120(nt) -47.20(kcal/mol)
AAGAGGAAATGGAAATTTTTGGGTGAGAGGTTGCCGGAAAGAATACATAATATTCATCCAAGTTTTGATATTAAATTCTTTCCGAAACCTCCCATTCCAATGATTTCCAGCTATTCCTTT TBD-623-m0025 589
.(((((((.((((((((.(((((((.((((((..((((((((((...((((((.((.........)))))))).)))))))))).)))))).)).))))).))))))))....)))))))
********************GGGTGAGAGGTTGCCGGAAAGA****************************************************************************** TBD-623-m0025-5p 154
******************************************************************************TTTCCGAAACCTCCCATTCCAA******************** TBD-623-m0025-3p 435
------------------TTGGGTGAGAGGTTGCCGGAAA-------------------------------------------------------------------------------- t1516033 1
-------------------TGGGTGAGAGGTTGCCGGAAA-------------------------------------------------------------------------------- t1892971 1
-------------------TGGGTGAGAGGTTGCCGGAAAGA------------------------------------------------------------------------------ t1619236 1
--------------------GGGTGAGAGGTTGCCGGAA--------------------------------------------------------------------------------- t0378672 3
--------------------GGGTGAGAGGTTGCCGGAAA-------------------------------------------------------------------------------- t2856897 1
--------------------GGGTGAGAGGTTGCCGGAAAG------------------------------------------------------------------------------- t0072885 16
--------------------GGGTGAGAGGTTGCCGGAAAGA------------------------------------------------------------------------------ t0008360 130
---------------------GGTGAGAGGTTGCCGGAAAGAA----------------------------------------------------------------------------- t2830031 1
------------------------------------------------------------------------------TTTCCGAAACCTCCCATTCCA--------------------- t0137416 8
------------------------------------------------------------------------------TTTCCGAAACCTCCCATTCCAA-------------------- t0002495 419
------------------------------------------------------------------------------TTTCCGAAACCTCCCATTCCAAT------------------- t0558946 2
-------------------------------------------------------------------------------TTCCGAAACCTCCCATTCCAA-------------------- t0261497 5
--------------------------------------------------------------------------------TCCGAAACCTCCCATTCCAA-------------------- t2760181 1
//
mireap-plant
TBD-623-m0026 scaffold_1:29646743:29646870:+ 128(nt) -55.00(kcal/mol)
GAGGAAGTTTTTGGCCATGGGAAGTTTGGCAAGAAATATTTATTATATATTCTACTACTTCAAGTTCTGTTTGAAGTATGTATGTATAAGTAGTTCTTGCCTATTCCTCCCATGCCAATGATTTCCTA TBD-623-m0026 639
.((((((((.(((((.((((((.(...((((((((.(((((((.((((((.....(((((((((.....))))))))).))))))))))))).))))))))....).))))))))))).)))))))).
************GGCCATGGGAAGTTTGGCAAGA********************************************************************************************** TBD-623-m0026-5p 7
************************************************************************************************TTGCCTATTCCTCCCATGCCAA********** TBD-623-m0026-3p 632
--------------CCATGGGAAGTTTGGCAAGA---------------------------------------------------------------------------------------------- t0336385 4
--------------CCATGGGAAGTTTGGCAAGAA--------------------------------------------------------------------------------------------- t1541116 1
--------------CCATGGGAAGTTTGGCAAGAAA-------------------------------------------------------------------------------------------- t1132670 1
--------------CCATGGGAAGTTTGGCAAGAAAT------------------------------------------------------------------------------------------- t2148149 1
------------------------------------------------------------------------------------------------TTGCCTATTCCTCCCATGC------------- t1240129 1
------------------------------------------------------------------------------------------------TTGCCTATTCCTCCCATGCC------------ t0203353 6
------------------------------------------------------------------------------------------------TTGCCTATTCCTCCCATGCCA----------- t0047618 23
------------------------------------------------------------------------------------------------TTGCCTATTCCTCCCATGCCAA---------- t0001730 596
------------------------------------------------------------------------------------------------TTGCCTATTCCTCCCATGCCAAT--------- t0191261 6
//
mireap-plant
TBD-623-m0027 scaffold_1:30892601:30892717:+ 117(nt) -52.20(kcal/mol)
ATAGAGCACAGAGAGAGCTCTTGATTTTGTCTGTGTACCACCTCTCTAATAGAAGTAGGTTCCATTGGATAGGTGGACTCTACCTCCATTAGAGCGGTGGTACACAATGTGGTCTTC TBD-623-m0027 71
..(((.(((.((((....)))).........(((((((((((.(((((((.((.((((..((((((.....))))))..)))).)).))))))).)))))))))))..))).)))..
**************************************************************************************CATTAGAGCGGTGGTACACAA********** TBD-623-m0027-3p 71
--------------------------------------------------------------------------------------CATTAGAGCGGTGGTACACA----------- t0368900 3
--------------------------------------------------------------------------------------CATTAGAGCGGTGGTACACAA---------- t0019917 55
--------------------------------------------------------------------------------------CATTAGAGCGGTGGTACACAATG-------- t1655328 1
---------------------------------------------------------------------------------------ATTAGAGCGGTGGTACACAA---------- t0149623 8
---------------------------------------------------------------------------------------ATTAGAGCGGTGGTACACAAT--------- t0671539 2
---------------------------------------------------------------------------------------ATTAGAGCGGTGGTACACAATG-------- t0532663 2
//
mireap-plant
TBD-623-m0028 scaffold_1:32200676:32200763:+ 88(nt) -39.10(kcal/mol)
ATAGTTACTGCGATGTTGGCCCGGTTCACTCAGAGAAGATGAATTCCCTTCTGAATTTGATTGAGCCGTGCCAATATCTCAGTGCTCT TBD-623-m0028 49
..(((.((((.(((((((((.(((((((.(((((..(((.(......).)))...))))).))))))).))))))))).)))))))..
*********************************************************TGATTGAGCCGTGCCAATATC********** TBD-623-m0028-3p 48
-----------------------------------------------------AATTTGATTGAGCCGTGCCA--------------- t1048863 1
---------------------------------------------------------TGATTGAGCCGTGCCAATATC---------- t0023237 48
//
mireap-plant
TBD-623-m0029 scaffold_1:33581510:33581862:+ 353(nt) -78.36(kcal/mol)
ATGTAGTCCTGGTTTATCATTTTGGAATGAGCCCTTTACGTAGATTGCTTATTATGGGAGGAAGAGAATTTTTTTCTTGCTTTCGTTAAAGGAGATTTCTGAACTATGCGACATTTCTTTTGAAGTAATTTTTCTCTTTGGATATTCGAAAGTATATTTGTTAGACATTTTGTTAAGTTGTTTATCAATTGTATAAAGTCAACTTCTTGGTAGCTTTTTCTCTTTTAGATTTGTTTGGCTTTTAGTATGATGGTTATGTGCATTGCTTTGTTTTTAGCAGCTGTCTGTTGTGTGTATTTGTGTTTAGTTAGTTAGGTTTAAAGGGATGTAGCTCAAAATGGTAGAGCTCTCAG TBD-623-m0029 155
.((.((....(.(((((((((((((..((..(((((((...(((((((((...(((..((.((((((.....)))))).))..)))((((((((((.((..........)).)))))))))))))))))))..((..((((((((....((((((((....((((((..((((((((........((((.(((((.(..((.(..((....((((...(((.....))).......))))...))...).))..).))))))))).......)))))))).))))))....))))))))))))))))..)).......)))))))...))..))))))))))))).).)))).
*********************************************************************************************************************************************************************************************************************************************************************************************************************************AGGGATGTAGCTCAAAATGGTA********** TBD-623-m0029-3p 155
---------------------------------------------------------------------------------------------------------------------------------------------------------------------------------------------------------------------------------------------------------------
---------------------------------------------------------------------------------------------------------------------------------------------------------------------------------------------------------------------------------------------------------------
---------------------------------------------------------------------------------------------------------------------------------------------------------------------------------------------------------------------------------------------------------------
---------------------------------------------------------------------------------------------------------------------------------------------------------------------------------------------------------------------------------------------------------------
---------------------------------------------------------------------------------------------------------------------------------------------------------------------------------------------------------------------------------------------------------------
---------------------------------------------------------------------------------------------------------------------------------------------------------------------------------------------------------------------------------------------------------------
---------------------------------------------------------------------------------------------------------------------------------------------------------------------------------------------------------------------------------------------------------------
---------------------------------------------------------------------------------------------------------------------------------------------------------------------------------------------------------------------------------------------------------------
---------------------------------------------------------------------------------------------------------------------------------------------------------------------------------------------------------------------------------------------------------------
//
mireap-plant
TBD-623-m0030 scaffold_1:34528490:34528670:+ 181(nt) -43.90(kcal/mol)
CCAGATATCCTAACCGCTGGACGACAATGGATTACTTGATGAAAACAGCAGATACGTTATATTTAGGTTTGTTTGGAATTGTGTGGAAGACTTTTTTTTACTTGCAACCTGACGTACGTACATGGCATGCTCACCTCATGCACCATTGTTGTACCAAGTAGATTGGGCAATAAAAGTTGGA TBD-623-m0030 8
((((.(((((((((..((((((((((((((..................((..(((((.....(((((((.((..........((((((((...))))))))..)))))))))...)))))..))(((((.......))))).)))))))))).)).))..).)))))..)))....)))).
**********TAACCGCTGGACGACAATGGA****************************************************************************************************************************************************** TBD-623-m0030-5p 8
----------TAACCGCTGGACGACAATGGA------------------------------------------------------------------------------------------------------------------------------------------------------ t0136629 8
//
mireap-plant
TBD-623-m0031 scaffold_1:36552556:36552654:+ 99(nt) -29.70(kcal/mol)
TGGGCTTTGTATGTGGTTAAGTTGGGGGGACAATATTAGTATTATTAGTAGTAAGCCACTAGTCCGTCTCTCTGAAATTTAACATGGTATCAGGGCTTG TBD-623-m0031 20
.(((((((((((...((((((((((((((((...((((((.((((.....))))...))))))..))))))))..))))))))...))).)))))))).
***********TGTGGTTAAGTTGGGGGGACA******************************************************************* TBD-623-m0031-5p 1
******************************************************************TCTCTCTGAAATTTAACATGGTA********** TBD-623-m0031-3p 19
---------TATGTGGTTAAGTTGGGG------------------------------------------------------------------------ t1202185 1
-----------------------------------------------------------------GTCTCTCTGAAATTTAACATGGTA---------- t0398852 3
------------------------------------------------------------------TCTCTCTGAAATTTAACATGGTA---------- t0197567 6
------------------------------------------------------------------TCTCTCTGAAATTTAACATGGTAT--------- t0228509 5
-------------------------------------------------------------------CTCTCTGAAATTTAACATGGTATC-------- t0470475 3
--------------------------------------------------------------------TCTCTGAAATTTAACATGGTAT--------- t1850883 1
---------------------------------------------------------------------CTCTGAAATTTAACATGGTATCAG------ t2557822 1
//
mireap-plant
TBD-623-m0032 scaffold_1:36708252:36708346:+ 95(nt) -47.84(kcal/mol)
ATGGTTCAAATTGGTCCACGAGCATGAAGAAAACCCTTTGTAAAAGACAGAAAAAACATATATTTTCTTCATGCTCATGGACCAATTTGAACCCA TBD-623-m0032 16
..((((((((((((((((.((((((((((((((.....(((..............)))....)))))))))))))).))))))))))))))))..
**********TTGGTCCACGAGCATGAAGAA**************************************************************** TBD-623-m0032-5p 16
-------AAATTGGTCCACGAGCATGAAGAA---------------------------------------------------------------- t0816644 2
----------TTGGTCCACGAGCATGAAGA----------------------------------------------------------------- t1326193 1
----------TTGGTCCACGAGCATGAAGAA---------------------------------------------------------------- t0108013 11
-----------TGGTCCACGAGCATGAAGAAA--------------------------------------------------------------- t0736846 2
//
mireap-plant
TBD-623-m0033 scaffold_1:41816232:41816562:+ 331(nt) -51.80(kcal/mol)
CCTTCTGCCCACATGAGTGGAGGTGGAAGAGCTCACTCGCCAGACATGTTATACCATCCATCCAATTAGCAAACACACATATAGAAATTTCAGTTCATAGAAAATGTTCACAAACTGAGATAATTCACCCAAAAAAAGAAAACTACAAAAGCATCCTTTAGCAACACAAATTCTGTATATATAACCCTTCGATTAACCCCCAAATATCCAATACCAGACAAAGAACAAACCTACATGTCTCTCATTCTCATATATCCCATTTACAAAACAAAGAAAACCTAATTTAAACCGGCCGTGAACCATTTTCCGCCCACCCACCGGTGATTGAATA TBD-623-m0033 5
..(((....(((.((.((((.(((((((((..((((..(((.(((((((.............................(((((((((((((((((....(((....)))...))))))))).............................((........))........))))))))............(((............)))........................))))))).....((((.......................))))...............))).))))....)))))))))...)))))))))...)))..
**********ACATGAGTGGAGGTGGAAGAG************************************************************************************************************************************************************************************************************************************************************************************************************ TBD-623-m0033-5p 5
----------ACATGAGTGGAGGTGGAAGA---------------------------------------------------------------------------------------------------------------------------------------------------------------------------------------------------------------------------------
----------ACATGAGTGGAGGTGGAAGAG--------------------------------------------------------------------------------------------------------------------------------------------------------------------------------------------------------------------------------
----------ACATGAGTGGAGGTGGAAGAGCT------------------------------------------------------------------------------------------------------------------------------------------------------------------------------------------------------------------------------
//
mireap-plant
TBD-623-m0034 scaffold_1:45761143:45761437:+ 295(nt) -54.00(kcal/mol)
TGGTGGTATGTCATTTGTTTTCATTCTGAGCCCACTATGAACCTTACTTATCCACAACAAATAAGAAATTGCCACATCAGTTGGTGTCTCAAATATTATTGTAAAAAAAAGAAAAAGAAAAATCCATAATTTTGAAGGAAAAAATAGCATTTTTAATAAATCATATGGCGGTAGTTTAGTCAAAAAAACACAAAAATTGCATTTCTAAGAAATGTGATGTGAAAGTGAAAATGTCCCACATTGGAAAACTAACAAACCTTAAAAGGGTTTATAAGGAGTTGGGTTACGCCCCACC TBD-623-m0034 8
.(((((..(((.((..(.((((.((.(((((((..((((.......(((((.........)))))...(((..(((((....)))))..)))................................))))......((((........(((((((((..........((((.........))))......((((....(..((((((...))))))..)))))....))))))))).((.....))............))))....))))))).)))))).)..)).)))..)))))
**********************************************************************************************************************************************************************************************************************************************************************AAGGGTTTATAAGGAGTTGGGTT********** TBD-623-m0034-3p 8
---------------------------------------------------------------------------------------------------------------------------------------------------------------------------------------------------------------------------------------------------------------
---------------------------------------------------------------------------------------------------------------------------------------------------------------------------------------------------------------------------------------------------------------
---------------------------------------------------------------------------------------------------------------------------------------------------------------------------------------------------------------------------------------------------------------
---------------------------------------------------------------------------------------------------------------------------------------------------------------------------------------------------------------------------------------------------------------
//
mireap-plant
TBD-623-m0035 scaffold_1:2254105:2254217:- 113(nt) -41.70(kcal/mol)
AGTACATCTCTTTATACAAAGAAACACGGCAGAGAGGAGAGAGAGAGAGTCAGAAAGAATCTTCTGTTCTTTTCTCGGCCGTGATTTCATTGTATAAAAAAATGGAATGAACC TBD-623-m0035 5
.((.(((..((((((((((.((((((((((.(((((((((((((.(((.((.....)).)))))).)))))))))).)))))).)))).))))))))).....)..))).)).
**********TTTATACAAAGAAACACGGCA********************************************************************************** TBD-623-m0035-5p 5
----------TTTATACAAAGAAACACGGCA---------------------------------------------------------------------------------- t0233896 5
//
mireap-plant
TBD-623-m0036 scaffold_1:2565511:2565710:- 200(nt) -75.40(kcal/mol)
CCGGACATCCGGATTGTTTAGTGTGCGGATTCCAATGTTTGCAGTTGTGTTTCATTGTAAAAAATGATTTGAAGATGTATACTTCTACGACTGGATATTTTTATATAACAGTGTAGTGGCTTGTGATTTGGCAGCATATATAAGAGGAGAAAACTGAAGAAACATTGAGGTACGCATGCTAAACAATCCGGACATCCGGA TBD-623-m0036 303
(((((..((((((((((((((((((((.((..((((((((.(((((...((((.(((((.........................((((.((((.((((....))))..))))))))..(((.((......)))))...)))))...)))).)))))...))))))))..)).))))))))))))))))))))..))))).
**********GGATTGTTTAGTGTGCGGATT************************************************************************************************************************************************************************* TBD-623-m0036-5p 293
**************************************************************************************************************************************************************************TACGCATGCTAAACAATCCGG********* TBD-623-m0036-3p 4
CCGGACATCCGGATTGTTTAG----------------------------------------------------------------------------------------------------------------------------------------------------------------------------------- t1128440 1
-------TCCGGATTGTTTAGTGTGCGG---------------------------------------------------------------------------------------------------------------------------------------------------------------------------- t0334967 4
-------TCCGGATTGTTTAGTGTGCGGA--------------------------------------------------------------------------------------------------------------------------------------------------------------------------- t0046570 24
-------TCCGGATTGTTTAGTGTGCGGAT-------------------------------------------------------------------------------------------------------------------------------------------------------------------------- t0110453 10
-------TCCGGATTGTTTAGTGTGCGGATT------------------------------------------------------------------------------------------------------------------------------------------------------------------------- t0071078 16
--------CCGGATTGTTTAGTGTGCGG---------------------------------------------------------------------------------------------------------------------------------------------------------------------------- t2321848 1
--------CCGGATTGTTTAGTGTGCGGA--------------------------------------------------------------------------------------------------------------------------------------------------------------------------- t1287961 1
--------CCGGATTGTTTAGTGTGCGGAT-------------------------------------------------------------------------------------------------------------------------------------------------------------------------- t1264607 1
--------CCGGATTGTTTAGTGTGCGGATT------------------------------------------------------------------------------------------------------------------------------------------------------------------------- t0188726 6
--------CCGGATTGTTTAGTGTGCGGATTC------------------------------------------------------------------------------------------------------------------------------------------------------------------------ t3191838 1
---------CGGATTGTTTAGTGTGCGGA--------------------------------------------------------------------------------------------------------------------------------------------------------------------------- t3131123 1
---------CGGATTGTTTAGTGTGCGGAT-------------------------------------------------------------------------------------------------------------------------------------------------------------------------- t0160224 7
---------CGGATTGTTTAGTGTGCGGATTCC----------------------------------------------------------------------------------------------------------------------------------------------------------------------- t0777583 2
----------GGATTGTTTAGTGTGCGGA--------------------------------------------------------------------------------------------------------------------------------------------------------------------------- t3186242 1
----------GGATTGTTTAGTGTGCGGAT-------------------------------------------------------------------------------------------------------------------------------------------------------------------------- t0154223 8
----------GGATTGTTTAGTGTGCGGATT------------------------------------------------------------------------------------------------------------------------------------------------------------------------- t0005294 203
-------------TTGTTTAGTGTGCGGATTCCA---------------------------------------------------------------------------------------------------------------------------------------------------------------------- t0155348 7
---------------GTTTAGTGTGCGGATTCCAATG------------------------------------------------------------------------------------------------------------------------------------------------------------------- t2052463 1
----------------------------------------------------------------------------GTATACTTCTACGACTGGATATT----------------------------------------------------------------------------------------------------- t0908808 1
-------------------------------------------------------------------------------------------------------------------GTGGCTTGTGATTTGGCAGCA---------------------------------------------------------------- t2835386 1
-------------------------------------------------------------------------------------------------------------------GTGGCTTGTGATTTGGCAGCATA-------------------------------------------------------------- t0580269 2
----------------------------------------------------------------------------------------------------------------------------------------------------------------------------CGCATGCTAAACAATCCGGAC------- t2770159 1
----------------------------------------------------------------------------------------------------------------------------------------------------------------------------CGCATGCTAAACAATCCGGACA------ t0810710 2
-----------------------------------------------------------------------------------------------------------------------------------------------------------------------------GCATGCTAAACAATCCGGACA------ t2963699 1
//
mireap-plant
TBD-623-m0037 scaffold_1:3391434:3391573:- 140(nt) -46.40(kcal/mol)
ATTCAGTGGCTGGAGTTTGTGGAGAAAAGCATTTCTATTTGGGAGCGTGGCTACTGCTTGATTGCGTGTAGTAAGCAATATTGTGCTCTCTGTTTCCACATTTGGAAATGCAGCCTTCAAAAGATTCCATGTCTCGATTC TBD-623-m0037 13
.....(.(((((((((((.(((((....(((((((((..(((((((...((((((((......))).))))).((((......))))....)))))))....)))))))))...)))))..)))))))).))).).....
**********TGGAGTTTGTGGAGAAAAGCAT************************************************************************************************************ TBD-623-m0037-5p 7
*************************************************************************************************************GCAGCCTTCAAAAGATTCCATG********* TBD-623-m0037-3p 5
----------TGGAGTTTGTGGAGAAAAGCA------------------------------------------------------------------------------------------------------------- t0774900 2
----------TGGAGTTTGTGGAGAAAAGCAT------------------------------------------------------------------------------------------------------------ t0269703 4
-----------GGAGTTTGTGGAGAAAAGCATT----------------------------------------------------------------------------------------------------------- t2383630 1
----------------------------------------------------------------------------------------------------------AATGCAGCCTTCAAAAGATTCCAT---------- t2171854 1
-----------------------------------------------------------------------------------------------------------ATGCAGCCTTCAAAAGATTCCATG--------- t1914371 1
---------------------------------------------------------------------------------------------------------------AGCCTTCAAAAGATTCCATGTCTC----- t0354848 3
------------------------------------------------------------------------------------------------------------------CTTCAAAAGATTCCATGTCTCGAT-- t1271184 1
//
mireap-plant
TBD-623-m0038 scaffold_1:3775273:3775400:- 128(nt) -62.60(kcal/mol)
CCAAGAGATTGTGGTCACCCACTGTTGGATATTAATCCAATGGTTCAAAAAAGTTTTTTAAAAGGAGTGCAAGAGTGAGTGAACCGTTGAATTTACATCCAACGGTGAGTGACCACAAATCTCTTGGA TBD-623-m0038 275
((((((((((((((((((.(((((((((((...(((.((((((((((....(.((((.((.......)).)))).)...)))))))))).)))...))))))))))).)))))))).)))))))))).
**********GTGGTCACCCACTGTTGGATA************************************************************************************************* TBD-623-m0038-5p 263
--AAGAGATTGTGGTCACCCACTG-------------------------------------------------------------------------------------------------------- t3211253 1
--------TTGTGGTCACCCACTGTTGGATA------------------------------------------------------------------------------------------------- t0255234 5
--------TTGTGGTCACCCACTGTTGGATAT------------------------------------------------------------------------------------------------ t0059682 19
--------TTGTGGTCACCCACTGTTGGATATT----------------------------------------------------------------------------------------------- t0266846 4
---------TGTGGTCACCCACTGTTGG---------------------------------------------------------------------------------------------------- t3270384 1
---------TGTGGTCACCCACTGTTGGA--------------------------------------------------------------------------------------------------- t2599167 1
---------TGTGGTCACCCACTGTTGGAT-------------------------------------------------------------------------------------------------- t0195626 6
---------TGTGGTCACCCACTGTTGGATATT----------------------------------------------------------------------------------------------- t0070637 16
----------GTGGTCACCCACTGTTGGA--------------------------------------------------------------------------------------------------- t2268960 1
----------GTGGTCACCCACTGTTGGAT-------------------------------------------------------------------------------------------------- t0873212 2
----------GTGGTCACCCACTGTTGGATA------------------------------------------------------------------------------------------------- t0017135 64
----------GTGGTCACCCACTGTTGGATAT------------------------------------------------------------------------------------------------ t2824521 1
----------GTGGTCACCCACTGTTGGATATT----------------------------------------------------------------------------------------------- t0031672 35
----------GTGGTCACCCACTGTTGGATATTA---------------------------------------------------------------------------------------------- t0021650 51
----------GTGGTCACCCACTGTTGGATATTAA--------------------------------------------------------------------------------------------- t0184103 6
-----------TGGTCACCCACTGTTGGATA------------------------------------------------------------------------------------------------- t0271798 4
-----------TGGTCACCCACTGTTGGATAT------------------------------------------------------------------------------------------------ t0049921 22
-----------TGGTCACCCACTGTTGGATATT----------------------------------------------------------------------------------------------- t1175327 1
-----------TGGTCACCCACTGTTGGATATTA---------------------------------------------------------------------------------------------- t0108335 11
-----------TGGTCACCCACTGTTGGATATTAA--------------------------------------------------------------------------------------------- t0107578 11
-----------TGGTCACCCACTGTTGGATATTAAT-------------------------------------------------------------------------------------------- t1142362 1
------------GGTCACCCACTGTTGGATA------------------------------------------------------------------------------------------------- t2374609 1
--------------TCACCCACTGTTGGATATTA---------------------------------------------------------------------------------------------- t0347078 3
--------------TCACCCACTGTTGGATATTAATC------------------------------------------------------------------------------------------- t2798944 1
-------------------CACTGTTGGATATTAATCCAATGG------------------------------------------------------------------------------------- t3038431 1
----------------------------------------------------GTTTTTTAAAAGGAGTGCAAGAG----------------------------------------------------- t1223846 1
----------------------------------------------------GTTTTTTAAAAGGAGTGCAAGAGT---------------------------------------------------- t1869437 1
-----------------------------------------------------TTTTTTAAAAGGAGTGCAAGAG----------------------------------------------------- t3205223 1
------------------------------------------------------TTTTTAAAAGGAGTGCAAGAGTG--------------------------------------------------- t2731510 1
------------------------------------------------------TTTTTAAAAGGAGTGCAAGAGTGA-------------------------------------------------- t0695149 2
//
mireap-plant
TBD-623-m0039 scaffold_1:5512066:5512260:- 195(nt) -53.59(kcal/mol)
AGAAATGAGAGAAAGAAAGTAGAAGCAGAGATATAATTCGAGGGAGAAGGAGAAATAGATATAGAATGAAAAATTAAAAACTAGAGGCAAACTTTAAAGAATTTTCTTTTTTAAGTTTTAATTCCATGTATTTCTCTCTCTCTCTCTCTCTCTCTCTCTCTCTCTCTCTCTCTCTCTCTCTCTCTCTCTTTTTCC TBD-623-m0039 11
(((...((((((.(((.((.(((((.(((((........((((((((..((((((((.((...((((.((((.(((((((.(((((.....))))).(((....)))))))))).)))).)))).)).))))))))..))))))))........))))))).))))).))).))))))..)))............
**********GAAAGAAAGTAGAAGCAGAGATA****************************************************************************************************************************************************************** TBD-623-m0039-5p 10
----ATGAGAGAAAGAAAGTAGAAGCAG----------------------------------------------------------------------------------------------------------------------------------------------------------------------- t1717491 1
----------GAAAGAAAGTAGAAGCAGAGATA------------------------------------------------------------------------------------------------------------------------------------------------------------------ t0248682 5
------------AAGAAAGTAGAAGCAGAGATATA---------------------------------------------------------------------------------------------------------------------------------------------------------------- t0808896 2
------------AAGAAAGTAGAAGCAGAGATATAA--------------------------------------------------------------------------------------------------------------------------------------------------------------- t2207849 1
-------------AGAAAGTAGAAGCAGAGATATAAT-------------------------------------------------------------------------------------------------------------------------------------------------------------- t0686308 2
//
mireap-plant
TBD-623-m0040 scaffold_1:7318978:7319285:- 308(nt) -110.00(kcal/mol)
TTGGCCAACCTCCATCGGAGTTACTATTCATCCATATCACTATTCATCAAAAGTTCACTATTCACACTCGGAAGATAGTATTCATCTTTGATGCCATAAGTTACTATTCACAAGTACTATTCATCCAAATTTAGTATTCACTTCCATAAGGTAGCATGCGTTATTCGCTATCCTTTTCGGGAAGTTACTATTCATCAACATATTTGACTATTCCTCAACTAGAATACCTTAGTGAGGAATAGTTGAATACGATGATCTGGGTGAAAAGTACATCAGATGAATAGTAACTCTGGTGAAGGTTTTCTAGA TBD-623-m0040 15
((((..(((((.((((((((((((((((((((............(((((((..(..((((((..(.....)..))))))....)..)))))))....................(((((.((((((((....(((((...((((((..((((((((...........)))).))))....))))))))))).(((((....((((..(((((((((((.((((......)))))))))))))))..)))).)))))..)))))))).)))))....)))))))))))))))))))).)))))..)))).
**********TCCATCGGAGTTACTATTCATC************************************************************************************************************************************************************************************************************************************************************************************ TBD-623-m0040-5p 14
----------TCCATCGGAGTTACTATT-----------------------------------------------------------------------------------------------------------------------------------------------------------------------------------------------------------------------------------
----------TCCATCGGAGTTACTATTCAT--------------------------------------------------------------------------------------------------------------------------------------------------------------------------------------------------------------------------------
----------TCCATCGGAGTTACTATTCATC-------------------------------------------------------------------------------------------------------------------------------------------------------------------------------------------------------------------------------
-------------------------------------------------------------------------------------------------------------------------------------------------------------------------------------------------------------------------------------TAGTGAGGAATAGTTGAATACGAT--
//
mireap-plant
TBD-623-m0041 scaffold_1:10249162:10249285:- 124(nt) -41.70(kcal/mol)
AAAGACGAGGAATGAGCCAATTTTGCTAGCTAGTTGCATAAAGTTGATATTGAATTAAGGCAGGGGCTGCGCGAACGCAGGCCCCCACTGCAATAAATTATGACGTTGGCTCTCCTACGTTGAG TBD-623-m0041 10
...((((((((..((((((((.(((.(((.(.((((((.....(((((.....)))))....(((((((((....)))).)))))...)))))).).)))))).)))))))))))).))))...
**********************************************************************************************AAATTATGACGTTGGCTCTC********** TBD-623-m0041-3p 9
---------------------------------------------------------------------------------------CTGCAATAAATTATGACGTTGGCT------------- t1415087 1
----------------------------------------------------------------------------------------------AAATTATGACGTTGGCTCT----------- t2997512 1
----------------------------------------------------------------------------------------------AAATTATGACGTTGGCTCTC---------- t0390153 3
----------------------------------------------------------------------------------------------AAATTATGACGTTGGCTCTCC--------- t0663209 2
-----------------------------------------------------------------------------------------------AATTATGACGTTGGCTCTCCT-------- t1503620 1
------------------------------------------------------------------------------------------------ATTATGACGTTGGCTCTC---------- t1093882 1
------------------------------------------------------------------------------------------------ATTATGACGTTGGCTCTCC--------- t3050184 1
//
mireap-plant
TBD-623-m0042 scaffold_1:10705845:10706136:- 292(nt) -61.25(kcal/mol)
CCCCCTCTTCGTTGATCGATGTGGGATGTTACATGTCTGAAGCGGGCTTATGCTTGGATCAGACTTTATGTATGGTTGGCTTTTTGCCTTTTTTTGTTGATTTTGTTAGACTCACTATATTTTTTTGGACTTCATCGAAAAAGAACTATGCCTAAATTTCTCTGATATGATTTATTGTGCTAATTTTTTGTGTAACTACCCCATTGTAATCTTTATTATTTCAAGTTTAGCCCAAAATTCAAAATTAAGCTTAGATTGAGCACACATTTGTCTCATATTTGATTTTAGGGTA TBD-623-m0042 12
..((((.......(((((((((((((((....((((.((((..(((((...(((((.((((((.((((.(((((((((((.....))).(((((((.(((....(((....................))).))).))))))).)))))))).))))....))))))........(((..(.........)..)))..........................)))))..)))))....)))).......((((.....))))..)))).))))))))).))))))..))))..
**********GTTGATCGATGTGGGATGTTACA******************************************************************************************************************************************************************************************************************************************************************* TBD-623-m0042-5p 11
--------TCGTTGATCGATGTGGGATGTTAC-------------------------------------------------------------------------------------------------------------------------------------------------------------------------------------------------------------------------------
----------GTTGATCGATGTGGGATGTT---------------------------------------------------------------------------------------------------------------------------------------------------------------------------------------------------------------------------------
----------GTTGATCGATGTGGGATGTTA--------------------------------------------------------------------------------------------------------------------------------------------------------------------------------------------------------------------------------
----------GTTGATCGATGTGGGATGTTACA------------------------------------------------------------------------------------------------------------------------------------------------------------------------------------------------------------------------------
-----------TTGATCGATGTGGGATGTTAC-------------------------------------------------------------------------------------------------------------------------------------------------------------------------------------------------------------------------------
------------TGATCGATGTGGGATGTTACAT-----------------------------------------------------------------------------------------------------------------------------------------------------------------------------------------------------------------------------
---------------------------------------------------------------------------------------------------------------------------------------------AGAACTATGCCTAAATTTCTCTGA------------------------------------------------------------------------------------------
//
mireap-plant
TBD-623-m0043 scaffold_1:12697681:12697860:- 180(nt) -42.80(kcal/mol)
ATGTTTAGTTCGATCATGTTGAACCGGATTCAGTGCAATGGCTATAGCAGCCATGTTGTCACAAAAGAGATTCGTTGTGGATGTAGGTTTATACCCAAGTTCAGTAAGCAACTTTCTTAACCAAAGAAGTTCACAAATTCCTTTAGTCATGCCTCTGAACTCGGCTTCTACACTGGATAA TBD-623-m0043 88
.((((((((........((.((((((..(((((.(((.((((.((((((....))))))....((((.((....((((((((....((((((...........))))))....(((((.....)))))))))))))..)))))).)))))))..)))))..))).))).)))))))))).
***************************************************************************************************************************************************CATGCCTCTGAACTCGGCTTCTA********** TBD-623-m0043-3p 87
--------------------------------------------------------------------------------------------------------------------------------------------------TCATGCCTCTGAACTCGGCTTCTA---------- t0684416 2
---------------------------------------------------------------------------------------------------------------------------------------------------CATGCCTCTGAACTCGGCTTCTA---------- t0013403 81
---------------------------------------------------------------------------------------------------------------------------------------------------CATGCCTCTGAACTCGGCTTCTAC--------- t1065920 1
----------------------------------------------------------------------------------------------------------------------------------------------------ATGCCTCTGAACTCGGCTTCTA---------- t2374397 1
-----------------------------------------------------------------------------------------------------------------------------------------------------TGCCTCTGAACTCGGCTTCTA---------- t1885362 1
-----------------------------------------------------------------------------------------------------------------------------------------------------TGCCTCTGAACTCGGCTTCTACAC------- t2117078 1
-------------------------------------------------------------------------------------------------------------------------------------------------------CCTCTGAACTCGGCTTCTACACT------ t1797628 1
//
mireap-plant
TBD-623-m0044 scaffold_1:12844116:12844410:- 295(nt) -50.20(kcal/mol)
TGATCCAATTGATATTGGATTGGATGATTGGTTTTGATAATGAAAAAAAAAGACGATAATGAAATATAAAGCATTTATCGTTAGGTATTATCTAATCAAACATATTAATAGACGTAAATATAAATTATAAATGAAATATTAGAGAAAATTGTTTTGATTCTATAATATATTATTATAGAACATAACTCCATCAAATGACTTAAAATGTTTAGAAAATTTTTCAATTACAAATACATACTCGAACAAATCCTCTAATCCAATCCAATCATGTCGCCAAATCATCGAAACCGATTAA TBD-623-m0044 12
..........(((((((((((((((....((.((((....(((((((....((((((((((..........)).))))))))........(((((.((......((((((..(((..(((.....)))..)))...))))))........(((.((.((((((((((...)))))))))))).)))...................)).)))))...)))))))..........(......)..)))).))....))))))))))...)))))........((((....))))...
**********GATATTGGATTGGATGATTGGTT********************************************************************************************************************************************************************************************************************************************************************** TBD-623-m0044-5p 12
---------TGATATTGGATTGGATGATTGGTT------------------------------------------------------------------------------------------------------------------------------------------------------------------------------------------------------------------------------
----------GATATTGGATTGGATGATT----------------------------------------------------------------------------------------------------------------------------------------------------------------------------------------------------------------------------------
----------GATATTGGATTGGATGATTGGTT------------------------------------------------------------------------------------------------------------------------------------------------------------------------------------------------------------------------------
----------GATATTGGATTGGATGATTGGTTT-----------------------------------------------------------------------------------------------------------------------------------------------------------------------------------------------------------------------------
-------------ATTGGATTGGATGATTGGTTT-----------------------------------------------------------------------------------------------------------------------------------------------------------------------------------------------------------------------------
//
mireap-plant
TBD-623-m0045 scaffold_1:13101919:13102073:- 155(nt) -38.20(kcal/mol)
ATAACGTCGTTGTCTATTTCAGTACGTCGTGTAAAATTTTATAATACGTCGTTTTGTTATACATAACCGTCGTGTGTTTTTTTGTGCTGACTTGTTTATATTATTTTATATATTTAGGTACTTACACGATGTTTTGAAACAAGCAAATATGTGCA TBD-623-m0045 11
...((((..(((..(.((((((.(((((((((((.........(((((.((((.((.....)).)).)).)))))..............(((((..(((((......)))))..)))))..))))))))))).)))))).)..)))..))))...
**********TGTCTATTTCAGTACGTCGTGTA************************************************************************************************************************** TBD-623-m0045-5p 11
----------TGTCTATTTCAGTACGTCGTGTA-------------------------------------------------------------------------------------------------------------------------- t0127986 9
----------TGTCTATTTCAGTACGTCGTGTAA------------------------------------------------------------------------------------------------------------------------- t2901263 1
------------TCTATTTCAGTACGTCGTGTAA------------------------------------------------------------------------------------------------------------------------- t1478449 1
//
mireap-plant
TBD-623-m0046 scaffold_1:13471613:13471700:- 88(nt) -28.30(kcal/mol)
TTCCACCCTCCAAAATACATGGGTTGGAGAAGATTTGTGGACTCAAAACTCATAATTTGGCTTTCCACCCATTAGGTTGGAGATGGCC TBD-623-m0046 23
..(((..((((((..((.((((((.(((((.((.((((((.........)))))).))...)))))))))))))..)))))).)))..
**********CAAAATACATGGGTTGGAGAAGA******************************************************* TBD-623-m0046-5p 22
---------CCAAAATACATGGGTTGGAGAAG-------------------------------------------------------- t1577850 1
---------CCAAAATACATGGGTTGGAGAAGA------------------------------------------------------- t0972425 1
----------CAAAATACATGGGTTGGAGA---------------------------------------------------------- t1040732 1
----------CAAAATACATGGGTTGGAGAA--------------------------------------------------------- t0232071 5
----------CAAAATACATGGGTTGGAGAAG-------------------------------------------------------- t0332358 4
----------CAAAATACATGGGTTGGAGAAGA------------------------------------------------------- t0212318 6
----------CAAAATACATGGGTTGGAGAAGAT------------------------------------------------------ t0314008 4
--------------------------------------GGACTCAAAACTCATAATTTGGCT-------------------------- t1502158 1
//
mireap-plant
TBD-623-m0047 scaffold_1:15545692:15545842:- 151(nt) -36.90(kcal/mol)
TAGGAGAGCCAATTTTCCAACATCAATTATGGTTTTTGTTCTTGTTCATTGTGCTTATATGTTAATATGCTAGTTTGAATGATTGATCACTATTAAGGCTTGCATGTTAGCCATCTTGGTTTGAATTAAGAGTAGACACCATGCTTTAATT TBD-623-m0047 10
..((((((....)))))).........((((((.((((((((((((((....(((.....((((((((((.(((((.((((.........)))).))))).))))))))))......))).)))).)))))))))).))))))........
*************************************************************************************************************************TGAATTAAGAGTAGACACCA********** TBD-623-m0047-3p 9
--------------------------------------------------------------------------------------------------------------------TGGTTTGAATTAAGAGTAGACA------------- t3170438 1
-----------------------------------------------------------------------------------------------------------------------TTTGAATTAAGAGTAGACACCATG-------- t1953035 1
------------------------------------------------------------------------------------------------------------------------TTGAATTAAGAGTAGACACCATG-------- t0635171 2
------------------------------------------------------------------------------------------------------------------------TTGAATTAAGAGTAGACACCATGC------- t2929738 1
-------------------------------------------------------------------------------------------------------------------------TGAATTAAGAGTAGACACCA---------- t0461301 3
-------------------------------------------------------------------------------------------------------------------------TGAATTAAGAGTAGACACCAT--------- t0632868 2
//
mireap-plant
TBD-623-m0048 scaffold_1:18817060:18817180:- 121(nt) -19.49(kcal/mol)
AGGGTGTATTCAATTAGGATTATAAAGCGTTTAATTTTTTTTTTTAAAATCCGGGTGTATTCAATTTGGATTTATACAAACTTTAAAAGAGGTTTTACAAGTCTAGGTGTATTCAATTCTG TBD-623-m0048 7
(((((..((.((.((((..((.((((((.(((..............((((((((((.......))))))))))..............))).)))))).))..)))).)).))...))))).
**********CAATTAGGATTATAAAGCGTTTA**************************************************************************************** TBD-623-m0048-5p 7
----------CAATTAGGATTATAAAGCGTTTA---------------------------------------------------------------------------------------- t0261745 5
----------CAATTAGGATTATAAAGCGTTTAA--------------------------------------------------------------------------------------- t1305023 1
-------------TTAGGATTATAAAGCGTTTAA--------------------------------------------------------------------------------------- t1678177 1
//
mireap-plant
TBD-623-m0049 scaffold_1:19654130:19654361:- 232(nt) -49.12(kcal/mol)
AAATTAATGTTCTAGAATTTGTAAACTAACACGACGCAATATTACTAACCCGAGGAAATTATAAATAGATTTTGCTTTCCCGAATAAATTTTAAATTAATTCAGTTTGAAACAACGACGGTTTTTTGTTATGCCGTCGTTTTTAACTAACACGACGCAATATTTGTTTTGCGACGTGGAATCTTTTCATTTAACGTCGATATATTTATATTTTCCGTCGTTATACATTAATT TBD-623-m0049 12
.(((((((((..((((((((((.............)))).))).)))...((((((((.((((((((...((.((......((((.(((.....))).))))....(((((.(((((((((..........))))))))).........((((.(((((........))))).))))......)))))......)).))..)))))))).))))).)))....)))))))))
*******************************************************************************************************************************************************************************************************TATATTTATATTTTCCGTCGTTA********** TBD-623-m0049-3p 12
------------------------------------------------------------------------------------------------------------------------------------------------------------------------------------------------------ATATATTTATATTTTCCGTCGTTA---------- t2036362 1
-------------------------------------------------------------------------------------------------------------------------------------------------------------------------------------------------------TATATTTATATTTTCCGTCGTTA---------- t0100408 11
//
mireap-plant
TBD-623-m0050 scaffold_1:19743091:19743252:- 162(nt) -26.46(kcal/mol)
GTTTGAAATTTTTTGTTTGTTTAGGGTATTTATGTCTTTACATGAACTAAAATGACAATAAATCATAAAAACTTAATTTAATTCCCAAAGACTGACGTCTCATTCTAATTTACACGTCTCATATGTATAAGAGTGCTGCTAAACAAACCCTAAATTAACTGA TBD-623-m0050 21
......(((((...(((((((((((((((((..((((((....(((.((((((((.......))))..........)))).)))..)))))).(((((...............)))))............))))))).))))))))))...)))))......
*********************************************************************************************************************************AGAGTGCTGCTAAACAAACCCTA********** TBD-623-m0050-3p 20
------------------------------------------------------------------------------------CCAAAGACTGACGTCTCATTCTA------------------------------------------------------- t2474736 1
--------------------------------------------------------------------------------------------------------------------------------AAGAGTGCTGCTAAACAAACCCTA---------- t0571440 2
---------------------------------------------------------------------------------------------------------------------------------AGAGTGCTGCTAAACAAACCCTA---------- t0112461 10
---------------------------------------------------------------------------------------------------------------------------------AGAGTGCTGCTAAACAAACCCTAA--------- t0138673 8
//
mireap-plant
TBD-623-m0051 scaffold_1:20071363:20071567:- 205(nt) -65.70(kcal/mol)
TATCCAGACCGGATTGTTTAGTGTGCGGATTTCAATGTTTGCAGCTGTGTTTTATTGTAAAAAATGATTTGAAGATGTATATACTTATGCAGCACCGACTGGATATTTTTATGTAGCAATGTAGTGGCTTGATTTGGCAGCGTATATAAGAGGAGAAAACTGAAGAAACATTGAGGTCTGCATGCTAAACAATCCGAACATCCCG TBD-623-m0051 230
.........(((((((((((((((((((((((((((((((.((((.((((.(((((......)))))........((((((....)))))))))).).)))....((((((((((((.........(((......))).)).)))))))))).............))))))))))))))))))))))))))))))).........
**********GGATTGTTTAGTGTGCGGATT****************************************************************************************************************************************************************************** TBD-623-m0051-5p 230
--------CCGGATTGTTTAGTGTGCGG--------------------------------------------------------------------------------------------------------------------------------------------------------------------------------- t2321848 1
--------CCGGATTGTTTAGTGTGCGGA-------------------------------------------------------------------------------------------------------------------------------------------------------------------------------- t1287961 1
--------CCGGATTGTTTAGTGTGCGGAT------------------------------------------------------------------------------------------------------------------------------------------------------------------------------- t1264607 1
--------CCGGATTGTTTAGTGTGCGGATT------------------------------------------------------------------------------------------------------------------------------------------------------------------------------ t0188726 6
---------CGGATTGTTTAGTGTGCGGA-------------------------------------------------------------------------------------------------------------------------------------------------------------------------------- t3131123 1
---------CGGATTGTTTAGTGTGCGGAT------------------------------------------------------------------------------------------------------------------------------------------------------------------------------- t0160224 7
----------GGATTGTTTAGTGTGCGGA-------------------------------------------------------------------------------------------------------------------------------------------------------------------------------- t3186242 1
----------GGATTGTTTAGTGTGCGGAT------------------------------------------------------------------------------------------------------------------------------------------------------------------------------- t0154223 8
----------GGATTGTTTAGTGTGCGGATT------------------------------------------------------------------------------------------------------------------------------------------------------------------------------ t0005294 203
----------GGATTGTTTAGTGTGCGGATTT----------------------------------------------------------------------------------------------------------------------------------------------------------------------------- t2946822 1
//
mireap-plant
TBD-623-m0052 scaffold_1:21464228:21464463:- 236(nt) -59.70(kcal/mol)
TCCAACTATTTTTAAGAGTATTTTAGTCTTTTTATTTTCAAGAGTATTTTAAAAATTGAAATTTCATTATAAAAAAATTATGAAAAGACCCTTGAAAATTATAAAAATTATATATCTTTTCACATTTAACCCCCATCCATTTTTGCATTTAAGCTTTATTTTTTTAATAATAATTTTTTTCATTTTAAAAATATCTTTGAAAATAAAAAGACTAAAATACCCTTGAAAATAAATGG TBD-623-m0052 355
.(((..((((((((((.((((((((((((((((((((((((..(((((((.(((((.((((....(((((((((((((..((((((((....(((............)))....))))))))......................((......))...)))))))).)))))......))))))))).)))))))..)))))))))))))))))))))))).))))))))))..)))
**************************************************************************************************************************************************************************************************************AAAGACTAAAATACCCTTGA********** TBD-623-m0052-3p 355
------------------------------------------------------------------------------------------------------------------------------------------------------------------------------------------------------------AAAAAGACTAAAATACCCTTGA---------- t2934022 1
------------------------------------------------------------------------------------------------------------------------------------------------------------------------------------------------------------AAAAAGACTAAAATACCCTTGAAA-------- t3105219 1
-------------------------------------------------------------------------------------------------------------------------------------------------------------------------------------------------------------AAAAGACTAAAATACCCTTGAA--------- t0347254 3
--------------------------------------------------------------------------------------------------------------------------------------------------------------------------------------------------------------AAAGACTAAAATACCCTTG----------- t0742538 2
--------------------------------------------------------------------------------------------------------------------------------------------------------------------------------------------------------------AAAGACTAAAATACCCTTGA---------- t0003182 331
--------------------------------------------------------------------------------------------------------------------------------------------------------------------------------------------------------------AAAGACTAAAATACCCTTGAA--------- t0116980 10
--------------------------------------------------------------------------------------------------------------------------------------------------------------------------------------------------------------AAAGACTAAAATACCCTTGAAA-------- t0433031 3
--------------------------------------------------------------------------------------------------------------------------------------------------------------------------------------------------------------AAAGACTAAAATACCCTTGAAAA------- t2612143 1
---------------------------------------------------------------------------------------------------------------------------------------------------------------------------------------------------------------AAGACTAAAATACCCTTGAA--------- t0389100 3
//
mireap-plant
TBD-623-m0053 scaffold_1:23854918:23855220:- 303(nt) -92.20(kcal/mol)
ACAAGTAAGCTTCTTTGACTGTGGTGGGATGGCAGTTGGCATCTGCATGTCACATAAGATAGCTGATACCTCCACCATGATCAACTTCATCAACGACTGGGCAGCAGTGGCCCGTGACAACAAAAAATGTGATCAATATGTACCATCTCCTGAGTTCATCTCAGCAACTGTCTTTCCCCGATGTGATCTGCCACTGTCGCCAGAAGCCATGATTGAGAAAAGCAATTGTGTGACCAAAAGATTTGTGTTTGATGCAACAAAGATTGCTGCCCTCAAAGCCATAGTCACGGAAAAATTGCAAAA TBD-623-m0053 18
....((((..((((.((((((((((..((.((((((..(((((.(((((((((((((....(((.....(((...((((.....((((..((.....))(((.((((((((..((....)).........(((((..............(((((.....))))).....(((.......))).))))).)))))))).))).)))).))))...)))...)))..)))))))))..........))))..)))))..........)))))).))...)))))))))).))))...))))....
**********TTCTTTGACTGTGGTGGGATG******************************************************************************************************************************************************************************************************************************************************************************** TBD-623-m0053-5p 18
----------TTCTTTGACTGTGGTGGGA----------------------------------------------------------------------------------------------------------------------------------------------------------------------------------------------------------------------------------
----------TTCTTTGACTGTGGTGGGATG--------------------------------------------------------------------------------------------------------------------------------------------------------------------------------------------------------------------------------
-----------TCTTTGACTGTGGTGGGATGG-------------------------------------------------------------------------------------------------------------------------------------------------------------------------------------------------------------------------------
-----------TCTTTGACTGTGGTGGGATGGCA-----------------------------------------------------------------------------------------------------------------------------------------------------------------------------------------------------------------------------
//
mireap-plant
TBD-623-m0054 scaffold_1:27061737:27061871:- 135(nt) -61.50(kcal/mol)
TTCTGCGAGAAATATTTTCTACGATTAACACAACGTCAATATCTACTAGCTGCTTGGTTGTCGGAGATGGTGCTTTCAAGGTATGATTTAGTTTCTATTGATGTTGTGTTAATCGTAGAAAATATTCTCGCAAAA TBD-623-m0054 19
...((((((((.(((((((((((((((((((((((((((((...((((.((((......).))).(((.(((((.....))))).)))))))...)))))))))))))))))))))))))))))))))))))...
********************************************************************************************************TGTGTTAATCGTAGAAAATAT********** TBD-623-m0054-3p 19
-------------------------------------------------------------------------------------------------------TTGTGTTAATCGTAGAAAATA----------- t0135832 9
--------------------------------------------------------------------------------------------------------TGTGTTAATCGTAGAAAAT------------ t1967476 1
--------------------------------------------------------------------------------------------------------TGTGTTAATCGTAGAAAATAT---------- t0126610 9
//
mireap-plant
TBD-623-m0055 scaffold_1:27613752:27613965:- 214(nt) -91.31(kcal/mol)
ATATACCATTAGTTGGGGCCCACAACCAGTTGTGGGGTCAAGTATGTGATGCTTACTAAAGCCTCATGCTCAACCTCAACATTCTTGTGGCTTTTCATACTCGCCTTTTACTTCTCCTCCTCCTAGTGTTTTTGTTCCTCTTCGTTATCCTTCTTTTTCGGTAACCATCACAGACCTGACCCCACAACTGGTTGTGGGCCCAACCAGTGGTATA TBD-623-m0055 63
.(((((((((.((((((.((((((((((((((((((((((.((.(((((((.(((((((((((.((...................)).))))))..............((((............))))...............................))))).))))))).)).)))))))))))))))))))))))))))).)))))))))
***************************************************************************************************************************************************************************************ACAACTGGTTGTGGGCCCAAC********** TBD-623-m0055-3p 63
--------------------------------------------------------------------------------------------------------------------------------------------------------------------------------------CACAACTGGTTGTGGGCCCAA----------- t0089244 13
--------------------------------------------------------------------------------------------------------------------------------------------------------------------------------------CACAACTGGTTGTGGGCCCAAC---------- t0145988 8
---------------------------------------------------------------------------------------------------------------------------------------------------------------------------------------ACAACTGGTTGTGGGCCCAA----------- t0291890 4
---------------------------------------------------------------------------------------------------------------------------------------------------------------------------------------ACAACTGGTTGTGGGCCCAAC---------- t0030330 37
------------------------------------------------------------------------------------------------------------------------------------------------------------------------------------------ACTGGTTGTGGGCCCAAC---------- t1298747 1
//
mireap-plant
TBD-623-m0056 scaffold_1:32793066:32793156:- 91(nt) -20.54(kcal/mol)
ATATTTATAATCTCGACCGTTAGATTACATTTATATTGCATTTTAAATCTACCAAAATGAATGCAATCCAACGTCCGAAATTAGAAATATG TBD-623-m0056 7
((((((.((((.(((..((((.((((.(((((((.(((..............))).))))))).)))).))))..))).)))).)))))).
**********TCTCGACCGTTAGATTACATTTA********************************************************** TBD-623-m0056-5p 7
--------AATCTCGACCGTTAGATTACA-------------------------------------------------------------- t1134526 1
--------AATCTCGACCGTTAGATTACATTT----------------------------------------------------------- t2781469 1
----------TCTCGACCGTTAGATTACATTTA---------------------------------------------------------- t0215710 5
//
mireap-plant
TBD-623-m0057 scaffold_1:39970012:39970279:- 268(nt) -49.74(kcal/mol)
ACTTTTCTGTTAAATGCAGGGACAAAATGATATTTTTGTATCAAAATTAATTAAAATATGAATAAAAAAATTAAAGAAATTAAAATTAAACTCTCTCTCTCCCCTTTTATCCCGATTTCTACTCCTCCAAAACTTAAATAAATTTTTTTTGGGTTGATTTTTTATTTGATTTTCTTTTATTGTTATTTTAAAGATATGATTTTTTATTATTATTTTTTGTTTTAATATAAAAATACCATTTTGCTCCTGAATTTAACATAAAAAAGTT TBD-623-m0057 12
((((((.((((((((.((((..(((((((.(((((((((((.(((((...((((((((..(((((((((((((((......((((((((........................(....).......((((((..............)))))).))))))))...))))))))..)))))))..))))))))....(((((.....)))))........))))).))))))))))).)))))))..)))).))))))))...)))))).
**********TAAATGCAGGGACAAAATGAT********************************************************************************************************************************************************************************************************************************************* TBD-623-m0057-5p 11
---------TTAAATGCAGGGACAAAATGAT--------------------------------------------------------------------------------------------------------------------------------------------------------------------------------------------------------------------------------
---------TTAAATGCAGGGACAAAATGATAT------------------------------------------------------------------------------------------------------------------------------------------------------------------------------------------------------------------------------
----------TAAATGCAGGGACAAAATGAT--------------------------------------------------------------------------------------------------------------------------------------------------------------------------------------------------------------------------------
----------TAAATGCAGGGACAAAATGATAT------------------------------------------------------------------------------------------------------------------------------------------------------------------------------------------------------------------------------
------------AATGCAGGGACAAAATGATAT------------------------------------------------------------------------------------------------------------------------------------------------------------------------------------------------------------------------------
------------AATGCAGGGACAAAATGATATTT----------------------------------------------------------------------------------------------------------------------------------------------------------------------------------------------------------------------------
----------------------------------------------------------------------------------------------------------------------------------------------------------------------------------------------------------------------------------------ATACCATTTTGCTCCTGAATTTA
//
mireap-plant
TBD-623-m0058 scaffold_1:40983128:40983415:- 288(nt) -63.25(kcal/mol)
ACCAATTAAAAAATGACAAGTGGCTAGTTTTGGGGTTTTCCCTCCAAATAGGCTTTATATGGGTAATTGTAAGGTAATTCGCGAAAAACAGAAATAACTATGCATAAATCATGTACTTATATAATCTAGGTTTTGTTTTGCTTTTTTTTTTTTTTTTTTTTGTTTTTTTTCGGCGAAAATATAATCTGGGTAAATTAAGGACCTGAAAAGATTAATTTGTAAATTTTAACGTATAGTTCTGTCGGGTTACCACAAACTTTCCATTTTTTACTTTTTTGATGAAATGGG TBD-623-m0058 59
.(((((((((((((((.((((((..(((((.((((....))))(((.((((...)))).)))..........(((((((((......(((((....(((((((.....(((.((.((((....(((((((((...(((((((.............................)))))))....)))))))))....)))).)).))).((((((........))))))...)))))))))))))))))))))..)))))..)))))).))).)))))))))....))).
**********AAATGACAAGTGGCTAGTTTT***************************************************************************************************************************************************************************************************************************************************************** TBD-623-m0058-5p 59
---------AAAATGACAAGTGGCTAGTTT---------------------------------------------------------------------------------------------------------------------------------------------------------------------------------------------------------------------------------
----------AAATGACAAGTGGCTAGTTT---------------------------------------------------------------------------------------------------------------------------------------------------------------------------------------------------------------------------------
----------AAATGACAAGTGGCTAGTTTT--------------------------------------------------------------------------------------------------------------------------------------------------------------------------------------------------------------------------------
-----------AATGACAAGTGGCTAGTTTTG-------------------------------------------------------------------------------------------------------------------------------------------------------------------------------------------------------------------------------
------------ATGACAAGTGGCTAGTTTTGG------------------------------------------------------------------------------------------------------------------------------------------------------------------------------------------------------------------------------
------------ATGACAAGTGGCTAGTTTTGGGGT---------------------------------------------------------------------------------------------------------------------------------------------------------------------------------------------------------------------------
-------------TGACAAGTGGCTAGTTTTGGG-----------------------------------------------------------------------------------------------------------------------------------------------------------------------------------------------------------------------------
-------------TGACAAGTGGCTAGTTTTGGGGTT--------------------------------------------------------------------------------------------------------------------------------------------------------------------------------------------------------------------------
//
mireap-plant
TBD-623-m0059 scaffold_1:41019402:41019528:- 127(nt) -79.00(kcal/mol)
GCGCCTGATCAGCGCTTCTATCTCTTCCTTTAGCTGGTAGCAGTCATCTGTATGATGGCTGTAATCTCGGTGATATTTGCACGCACTGGTACCAGATGAAGGAAGAGATAGAAGCGCTAATCAGGCG TBD-623-m0059 723
.((((((((.((((((((((((((((((((((.(((((((((((((((.....))))))))).....(((((...........))))).)))))).)))))))))))))))))))))).))))))))
*************GCTTCTATCTCTTCCTTTAGC********************************************************************************************* TBD-623-m0059-5p 1
************************************************************************************************TGAAGGAAGAGATAGAAGCGC********** TBD-623-m0059-3p 710
--GCCTGATCAGCGCTTCTATCTC------------------------------------------------------------------------------------------------------- t1728078 1
----------AGCGCTTCTATCTCTTCCTTTAGC--------------------------------------------------------------------------------------------- t1607381 1
------------------------------------------------------------------------------------ACTGGTACCAGATGAAGGAAGAG-------------------- t3005203 1
------------------------------------------------------------------------------------ACTGGTACCAGATGAAGGAAGAGA------------------- t0866613 2
--------------------------------------------------------------------------------------TGGTACCAGATGAAGGAAGAG-------------------- t1046011 1
------------------------------------------------------------------------------------------ACCAGATGAAGGAAGAGATAG---------------- t2358968 1
------------------------------------------------------------------------------------------ACCAGATGAAGGAAGAGATAGA--------------- t2414985 1
------------------------------------------------------------------------------------------ACCAGATGAAGGAAGAGATAGAAG------------- t1752444 1
--------------------------------------------------------------------------------------------CAGATGAAGGAAGAGATAGAAG------------- t0752004 2
--------------------------------------------------------------------------------------------CAGATGAAGGAAGAGATAGAAGC------------ t2294061 1
----------------------------------------------------------------------------------------------GATGAAGGAAGAGATAGAAGCGCT--------- t0227919 5
-----------------------------------------------------------------------------------------------ATGAAGGAAGAGATAGAAGCGC---------- t2276183 1
-----------------------------------------------------------------------------------------------ATGAAGGAAGAGATAGAAGCGCTA-------- t0483985 3
------------------------------------------------------------------------------------------------TGAAGGAAGAGATAGAAGC------------ t1874735 1
------------------------------------------------------------------------------------------------TGAAGGAAGAGATAGAAGCG----------- t2956529 1
------------------------------------------------------------------------------------------------TGAAGGAAGAGATAGAAGCGC---------- t0001676 612
------------------------------------------------------------------------------------------------TGAAGGAAGAGATAGAAGCGCT--------- t0132395 9
------------------------------------------------------------------------------------------------TGAAGGAAGAGATAGAAGCGCTA-------- t0366403 3
------------------------------------------------------------------------------------------------TGAAGGAAGAGATAGAAGCGCTAA------- t0020049 55
-------------------------------------------------------------------------------------------------GAAGGAAGAGATAGAAGCGC---------- t0907545 1
-------------------------------------------------------------------------------------------------GAAGGAAGAGATAGAAGCGCTAAT------ t0956298 1
--------------------------------------------------------------------------------------------------AAGGAAGAGATAGAAGCGC---------- t2430069 1
--------------------------------------------------------------------------------------------------AAGGAAGAGATAGAAGCGCTA-------- t1085458 1
--------------------------------------------------------------------------------------------------AAGGAAGAGATAGAAGCGCTAA------- t1675434 1
--------------------------------------------------------------------------------------------------AAGGAAGAGATAGAAGCGCTAAT------ t0650045 2
---------------------------------------------------------------------------------------------------AGGAAGAGATAGAAGCGCTAA------- t0138928 8
---------------------------------------------------------------------------------------------------AGGAAGAGATAGAAGCGCTAATC----- t0595376 2
---------------------------------------------------------------------------------------------------AGGAAGAGATAGAAGCGCTAATCA---- t0379864 3
-----------------------------------------------------------------------------------------------------GAAGAGATAGAAGCGCTAATCAGG-- t2136817 1
//
mireap-plant
TBD-623-m0060 scaffold_1:45433726:45433827:- 102(nt) -39.30(kcal/mol)
AGGATCATGATAGGGTCAATGTATGAGTCGAGAAGTAGGTCGAAATTTCATATCCTGATTTTAATCTCATCTCAACTCATATGTTGACTCAATCTCGATTAT TBD-623-m0060 18
..((((..(((.((((((((((((((((.((((.(.((((..(((((.........)))))..))))).)))).)))))))))))))))).)))..))))..
**********TAGGGTCAATGTATGAGTCGAG********************************************************************** TBD-623-m0060-5p 15
************************************************************************CAACTCATATGTTGACTCAATC******** TBD-623-m0060-3p 3
---------ATAGGGTCAATGTATGAGTCG------------------------------------------------------------------------ t0269453 4
----------TAGGGTCAATGTATGAGTCGAG---------------------------------------------------------------------- t0149756 8
-----------AGGGTCAATGTATGAGTCGAG---------------------------------------------------------------------- t2451251 1
-----------AGGGTCAATGTATGAGTCGAGA--------------------------------------------------------------------- t1353594 1
------------GGGTCAATGTATGAGTCGAG---------------------------------------------------------------------- t2129613 1
-------------------------------------------------------------------------AACTCATATGTTGACTCAA---------- t3325308 1
-------------------------------------------------------------------------AACTCATATGTTGACTCAATC-------- t2233538 1
---------------------------------------------------------------------------CTCATATGTTGACTCAATCTCG----- t2960305 1
//
mireap-plant
TBD-623-m0061 scaffold_1:45948310:45948450:- 141(nt) -53.40(kcal/mol)
TTTCAAATAGTATAGCTGGGCGGCTATACTCTATTTTGATTTTTTTTTTATAAACATGTGCTGACAAGTGGCTCCAAATGGTTGGGGGACCTTTTTTGTATTAAAAATTGTATAGCCGCCCGGCTATACTCTATTTTGAAT TBD-623-m0061 7
.((((((.(((((((((((((((((((((........(((((((....((((((.....(((....)))..((((((....)))))).......))))))..))))))))))))))))))))))))))))....)))))).
**********TATAGCTGGGCGGCTATACTCTA************************************************************************************************************ TBD-623-m0061-5p 7
----------TATAGCTGGGCGGCTATACTCTA------------------------------------------------------------------------------------------------------------ t0286850 4
----------TATAGCTGGGCGGCTATACTCTAT----------------------------------------------------------------------------------------------------------- t0480268 3
//
mireap-plant
TBD-623-m0062 scaffold_1:46800330:46800538:- 209(nt) -49.00(kcal/mol)
TACATTTTGGTCATTGTACACAGATTGGGCAAAAGCTGTCTTGCCCAACCCTCCCATCCCTACAATGGGGATCACCAATTGATGACCACTCTCACTTTTCAACATGCTAAGTACTTTATTTTTTTCCTCTTCACGACCAATTATGGTAGACACGTTGACAAAGGAAGTGGTTTTGGATCGTTCAATTTGTTCGGTGCCTCTTACTGTGC TBD-623-m0062 67
((((....((.(((((...(((((((((((....((......))...........((((((.....))))))..((((.....(((((((.((.(((((((((.(((...)))......................((((....))))......))))).)))))))))))))))))...))))))))))).)))))))......)))).
**********TCATTGTACACAGATTGGGCA********************************************************************************************************************************************************************************** TBD-623-m0062-5p 65
************************************************************************************************************************************************************************************TTCAATTTGTTCGGTGCCT********** TBD-623-m0062-3p 1
-------TGGTCATTGTACACAGATTGGGCA---------------------------------------------------------------------------------------------------------------------------------------------------------------------------------- t3045462 1
---------GTCATTGTACACAGATTGGGC----------------------------------------------------------------------------------------------------------------------------------------------------------------------------------- t0914113 1
----------TCATTGTACACAGATTGGGCA---------------------------------------------------------------------------------------------------------------------------------------------------------------------------------- t0017963 61
----------TCATTGTACACAGATTGGGCAA--------------------------------------------------------------------------------------------------------------------------------------------------------------------------------- t1338217 1
-----------CATTGTACACAGATTGGGCA---------------------------------------------------------------------------------------------------------------------------------------------------------------------------------- t3290109 1
-------------------------------------------------------------------------------------------------------------------------------------------------------ACGTTGACAAAGGAAGTGGTT------------------------------------- t1639574 1
---------------------------------------------------------------------------------------------------------------------------------------------------------------------------------TCGTTCAATTTGTTCGGTGCC----------- t0977787 1
//
mireap-plant
TBD-623-m0063 scaffold_2:406503:406782:+ 280(nt) -122.80(kcal/mol)
AGTGCTAACGTGGCATATATGGGACCCACTTTTTTGTTTAATTGAAATAAAATATTATTAAAAGACAATGGGGAGGAGCTGGGCAGCGGCAGTGGAGTTTGAGCAATTGAGTTTTTCCCAGAGAGAGAGAGAGAGTGATAGAGCGATAGTTTTTCTATTTTCTGGCTTTTTCGGTTTTTTAATATTTAATAATTATTTATTAAATTTAATTATAGTTTTTAATAATATTTTATTTCAATTAAACAAAAAAGTGGGTTCCACATGCGCCATGTCAGCACTT TBD-623-m0063 6
((((((.(((((((.(((.(((((((((((((((((((((((((((((((((((((((((((.(((....((((((((((.((..((..(((......))).))..)).)))))))))).(((((((..((((((((..(((((....)))))..))))))))..)))))))......((((.(((((((((....))))))))))))).....)))))))))))))))))))))))))))))))))))))))))))))).))).))))))).)))))).
**********TGGCATATATGGGACCCACTTT******************************************************************************************************************************************************************************************************************************************************** TBD-623-m0063-5p 6
----------TGGCATATATGGGACCCACTT--------------------------------------------------------------------------------------------------------------------------------------------------------------------------------------------------------------------------------
----------TGGCATATATGGGACCCACTTT-------------------------------------------------------------------------------------------------------------------------------------------------------------------------------------------------------------------------------
//
mireap-plant
TBD-623-m0064 scaffold_2:2899244:2899328:+ 85(nt) -42.10(kcal/mol)
GATTTGCTCGTCACATTCTTTCCTACCTTACTTTCACCGGTGTGTGATGTGATAGTATGGCAGGAAAGAATGTGATGAGTATTTG TBD-623-m0064 250
....((((((((((((((((((((.((.((((.((((...........)))).)))).)).))))))))))))))))))))....
*******************************************************TATGGCAGGAAAGAATGTGA********** TBD-623-m0064-3p 248
--TTTGCTCGTCACATTCTTTCC-------------------------------------------------------------- t2791797 1
--------------------------------------------TGATGTGATAGTATGGCAGG--------------------- t3208948 1
-------------------------------------------------------TATGGCAGGAAAGAATGTGA---------- t0006194 173
-------------------------------------------------------TATGGCAGGAAAGAATGTGAT--------- t0017849 61
-------------------------------------------------------TATGGCAGGAAAGAATGTGATG-------- t0116797 10
-------------------------------------------------------TATGGCAGGAAAGAATGTGATGA------- t2825453 1
-------------------------------------------------------TATGGCAGGAAAGAATGTGATGAG------ t0489352 3
//
mireap-plant
TBD-623-m0065 scaffold_2:4434059:4434399:+ 341(nt) -126.80(kcal/mol)
GAGACCTTTCACGCAGACCAAAGACCCAACATGAAGAATATATGATGTGTATAAATTCTATTTTCTTGTCTTTTTTTTTTTCCCTTAATCCAAAAGACTAGATTAAGAAGAAAAAAAAAACAAGAAAACCCAAACCATGTTGAATGGAGCATTGAAAGCACGAGTTTGAAGGAATTGTTGATGAGTTCTTAAAATCCATATCAAAACTCAGGATACCATACCCTTTTATCATCGAAATCTCACGAGCTCAACAACTAGTTCACGTTGGGCCTTCTTCTTCAACTGACGATGGTGAGTCTTCCTCTTCATGTTGGGTCGTTTGGTCTGCGTGAAAGGTCTCC TBD-623-m0065 32
(((((((((((((((((((((((((((((((((((((.....(((((((..(((((((..(((((((((.((((((((((((..((((((..........)))))))))))))))))).)))))))))......((((.....)))).((.......))..))))))).(((((((.......)))))))......))))))).....................((((((((((.........(((((........)))))..((((((........))))))...))))))))))......))))))))))))))).)))))))))))))))))))))).
**********ACGCAGACCAAAGACCCAACA********************************************************************************************************************************************************************************************************************************************************************************************************************** TBD-623-m0065-5p 31
---------CACGCAGACCAAAGACCCAAC---------------------------------------------------------------------------------------------------------------------------------------------------------------------------------------------------------------------------------
----------ACGCAGACCAAAGACCCAAC---------------------------------------------------------------------------------------------------------------------------------------------------------------------------------------------------------------------------------
----------ACGCAGACCAAAGACCCAACA--------------------------------------------------------------------------------------------------------------------------------------------------------------------------------------------------------------------------------
------------------------------------------------------------------------------------------------------------------------------------------------------------------------------------------------------------------------------------------------------------AAC
//
mireap-plant
TBD-623-m0066 scaffold_2:5238158:5238297:+ 140(nt) -35.90(kcal/mol)
TGGGTCACAAGTCAGCGTGACTTGACTCGGCAATGGACGTTCGTAGAACTTGTTATATAAATAGCACCACCGAAGTATAATTTGTCGATGTGGGACAAAATTGCATGGCCTGGCGAGTTTTTTTGATTTTTTTTTCCCAC TBD-623-m0066 8
((((....(((((((...((((((.((.(((..(((..((((...)))).((((((....))))))...)))..(((...((((((.......))))))..)))...))).))))))))...)))))))......)))).
**********GTCAGCGTGACTTGACTCGGCA************************************************************************************************************ TBD-623-m0066-5p 8
---------AGTCAGCGTGACTTGACTCGGC------------------------------------------------------------------------------------------------------------- t2689710 1
----------GTCAGCGTGACTTGACTCGGCA------------------------------------------------------------------------------------------------------------ t0238921 5
------------CAGCGTGACTTGACTCGGCA------------------------------------------------------------------------------------------------------------ t1397044 1
------------CAGCGTGACTTGACTCGGCAA----------------------------------------------------------------------------------------------------------- t2233144 1
//
mireap-plant
TBD-623-m0067 scaffold_2:5749502:5749760:+ 259(nt) -81.40(kcal/mol)
TTCACTTTGGAGCTGCTTTCACTTCGCAAAAGGGCTGAAGGACAAAAAGTACTTAGGAATTGCTCGGCCGCACAAAAGAGAGACTTGACCTTTCACGTTTCCTAGCTGCATGTACAGAAATCTCAACATTAGAGGAGGACTAACTGCTGAGAGCAGCACTTAATTGTTCTTGGGCAACAAGAAAACAAAGAAATAAGTACTAAGTAGACTCTTTGCCCTTCTTCTCTCTTGCGAAGTCAAAGAAACTCCAAAAAGAGGG TBD-623-m0067 86
(((..(((((((...((((.(((((((((.((((..(((((.((((.(((((((((...((((((..(.((......(((((.......)))))..(((((((..(((.((((..((....))..)))))))...))))..))).)).).))))))..(((.....((((((.....))))))....))).........))))))..))).)))).)))))..)))).))))))))).))))...)))))))..)))..
********************ACTTCGCAAAAGGGCTGAAGG************************************************************************************************************************************************************************************************************************** TBD-623-m0067-5p 76
**************************************************************************************************************************************************************************************************************************TTCTTCTCTCTTGCGAAGTCA******************** TBD-623-m0067-3p 9
-------------------CACTTCGCAAAAGGGCTGAAGG----------------------------------------------------------------------------------------------------------------------------------------------------------------------------------------------------------------------
-------------------CACTTCGCAAAAGGGCTGAAGGAC--------------------------------------------------------------------------------------------------------------------------------------------------------------------------------------------------------------------
--------------------ACTTCGCAAAAGGGCTGAA------------------------------------------------------------------------------------------------------------------------------------------------------------------------------------------------------------------------
--------------------ACTTCGCAAAAGGGCTGAAG-----------------------------------------------------------------------------------------------------------------------------------------------------------------------------------------------------------------------
--------------------ACTTCGCAAAAGGGCTGAAGG----------------------------------------------------------------------------------------------------------------------------------------------------------------------------------------------------------------------
---------------------CTTCGCAAAAGGGCTGAA------------------------------------------------------------------------------------------------------------------------------------------------------------------------------------------------------------------------
---------------------CTTCGCAAAAGGGCTGAAGG----------------------------------------------------------------------------------------------------------------------------------------------------------------------------------------------------------------------
---------------------CTTCGCAAAAGGGCTGAAGGA---------------------------------------------------------------------------------------------------------------------------------------------------------------------------------------------------------------------
----------------------TTCGCAAAAGGGCTGAAG-----------------------------------------------------------------------------------------------------------------------------------------------------------------------------------------------------------------------
----------------------TTCGCAAAAGGGCTGAAGGAC--------------------------------------------------------------------------------------------------------------------------------------------------------------------------------------------------------------------
-----------------------TCGCAAAAGGGCTGAAGGACA-------------------------------------------------------------------------------------------------------------------------------------------------------------------------------------------------------------------
--------------------------------------------------------------------------------------------------------------------------------------------------------------------------------------------------------------------------TTCTTCTCTCTTGCGAAGTCA----------------
-------------------------------------------------------------------------------------------------------------------------------------------------------------------------------------------------------------------------------------TGCGAAGTCAAAGAAACTCCAAA---
//
mireap-plant
TBD-623-m0068 scaffold_2:10368232:10368499:+ 268(nt) -76.15(kcal/mol)
ATCAAATCGACCCATTCCCATCCTCCATTATTGTTCCATTGTGAAAGGAATTAACTACACTAAAAATTGAGTATGTGCCTCAGACTTCAACCTCTTCACGAGAGGCTTTTGGAGATTAATTGACAAGTAAACCTCTCCATTCTTCAACCCACTCAAATTGTTCTTACTGGCAGTAGCCTAGGGACGCTAATTTCTTTTCTTTTTTTTAAAATTAAAAAACTCCAACTCTCAGCAACAACAATGGAGGATGAGGATGGATAGATTTGGA TBD-623-m0068 9
.(((((((...((((((.(((((((((((.(((((.(.....(((((((((((.............((((((....(((((....................)))))...((((((((.(((....))).))..))))))...........))))))...(((((((..(((....))))))))))..)))))))))))...(((((((....)))))))............).))))).))))))))))).))))))...))))))).
*********************************************************************************************************************************************************************************************************************************************ACAATGGAGGATGAGGATGGA********** TBD-623-m0068-3p 9
------------------------------------------------------------------------------------------------------------------------------------------------------------------------------------------------------------------------------------------ACAACAATGGAGGATGAGGAT
---------------------------------------------------------------------------------------------------------------------------------------------------------------------------------------------------------------------------------------------ACAATGGAGGATGAGGAT
------------------------------------------------------------------------------------------------------------------------------------------------------------------------------------------------------------------------------------------------ATGGAGGATGAGGAT
//
mireap-plant
TBD-623-m0069 scaffold_2:14503719:14504053:+ 335(nt) -55.24(kcal/mol)
ACTTTTCACTAAGATGTCGTTTCTTCTAAAAACAATTATTCTTTGATAATAAAAAAACTAATATCTTCAATATTCTACTCGACTGCTTATTTGTCACAGTAATTCTTAGTTTACTAGTATTTCTCTTTTTGATATTGAAAAGAACTTTATAATATCAATTATAATCAATTGATAATCAGTTTCGAACCTTCTTCAGTCTGCAACCCAACTTGTCCATTAATTTTTTTTTTATTGTTTTAGTCAAAAGTGATAGAATTTTATTGATGATAGGAAGAACAAGTATAAAAACCGAACTATGTCCTAGAGGATTAGGCGAGCATCTCTATACATAAAGG TBD-623-m0069 346
.((((......(((((((((((((((((...(((........((((..(((..........)))..))))..(((...((((..(((...((((((.(((((........))))).............(((((((((.(((....))).)))))))))...........))))))..))).))))...((((((.....((((......)))).(((((((.....((((((..((((.....))))..))))))....)))))))....))))))..............)))...)))..)))))))...))))).)))))........)))).
**************************************************************************************************************************************************************************************************************************************************************************************************************AGAGGATTAGGCGAGCATCTCTA********** TBD-623-m0069-3p 337
---------------------------------------------------------------------------------------------------------------------------------------------------------------------------------------------TCTTCAGTCTGCAACCCAACTTG-------------------------------------------
---------------------------------------------------------------------------------------------------------------------------------------------------------------------------------------------------------------------------------------------------------------
---------------------------------------------------------------------------------------------------------------------------------------------------------------------------------------------------------------------------------------------------------------
---------------------------------------------------------------------------------------------------------------------------------------------------------------------------------------------------------------------------------------------------------------
---------------------------------------------------------------------------------------------------------------------------------------------------------------------------------------------------------------------------------------------------------------
---------------------------------------------------------------------------------------------------------------------------------------------------------------------------------------------------------------------------------------------------------------
---------------------------------------------------------------------------------------------------------------------------------------------------------------------------------------------------------------------------------------------------------------
---------------------------------------------------------------------------------------------------------------------------------------------------------------------------------------------------------------------------------------------------------------
---------------------------------------------------------------------------------------------------------------------------------------------------------------------------------------------------------------------------------------------------------------
---------------------------------------------------------------------------------------------------------------------------------------------------------------------------------------------------------------------------------------------------------------
---------------------------------------------------------------------------------------------------------------------------------------------------------------------------------------------------------------------------------------------------------------
---------------------------------------------------------------------------------------------------------------------------------------------------------------------------------------------------------------------------------------------------------------
---------------------------------------------------------------------------------------------------------------------------------------------------------------------------------------------------------------------------------------------------------------
---------------------------------------------------------------------------------------------------------------------------------------------------------------------------------------------------------------------------------------------------------------
---------------------------------------------------------------------------------------------------------------------------------------------------------------------------------------------------------------------------------------------------------------
---------------------------------------------------------------------------------------------------------------------------------------------------------------------------------------------------------------------------------------------------------------
---------------------------------------------------------------------------------------------------------------------------------------------------------------------------------------------------------------------------------------------------------------
---------------------------------------------------------------------------------------------------------------------------------------------------------------------------------------------------------------------------------------------------------------
---------------------------------------------------------------------------------------------------------------------------------------------------------------------------------------------------------------------------------------------------------------
---------------------------------------------------------------------------------------------------------------------------------------------------------------------------------------------------------------------------------------------------------------
---------------------------------------------------------------------------------------------------------------------------------------------------------------------------------------------------------------------------------------------------------------
---------------------------------------------------------------------------------------------------------------------------------------------------------------------------------------------------------------------------------------------------------------
---------------------------------------------------------------------------------------------------------------------------------------------------------------------------------------------------------------------------------------------------------------
---------------------------------------------------------------------------------------------------------------------------------------------------------------------------------------------------------------------------------------------------------------
//
mireap-plant
TBD-623-m0070 scaffold_2:15502233:15502377:+ 145(nt) -62.20(kcal/mol)
AGGGGTTTTCTCCAGTGGAAGGTGAGTGCTGTATGATTGTTGTTGGATGTGAGTACCAATCTATTAGTGGTTTCACCAGTTGATTGTTACTCGAATCCTACAACAATGCCATAACACTCATCCTGCATTGGAGGAATAATCTTTC TBD-623-m0070 423
((((..(((((((((((.(.((((((((...((((((((((((.((((.((((((.(((((.(((.(((....))).))).))))).)))))).)))).))))))))..)))).)))))))).).)))))))))))...))))..
**********TCCAGTGGAAGGTGAGTGCTG****************************************************************************************************************** TBD-623-m0070-5p 407
--------TCTCCAGTGGAAGGTGAGTGCTGT----------------------------------------------------------------------------------------------------------------- t2055564 1
---------CTCCAGTGGAAGGTGAGTGCT------------------------------------------------------------------------------------------------------------------- t0706628 2
----------TCCAGTGGAAGGTGAGTGC-------------------------------------------------------------------------------------------------------------------- t0961328 1
----------TCCAGTGGAAGGTGAGTGCT------------------------------------------------------------------------------------------------------------------- t0031661 35
----------TCCAGTGGAAGGTGAGTGCTG------------------------------------------------------------------------------------------------------------------ t0003394 312
----------TCCAGTGGAAGGTGAGTGCTGT----------------------------------------------------------------------------------------------------------------- t0032952 34
----------TCCAGTGGAAGGTGAGTGCTGTA---------------------------------------------------------------------------------------------------------------- t0695822 2
-----------CCAGTGGAAGGTGAGTGCT------------------------------------------------------------------------------------------------------------------- t0520841 2
-----------CCAGTGGAAGGTGAGTGCTGT----------------------------------------------------------------------------------------------------------------- t0068481 17
-------------AGTGGAAGGTGAGTGCTGT----------------------------------------------------------------------------------------------------------------- t1842635 1
------------------------AGTGCTGTATGATTGTTGTTGGA-------------------------------------------------------------------------------------------------- t1769925 1
-----------------------------TGTATGATTGTTGTTGGA-------------------------------------------------------------------------------------------------- t3186428 1
-------------------------------TATGATTGTTGTTGGATG------------------------------------------------------------------------------------------------ t2927946 1
-------------------------------TATGATTGTTGTTGGATGT----------------------------------------------------------------------------------------------- t1515519 1
-------------------------------TATGATTGTTGTTGGATGTG---------------------------------------------------------------------------------------------- t0595107 2
-------------------------------TATGATTGTTGTTGGATGTGA--------------------------------------------------------------------------------------------- t0425577 3
--------------------------------ATGATTGTTGTTGGATGTG---------------------------------------------------------------------------------------------- t3166412 1
--------------------------------ATGATTGTTGTTGGATGTGA--------------------------------------------------------------------------------------------- t0471268 3
--------------------------------ATGATTGTTGTTGGATGTGAG-------------------------------------------------------------------------------------------- t0606663 2
------------------------------------TTGTTGTTGGATGTGAGTAC----------------------------------------------------------------------------------------- t2844262 1
//
mireap-plant
TBD-623-m0071 scaffold_2:17666801:17667158:+ 358(nt) -102.70(kcal/mol)
ATGACTGATTTGGGTTTGCTACATCACTTTCTAGGAATGGGAATTATCCAAAGTGAAGACTACATTTTCATATACCAGAAGAAATATGCTTCCACACTTTTGGAAAGGTTTGGTCTGCAGGATTGTAAACCGGTTGGTATTCCTCTTGTACCAACTGATAAATTGAAGAGAGATGATGAAAGTGGAGCTTCAAATGAAGCTGAATACAGAAAACTAGTGGGAAGTCTACTCTACCTCACTTTCTCGCTCTGATAAAACTCTTTTAAGATAAAGCTCTCACACTCTCAAATTTCTCTCTCTCTATTTTCTCTTTGGATACCGTATTCTACAACTGAATGAGCAAGCCTATTTATAGTCA TBD-623-m0071 11
.(((((((..((((((((((.(((((.((..(((((((((....(((((((((.(((((.((((...((......((((..((((....(((((......)))))..))))..))))...)).))))...((((((((((.......)))))))))).......(((((((((...(((.((((.((((((....)))))).....((((.....((((((.((......)).)).)))).......))))............................)))).)))....))))))).))..))))).))))))))))))).))))).)).)).)))))))))))))..).))))))
*************************************************************************************************************************************************************************************************************************************************************************************************************************************CTACAACTGAATGAGCAAGCCTA********** TBD-623-m0071-3p 11
---------------------------------------------------------------------------------------------------------------------------------------------------------------------------------------------------------------------------------------------------------------
---------------------------------------------------------------------------------------------------------------------------------------------------------------------------------------------------------------------------------------------------------------
---------------------------------------------------------------------------------------------------------------------------------------------------------------------------------------------------------------------------------------------------------------
---------------------------------------------------------------------------------------------------------------------------------------------------------------------------------------------------------------------------------------------------------------
---------------------------------------------------------------------------------------------------------------------------------------------------------------------------------------------------------------------------------------------------------------
---------------------------------------------------------------------------------------------------------------------------------------------------------------------------------------------------------------------------------------------------------------
//
mireap-plant
TBD-623-m0072 scaffold_2:18833601:18833703:+ 103(nt) -53.90(kcal/mol)
TTTTTATACCACATTGTGTACCATCTATCTAATAGAAGTGGAGCTCCACCAATATAATGGGGCCCACATCTATTAGAGAGGTGGTACACAATATGATATAAAA TBD-623-m0072 11
.(((((((.((.((((((((((((((.(((((((((.((((.((((((.........)))))))))).))))))))).)))))))))))))).)).)))))))
**********************************************************************TATTAGAGAGGTGGTACACAATA********** TBD-623-m0072-3p 10
--------------------------------------------------------------------TCTATTAGAGAGGTGGTACACAAT----------- t0282108 4
----------------------------------------------------------------------TATTAGAGAGGTGGTACACAATA---------- t0246661 5
-----------------------------------------------------------------------ATTAGAGAGGTGGTACACAA------------ t1166772 1
--------------------------------------------------------------------------AGAGAGGTGGTACACAATATG-------- t3288652 1
//
mireap-plant
TBD-623-m0073 scaffold_2:19692914:19693068:+ 155(nt) -66.60(kcal/mol)
GCTTTTGAGGGGAATGTTGTCTGGCTCGAGGACACTTTTCCTTGATCTGTATTTCTTATAGATCAACCTGTATATTTATATCTAGGTATACATATATATGGCTTTTGGTGAATTAGTGTCGTCGGACCAGGCTTCATTCCCCCCAATTTATGGCT TBD-623-m0073 317
(((.(((.((((((((..((((((..(((.((((((.((((((((((((((.....))))))))).(((((((((.(((((....))))).))))))).)).....)).)))..)))))).)))..))))))..)))))))).))).....))).
**********GGAATGTTGTCTGGCTCGAGG**************************************************************************************************************************** TBD-623-m0073-5p 317
----------GGAATGTTGTCTGGCTCG------------------------------------------------------------------------------------------------------------------------------- t1177328 1
----------GGAATGTTGTCTGGCTCGAG----------------------------------------------------------------------------------------------------------------------------- t0077801 15
----------GGAATGTTGTCTGGCTCGAGG---------------------------------------------------------------------------------------------------------------------------- t0003874 274
----------GGAATGTTGTCTGGCTCGAGGA--------------------------------------------------------------------------------------------------------------------------- t0094512 12
----------GGAATGTTGTCTGGCTCGAGGAC-------------------------------------------------------------------------------------------------------------------------- t0451745 3
----------GGAATGTTGTCTGGCTCGAGGACA------------------------------------------------------------------------------------------------------------------------- t2377033 1
-----------GAATGTTGTCTGGCTCGAGG---------------------------------------------------------------------------------------------------------------------------- t0283484 4
-----------GAATGTTGTCTGGCTCGAGGA--------------------------------------------------------------------------------------------------------------------------- t0158389 7
//
mireap-plant
TBD-623-m0074 scaffold_2:22245408:22245551:+ 144(nt) -53.50(kcal/mol)
CAAACCCAATTCGAATCTGAAAGGAGAAAGAAAACAAAGAAAACCAGAAAAGTCGCCGCCCCTTTTCATCCAAAGGCAGAGGCTTTGGCGTCTCTGGAAAAAAAATCTTTGCTTTCTTTCCTCTTTCGTTTCCAATTGGGTTTC TBD-623-m0074 18
.((((((((((.(((..((((((..((((((((.((((((...(((((...(.((((((((((((......)))))....)))...)))).))))))........)))))).))))))))..)))))).))).)))))))))).
*****************************************************************************************************************TTCTTTCCTCTTTCGTTTCCA********** TBD-623-m0074-3p 18
---------------------------------------------------------------------------------------------------------------CTTTCTTTCCTCTTTCGTTTC------------ t2731449 1
---------------------------------------------------------------------------------------------------------------CTTTCTTTCCTCTTTCGTTTCCA---------- t3112514 1
-----------------------------------------------------------------------------------------------------------------TTCTTTCCTCTTTCGTTTCCA---------- t0075587 15
------------------------------------------------------------------------------------------------------------------TCTTTCCTCTTTCGTTTCCA---------- t2367817 1
//
mireap-plant
TBD-623-m0075 scaffold_2:22285766:22285870:+ 105(nt) -51.40(kcal/mol)
GTTTGCGGATGGAGCATCATCAAGATTCACAATTTCTTGGGGCTAGCTGCTTTGCTATTGGCCCTTTGATGATATGGGAATCTTGATGATGCTGCAGCGGCAATA TBD-623-m0075 6
..((((.(.((.((((((((((((((((.(((((((..((((((((..((...))..))))))))..)).))).)).)))))))))))))))).)).).))))..
**********GGAGCATCATCAAGATTCACA************************************************************************** TBD-623-m0075-5p 6
----------GGAGCATCATCAAGATTCAC--------------------------------------------------------------------------- t1819687 1
----------GGAGCATCATCAAGATTCACA-------------------------------------------------------------------------- t0239662 5
//
mireap-plant
TBD-623-m0076 scaffold_2:22650083:22650180:+ 98(nt) -44.20(kcal/mol)
ACTAGAGGAAGCATCCAAAGGGATCGCATTGATCCCAACTAGCTATCTCTTCCATGGTTTAATTTGGATCATGCTATCCCTTTGGATATCTCCTTTGG TBD-623-m0076 15
.((((((((.(.((((((((((((.((((.(((((.....((((((.......))))))......))))))))).)))))))))))).).))))))))
*******************************************************************ATCATGCTATCCCTTTGGATA********** TBD-623-m0076-3p 15
-------------------------------------------------------------------ATCATGCTATCCCTTTGGATA---------- t0075707 15
//
mireap-plant
TBD-623-m0077 scaffold_2:22728227:22728322:+ 96(nt) -56.10(kcal/mol)
ATCCGAGCATTAAAAGAAAAGGATGTGCTAATTAAGTCATGTTCTTTTAAAAGAACATGACTTAATTAGCACATCCTTTTCTTTTAATAATAGAAA TBD-623-m0077 40
........((((((((((((((((((((((((((((((((((((((....))))))))))))))))))))))))))))))))))))))........
**********TAAAAGAAAAGGATGTGCTAA***************************************************************** TBD-623-m0077-5p 39
---------TTAAAAGAAAAGGATGTGCT------------------------------------------------------------------- t2851352 1
---------TTAAAAGAAAAGGATGTGCTA------------------------------------------------------------------ t1202077 1
----------TAAAAGAAAAGGATGTGCTAA----------------------------------------------------------------- t0033443 33
-----------AAAAGAAAAGGATGTGCTAA----------------------------------------------------------------- t3020484 1
-----------AAAAGAAAAGGATGTGCTAAT---------------------------------------------------------------- t2461623 1
-----------AAAAGAAAAGGATGTGCTAATTAA------------------------------------------------------------- t0541988 2
--------------AGAAAAGGATGTGCTAATTAA------------------------------------------------------------- t1770138 1
//
mireap-plant
TBD-623-m0078 scaffold_2:26515843:26515958:+ 116(nt) -47.21(kcal/mol)
GGACTCCTGTGGTCCAAGAGATCGGGACTGTTAATAATAAACGTGGTTAGCTTTTCAAATCTTTTCAAGTGTTATTTAAAAATAACAGTCATGATCTCTTGGACCCCTGTAGTCCA TBD-623-m0078 16
(((((.(.(.((((((((((((((.((((((((((((((....(((..((.((....)).))..)))..)))))).......)))))))).)))))))))))))).).).))))).
**********GGTCCAAGAGATCGGGACTGTTA*********************************************************************************** TBD-623-m0078-5p 13
************************************************************************************ACAGTCATGATCTCTTGGACCCC********* TBD-623-m0078-3p 2
--------GTGGTCCAAGAGATCGGGACTGTT------------------------------------------------------------------------------------ t0481047 3
---------TGGTCCAAGAGATCGGGACTGTTA----------------------------------------------------------------------------------- t2866683 1
----------GGTCCAAGAGATCGGGACTGTTA----------------------------------------------------------------------------------- t0154331 8
----------GGTCCAAGAGATCGGGACTGTTAA---------------------------------------------------------------------------------- t2612926 1
-----------------------------------------------------------------------------------AACAGTCATGATCTCTTGGACCCC--------- t2593049 1
--------------------------------------------------------------------------------------AGTCATGATCTCTTGGACCCCTGT------ t2606816 1
-------------------------------------------------------------------------------------------TGATCTCTTGGACCCCTGTAGTCC- t1247080 1
//
mireap-plant
TBD-623-m0079 scaffold_2:556232:556344:- 113(nt) -53.00(kcal/mol)
TGTTTTGTTCTATTTCGATCAAAGTGACTTCTGAGTTGATATTTTTCATTTTTATTTTCTGCTTGTATTGTATCAAGCAGAAAAGTCACTTTGTTCGAAATAGAACAGAACAA TBD-623-m0079 9
((((((((((((((((((.(((((((((........(((......)))......(((((((((((........)))))))))))))))))))).)))))))))))))))))).
**********TATTTCGATCAAAGTGACTTC********************************************************************************** TBD-623-m0079-5p 9
--------TCTATTTCGATCAAAGTGACT------------------------------------------------------------------------------------ t1810871 1
----------TATTTCGATCAAAGTGACTTC---------------------------------------------------------------------------------- t0152887 8
//
mireap-plant
TBD-623-m0080 scaffold_2:2582094:2582248:- 155(nt) -38.20(kcal/mol)
ATAACGTCGTTGTCTATTTCAGTACGTCGTGTAAAATTTTATAATACGTCGTTTTGTTATACATAACCGTCGTGTGTTTTTTTGTGCTGACTTGTTTATATTATTTTATATATTTAGGTACTTACACGATGTTTTGAAACAAGCAAATATGTGCA TBD-623-m0080 11
...((((..(((..(.((((((.(((((((((((.........(((((.((((.((.....)).)).)).)))))..............(((((..(((((......)))))..)))))..))))))))))).)))))).)..)))..))))...
**********TGTCTATTTCAGTACGTCGTGTA************************************************************************************************************************** TBD-623-m0080-5p 11
----------TGTCTATTTCAGTACGTCGTGTA-------------------------------------------------------------------------------------------------------------------------- t0127986 9
----------TGTCTATTTCAGTACGTCGTGTAA------------------------------------------------------------------------------------------------------------------------- t2901263 1
------------TCTATTTCAGTACGTCGTGTAA------------------------------------------------------------------------------------------------------------------------- t1478449 1
//
mireap-plant
TBD-623-m0081 scaffold_2:3555213:3555556:- 344(nt) -75.30(kcal/mol)
AGGTCGTTGGAAAAGTATTACACGTCGGTTACACAATTTGTATGTTTGTTTTTTTTTAAATTTAAGAAAACCTCAACAAATTTTTACATTATATATTATAGACAAAATTTGTACATTATACATAAATATCAAGTGTTCAATAATTCCCCTATTCCAGGTGAAGGCAAACAAACTCTGCCCATTCATTCCGGACTTCATCAATTGCTTCTTGGGGGTATGGCGCTTCCTGTTTTCCCTTGGCATACTGCATAAACAATGACTATTAGGGTTTATAAATAAAAAGAAATTCAATCACAGACGACGATATTTTTCATAACCGACGTAGTATATCTATTCAACGACGG TBD-623-m0081 29
..(((((((((..((...(((((((((((((.......((((((...((((((((........))))))))....(((((((((....(((((...)))))..)))))))))....)))))).(((((((...((((..((((...(((((.(((.((((((((((.........))))..))))))..)))..((((....(((...(..((((...((((.....))))..))))..)......)))......))))....))))).)))).........((.......))...))))..)))))))....)))))))))).)))...)).)))))))))..
**********AAAAGTATTACACGTCGGTTACA*********************************************************************************************************************************************************************************************************************************************************************************************************************** TBD-623-m0081-5p 29
----------AAAAGTATTACACGTCGGTTACA------------------------------------------------------------------------------------------------------------------------------------------------------------------------------------------------------------------------------
----------AAAAGTATTACACGTCGGTTACAC-----------------------------------------------------------------------------------------------------------------------------------------------------------------------------------------------------------------------------
-----------AAAGTATTACACGTCGGTTACA------------------------------------------------------------------------------------------------------------------------------------------------------------------------------------------------------------------------------
-------------AGTATTACACGTCGGTTACAC-----------------------------------------------------------------------------------------------------------------------------------------------------------------------------------------------------------------------------
-------------AGTATTACACGTCGGTTACACA----------------------------------------------------------------------------------------------------------------------------------------------------------------------------------------------------------------------------
//
mireap-plant
TBD-623-m0082 scaffold_2:4717397:4717545:- 149(nt) -42.80(kcal/mol)
TAGTTCCACTGACATCAAGATGATGCAAATTAATCAACTCCTCCATTCCTGCAGGCAATTTAGTAAGAGAGCTACAACTTGCCAACGTTAATTTTTGTAAATTAATCAATTTTCTGATGTCTGCAGGCAATTCAAGGAGAGAGGAACAA TBD-623-m0082 8
..(((((..((.((((.....))))))..........(((((..(((((((((((((..((((.((((..((........))....((((((((....))))))))...)))))))))))))))))).)))...)))))...)))))..
*********************************************************************************************************************TGTCTGCAGGCAATTCAAGGAG********** TBD-623-m0082-3p 7
-------ACTGACATCAAGATGATGCAAA------------------------------------------------------------------------------------------------------------------------ t1013246 1
---------------------------------------------------------------------------------------------------------------------TGTCTGCAGGCAATTCAAGGA----------- t1508792 1
---------------------------------------------------------------------------------------------------------------------TGTCTGCAGGCAATTCAAGGAG---------- t0200724 6
//
mireap-plant
TBD-623-m0083 scaffold_2:4786889:4787043:- 155(nt) -38.20(kcal/mol)
ATAACGTCGTTGTCTATTTCAGTACGTCGTGTAAAATTTTATAATACGTCGTTTTGTTATACATAACCGTCGTGTGTTTTTTTGTGCTGACTTGTTTATATTATTTTATATATTTAGGTACTTACACGATGTTTTGAAACGAGCAAATATGTGCA TBD-623-m0083 11
...((((..(((..(.((((((.(((((((((((.........(((((.((((.((.....)).)).)).)))))..............(((((..(((((......)))))..)))))..))))))))))).)))))).)..)))..))))...
**********TGTCTATTTCAGTACGTCGTGTA************************************************************************************************************************** TBD-623-m0083-5p 11
----------TGTCTATTTCAGTACGTCGTGTA-------------------------------------------------------------------------------------------------------------------------- t0127986 9
----------TGTCTATTTCAGTACGTCGTGTAA------------------------------------------------------------------------------------------------------------------------- t2901263 1
------------TCTATTTCAGTACGTCGTGTAA------------------------------------------------------------------------------------------------------------------------- t1478449 1
//
mireap-plant
TBD-623-m0084 scaffold_2:7348278:7348374:- 97(nt) -23.30(kcal/mol)
ACTTTAACTCTGAATATTAAGACTGAAGGTTACAATGTCCTCCCAGGAACCCAGCCTTTAGCCTTAGTTTACAGAATTTATTACAAAGTTACAGGTA TBD-623-m0084 25
.((.((((((((...((((((.(((((((((......(((.....)))....))))))))).))))))...))))............)))).))...
**********TGAATATTAAGACTGAAGGTTA***************************************************************** TBD-623-m0084-5p 25
--------TCTGAATATTAAGACTGAAGGTT------------------------------------------------------------------ t0257832 5
----------TGAATATTAAGACTGAAGGTT------------------------------------------------------------------ t0237010 5
----------TGAATATTAAGACTGAAGGTTA----------------------------------------------------------------- t0075446 15
//
mireap-plant
TBD-623-m0085 scaffold_2:9332738:9332907:- 170(nt) -58.94(kcal/mol)
CCTTTTGTTGACATGGTTGATTGTTTTAGGGACTAGAAGCATCATTTAGAGCTTAGACTTTCTAGTCTCGGATTGGTAATTGCTCCCAAAATTTGATACTTAAAACCTAAAACCGAAGATCAAAAGGGTCATTCTATACCCTAAATAATCAACCATGTCAATAAAATGGG TBD-623-m0085 110
((((((((((((((((((((((((((.((((..(((((..((((.((.(((.((((.....)))).))).)).)))).......(((....((((((.(((..............))))))))).)))...)))))..)))))))))))))))))))))))))))).)).
**********ACATGGTTGATTGTTTTAGGG******************************************************************************************************************************************* TBD-623-m0085-5p 110
---------GACATGGTTGATTGTTTTAGGG------------------------------------------------------------------------------------------------------------------------------------------- t0184226 6
----------ACATGGTTGATTGTTTTAGG-------------------------------------------------------------------------------------------------------------------------------------------- t0594708 2
----------ACATGGTTGATTGTTTTAGGG------------------------------------------------------------------------------------------------------------------------------------------- t0017346 63
----------ACATGGTTGATTGTTTTAGGGA------------------------------------------------------------------------------------------------------------------------------------------ t0588503 2
-----------CATGGTTGATTGTTTTAGGG------------------------------------------------------------------------------------------------------------------------------------------- t0047405 24
-----------CATGGTTGATTGTTTTAGGGA------------------------------------------------------------------------------------------------------------------------------------------ t0129620 9
-----------CATGGTTGATTGTTTTAGGGAC----------------------------------------------------------------------------------------------------------------------------------------- t0887806 2
------------ATGGTTGATTGTTTTAGGGAC----------------------------------------------------------------------------------------------------------------------------------------- t2039820 1
-------------TGGTTGATTGTTTTAGGGACTA--------------------------------------------------------------------------------------------------------------------------------------- t3078158 1
//
mireap-plant
TBD-623-m0086 scaffold_2:9680897:9680989:- 93(nt) -37.80(kcal/mol)
TGGATCAAATCCACTCCAATTTTATTCACTTATACTTTATTTTATAACTAAAAAAAAGGGTGTAAGTGGATAAAATTAGAGTGGAGAAATCAT TBD-623-m0086 14
..(((....(((((((.(((((((((((((((((((((.((((........)))).))))))))))))))))))))).)))))))...)))..
**************************************************************TAAGTGGATAAAATTAGAGTG********** TBD-623-m0086-3p 14
--------------------------------------------------------------TAAGTGGATAAAATTAGAGTG---------- t0086167 13
---------------------------------------------------------------AAGTGGATAAAATTAGAGTG---------- t1004978 1
//
mireap-plant
TBD-623-m0087 scaffold_2:14803695:14803826:- 132(nt) -32.50(kcal/mol)
GTTTCAATTATGGTTTTTGTTCTTATTCATTATGCTTATAAGTTAATATGCTAGTTTGAATGATTGATCACCATTAAGGCTTGCATGTTAGTTATCTTGGTTTGAATTAAGAGTAGACACCATGCTTTAATT TBD-623-m0087 10
........((((((.((((((((((((((....(((.((((.(((((((((.(((((.((((.........)))).))))).)))))))))))))...))).)))).)))))))))).))))))........
******************************************************************************************************TGAATTAAGAGTAGACACCA********** TBD-623-m0087-3p 9
-------------------------------------------------------------------------------------------------TGGTTTGAATTAAGAGTAGACA------------- t3170438 1
----------------------------------------------------------------------------------------------------TTTGAATTAAGAGTAGACACCATG-------- t1953035 1
-----------------------------------------------------------------------------------------------------TTGAATTAAGAGTAGACACCATG-------- t0635171 2
-----------------------------------------------------------------------------------------------------TTGAATTAAGAGTAGACACCATGC------- t2929738 1
------------------------------------------------------------------------------------------------------TGAATTAAGAGTAGACACCA---------- t0461301 3
------------------------------------------------------------------------------------------------------TGAATTAAGAGTAGACACCAT--------- t0632868 2
//
mireap-plant
TBD-623-m0088 scaffold_2:15103255:15103508:- 254(nt) -64.60(kcal/mol)
GCATTTTAAGGTGGGAAGTGAAAAACATGGCTAAGTATTTATAGAAGAAAAAAAAATTCTGAATTTTTTGGTTTTTTTTTTTTTGGGTATTTAAATTGATCGCTGACATCAGCATGACGTCAGCTTGCCTAGTTTCATAGGGCCACTTCTTTCCATGATAATTTTTCATTGGTGGAGGTTGTTAAAGGGGATGGGTGGAAGTTCTCTAACTAATTCTTAGTCTAGTTGTAGTTATTTTTCTTATTTTAGAATAT TBD-623-m0088 9
..((((((((((((((((..((..(((.(((((((.(((..(((((((((((((((..(..(.....)..)..))))))))))).................((((((.((.....)).))))))...((((......)))).(((((..(..((.((((((((((.((....))))))))))))..))..)..)))))......))))...))).)))))))....)))..))...))))))))))))))))..
**********GTGGGAAGTGAAAAACATGGCTA***************************************************************************************************************************************************************************************************************************** TBD-623-m0088-5p 9
----------GTGGGAAGTGAAAAACATGGCT------------------------------------------------------------------------------------------------------------------------------------------------------------------------------------------------------------------------------
----------GTGGGAAGTGAAAAACATGGCTA-----------------------------------------------------------------------------------------------------------------------------------------------------------------------------------------------------------------------------
----------GTGGGAAGTGAAAAACATGGCTAA----------------------------------------------------------------------------------------------------------------------------------------------------------------------------------------------------------------------------
-----------TGGGAAGTGAAAAACATGGCT------------------------------------------------------------------------------------------------------------------------------------------------------------------------------------------------------------------------------
-----------TGGGAAGTGAAAAACATGGCTA-----------------------------------------------------------------------------------------------------------------------------------------------------------------------------------------------------------------------------
//
mireap-plant
TBD-623-m0089 scaffold_2:15616695:15616801:- 107(nt) -49.90(kcal/mol)
AGCACTTCGGCCGCTAGGAATTCTCGGCCGCTAGGAATTCCCGGCGGTTAATAAATCTCGACGGTTGGGAAATCTCGGCCGCTAAGAATTCTTCGGCTGATAGGAAA TBD-623-m0089 6
....(((((((((..(((((((((..((.((..(((.((((((((.((..(......)..)).)))))))).)))..)).))..)))))))))))))))).))....
**********CCGCTAGGAATTCTCGGCCGCTA************************************************************************** TBD-623-m0089-5p 6
----------CCGCTAGGAATTCTCGGCC------------------------------------------------------------------------------ t0920047 1
----------CCGCTAGGAATTCTCGGCCGCTA-------------------------------------------------------------------------- t0279582 4
-------------CTAGGAATTCTCGGCCGCTA-------------------------------------------------------------------------- t1566543 1
//
mireap-plant
TBD-623-m0090 scaffold_2:19272173:19272388:- 216(nt) -53.80(kcal/mol)
CGTCTATTTTGTAGATACTCATTCACATATCATCTATATAAAAAATCACTTGAATCCAATATCATTTGACCACTCAATTAAGTTATTGAAATTTTAGTACTTTCTTGAAGCACCGTGTTCATTGATTTTGTAAGACACAATTGGATGTCGAAATGGTTTCCAATTTGTCTAATGTTTTGTAAGGATGATCTATGAATGAAGACTTAAAAAATAGAT TBD-623-m0090 143
.(((((((((..((.(..(((((((.(.(((((((.(((((((.............(((.((((..(((.(((((((..((((.(((((....)))))))))..))))......))).))).)))).)))..(((((.(((((((..((.....))..))))))))))))....))))))).))))))).).)))))))..)))...)))))))))
************AGATACTCATTCACATATCATCTA************************************************************************************************************************************************************************************ TBD-623-m0090-5p 1
***************************************************************************************************************************************************************************************GATGATCTATGAATGAAGACTTA********** TBD-623-m0090-3p 137
------------AGATACTCATTCACATATCATCTA------------------------------------------------------------------------------------------------------------------------------------------------------------------------------------ t1633805 1
-------------------------------------------------TTGAATCCAATATCATTTGACCAC----------------------------------------------------------------------------------------------------------------------------------------------- t0833383 2
-----------------------------------------------------------------------------------------------------------------------------------------------GATGTCGAAATGGTTTCCAA----------------------------------------------------- t1001623 1
------------------------------------------------------------------------------------------------------------------------------------------------------------------------------------AAGGATGATCTATGAATGAAGACT------------ t0101672 11
-------------------------------------------------------------------------------------------------------------------------------------------------------------------------------------AGGATGATCTATGAATGAAGACT------------ t1353571 1
-------------------------------------------------------------------------------------------------------------------------------------------------------------------------------------AGGATGATCTATGAATGAAGACTT----------- t0131011 9
--------------------------------------------------------------------------------------------------------------------------------------------------------------------------------------GGATGATCTATGAATGAAGACTT----------- t0484073 3
--------------------------------------------------------------------------------------------------------------------------------------------------------------------------------------GGATGATCTATGAATGAAGACTTA---------- t0155250 7
---------------------------------------------------------------------------------------------------------------------------------------------------------------------------------------GATGATCTATGAATGAAGACT------------ t0984341 1
---------------------------------------------------------------------------------------------------------------------------------------------------------------------------------------GATGATCTATGAATGAAGACTTA---------- t0014777 74
---------------------------------------------------------------------------------------------------------------------------------------------------------------------------------------GATGATCTATGAATGAAGACTTAA--------- t0101425 11
----------------------------------------------------------------------------------------------------------------------------------------------------------------------------------------ATGATCTATGAATGAAGACTT----------- t0334512 4
----------------------------------------------------------------------------------------------------------------------------------------------------------------------------------------ATGATCTATGAATGAAGACTTA---------- t0520644 2
----------------------------------------------------------------------------------------------------------------------------------------------------------------------------------------ATGATCTATGAATGAAGACTTAA--------- t2739093 1
-----------------------------------------------------------------------------------------------------------------------------------------------------------------------------------------TGATCTATGAATGAAGACTT----------- t3119452 1
-----------------------------------------------------------------------------------------------------------------------------------------------------------------------------------------TGATCTATGAATGAAGACTTA---------- t0102787 11
-----------------------------------------------------------------------------------------------------------------------------------------------------------------------------------------TGATCTATGAATGAAGACTTAA--------- t2966036 1
--------------------------------------------------------------------------------------------------------------------------------------------------------------------------------------------TCTATGAATGAAGACTTAAAAAAT---- t1382396 1
------------------------------------------------------------------------------------------------------------------------------------------------------------------------------------------------TGAATGAAGACTTAAAAAATAGAT t1588160 1
//
mireap-plant
TBD-623-m0091 scaffold_2:21004706:21004805:- 100(nt) -52.00(kcal/mol)
AGTATATATGTGCCTGGCTCCCTGTATGCCATTTGCAGAGTCCCACCGAACATCGATGGCCTCCGTGGATGGCGTATGAGGAGCCATGCATATAAACCCA TBD-623-m0091 807
......(((((((.(((((((..((((((((((..(.(((..(((.((.....)).))).))).)..))))))))))..))))))).)))))))......
**********TGCCTGGCTCCCTGTATGCCA********************************************************************* TBD-623-m0091-5p 807
----------TGCCTGGCTCCCTGTATGC----------------------------------------------------------------------- t2602845 1
----------TGCCTGGCTCCCTGTATGCCA--------------------------------------------------------------------- t0001249 795
----------TGCCTGGCTCCCTGTATGCCAT-------------------------------------------------------------------- t0410092 3
-----------GCCTGGCTCCCTGTATGCCA--------------------------------------------------------------------- t2294783 1
-----------GCCTGGCTCCCTGTATGCCAT-------------------------------------------------------------------- t0279968 4
------------CCTGGCTCCCTGTATGCCAT-------------------------------------------------------------------- t2047877 1
-------------CTGGCTCCCTGTATGCCA--------------------------------------------------------------------- t0857106 2
//
mireap-plant
TBD-623-m0092 scaffold_2:25880191:25880270:- 80(nt) -30.70(kcal/mol)
CTCCTTGGGCCGGTACTCCGACAAGCATATCGGGCACGTGTTATCGTCGGGCTTTGGTAGTCGCCGGCTTTCGCCAAGGA TBD-623-m0092 14
.((((((((((((((((((((..(((....(((((....))..)))....))))))).))).)))))).....)))))))
***********************************************CGGGCTTTGGTAGTCGCCGGCTT********** TBD-623-m0092-3p 13
--------------------------ATATCGGGCACGTGTTATCGTCGG------------------------------ t1107638 1
----------------------------------------------TCGGGCTTTGGTAGTCGCCGGCTT---------- t0484836 3
-----------------------------------------------CGGGCTTTGGTAGTCGCCGGCTT---------- t0189186 6
-----------------------------------------------CGGGCTTTGGTAGTCGCCGGCTTT--------- t0313529 4
//
mireap-plant
TBD-623-m0093 scaffold_30:3119:3205:+ 87(nt) -21.20(kcal/mol)
AGTACGTAGATGTTGCTATTAGTTTTTAACTGCAACTTTGGCAATTGAGGAGTAAAGTGAAGGACATGACTGCAGCAACAACGGAGA TBD-623-m0093 8
....(((.(.((((((..(((((((((.(((...(((((..(....).)))))..))).)))))).)))..)))))).).)))....
*********************************************************TGAAGGACATGACTGCAGCA********** TBD-623-m0093-3p 8
------------------------------------------------------AAGTGAAGGACATGACTGCAG------------ t2766120 1
---------------------------------------------------------TGAAGGACATGACTGCAGCA---------- t0632491 2
---------------------------------------------------------TGAAGGACATGACTGCAGCAA--------- t0884388 2
---------------------------------------------------------TGAAGGACATGACTGCAGCAAC-------- t2788998 1
-----------------------------------------------------------AAGGACATGACTGCAGCAACA------- t2467645 1
------------------------------------------------------------AGGACATGACTGCAGCAACAA------ t1749162 1
//
mireap-plant
TBD-623-m0094 scaffold_3:541258:541369:+ 112(nt) -53.30(kcal/mol)
CAAAGCAGTCATAGGGCTCCTCTTTCTTGGCAGGCACTGGTGACTGATGCAGCTACAAATGTACAATCACTTTCATTGACCTGCCAAAGAAGAGTTGCCCTACAATTGCTTT TBD-623-m0094 70
.((((((((..((((((..(((((..((((((((((..(((((.((.((((........)))))).))))).....)).))))))))..)))))..))))))..))))))))
*************GGGCTCCTCTTTCTTGGCAGG****************************************************************************** TBD-623-m0094-5p 5
*********************************************************************************TGCCAAAGAAGAGTTGCCCTA********** TBD-623-m0094-3p 63
-----------TAGGGCTCCTCTTTCTTGGCA-------------------------------------------------------------------------------- t0262638 5
---------------------------TGGCAGGCACTGGTGACTGAT---------------------------------------------------------------- t1012170 1
---------------------------------------GTGACTGATGCAGCTACAAATGTA------------------------------------------------- t1832247 1
---------------------------------------------------------------------------------TGCCAAAGAAGAGTTGCCCTA---------- t0017347 63
//
mireap-plant
TBD-623-m0095 scaffold_3:564259:564561:+ 303(nt) -90.30(kcal/mol)
ACACAGAGAGTGGAAGAATCTCATATGCTAGGAAAGAATGAGCCCTGGCCCCAACAAAATCCCTGAAAAGCAGCCCTTGATGGATGTTCACAGCATAATCTGTGCCATTTGTTAGCCCTTGATGGATATGCCATTTGTGCTTACTGGTTTATTCCATCTCTTGGAGTCTTTGAGCCCTTATATAACCTGTGCCGGGCCATCATTGAAAAAGTATACTTGAAGAAGCTGTACATACTAGAAGAAGTATACTTGTCAAGTAAGCAAAGCAGTCATAGGGCTCCTCTTTCTTGGCAGGCACTGGTG TBD-623-m0095 5
.(((.((((.........))))...((((((((((((..((((((((((((..(((...........(((((....((((..((((..(((((......))))).))))..)))).....(((((.....)))))..)))))...(((((((((((.....))))))....)))))...........)))...)))))...((((.....((.(((((((..(((.(((((............)))))))).))))))).))....))))...))))))).)))))))))))).......)))
********************************************************************************************************************************************************************************************************************************************************************************TAGGGCTCCTCTTTCTTGGCA********** TBD-623-m0095-3p 5
---------------------------------------------------------------------------------------------------------------------------------------------------------------------------------------------------------------------------------------------------------------
//
mireap-plant
TBD-623-m0096 scaffold_3:3577726:3577920:+ 195(nt) -92.30(kcal/mol)
TACTTTCCCATGGGTCAGACAACGATTTCCCATGACTGGACTTCCCAAACATGGGAAAGTAATTGATTTTTCATCCCCAAGTCTCCTATCCCTATTCGGTTAATAGGAAAGAAGACTTAGGGATAAGAAATCAATTGTTTTTCCATGTTTGGTAAGTCCGAACATGAGAAATGGTTGCCTGGCACTTGAAAAAGT TBD-623-m0096 9
.(((((..((...(((((.((((.(((((.((((..(((((((.(((((((((((((((((((((((((((.(((((.((((((.((...((((((.....))))))..)).)))))).))))).))))))))))))))))))))))))))).)))))))..)))).))))).)))).)))))...))..)))))
********************************************************************************************************************************************************************TGAGAAATGGTTGCCTGGCAC********** TBD-623-m0096-3p 9
------------------------------------------------------------------------------------------------------------------------------------------------------------------CATGAGAAATGGTTGCCTGGCA----------- t2304513 1
-------------------------------------------------------------------------------------------------------------------------------------------------------------------ATGAGAAATGGTTGCCTGGC------------ t2297188 1
-------------------------------------------------------------------------------------------------------------------------------------------------------------------ATGAGAAATGGTTGCCTGGCAC---------- t2940155 1
--------------------------------------------------------------------------------------------------------------------------------------------------------------------TGAGAAATGGTTGCCTGGCAC---------- t0209347 6
//
mireap-plant
TBD-623-m0097 scaffold_3:7627882:7628013:+ 132(nt) -28.00(kcal/mol)
TTCTTGGAAAAATGATTTTCTTAAATGCGTTTTTACCACATACACACGTCGAAGAAAATGGGTAGATTGTTTTTGACGATTTTTTTCTTTTTTTTGGTTGCAAATGTAGTAAGAGTAGCATTATTCTAATTT TBD-623-m0097 8
...((((((.((((...((((((..(((((((..((((...((....)).(((((((((.(.((((.....)))).).))))))))).......))))...))))))).))))))...)))).))))))...
****************************************************************************************************CAAATGTAGTAAGAGTAGCATT********** TBD-623-m0097-3p 8
----------------------------------------------------------------------------------------------------CAAATGTAGTAAGAGTAGCAT----------- t2054158 1
----------------------------------------------------------------------------------------------------CAAATGTAGTAAGAGTAGCATT---------- t0334027 4
-----------------------------------------------------------------------------------------------------AAATGTAGTAAGAGTAGCAT----------- t3202893 1
------------------------------------------------------------------------------------------------------AATGTAGTAAGAGTAGCAT----------- t0676689 2
//
mireap-plant
TBD-623-m0098 scaffold_3:8575410:8575509:+ 100(nt) -42.00(kcal/mol)
TCAATTCTATCGTGGTATCAGAGTCATGTTATTTGCATGTTGCCACCACATATGTGTTGCTCATATAAATAACCTGGCTCTGATACCATAACAGAATTCT TBD-623-m0098 60
..((((((.(..((((((((((((((.((((((((.(((..((...(((....)))..)).))).)))))))).))))))))))))))..).))))))..
**********CGTGGTATCAGAGTCATGTTA********************************************************************* TBD-623-m0098-5p 58
----TTCTATCGTGGTATCAGAGTC--------------------------------------------------------------------------- t2372414 1
------CTATCGTGGTATCAGAGTCATGTTA--------------------------------------------------------------------- t1888162 1
---------TCGTGGTATCAGAGTCATGTT---------------------------------------------------------------------- t0871427 2
----------CGTGGTATCAGAGTCATGTT---------------------------------------------------------------------- t0051764 22
----------CGTGGTATCAGAGTCATGTTA--------------------------------------------------------------------- t0032673 34
//
mireap-plant
TBD-623-m0099 scaffold_3:8955450:8955557:+ 108(nt) -36.59(kcal/mol)
TGAAAAATTCAAAACTAGACACTTTTTATTTTCTAATTGGTTCTTATAAATTTTTAACTTATTAAGAAGAATTTAGAAAATGACAAGTGGCTAGTTTTGGGGTTTTCT TBD-623-m0099 63
.(((((.(((((((((((.(((((.(((((((((((.(..((((((................))))))..).))))))))))).))))).))))))))))).))))).
*****************************************************************************AAATGACAAGTGGCTAGTTTT********** TBD-623-m0099-3p 61
------------------------------------------------------------------------TTAGAAAATGACAAGTGGCTA--------------- t0993818 1
-------------------------------------------------------------------------TAGAAAATGACAAGTGGCTAGTTT----------- t1276684 1
--------------------------------------------------------------------------AGAAAATGACAAGTGGCTAGT------------- t1034303 1
--------------------------------------------------------------------------AGAAAATGACAAGTGGCTAGTTTT---------- t2645495 1
----------------------------------------------------------------------------AAAATGACAAGTGGCTAGTTT----------- t0473420 3
-----------------------------------------------------------------------------AAATGACAAGTGGCTAGTTT----------- t0169451 7
-----------------------------------------------------------------------------AAATGACAAGTGGCTAGTTTT---------- t0028671 39
------------------------------------------------------------------------------AATGACAAGTGGCTAGTTTTG--------- t0531926 2
-------------------------------------------------------------------------------ATGACAAGTGGCTAGTTTTGG-------- t0377371 3
-------------------------------------------------------------------------------ATGACAAGTGGCTAGTTTTGGGGT----- t0866113 2
--------------------------------------------------------------------------------TGACAAGTGGCTAGTTTTGGG------- t1302208 1
--------------------------------------------------------------------------------TGACAAGTGGCTAGTTTTGGGGTT---- t0495261 2
//
mireap-plant
TBD-623-m0100 scaffold_3:10579294:10579397:+ 104(nt) -50.10(kcal/mol)
ACTGGGAATTGTAGGAATGGGCTGTTTGGGATGAAAGAAAATCACTAAGAAAATTTTCTTGTTGATATTTTCTTCCCAAGCCCGCCCATTCCAATGATTTCTAG TBD-623-m0100 6337
.((((((((..(.(((((((((.((((((((.(((((...((((.((((((....)))))).)))).))))).))))))))..))))))))).)..))))))))
************************************************************************TTCCCAAGCCCGCCCATTCCAA********** TBD-623-m0100-3p 6300
-CTGGGAATTGTAGGAATGGGC---------------------------------------------------------------------------------- t0059586 19
---GGGAATTGTAGGAATGGGCTG-------------------------------------------------------------------------------- t2144615 1
---GGGAATTGTAGGAATGGGCTGT------------------------------------------------------------------------------- t0180912 6
------AATTGTAGGAATGGGCTGTT------------------------------------------------------------------------------ t1572910 1
------AATTGTAGGAATGGGCTGTTT----------------------------------------------------------------------------- t2249715 1
------AATTGTAGGAATGGGCTGTTTG---------------------------------------------------------------------------- t2957780 1
-------ATTGTAGGAATGGGCTGTTTG---------------------------------------------------------------------------- t0807009 2
-----------------------------------------------------------------------CTTCCCAAGCCCGCCCATTCCAA---------- t0232240 5
------------------------------------------------------------------------TTCCCAAGCCCGCCCATT-------------- t0423134 3
------------------------------------------------------------------------TTCCCAAGCCCGCCCATTCC------------ t0068131 17
------------------------------------------------------------------------TTCCCAAGCCCGCCCATTCCA----------- t0023813 46
------------------------------------------------------------------------TTCCCAAGCCCGCCCATTCCAA---------- t0000146 6149
------------------------------------------------------------------------TTCCCAAGCCCGCCCATTCCAAT--------- t0097446 12
-------------------------------------------------------------------------TCCCAAGCCCGCCCATTCCAA---------- t0018158 60
-------------------------------------------------------------------------TCCCAAGCCCGCCCATTCCAAT--------- t2609191 1
---------------------------------------------------------------------------CCAAGCCCGCCCATTCCAA---------- t0474032 3
---------------------------------------------------------------------------CCAAGCCCGCCCATTCCAATG-------- t0833029 2
---------------------------------------------------------------------------CCAAGCCCGCCCATTCCAATGA------- t0674717 2
----------------------------------------------------------------------------CAAGCCCGCCCATTCCAA---------- t0454376 3
----------------------------------------------------------------------------CAAGCCCGCCCATTCCAATGA------- t1574047 1
----------------------------------------------------------------------------CAAGCCCGCCCATTCCAATGAT------ t2863435 1
-----------------------------------------------------------------------------------GCCCATTCCAATGATTTCTAG t2262260 1
//
mireap-plant
TBD-623-m0101 scaffold_3:13433848:13433932:+ 85(nt) -43.00(kcal/mol)
GCTCATTTCAGCTAAGTTGAGTTGTTCTGCCAATCAAAATGAGTCCCAGGAAATTGGCAAATCAACTCAGCTTAGCTGAACTGAG TBD-623-m0101 8
.((((.((((((((((((((((((...(((((((.....((.....))....)))))))...)))))))))))))))))).))))
******************************************************TGGCAAATCAACTCAGCTTAG********** TBD-623-m0101-3p 8
-----------------------------------------------------TTGGCAAATCAACTCAGCTTA----------- t2439881 1
------------------------------------------------------TGGCAAATCAACTCAGCTTAG---------- t0160059 7
//
mireap-plant
TBD-623-m0102 scaffold_3:14039322:14039511:+ 190(nt) -40.00(kcal/mol)
TCCTTTTGGTTTCTTACTACTTTTCTCTTTTAAATGTAGTTTCTTAGATTATTGAGAGTAACCGAAGTTATGGAAGCTTTCACCTTCATAAAATAAAACCCGCAAGACAGGACTATGCTAAATAAGCCTTGAAACCTATGTTTGGTAAAATGGGGGACTAAGTTAAATGGGATTGTGGAGTCCAATAGTT TBD-623-m0102 61
..((.((((...((..((((...((((.(((((...((((..((((.......((((((..(((......)))..))))))(((..((((..........(....)..(((..(((.....)))..))).......))))...)))....))))..))))..))))).))))..)))))).)))).))..
*************************************************************************************************************************************************************CTAAGTTAAATGGGATTGTGGAG********** TBD-623-m0102-3p 60
----------------------------------------------------------------------------------------------------------------------------------------------------AATGGGGGACTAAGTTAAATGGGA------------------ t1616760 1
------------------------------------------------------------------------------------------------------------------------------------------------------------ACTAAGTTAAATGGGATTGTGGA----------- t2955969 1
------------------------------------------------------------------------------------------------------------------------------------------------------------ACTAAGTTAAATGGGATTGTGGAG---------- t0611726 2
-------------------------------------------------------------------------------------------------------------------------------------------------------------CTAAGTTAAATGGGATTGTGG------------ t0189318 6
-------------------------------------------------------------------------------------------------------------------------------------------------------------CTAAGTTAAATGGGATTGTGGA----------- t1976391 1
-------------------------------------------------------------------------------------------------------------------------------------------------------------CTAAGTTAAATGGGATTGTGGAG---------- t0036475 31
-------------------------------------------------------------------------------------------------------------------------------------------------------------CTAAGTTAAATGGGATTGTGGAGT--------- t0058073 19
//
mireap-plant
TBD-623-m0103 scaffold_3:16557255:16557354:+ 100(nt) -52.70(kcal/mol)
ATCGGTTTAACGGGATATTGGTCCGGTTCAATAAGAAAGCAGTGCTCTAAGTGCTTGAGCTCTGCTTTTTGATTGAGCCGTGCCAATATCACGTGCCACT TBD-623-m0103 50
...(((...(((.((((((((..(((((((((.(((((((((.((((.........)))).))))))))).)))))))))..)))))))).))))))...
*********************************************************************TGATTGAGCCGTGCCAATATC********** TBD-623-m0103-3p 50
---------------------------------------------------------------------TGATTGAGCCGTGCCAATATC---------- t0023237 48
---------------------------------------------------------------------TGATTGAGCCGTGCCAATATCA--------- t0922543 1
----------------------------------------------------------------------GATTGAGCCGTGCCAATATCA--------- t1916494 1
//
mireap-plant
TBD-623-m0104 scaffold_3:17476033:17476268:+ 236(nt) -81.77(kcal/mol)
TCAACTATTTTCAAGGGTATTTTAGTCTTTTTAGTTTCAAGAGTATTTTAAAAATGGAAAAATCATTATAAAAAAAATTATGAAAAGACCCTGAAAAATTATAAAAATTATATATCTTTTCACATTTAACCCCCAGCCATTTTTACATTTAAGATTTATTTTTTTAATAATAATTTTTTCCATTTTTAAAATATCCTTGAAAATGAAAAGACTAAAATACCCTTGAAAATAGATGG TBD-623-m0104 361
.((.(((((((((((((((((((((((((((((.(((((((..(((((((((((((((((((..(((((.((((((((..((((((((..........................))))))))..................(((((....)))))...)))))))).)))))...)))))))))))))))))))..))))))).))))))))))))))))))))))))))))).)).
**************************************************************************************************************************************************************************************************************AAAGACTAAAATACCCTTGA********** TBD-623-m0104-3p 359
----------------------------------------------------------------------------------------------------------------------------------------------------------------------------------------------------------ATGAAAAGACTAAAATAC---------------- t1956426 1
----------------------------------------------------------------------------------------------------------------------------------------------------------------------------------------------------------ATGAAAAGACTAAAATACCCTTGA---------- t1110001 1
-----------------------------------------------------------------------------------------------------------------------------------------------------------------------------------------------------------TGAAAAGACTAAAATACCCTTGA---------- t1193008 1
-----------------------------------------------------------------------------------------------------------------------------------------------------------------------------------------------------------TGAAAAGACTAAAATACCCTTGAA--------- t0385573 3
------------------------------------------------------------------------------------------------------------------------------------------------------------------------------------------------------------GAAAAGACTAAAATACCCTTGAA--------- t0703115 2
-------------------------------------------------------------------------------------------------------------------------------------------------------------------------------------------------------------AAAAGACTAAAATACCCTTGAA--------- t0347254 3
--------------------------------------------------------------------------------------------------------------------------------------------------------------------------------------------------------------AAAGACTAAAATACCCTTG----------- t0742538 2
--------------------------------------------------------------------------------------------------------------------------------------------------------------------------------------------------------------AAAGACTAAAATACCCTTGA---------- t0003182 331
--------------------------------------------------------------------------------------------------------------------------------------------------------------------------------------------------------------AAAGACTAAAATACCCTTGAA--------- t0116980 10
--------------------------------------------------------------------------------------------------------------------------------------------------------------------------------------------------------------AAAGACTAAAATACCCTTGAAA-------- t0433031 3
--------------------------------------------------------------------------------------------------------------------------------------------------------------------------------------------------------------AAAGACTAAAATACCCTTGAAAA------- t2612143 1
---------------------------------------------------------------------------------------------------------------------------------------------------------------------------------------------------------------AAGACTAAAATACCCTTGAA--------- t0389100 3
//
mireap-plant
TBD-623-m0105 scaffold_3:19497050:19497339:+ 290(nt) -181.01(kcal/mol)
ATGCAGGGGATCGAACCCTGTACCTCCCGCATGCAAAGCGGGCGCTCTACCATTTGAGCTACATCACCAATTTGCTAAATAAATTAATCATATTCTTATTTCATGGTATAGATGAAACAAATGGCAGCGCTCGCTTTGCATGCGAGAGCAACGGTTATTTGGAAGTTGGAATATTAATATGGTGGGTTTTCTTAAAGTTTTAATGTCCTTTTTACAATAAGTTGGGGATGTAGCTCAAATGGTAGAGCGCCCGCTTTGCATGCGGGAGGTACAGGGTTCGATCCCCTGCA TBD-623-m0105 13
.((((((((((((((((((((((((((((((((((((((((((((((((((((((((((((((((.((((((((.(((..((((..((((((((..(((((((..............((((((((.((.(((((.......))))).))....)))))))).....)))))))..))))))))..))))..))).........(((.......))).)))))))).))))))))))))))))))))))))))))))))))))))))))))))))))))))))))))))))
*************AACCCTGTACCTCCCGCATG***************************************************************************************************************************************************************************************************************************************************************** TBD-623-m0105-5p 1
********************************************************************************************************************************************************************************************************************************************************************TGCGGGAGGTACAGGGTTCG********** TBD-623-m0105-3p 11
-----------CGAACCCTGTACCTCCCGCAT-------------------------------------------------------------------------------------------------------------------------------------------------------------------------------------------------------------------------------
---------------------------------------------------------------------------------------------------------------------------------------------------------------------------------------------------------------------------------------------------------------
---------------------------------------------------------------------------------------------------------------------------------------------------------------------------------------------------------------------------------------------------------------
---------------------------------------------------------------------------------------------------------------------------------------------------------------------------------------------------------------------------------------------------------------
---------------------------------------------------------------------------------------------------------------------------------------------------------------------------------------------------------------------------------------------------------------
---------------------------------------------------------------------------------------------------------------------------------------------------------------------------------------------------------------------------------------------------------------
---------------------------------------------------------------------------------------------------------------------------------------------------------------------------------------------------------------------------------------------------------------
//
mireap-plant
TBD-623-m0106 scaffold_3:21505902:21505993:+ 92(nt) -37.10(kcal/mol)
GATAATGATATTGGCACGGCTCAATCAAATTAAAGGACCCAATAAACAGTTGAGAAGTTTGATTTGATTGAGCCACGCCAACATCAACATCA TBD-623-m0106 24
(((..((((.(((((..(((((((((((((((((...(.((((.....)))).)...)))))))))))))))))..))))).))))..))).
**********TTGGCACGGCTCAATCAAATT************************************************************* TBD-623-m0106-5p 23
-----TGATATTGGCACGGCTCAATCA----------------------------------------------------------------- t0917671 1
----------TTGGCACGGCTCAATCAAATT------------------------------------------------------------- t0049202 23
//
mireap-plant
TBD-623-m0107 scaffold_3:21677982:21678089:+ 108(nt) -43.80(kcal/mol)
TCTTGTTTGGTAGCCAAGGATGACTTGCCTGCCTGCCTCCTAATTCCAAGAGGACAGCTCTGGTTATTTAGGGTTCTCAGGCAGTCTCCTTTGGCTAACTTGACAGTC TBD-623-m0107 34
..(((((.(((((((((((..((((.(((((...(..((((((..(((.(((.....))))))....))))))..).)))))))))..)))))))).))).)))))..
**********TAGCCAAGGATGACTTGCCT****************************************************************************** TBD-623-m0107-5p 34
-------TGGTAGCCAAGGATGACTTGC-------------------------------------------------------------------------------- t3108802 1
---------GTAGCCAAGGATGACTTGCCT------------------------------------------------------------------------------ t1564144 1
---------GTAGCCAAGGATGACTTGCCTG----------------------------------------------------------------------------- t0888659 2
----------TAGCCAAGGATGACTTGCCT------------------------------------------------------------------------------ t0049820 22
----------TAGCCAAGGATGACTTGCCTG----------------------------------------------------------------------------- t0140515 8
//
mireap-plant
TBD-623-m0108 scaffold_3:21678261:21678406:+ 146(nt) -45.40(kcal/mol)
TCTTGTTTGGTAGCCAAGGATGACTTGCCTGCCTCCAGTTTCATGAGCTTTTACCTATAATTAATTAATCTGCAGCTTCTTCACATTAATATTGTGCCAAATTCCTGTTAGGCTGCCAGGCAGTCACCTTGGCTAATCTCGCAGGC TBD-623-m0108 34
.(((((..(((((((((((.(((((.(((((.....(((((...)))))......................(((((((...((((.......)))).((......))..))))))))))))))))))))))))).)))..))))).
**********TAGCCAAGGATGACTTGCCT******************************************************************************************************************** TBD-623-m0108-5p 34
-------TGGTAGCCAAGGATGACTTGC---------------------------------------------------------------------------------------------------------------------- t3108802 1
---------GTAGCCAAGGATGACTTGCCT-------------------------------------------------------------------------------------------------------------------- t1564144 1
---------GTAGCCAAGGATGACTTGCCTG------------------------------------------------------------------------------------------------------------------- t0888659 2
----------TAGCCAAGGATGACTTGCCT-------------------------------------------------------------------------------------------------------------------- t0049820 22
----------TAGCCAAGGATGACTTGCCTG------------------------------------------------------------------------------------------------------------------- t0140515 8
//
mireap-plant
TBD-623-m0109 scaffold_3:9706:9833:- 128(nt) -63.60(kcal/mol)
CCAAGAGATTGTGGTCACCCACTGTTGGATATTAATCCAATGGTTCAAAAATGTTTCTTAAAATGAGTGCAAGAGTGAGTGAACCGTTGAATTTACATCCAACGGTGAGTGACCACAAATCTCTTGGA TBD-623-m0109 272
((((((((((((((((((.(((((((((((...(((.((((((((((.......(((((...........)))))....)))))))))).)))...))))))))))).)))))))).)))))))))).
**********GTGGTCACCCACTGTTGGATA************************************************************************************************* TBD-623-m0109-5p 263
--AAGAGATTGTGGTCACCCACTG-------------------------------------------------------------------------------------------------------- t3211253 1
--------TTGTGGTCACCCACTGTTGGATA------------------------------------------------------------------------------------------------- t0255234 5
--------TTGTGGTCACCCACTGTTGGATAT------------------------------------------------------------------------------------------------ t0059682 19
--------TTGTGGTCACCCACTGTTGGATATT----------------------------------------------------------------------------------------------- t0266846 4
---------TGTGGTCACCCACTGTTGG---------------------------------------------------------------------------------------------------- t3270384 1
---------TGTGGTCACCCACTGTTGGA--------------------------------------------------------------------------------------------------- t2599167 1
---------TGTGGTCACCCACTGTTGGAT-------------------------------------------------------------------------------------------------- t0195626 6
---------TGTGGTCACCCACTGTTGGATATT----------------------------------------------------------------------------------------------- t0070637 16
----------GTGGTCACCCACTGTTGGA--------------------------------------------------------------------------------------------------- t2268960 1
----------GTGGTCACCCACTGTTGGAT-------------------------------------------------------------------------------------------------- t0873212 2
----------GTGGTCACCCACTGTTGGATA------------------------------------------------------------------------------------------------- t0017135 64
----------GTGGTCACCCACTGTTGGATAT------------------------------------------------------------------------------------------------ t2824521 1
----------GTGGTCACCCACTGTTGGATATT----------------------------------------------------------------------------------------------- t0031672 35
----------GTGGTCACCCACTGTTGGATATTA---------------------------------------------------------------------------------------------- t0021650 51
----------GTGGTCACCCACTGTTGGATATTAA--------------------------------------------------------------------------------------------- t0184103 6
-----------TGGTCACCCACTGTTGGATA------------------------------------------------------------------------------------------------- t0271798 4
-----------TGGTCACCCACTGTTGGATAT------------------------------------------------------------------------------------------------ t0049921 22
-----------TGGTCACCCACTGTTGGATATT----------------------------------------------------------------------------------------------- t1175327 1
-----------TGGTCACCCACTGTTGGATATTA---------------------------------------------------------------------------------------------- t0108335 11
-----------TGGTCACCCACTGTTGGATATTAA--------------------------------------------------------------------------------------------- t0107578 11
-----------TGGTCACCCACTGTTGGATATTAAT-------------------------------------------------------------------------------------------- t1142362 1
------------GGTCACCCACTGTTGGATA------------------------------------------------------------------------------------------------- t2374609 1
--------------TCACCCACTGTTGGATATTA---------------------------------------------------------------------------------------------- t0347078 3
--------------TCACCCACTGTTGGATATTAATC------------------------------------------------------------------------------------------- t2798944 1
-------------------CACTGTTGGATATTAATCCAATGG------------------------------------------------------------------------------------- t3038431 1
-------------------------------------------------------TCTTAAAATGAGTGCAAGAGTGAG------------------------------------------------- t1813349 1
--------------------------------------------------------CTTAAAATGAGTGCAAGAGTGAGT------------------------------------------------ t0849427 2
//
mireap-plant
TBD-623-m0110 scaffold_3:753110:753221:- 112(nt) -53.30(kcal/mol)
CAAAGCAGTCATAGGGCTCCTCTTTCTTGGCAGGCACTGGTGACTGATGCAGCTACAAATGTACAATCACTTTCATTGACCTGCCAAAGAAGAGTTGCCCTACAATTGCTTT TBD-623-m0110 70
.((((((((..((((((..(((((..((((((((((..(((((.((.((((........)))))).))))).....)).))))))))..)))))..))))))..))))))))
*************GGGCTCCTCTTTCTTGGCAGG****************************************************************************** TBD-623-m0110-5p 5
*********************************************************************************TGCCAAAGAAGAGTTGCCCTA********** TBD-623-m0110-3p 63
-----------TAGGGCTCCTCTTTCTTGGCA-------------------------------------------------------------------------------- t0262638 5
---------------------------TGGCAGGCACTGGTGACTGAT---------------------------------------------------------------- t1012170 1
---------------------------------------GTGACTGATGCAGCTACAAATGTA------------------------------------------------- t1832247 1
---------------------------------------------------------------------------------TGCCAAAGAAGAGTTGCCCTA---------- t0017347 63
//
mireap-plant
TBD-623-m0111 scaffold_3:1327023:1327153:- 131(nt) -65.40(kcal/mol)
TCAAATAAGCAAAGCAGTCATAGGGCTCCTCTTTCTTGGCAGGCACTGGTGAGTGATGCATCTACAAATGTACAATAATTTTCATTGACCTGCCAAGAAAGAGTTGCCCTACGATTGCTTTGGCTTAATTA TBD-623-m0111 21
.....((((((((((((((.((((((..(((((((((((((((((.(((.((.((.(((((......)))))))....)).))).)).)))))))))))))))..)))))).))))))))).)))))....
********************TAGGGCTCCTCTTTCTTGGCA****************************************************************************************** TBD-623-m0111-5p 5
******************************************************************************************TGCCAAGAAAGAGTTGCCCTA******************** TBD-623-m0111-3p 16
--------------------TAGGGCTCCTCTTTCTTGGCA------------------------------------------------------------------------------------------ t0262638 5
------------------------------------------------------------------------------------------TGCCAAGAAAGAGTTGCC----------------------- t3017644 1
------------------------------------------------------------------------------------------TGCCAAGAAAGAGTTGCCCTA-------------------- t0075071 15
//
mireap-plant
TBD-623-m0112 scaffold_3:8990653:8990780:- 128(nt) -60.70(kcal/mol)
CCAAGAGATTGTGGTCACCCACTGTTGGATATTAATCCAATGGTTCAAAAAAGTTTCTTAAAAGGAGTGCAAGAGTGAGTGAACCGTTGAATTTACATTCAACGGTGAGTGACCACAAATCTCTTGGA TBD-623-m0112 271
((((((((((((((((((.(((((((((((...(((.((((((((((.......(((((...........)))))....)))))))))).)))...))))))))))).)))))))).)))))))))).
**********GTGGTCACCCACTGTTGGATA************************************************************************************************* TBD-623-m0112-5p 263
*************************************************************************************************TTCAACGGTGAGTGACCACAA********** TBD-623-m0112-3p 1
--AAGAGATTGTGGTCACCCACTG-------------------------------------------------------------------------------------------------------- t3211253 1
--------TTGTGGTCACCCACTGTTGGATA------------------------------------------------------------------------------------------------- t0255234 5
--------TTGTGGTCACCCACTGTTGGATAT------------------------------------------------------------------------------------------------ t0059682 19
--------TTGTGGTCACCCACTGTTGGATATT----------------------------------------------------------------------------------------------- t0266846 4
---------TGTGGTCACCCACTGTTGG---------------------------------------------------------------------------------------------------- t3270384 1
---------TGTGGTCACCCACTGTTGGA--------------------------------------------------------------------------------------------------- t2599167 1
---------TGTGGTCACCCACTGTTGGAT-------------------------------------------------------------------------------------------------- t0195626 6
---------TGTGGTCACCCACTGTTGGATATT----------------------------------------------------------------------------------------------- t0070637 16
----------GTGGTCACCCACTGTTGGA--------------------------------------------------------------------------------------------------- t2268960 1
----------GTGGTCACCCACTGTTGGAT-------------------------------------------------------------------------------------------------- t0873212 2
----------GTGGTCACCCACTGTTGGATA------------------------------------------------------------------------------------------------- t0017135 64
----------GTGGTCACCCACTGTTGGATAT------------------------------------------------------------------------------------------------ t2824521 1
----------GTGGTCACCCACTGTTGGATATT----------------------------------------------------------------------------------------------- t0031672 35
----------GTGGTCACCCACTGTTGGATATTA---------------------------------------------------------------------------------------------- t0021650 51
----------GTGGTCACCCACTGTTGGATATTAA--------------------------------------------------------------------------------------------- t0184103 6
-----------TGGTCACCCACTGTTGGATA------------------------------------------------------------------------------------------------- t0271798 4
-----------TGGTCACCCACTGTTGGATAT------------------------------------------------------------------------------------------------ t0049921 22
-----------TGGTCACCCACTGTTGGATATT----------------------------------------------------------------------------------------------- t1175327 1
-----------TGGTCACCCACTGTTGGATATTA---------------------------------------------------------------------------------------------- t0108335 11
-----------TGGTCACCCACTGTTGGATATTAA--------------------------------------------------------------------------------------------- t0107578 11
-----------TGGTCACCCACTGTTGGATATTAAT-------------------------------------------------------------------------------------------- t1142362 1
------------GGTCACCCACTGTTGGATA------------------------------------------------------------------------------------------------- t2374609 1
--------------TCACCCACTGTTGGATATTA---------------------------------------------------------------------------------------------- t0347078 3
--------------TCACCCACTGTTGGATATTAATC------------------------------------------------------------------------------------------- t2798944 1
-------------------CACTGTTGGATATTAATCCAATGG------------------------------------------------------------------------------------- t3038431 1
----------------------------------------------------------------------------------------GAATTTACATTCAACGGTGAGT------------------ t1784953 1
------------------------------------------------------------------------------------------------ATTCAACGGTGAGTGACCACAAAT-------- t2193984 1
//
mireap-plant
TBD-623-m0113 scaffold_3:11176560:11176740:- 181(nt) -44.97(kcal/mol)
TTTGTTTTGACTCGGGGTGGACACGATCCGGTTTATCCCTTGAATTGGAACTGAACCTCAAACTTACACAAGATCCAGTTCGATTCAGTTTTCATAAAAAGTTTCTAAAGGAACATAGCCAAACCAAACTTATACAGTTTCGTTTTGGTACGGGTGGTTTCCGGTTTGGAAGAAGATAAAA TBD-623-m0113 11
((((((((...(((((.((((.((.(((((.........((((((((((.((..................)).)))))))))).................(((((....)))))...(((((((.(((((.....))))).).)))))).))))).)).)))).)))))...)))))))).
**********CTCGGGGTGGACACGATCCGGTT**************************************************************************************************************************************************** TBD-623-m0113-5p 11
--------GACTCGGGGTGGACACGATCCGGT----------------------------------------------------------------------------------------------------------------------------------------------------- t0653731 2
---------ACTCGGGGTGGACACGATCCGGTT---------------------------------------------------------------------------------------------------------------------------------------------------- t0543985 2
----------CTCGGGGTGGACACGATCCGGTT---------------------------------------------------------------------------------------------------------------------------------------------------- t0187711 6
----------CTCGGGGTGGACACGATCCGGTTT--------------------------------------------------------------------------------------------------------------------------------------------------- t1895242 1
//
mireap-plant
TBD-623-m0114 scaffold_3:12875308:12875381:- 74(nt) -22.30(kcal/mol)
TTACGACGTATGTATTTATTGAGTAGACGTTGAAAAACGAAACAACGTCGGTTACAAATATATAAGAGTCGTAT TBD-623-m0114 10
.((((((.(((((((((....((..(((((((..........)))))))..))..)))))))))...)))))).
*****************************************ACAACGTCGGTTACAAATATATA********** TBD-623-m0114-3p 10
-----------------------------------------ACAACGTCGGTTACAAATATATA---------- t0158647 7
-------------------------------------------AACGTCGGTTACAAATATATA---------- t0393002 3
//
mireap-plant
TBD-623-m0115 scaffold_3:15249853:15249948:- 96(nt) -57.60(kcal/mol)
AAAAAACCTGAAGACTTTTCCCGACGAAATTTCGTCGGGAGAGGTCTGCGGACCTGTGCCGACGAAATTTCGTCGGGAGAGGTTTACGAACCTATG TBD-623-m0115 23
........((.(((((((((((((((((((((((((((.(.(((((....))))).).))))))))))))))))))))))))))).))........
***************************************************************GAAATTTCGTCGGGAGAGGTTTA********** TBD-623-m0115-3p 22
-----ACCTGAAGACTTTTCCCGAC----------------------------------------------------------------------- t2791924 1
------------------------------------------------------------GACGAAATTTCGTCGGGAGAGGTT------------ t0714976 2
-------------------------------------------------------------ACGAAATTTCGTCGGGAGAGGTT------------ t0810923 2
-------------------------------------------------------------ACGAAATTTCGTCGGGAGAGGTTT----------- t2356973 1
--------------------------------------------------------------CGAAATTTCGTCGGGAGAGGTT------------ t1365156 1
---------------------------------------------------------------GAAATTTCGTCGGGAGAGGTT------------ t0317092 4
---------------------------------------------------------------GAAATTTCGTCGGGAGAGGTTT----------- t2225513 1
---------------------------------------------------------------GAAATTTCGTCGGGAGAGGTTTA---------- t0221761 5
---------------------------------------------------------------GAAATTTCGTCGGGAGAGGTTTAC--------- t2186330 1
----------------------------------------------------------------AAATTTCGTCGGGAGAGGTT------------ t2349514 1
-----------------------------------------------------------------AATTTCGTCGGGAGAGGTTTA---------- t0271239 4
//
mireap-plant
TBD-623-m0116 scaffold_3:15252548:15252643:- 96(nt) -57.60(kcal/mol)
AAAAAACCTGAAGACTTTTCCCGACGAAATTTCGTCGGGAGAGGTCTGCGGACCTGTGCCGACGAAATTTCGTCGGGAGAGGTTTACGAACCTATG TBD-623-m0116 23
........((.(((((((((((((((((((((((((((.(.(((((....))))).).))))))))))))))))))))))))))).))........
***************************************************************GAAATTTCGTCGGGAGAGGTTTA********** TBD-623-m0116-3p 22
-----ACCTGAAGACTTTTCCCGAC----------------------------------------------------------------------- t2791924 1
------------------------------------------------------------GACGAAATTTCGTCGGGAGAGGTT------------ t0714976 2
-------------------------------------------------------------ACGAAATTTCGTCGGGAGAGGTT------------ t0810923 2
-------------------------------------------------------------ACGAAATTTCGTCGGGAGAGGTTT----------- t2356973 1
--------------------------------------------------------------CGAAATTTCGTCGGGAGAGGTT------------ t1365156 1
---------------------------------------------------------------GAAATTTCGTCGGGAGAGGTT------------ t0317092 4
---------------------------------------------------------------GAAATTTCGTCGGGAGAGGTTT----------- t2225513 1
---------------------------------------------------------------GAAATTTCGTCGGGAGAGGTTTA---------- t0221761 5
---------------------------------------------------------------GAAATTTCGTCGGGAGAGGTTTAC--------- t2186330 1
----------------------------------------------------------------AAATTTCGTCGGGAGAGGTT------------ t2349514 1
-----------------------------------------------------------------AATTTCGTCGGGAGAGGTTTA---------- t0271239 4
//
mireap-plant
TBD-623-m0117 scaffold_3:16796441:16796675:- 235(nt) -75.90(kcal/mol)
TCCAACTATTTTAAAGGGTATTTTAGTCTTTTTATTTTCAAGAGTATTTTAAAAATGAAAAAATCATTATAAAAAAAATTATGAAAAGACCTTTAAAATTATAAAATTATATATCTTTTCACATTTAACTCCCATCCATTTTTGCATTTAAGCTTTATTTTTTTAATAATATTTTTTTTTATTTTTAAAATATCCTTGAAAATGAAAAGACTAAAATACCCTTGAAAATAAATGG TBD-623-m0117 362
.(((..((((((.(((((((((((((((((((((((((((((..(((((((((((((((((((..(((((.((((((((..((((((((....((.((((....)))).))..))))))))......................((......))...)))))))).)))))...)))))))))))))))))))..))))))))))))))))))))))))))))).))))))..)))
*************AAGGGTATTTTAGTCTTTTT********************************************************************************************************************************************************************************************************** TBD-623-m0117-5p 1
*************************************************************************************************************************************************************************************************************AAAGACTAAAATACCCTTGA********** TBD-623-m0117-3p 359
--------------AGGGTATTTTAGTCTTTTTATTTT----------------------------------------------------------------------------------------------------------------------------------------------------------------------------------------------------- t1072889 1
---------------------------------------------------------------------------------------------------------------------------------------------------------------------------------------------------------ATGAAAAGACTAAAATAC---------------- t1956426 1
---------------------------------------------------------------------------------------------------------------------------------------------------------------------------------------------------------ATGAAAAGACTAAAATACCCTTGA---------- t1110001 1
----------------------------------------------------------------------------------------------------------------------------------------------------------------------------------------------------------TGAAAAGACTAAAATACCCTTGA---------- t1193008 1
----------------------------------------------------------------------------------------------------------------------------------------------------------------------------------------------------------TGAAAAGACTAAAATACCCTTGAA--------- t0385573 3
-----------------------------------------------------------------------------------------------------------------------------------------------------------------------------------------------------------GAAAAGACTAAAATACCCTTGAA--------- t0703115 2
------------------------------------------------------------------------------------------------------------------------------------------------------------------------------------------------------------AAAAGACTAAAATACCCTTGAA--------- t0347254 3
-------------------------------------------------------------------------------------------------------------------------------------------------------------------------------------------------------------AAAGACTAAAATACCCTTG----------- t0742538 2
-------------------------------------------------------------------------------------------------------------------------------------------------------------------------------------------------------------AAAGACTAAAATACCCTTGA---------- t0003182 331
-------------------------------------------------------------------------------------------------------------------------------------------------------------------------------------------------------------AAAGACTAAAATACCCTTGAA--------- t0116980 10
-------------------------------------------------------------------------------------------------------------------------------------------------------------------------------------------------------------AAAGACTAAAATACCCTTGAAA-------- t0433031 3
-------------------------------------------------------------------------------------------------------------------------------------------------------------------------------------------------------------AAAGACTAAAATACCCTTGAAAA------- t2612143 1
--------------------------------------------------------------------------------------------------------------------------------------------------------------------------------------------------------------AAGACTAAAATACCCTTGAA--------- t0389100 3
//
mireap-plant
TBD-623-m0118 scaffold_3:17476033:17476268:- 236(nt) -89.10(kcal/mol)
CCATCTATTTTCAAGGGTATTTTAGTCTTTTCATTTTCAAGGATATTTTAAAAATGGAAAAAATTATTATTAAAAAAATAAATCTTAAATGTAAAAATGGCTGGGGGTTAAATGTGAAAAGATATATAATTTTTATAATTTTTCAGGGTCTTTTCATAATTTTTTTTATAATGATTTTTCCATTTTTAAAATACTCTTGAAACTAAAAAGACTAAAATACCCTTGAAAATAGTTGA TBD-623-m0118 356
.((.(((((((((((((((((((((((((((.(.(((((((..(((((((((((((((((((.(((((((.((((((((.((((((....((.......))..))))))...(((((((((((....((((.....)))).......))))))))))))))))))).))))))))))))))))))))))))))..))))))).).))))))))))))))))))))))))))).)).
************AAGGGTATTTTAGTCTTTTC************************************************************************************************************************************************************************************************************ TBD-623-m0118-5p 1
**************************************************************************************************************************************************************************************************************AAAGACTAAAATACCCTTGA********** TBD-623-m0118-3p 355
-------------AGGGTATTTTAGTCTTTTCAT---------------------------------------------------------------------------------------------------------------------------------------------------------------------------------------------------------- t1778915 1
------------------------------------------------------------------------------------------------------------------------------------------------------------------------------------------------------------AAAAAGACTAAAATACCCTTGA---------- t2934022 1
------------------------------------------------------------------------------------------------------------------------------------------------------------------------------------------------------------AAAAAGACTAAAATACCCTTGAAA-------- t3105219 1
-------------------------------------------------------------------------------------------------------------------------------------------------------------------------------------------------------------AAAAGACTAAAATACCCTTGAA--------- t0347254 3
--------------------------------------------------------------------------------------------------------------------------------------------------------------------------------------------------------------AAAGACTAAAATACCCTTG----------- t0742538 2
--------------------------------------------------------------------------------------------------------------------------------------------------------------------------------------------------------------AAAGACTAAAATACCCTTGA---------- t0003182 331
--------------------------------------------------------------------------------------------------------------------------------------------------------------------------------------------------------------AAAGACTAAAATACCCTTGAA--------- t0116980 10
--------------------------------------------------------------------------------------------------------------------------------------------------------------------------------------------------------------AAAGACTAAAATACCCTTGAAA-------- t0433031 3
--------------------------------------------------------------------------------------------------------------------------------------------------------------------------------------------------------------AAAGACTAAAATACCCTTGAAAA------- t2612143 1
---------------------------------------------------------------------------------------------------------------------------------------------------------------------------------------------------------------AAGACTAAAATACCCTTGAA--------- t0389100 3
//
mireap-plant
TBD-623-m0119 scaffold_3:18555106:18555209:- 104(nt) -42.60(kcal/mol)
TCTCTCAACAAAATTTCGTCGGCACAGGTATTTTCGTCGGGAGAAACTTAATCCGGTAAATTTTGCCGGCATAGATCTGTGCCAACGAAATTTCATCGAGAGAA TBD-623-m0119 21
((((((....(((((((((.(((((((((......(((((.(((((((......)))...)))).)))))....))))))))).)))))))))....)))))).
**********AAATTTCGTCGGCACAGGTATT************************************************************************ TBD-623-m0119-5p 20
--------CAAAATTTCGTCGGCACAGG---------------------------------------------------------------------------- t2353548 1
--------CAAAATTTCGTCGGCACAGGT--------------------------------------------------------------------------- t2808809 1
----------AAATTTCGTCGGCACAGGTA-------------------------------------------------------------------------- t1057864 1
----------AAATTTCGTCGGCACAGGTATT------------------------------------------------------------------------ t0091217 12
-----------AATTTCGTCGGCACAGGTATT------------------------------------------------------------------------ t3111526 1
-----------AATTTCGTCGGCACAGGTATTTTC--------------------------------------------------------------------- t2018308 1
------------ATTTCGTCGGCACAGGTAT------------------------------------------------------------------------- t2915454 1
------------ATTTCGTCGGCACAGGTATTTTC--------------------------------------------------------------------- t1872518 1
-------------TTTCGTCGGCACAGGTATTTTC--------------------------------------------------------------------- t2502259 1
--------------TTCGTCGGCACAGGTATTTTC--------------------------------------------------------------------- t0993957 1
//
mireap-plant
TBD-623-m0120 scaffold_3:18781482:18781578:- 97(nt) -33.40(kcal/mol)
TGTCGTCCCGAGCACGACGGTATGCTCGGATTTGAATTTGGTTATCTTTTGATCATCAATCGGATGTCGCATATTGGGCGTTATCTGGGTTCGACAA TBD-623-m0120 16
(((((.(((((..(((.((((((((..(.((((((..(((((.(((....))).))))))))))).).))))))))..)))..)).)))..))))).
**********AGCACGACGGTATGCTCGGATTT**************************************************************** TBD-623-m0120-5p 15
---------GAGCACGACGGTATGCTCGGATT----------------------------------------------------------------- t0808262 2
---------GAGCACGACGGTATGCTCGGATTT---------------------------------------------------------------- t2483930 1
----------AGCACGACGGTATGCTCGGAT------------------------------------------------------------------ t1765106 1
----------AGCACGACGGTATGCTCGGATTT---------------------------------------------------------------- t0317055 4
----------AGCACGACGGTATGCTCGGATTTG--------------------------------------------------------------- t0343925 3
-----------GCACGACGGTATGCTCGGATTTG--------------------------------------------------------------- t1022118 1
-------------ACGACGGTATGCTCGGATTTGAAT------------------------------------------------------------ t0429429 3
-------------------------------------------------TGATCATCAATCGGATGTCGCATA------------------------ t2324248 1
//
mireap-plant
TBD-623-m0121 scaffold_3:19337189:19337385:- 197(nt) -46.50(kcal/mol)
TTTATATTTATATAGGTGGCATGTTAACAATTATATGCAAAACTATTTTAAGGATTTATCATTTGATGAATACTCTTCACAATACACTTACTCTACACATAGAGTGATGAAGATAGTGAAAAATTTGAACCTCATAGGAACTCTATGTGGTACTAAGTTACTCATGTATCTTACCATGCAATGTATAAAGTGTAAAA TBD-623-m0121 7
(((((((((.((((.((.(((((.(((....((((((...((((......((.(((((((....))))))).)).(((((.((.((.((((((((....))))))))))...)).)))))........(((.(((((.....))))).)))....))))...))))))..))).))))).)).))))))))))))).
**********TATAGGTGGCATGTTAACAATTA******************************************************************************************************************************************************************** TBD-623-m0121-5p 6
----------TATAGGTGGCATGTTAACAATT--------------------------------------------------------------------------------------------------------------------------------------------------------------------- t3315630 1
----------TATAGGTGGCATGTTAACAATTA-------------------------------------------------------------------------------------------------------------------------------------------------------------------- t0390752 3
----------TATAGGTGGCATGTTAACAATTAT------------------------------------------------------------------------------------------------------------------------------------------------------------------- t1184789 1
-------------AGGTGGCATGTTAACAATTA-------------------------------------------------------------------------------------------------------------------------------------------------------------------- t2194021 1
----------------------------------------------------------------------------------------------ACACATAGAGTGATGAAGATAGTG------------------------------------------------------------------------------- t2018451 1
//
mireap-plant
TBD-623-m0122 scaffold_3:19573361:19573492:- 132(nt) -56.03(kcal/mol)
GCGTGTGGTGCAGCCAAGGATGACTTGCCGGCAATACTTAGCTTGTCATTCTCCAATGCATGCATGTTGTTGTGAGAATGAGCTGATCGGCAAGTCGTCTCTGGCTACATTATTGCCTCCTTTTCTCATGCT TBD-623-m0122 251
((((((((((.(((((..(((((((((((((......(((((...(((((((((((((((....)).))))).))))))))))))))))))))))))))..))))).)))))..............))))).
**********CAGCCAAGGATGACTTGCCGG***************************************************************************************************** TBD-623-m0122-5p 250
----------CAGCCAAGGATGACTTGCCGG----------------------------------------------------------------------------------------------------- t0004276 249
----------CAGCCAAGGATGACTTGCCGGC---------------------------------------------------------------------------------------------------- t1780750 1
-------------------------------------------------------------GCATGTTGTTGTGAGAATGAGCTG----------------------------------------------- t1124029 1
//
mireap-plant
TBD-623-m0123 scaffold_3:19986767:19987058:- 292(nt) -135.50(kcal/mol)
AGGGGTTCATGTCGCAGGAGAGATGGCACGGGAGCTGTGCTCTCTAATTGGCAGCAGCAAGCATCTTCCATCTTCCTGTGACATGAACCCCTCTATTTCTTTCTGCAACTCTACCTAATTTAATTTCTCATGGTGTAGATCTAACACTCTCCAAATTGAGAGAGAGAGAGAGAGAGAGAGAGAGAGAGAGAAGAAAAGTTGAGGGATTTATGTTCGCAGGAGAGATGGCACTGTCTGTGGTGCAACTAGCTACCAGCAGATGGTGTCATCCCTCCTGTGACCAGAAAACCCT TBD-623-m0123 5
(((((((((((((((((((.((((((...(((((((.((((((((....)).)).))))))).)))))))))))))))))))))))))))))...(((((((((....((((..((..(((..((((((..(((....))).....(((((......))))).))))))..)))..))..)))))))))))))........((((.(((.((.(((((((((.((((((((((((((((((((.....)).)))).)))))))))))))).))))))))).)).))).))))
********************************************************************************************************************************************************************************************************************************************************************TGGTGTCATCCCTCCTGTGACC********** TBD-623-m0123-3p 5
---------------------------------------------------------------------------------------------------------------------------------------------------------------------------------------------------------------------------------------------------------------
//
mireap-plant
TBD-623-m0124 scaffold_3:20944818:20944915:- 98(nt) -20.20(kcal/mol)
GCTTTCTTTTTCTTTATTTTTTATTTTTTTATTATTTCTGCAATTTGAATTTCAAGTTGAGTAATGTAAAATGGATGATGATGAGGACGAACAAAAGG TBD-623-m0124 7
.((((..(((((((((((..((((((((((((.(((.((.(((((((.....))))))))).))))))))).)))))).)))))))).)))..)))).
********************************************************************AAATGGATGATGATGAGGAC********** TBD-623-m0124-3p 7
------------------------------------------------------------------TAAAATGGATGATGATGAGGAC---------- t1380972 1
--------------------------------------------------------------------AAATGGATGATGATGAGGAC---------- t0189837 6
//
mireap-plant
TBD-623-m0125 scaffold_4:2175778:2176044:+ 267(nt) -64.70(kcal/mol)
TTTTACGAGTAATGCTACACTTACCACATTTTTATCTCACATTTCTATACCACGTGATGTGGCATGTTCATATTATATGTCACATCAATTAAATCAATGAAGTGTATTTTAATTAAGGCAATTAGAAAAACAAATACTAGAATAAATTATTAAAGAAAAAAAAATATTAAATAATTTTAATTAATGTGGCTGTTCACCTTATCTACCATATAAGATAGTATAAAGATTTGACATACAAATGTAGTAAGAGTAGCATTATTCATTTCT TBD-623-m0125 12
......((((((((((((.(((((.((((((.(((.(((.((((.(((((....(((((((((((((.......))))))))))))).........((((.(((..((((((((.....)))))))).((((..(((...(((((((((((.((............)).))))))))..)))...)))..))))))).))))...............))))).)))).))).))).)))))).))))).))))))))))))......
************TGCTACACTTACCACATTTTTA***************************************************************************************************************************************************************************************************************************************** TBD-623-m0125-5p 1
*******************************************************************************************************************************************************************************************************************************************CAAATGTAGTAAGAGTAGCATT********** TBD-623-m0125-3p 10
-----------ATGCTACACTTACCACATTTTTAT----------------------------------------------------------------------------------------------------------------------------------------------------------------------------------------------------------------------------
-----------------------------------------------TACCACGTGATGTGGCATGTTCAT----------------------------------------------------------------------------------------------------------------------------------------------------------------------------------------
-----------------------------------------------------------------------------------------------------------------------------------------------------------------------------------------------------------------------------------------TACAAATGTAGTAAGAGTAGCA
------------------------------------------------------------------------------------------------------------------------------------------------------------------------------------------------------------------------------------------ACAAATGTAGTAAGAGTAGCA
-------------------------------------------------------------------------------------------------------------------------------------------------------------------------------------------------------------------------------------------CAAATGTAGTAAGAGTAGCA
-------------------------------------------------------------------------------------------------------------------------------------------------------------------------------------------------------------------------------------------CAAATGTAGTAAGAGTAGCA
--------------------------------------------------------------------------------------------------------------------------------------------------------------------------------------------------------------------------------------------AAATGTAGTAAGAGTAGCA
---------------------------------------------------------------------------------------------------------------------------------------------------------------------------------------------------------------------------------------------AATGTAGTAAGAGTAGCA
//
mireap-plant
TBD-623-m0126 scaffold_4:5325323:5325424:+ 102(nt) -63.80(kcal/mol)
AATTGGGTTATGCCTGGCTCCCTGTATGCCACAAGCGGAAGCTCAATCTGGTTCTAGATTGGCTACTGCGGGTGGCGTACGAGGAGCCAAGCATACCCTCTA TBD-623-m0126 833
....((((.((((.(((((((.((((((((((..((((.(((.(((((((....)))))))))).))))..)))))))))).))))))).))))))))....
**********TGCCTGGCTCCCTGTATGCCA*********************************************************************** TBD-623-m0126-5p 818
---------ATGCCTGGCTCCCTGTATGCCA----------------------------------------------------------------------- t0198190 6
----------TGCCTGGCTCCCTGTATGC------------------------------------------------------------------------- t2602845 1
----------TGCCTGGCTCCCTGTATGCCA----------------------------------------------------------------------- t0001249 795
----------TGCCTGGCTCCCTGTATGCCAC---------------------------------------------------------------------- t2011884 1
-----------GCCTGGCTCCCTGTATGCCA----------------------------------------------------------------------- t2294783 1
-----------GCCTGGCTCCCTGTATGCCAC---------------------------------------------------------------------- t0098523 12
-------------CTGGCTCCCTGTATGCCA----------------------------------------------------------------------- t0857106 2
-------------------------------CAAGCGGAAGCTCAATCTGGT-------------------------------------------------- t0876320 2
-------------------------------CAAGCGGAAGCTCAATCTGGTT------------------------------------------------- t0404486 3
-------------------------------CAAGCGGAAGCTCAATCTGGTTC------------------------------------------------ t1975831 1
--------------------------------AAGCGGAAGCTCAATCTGGTT------------------------------------------------- t0737626 2
---------------------------------------------------TTCTAGATTGGCTACTGCGGGT----------------------------- t2815399 1
---------------------------------------------------TTCTAGATTGGCTACTGCGGGTG---------------------------- t3242863 1
----------------------------------------------------TCTAGATTGGCTACTGCGGGT----------------------------- t0531332 2
----------------------------------------------------TCTAGATTGGCTACTGCGGGTG---------------------------- t1943638 1
-----------------------------------------------------CTAGATTGGCTACTGCGGGT----------------------------- t1988023 1
-----------------------------------------------------CTAGATTGGCTACTGCGGGTG---------------------------- t1108969 1
//
mireap-plant
TBD-623-m0127 scaffold_4:5860747:5860933:+ 187(nt) -62.35(kcal/mol)
TCTTCTTCAGTTTTTCACTAAATTTTCGGATTTGAAATCATATTAACCAGACAAAGAGAAGGAAAACCAATTGTAACAGATTTGTTCCAGTAGTTTCGAAATAAAAATTAACACAAACCCAATTGAAATTCCCATATACGGGTTCATGATTTCAAATTCGAAAATTGAGTGAAAAATTGAAGAAGAG TBD-623-m0127 45
(((((((((((((((((((.(((((((((((((((((((((...((((............((((...((((((.....(.(((((.....((((((........))))))..))))).)))))))...))))........)))).))))))))))))))))))))).))))))))))))))))))).
**********TTTTTCACTAAATTTTCGGAT************************************************************************************************************************************************************ TBD-623-m0127-5p 45
-------CAGTTTTTCACTAAATTTTCGGAT------------------------------------------------------------------------------------------------------------------------------------------------------------ t1414970 1
----------TTTTTCACTAAATTTTCGGAT------------------------------------------------------------------------------------------------------------------------------------------------------------ t0025577 43
-----------TTTTCACTAAATTTTCGGATT----------------------------------------------------------------------------------------------------------------------------------------------------------- t2196096 1
//
mireap-plant
TBD-623-m0128 scaffold_4:6342170:6342282:+ 113(nt) -44.70(kcal/mol)
AGCCAAAGCTCTCAAATGCAAGCTAGGTGCAACAAGTTCAATCTTTATGTGGCTGGTGCCCCTTATAAGCATCGAACTTATTGCAACTAGCTTTCATTTTTGAGCTTTATAAT TBD-623-m0128 24
....(((((((..(((((.(((((((.(((((.((((((.((.((((((.(((....)))...)))))).)).)))))).))))).))))))).)))))..))))))).....
********************AGCTAGGTGCAACAAGTTCAA************************************************************************ TBD-623-m0128-5p 15
************************************************************************CGAACTTATTGCAACTAGCTT******************** TBD-623-m0128-3p 9
-------------------AAGCTAGGTGCAACAAGTTCA------------------------------------------------------------------------- t2604240 1
--------------------AGCTAGGTGCAACAAGTTCAA------------------------------------------------------------------------ t0084104 14
------------------------------------------------------------------------CGAACTTATTGCAACTAGCTT-------------------- t0130163 9
//
mireap-plant
TBD-623-m0129 scaffold_4:10137181:10137295:+ 115(nt) -45.20(kcal/mol)
CTTAGTTTGGTAGCCAAGGATGACTTGCCTGCAGCCTTCTAAAGAGGGTAATCAATCAAAATCTGAAAACCCCTAGTTTGGTCCTCAGGCAAGCACCTTGGCTAACTCGACAAGT TBD-623-m0129 101
....(((.(((((((((((.((.((((((((..(((..((..((.((((..(((.........)))..))))))))...)))...)))))))))))))))))).))).)))....
**********TAGCCAAGGATGACTTGCCT************************************************************************************* TBD-623-m0129-5p 34
****************************************************************************************GCAAGCACCTTGGCTAACT******** TBD-623-m0129-3p 64
-------TGGTAGCCAAGGATGACTTGC--------------------------------------------------------------------------------------- t3108802 1
---------GTAGCCAAGGATGACTTGCCT------------------------------------------------------------------------------------- t1564144 1
---------GTAGCCAAGGATGACTTGCCTG------------------------------------------------------------------------------------ t0888659 2
----------TAGCCAAGGATGACTTGCCT------------------------------------------------------------------------------------- t0049820 22
----------TAGCCAAGGATGACTTGCCTG------------------------------------------------------------------------------------ t0140515 8
--------------CAAGGATGACTTGCCTGCAGCCT------------------------------------------------------------------------------ t2232033 1
----------------AGGATGACTTGCCTGCAGCCT------------------------------------------------------------------------------ t2743804 1
------------------------------------------------------------------------------------TCAGGCAAGCACCTTGGCTAA---------- t1153028 1
-------------------------------------------------------------------------------------CAGGCAAGCACCTTGGCTAA---------- t2691351 1
--------------------------------------------------------------------------------------AGGCAAGCACCTTGGCTAA---------- t3000308 1
---------------------------------------------------------------------------------------GGCAAGCACCTTGGCTAAC--------- t0031098 36
---------------------------------------------------------------------------------------GGCAAGCACCTTGGCTAACT-------- t0044766 25
----------------------------------------------------------------------------------------GCAAGCACCTTGGCTAACTCGACA--- t2160941 1
//
mireap-plant
TBD-623-m0130 scaffold_4:13204921:13205018:+ 98(nt) -40.10(kcal/mol)
ATGATATGATTAACTGCAGTTTCGGATAACCAGTTTTGTGAGCGGTGACTGGCCAGACACAAAACTTTTTATTCGCAAGTGCGGTTAACCGTATTATA TBD-623-m0130 17
((((((((.(((((((((.((.(((((((..(((((((((...(((.....)))...)))))))))..))))))).)).))))))))).)))))))).
**********TAACTGCAGTTTCGGATAACC******************************************************************* TBD-623-m0130-5p 17
--------ATTAACTGCAGTTTCGGATAA--------------------------------------------------------------------- t2033093 1
----------TAACTGCAGTTTCGGATAACC------------------------------------------------------------------- t0071504 16
//
mireap-plant
TBD-623-m0131 scaffold_4:16648995:16649094:+ 100(nt) -48.60(kcal/mol)
GATTGGATTGCAGCCAAGGATGACTTGCCGGCATTTACAGTACTCTTGCTTTATGCAGCTGAGGTTTGCCGGCAAGTTGTCTTTGGCTACATTTTGCTCT TBD-623-m0131 254
((.(..(.((.(((((((((..(((((((((((....((((.....(((.....))))))).....)))))))))))..))))))))).)).)..).)).
**********CAGCCAAGGATGACTTGCCGG********************************************************************* TBD-623-m0131-5p 250
**********************************************************************GGCAAGTTGTCTTTGGCTACA********* TBD-623-m0131-3p 1
----------CAGCCAAGGATGACTTGCCGG--------------------------------------------------------------------- t0004276 249
----------CAGCCAAGGATGACTTGCCGGC-------------------------------------------------------------------- t1780750 1
--------------CAAGGATGACTTGCCGGCATT----------------------------------------------------------------- t0377270 3
---------------------------------------------------------------------CGGCAAGTTGTCTTTGGCTAC---------- t1262244 1
//
mireap-plant
TBD-623-m0132 scaffold_4:16676120:16676219:+ 100(nt) -47.50(kcal/mol)
GATTGGATTGCAGCCAAGGATGACTTGCCGGCATTTACAGTACTCTTGCTTTATGCAGTTGAGGTTTGCCGGCAAGTTGTCTTTGGCTACATTTTGCTCT TBD-623-m0132 254
((.(..(.((.(((((((((..(((((((((((...((....(((((((.....))))..))))).)))))))))))..))))))))).)).)..).)).
**********CAGCCAAGGATGACTTGCCGG********************************************************************* TBD-623-m0132-5p 250
**********************************************************************GGCAAGTTGTCTTTGGCTACA********* TBD-623-m0132-3p 1
----------CAGCCAAGGATGACTTGCCGG--------------------------------------------------------------------- t0004276 249
----------CAGCCAAGGATGACTTGCCGGC-------------------------------------------------------------------- t1780750 1
--------------CAAGGATGACTTGCCGGCATT----------------------------------------------------------------- t0377270 3
---------------------------------------------------------------------CGGCAAGTTGTCTTTGGCTAC---------- t1262244 1
//
mireap-plant
TBD-623-m0133 scaffold_4:18998755:18999076:+ 322(nt) -67.50(kcal/mol)
CAATGTCGGATAGTGACTGGACTGGGTTGTCTAATTTTTTAGGGGTTGGACAATTTTGTCTTAATGCCCTCCTATTTATCCTTATATGGTAAAGCCCCTTTATTTAATTCGTTTAGTTAGTGTTTTAGTTTCACTAAGTAGTTTTAATTCTTCCGAAAATAGCTACTTTTTAAATGATTAACTTCATTAATTCATAATAGTTGATGACTAGCGTTTATTAGGAATTCCTCGTTGAAGACCAACAATTGTAATGATCTATATCAATCACGATGAAATTTCAAAGATTATCCGGGCCTGTCAGCCAAGGTTATAGACTCGTTGA TBD-623-m0133 40
(((((..(((..(((...((((..(((((((((((((.....)))))))))))))..))))...)))..)))..(((((((((...((..(..((((......(((((.(((((((.(((((.........))))).((((((....(((....)))...))))))...)))))))))))).........(((((....(((((((..(((...((((((((....))..((((.....)))).....)))))).))))))))))....)))))................)))).)..))...))))..)))))..))))).
**********TAGTGACTGGACTGGGTTGTCTA************************************************************************************************************************************************************************************************************************************************************************************************* TBD-623-m0133-5p 39
---------ATAGTGACTGGACTGGGTTGTCTA------------------------------------------------------------------------------------------------------------------------------------------------------------------------------------------------------------------------------
----------TAGTGACTGGACTGGGTTGTCTA------------------------------------------------------------------------------------------------------------------------------------------------------------------------------------------------------------------------------
----------TAGTGACTGGACTGGGTTGTCTAA-----------------------------------------------------------------------------------------------------------------------------------------------------------------------------------------------------------------------------
----------TAGTGACTGGACTGGGTTGTCTAAT----------------------------------------------------------------------------------------------------------------------------------------------------------------------------------------------------------------------------
-----------------------------TCTAATTTTTTAGGGGTTGGACAA----------------------------------------------------------------------------------------------------------------------------------------------------------------------------------------------------------
//
mireap-plant
TBD-623-m0134 scaffold_4:19153915:19154010:+ 96(nt) -30.80(kcal/mol)
CCTAGGGTTCCCTGGGGAAGAGGATCAAGTTGGCCCTTGCGAACAGCTTGATGCACTATCTCCCTTCAACCCTTTGAGCGAAATGCGGCAAAAGGA TBD-623-m0134 33
(((.(((((....(((((((.(.(((((((((..(.....)..))))))))).).)).)))))....))))).(((.((.....))..))).))).
**********CCTGGGGAAGAGGATCAAGTTGG*************************************************************** TBD-623-m0134-5p 33
----------CCTGGGGAAGAGGATCAAGTTGG--------------------------------------------------------------- t0081210 14
----------CCTGGGGAAGAGGATCAAGTTGGC-------------------------------------------------------------- t0128492 9
----------CCTGGGGAAGAGGATCAAGTTGGCC------------------------------------------------------------- t1815187 1
-----------CTGGGGAAGAGGATCAAGTTGG--------------------------------------------------------------- t0286190 4
-----------CTGGGGAAGAGGATCAAGTTGGC-------------------------------------------------------------- t0369099 3
------------TGGGGAAGAGGATCAAGTTGGCC------------------------------------------------------------- t3230326 1
-------------GGGGAAGAGGATCAAGTTGGCC------------------------------------------------------------- t1111339 1
//
mireap-plant
TBD-623-m0135 scaffold_4:19427012:19427172:+ 161(nt) -45.90(kcal/mol)
CGCCACCTGCCATCGTGTTTTCGTCGAAAAAACGAAGAGAAACGGCTGGTTTTACGCTTGAATTTCTTCGACTTCGTTCTCCATCATCTGGCCACCAATTCCGATGAGTGAGGTATGCTTGCTCACCTATTTTCATGATCTAGCTGATGGTCGGGTAGGTT TBD-623-m0135 9
.((((((((((((((.(((.((((.(((((..((((((((...(((.(......))))....))))))))....(((((((..(((((.((.........)))))))..)))).)))............)))))))))...))))))))).))))).))).
**********************************************************************************************************************************TTTCATGATCTAGCTGATGGT********** TBD-623-m0135-3p 9
---------------------------------------------------------------------------------------------------------------------------------TTTTCATGATCTAGCTGATGG----------- t2095956 1
---------------------------------------------------------------------------------------------------------------------------------TTTTCATGATCTAGCTGATGGT---------- t2937219 1
----------------------------------------------------------------------------------------------------------------------------------TTTCATGATCTAGCTGATGG----------- t2729605 1
----------------------------------------------------------------------------------------------------------------------------------TTTCATGATCTAGCTGATGGT---------- t0210655 6
//
mireap-plant
TBD-623-m0136 scaffold_4:19953312:19953416:+ 105(nt) -52.60(kcal/mol)
TTTTGCTCGACGAATATACCTCGTCGCGCATAGTTCACGCGACGCATATACATGCGTCGCTTATGGTCTTTTTGCGCGACGATAAGGACCCTTCGTCGCGCAAAC TBD-623-m0136 7
.(((((.(((((((....((((((((((((.((..((.(((((((((....)))))))))...))..))...))))))))))...))....))))))).))))).
**********CGAATATACCTCGTCGCGCAT************************************************************************** TBD-623-m0136-5p 6
---------ACGAATATACCTCGTCGCGCATA------------------------------------------------------------------------- t1875264 1
----------CGAATATACCTCGTCGCGCAT-------------------------------------------------------------------------- t0462866 3
----------CGAATATACCTCGTCGCGCATA------------------------------------------------------------------------- t1849912 1
----------CGAATATACCTCGTCGCGCATAGT----------------------------------------------------------------------- t1421623 1
-----------------------------------------------------------CTTATGGTCTTTTTGCGCGACGAT---------------------- t1463676 1
//
mireap-plant
TBD-623-m0137 scaffold_4:22823404:22823496:+ 93(nt) -28.30(kcal/mol)
TTAAGAACCTGCACACTGCCACTTTGGAGAATCCTTTGAACCTGTCTGCTCTTGGTGTGTTCTGGATGATCCAGATCTGGCTATAGGTCTACT TBD-623-m0137 14
...(((.((((......((((.((((((..((((...((((.(..(.......)..).)))).))))..))))))..))))..)))))))...
************************************************************TCTGGATGATCCAGATCTGGCTA********** TBD-623-m0137-3p 13
----------------------------------TTTGAACCTGTCTGCTCTTGGTGT----------------------------------- t0975019 1
-----------------------------------------------------------TTCTGGATGATCCAGATCTGG------------- t2642616 1
------------------------------------------------------------TCTGGATGATCCAGATCTGGCT----------- t2887988 1
------------------------------------------------------------TCTGGATGATCCAGATCTGGCTA---------- t0218046 5
------------------------------------------------------------TCTGGATGATCCAGATCTGGCTAT--------- t1510907 1
-------------------------------------------------------------CTGGATGATCCAGATCTGGCT----------- t0811490 2
--------------------------------------------------------------TGGATGATCCAGATCTGGC------------ t2995446 1
--------------------------------------------------------------TGGATGATCCAGATCTGGCT----------- t0867320 2
//
mireap-plant
TBD-623-m0138 scaffold_4:23035393:23035501:+ 109(nt) -44.40(kcal/mol)
TCCTTTATTGCCCGTATTTTTCTAGAAGGCCATCTTAACAGTTTATACGCTATAAAAGAAAAAAAAAACCTACTAATATGGACGTCTAGAAAAATACGGGCAATAAAGG TBD-623-m0138 101
.(((((((((((((((((((((((((...((((.(((...((((.....((.....)).......))))....))).))))...)))))))))))))))))))))))))
******************************************************************************TGGACGTCTAGAAAAATACGG********** TBD-623-m0138-3p 97
--------------------------------------------------------------------CCTACTAATATGGACGTCTAGAAA----------------- t3090965 1
---------------------------------------------------------------------CTACTAATATGGACGTCTAGAAA----------------- t1718081 1
-----------------------------------------------------------------------------ATGGACGTCTAGAAAAATACGGG--------- t0296856 4
-----------------------------------------------------------------------------ATGGACGTCTAGAAAAATACGGGC-------- t0484578 3
------------------------------------------------------------------------------TGGACGTCTAGAAAAATACGG---------- t0013390 81
------------------------------------------------------------------------------TGGACGTCTAGAAAAATACGGG--------- t0965881 1
------------------------------------------------------------------------------TGGACGTCTAGAAAAATACGGGC-------- t0416315 3
-------------------------------------------------------------------------------GGACGTCTAGAAAAATACGG---------- t2038776 1
-------------------------------------------------------------------------------GGACGTCTAGAAAAATACGGG--------- t0481241 3
-------------------------------------------------------------------------------GGACGTCTAGAAAAATACGGGCAA------ t3046904 1
------------------------------------------------------------------------------------TCTAGAAAAATACGGGCAA------ t1444551 1
--------------------------------------------------------------------------------------TAGAAAAATACGGGCAATAAAGG t1572544 1
//
mireap-plant
TBD-623-m0139 scaffold_4:23714196:23714309:+ 114(nt) -51.40(kcal/mol)
GGGTTCCACAGGAGCGACCTGGGATCACATGCGTCCACCCTCACATTAACACAATGTGCTGCATTGCTAGTGTATTGTGCTCGATGTGTTCTCAGGTCGCCCCTGCAGTACCTT TBD-623-m0139 18
((((.(..((((.(((((((((((.(((((.((..(((....((((((...(((((.....))))).))))))...)))..))))))).))))))))))).))))..).)))).
**********GGAGCGACCTGGGATCACATG*********************************************************************************** TBD-623-m0139-5p 18
---------AGGAGCGACCTGGGATCACAT------------------------------------------------------------------------------------ t0807844 2
----------GGAGCGACCTGGGATCACA------------------------------------------------------------------------------------- t2766626 1
----------GGAGCGACCTGGGATCACATG----------------------------------------------------------------------------------- t0074007 15
//
mireap-plant
TBD-623-m0140 scaffold_4:23853910:23854187:+ 278(nt) -68.12(kcal/mol)
ACTTTTCTGTTAAATGCAGGGACAAAATGATATTTTTGTATCAAAATTGATTAAAATATGAATACAAATTAGAAAAACAAAAAAAATTAAAATTAAACTCTCTCTCTCTCTCCCCCTCTATCCTGATTCCTACTCCCCCCAAACTTTATTATTCTTTGTTTTTGGTTGGTTTTTTATTTGATTTTCTTTTATTGTTATTTTAAAGATATGATTTTTTTATTCATTTTTTTAGTTTTAATATAAAAATACCATTTTGCCCCTGCATTTAACAGAAAAAG TBD-623-m0140 11
..(((((((((((((((((((.(((((((.(((((((((((.((((((((...(((.(((((((.(((((((((.(((((.((((...(((((((((...................((......)).....(((..((..((((.............))))..))..)))......))))))))).)))).))))).))))))..........))).))))))).))))))))))).))))))))))).))))))).)))))))))))))))))))..
**********TAAATGCAGGGACAAAATGAT******************************************************************************************************************************************************************************************************************************************************* TBD-623-m0140-5p 11
---------TTAAATGCAGGGACAAAATGAT--------------------------------------------------------------------------------------------------------------------------------------------------------------------------------------------------------------------------------
---------TTAAATGCAGGGACAAAATGATAT------------------------------------------------------------------------------------------------------------------------------------------------------------------------------------------------------------------------------
----------TAAATGCAGGGACAAAATGAT--------------------------------------------------------------------------------------------------------------------------------------------------------------------------------------------------------------------------------
----------TAAATGCAGGGACAAAATGATAT------------------------------------------------------------------------------------------------------------------------------------------------------------------------------------------------------------------------------
------------AATGCAGGGACAAAATGATAT------------------------------------------------------------------------------------------------------------------------------------------------------------------------------------------------------------------------------
------------AATGCAGGGACAAAATGATATTT----------------------------------------------------------------------------------------------------------------------------------------------------------------------------------------------------------------------------
//
mireap-plant
TBD-623-m0141 scaffold_4:27005082:27005213:+ 132(nt) -32.30(kcal/mol)
AGTTTTGGTGTAACGTCAATGCTTTCAACAGCATCATTACAGATGTTAAAGACAAGCTCAATAAAAGACAGAAGAAGCTGCTCGAGAAAACCCTTTTCCGGAACTTGATTGAGCTGTTTTACCACCAAAGAA TBD-623-m0141 13
..(((((((((((((((.(((((......))))).......)))))))((((((.(((((((..(((.(((......))).(((.((((.....)))))))..))).)))))))))))))..))))))))..
*****************************************************************************************************AACTTGATTGAGCTGTTTTAC********** TBD-623-m0141-3p 13
-----------------------------------------------------------------------------------------------------AACTTGATTGAGCTGTTTTA----------- t1641273 1
-----------------------------------------------------------------------------------------------------AACTTGATTGAGCTGTTTTAC---------- t0092676 12
//
mireap-plant
TBD-623-m0142 scaffold_4:30089384:30089499:+ 116(nt) -31.20(kcal/mol)
ATAAACGACAACGGGAAGTGATCCTTACGAGTTGCGGTGTTAGGCTTCCTATAATCAATGCACACATGCCAATCGGTCACGGTCCTTGTAGGAATAAGATCGTTGTTGTTGTTCTT TBD-623-m0142 6
...(((((((((((....((.((((.(((((.((((.((.((((...))))....)).)))).........((((....)))).))))))))).))...)))))))))))......
**************************************************************************************TGTAGGAATAAGATCGTTGT********** TBD-623-m0142-3p 6
--------------------------------------------------------------------------------------TGTAGGAATAAGATCGTTGT---------- t0188091 6
//
mireap-plant
TBD-623-m0143 scaffold_4:1619238:1619328:- 91(nt) -44.80(kcal/mol)
AATTGGATAGAAACATAATTGGGTGCAGCGCTGATGAAATTTCGAAAGAATTTCAATTCATCAACGCTGCACTCAATGATGTTTCTTCAAT TBD-623-m0143 17
.(((((..((((((((.(((((((((((((.(((((((..(((....)))......))))))).))))))))))))).)))))))))))))
***************TAATTGGGTGCAGCGCTGATG******************************************************* TBD-623-m0143-5p 4
************************************************************TCAACGCTGCACTCAATGATG********** TBD-623-m0143-3p 13
---------------TAATTGGGTGCAGCGCTGATG------------------------------------------------------- t0333202 4
-----------------------------------------------------------ATCAACGCTGCACTCAATGATG---------- t0850563 2
------------------------------------------------------------TCAACGCTGCACTCAATGATG---------- t0100999 11
//
mireap-plant
TBD-623-m0144 scaffold_4:3510144:3510373:- 230(nt) -62.60(kcal/mol)
ACTTTTCTGTTAAATGCAGGGACAAAATGATCTTTTTGTATCAAAATTGATTAAAATATGAGTAAAATTTTTTAAAATAAAATTAAACTCTCTTCCCCCCCCAAATTTTTTTTTTTGGGTTGGTTTTTTATTTGATTTGATTTTATTGTTATTTTAAAGATATGATTTTTTATTTATTTTTTTATTTTTATCTAAAAATACCATTTTGCCCCTGCATTTAACAGAAAAAG TBD-623-m0144 6
..(((((((((((((((((((.(((((((...((((((.((.(((((.....((((.((((((((((.((((((((((((...((((.((...((((..((((((........))))))..))..........))...)).))))...)))))))))))).......)))))))))).)))).))))).)).))))))...))))))).)))))))))))))))))))..
**********TAAATGCAGGGACAAAATGAT******************************************************************************************************************************************************************************************************* TBD-623-m0144-5p 6
---------TTAAATGCAGGGACAAAATGAT------------------------------------------------------------------------------------------------------------------------------------------------------------------------------------------------------- t1889489 1
----------TAAATGCAGGGACAAAATGAT------------------------------------------------------------------------------------------------------------------------------------------------------------------------------------------------------- t0251030 5
//
mireap-plant
TBD-623-m0145 scaffold_4:11972598:11972870:- 273(nt) -47.50(kcal/mol)
AATCGGTCAAATTGAAAACACAGGGACTAAATTGACCAACGTACTAAAACACATAGACTATTTTAGGATTTAAGCCATTTTGAACTTAACTTGATAAAAACTCAAGCTGGAAGGAGAAATCTCAAACTTCATACCCAGTCAAGCTATTATTGGTAATTTCTGAGTCAATTAAACGGAAGAAACAAAATGCAATGTAAATTTTTTATAAACATATTGGAGAAAGCAACTGGGGAATTGATCGAGTCCAAGTATTTCATTTGTTTGGCATCGACC TBD-623-m0145 42
..(((((((((((((((..((..(((((..((..(...........................(((((.((((((....)))))))))))(((((.......)))))...(((((((....)))...))))...((((((...(((.((.(..(((.((((((...........)))))).............(((((.....)))))....)))..).)).))).))))))...)..))..)))))..)).)))))...)))))))..)))..
**********ATTGAAAACACAGGGACTAAATT************************************************************************************************************************************************************************************************************************************************ TBD-623-m0145-5p 42
-------CAAATTGAAAACACAGGGACTAA---------------------------------------------------------------------------------------------------------------------------------------------------------------------------------------------------------------------------------
---------AATTGAAAACACAGGGACTAA---------------------------------------------------------------------------------------------------------------------------------------------------------------------------------------------------------------------------------
---------AATTGAAAACACAGGGACTAAAT-------------------------------------------------------------------------------------------------------------------------------------------------------------------------------------------------------------------------------
---------AATTGAAAACACAGGGACTAAATT------------------------------------------------------------------------------------------------------------------------------------------------------------------------------------------------------------------------------
[truncated: 1,885 more rows]
