# Supplementary material for: Identification of Known and Novel microRNAs and Their Targets in Peach (Prunus persica) Fruit by High-Throughput Sequencing
Source: PLoS One. 2016 Jul 28;11(7):e0159253. doi: 10.1371/journal.pone.0159253 (PMC4965121; doi:10.1371/journal.pone.0159253)
Supplement: S5 Table — (XLSX) [file pone.0159253.s005.xlsx]

## Sheet: miRNA and targets
S5 Table. Targets of known miRNAs, targeted proteins, and alignment of each miRNA (top sequence) to the target site (bottom sequence) in a library of the small RNAs of peach fruit.
miRNA name	Number of targets	Gene ID of target
miR1023	4	ppa013465m|PACid:17640350[]~~ppa006058m|PACid:17649515[]~~ppa000721m|PACid:17643778[]~~ppa010933m|PACid:17659770[]
miR1026	35	ppa000093m|PACid:17665303[]~~ppa000932m|PACid:17650256[]~~ppa004745m|PACid:17655952[]~~ppa006868m|PACid:17665840[]~~ppa007854m|PACid:17666110[]~~ppa021917m|PACid:17653578[]~~ppa000961m|PACid:17664402[]~~ppa001500m|PACid:17656717[]~~ppa007274m|PACid:17660185[]~~ppa019283m|PACid:17665029[]~~ppa000412m|PACid:17668088[]~~ppa000847m|PACid:17652982[]~~ppa002671m|PACid:17667309[]~~ppa010830m|PACid:17668…
miR1028	1	ppa012997m|PACid:17650599[]
miR1030	15	ppa008124m|PACid:17644528[]~~ppa002631m|PACid:17662710[]~~ppa026771m|PACid:17654224[]~~ppa000744m|PACid:17664052[]~~ppa008563m|PACid:17657398[]~~ppa008645m|PACid:17657399[]~~ppb013408m|PACid:17640551[]~~ppa003664m|PACid:17654382[]~~ppa004055m|PACid:17654237[]~~ppa004055m|PACid:17654237[]~~ppa025912m|PACid:17642540[]~~ppa006501m|PACid:17662731[]~~ppa017117m|PACid:17652486[]~~ppa020021m|PACid:17661…
miR1045	19	ppa000451m|PACid:17646189[]~~ppa005355m|PACid:17655944[]~~ppa002233m|PACid:17653295[]~~ppa007324m|PACid:17665996[]~~ppa010306m|PACid:17665231[]~~ppa013953m|PACid:17646157[]~~ppa001048m|PACid:17641209[]~~ppa010953m|PACid:17662037[]~~ppa011718m|PACid:17644199[]~~ppa015763m|PACid:17667367[]~~ppa027181m|PACid:17653915[]~~ppa000389m|PACid:17653157[]~~ppa000761m|PACid:17658164[]~~ppa002843m|PACid:17641…
miR1052	5	ppa025019m|PACid:17640598[]~~ppa017831m|PACid:17645641[]~~ppa015322m|PACid:17657381[]~~ppa015210m|PACid:17656359[]~~ppa017978m|PACid:17660017[]
miR1069	1	ppa013306m|PACid:17658364[]
miR1077	1	ppa005046m|PACid:17650957[]
miR1088	1	ppa017113m|PACid:17663701[]
miR1094	4	ppa019443m|PACid:17649311[]~~ppa019849m|PACid:17656503[]~~ppa006492m|PACid:17663223[]~~ppa020572m|PACid:17658653[]
miR1097	1	ppa005031m|PACid:17643115[]
miR1099	2	ppa007660m|PACid:17654394[]~~ppa019105m|PACid:17646368[]
miR1106	2	ppa027044m|PACid:17645519[]~~ppa024051m|PACid:17667312[]
miR1109	11	ppa006997m|PACid:17668783[]~~ppa020703m|PACid:17665868[]~~ppa010540m|PACid:17660837[]~~ppa007346m|PACid:17667720[]~~ppa016131m|PACid:17663534[]~~ppa017621m|PACid:17648434[]~~ppa023132m|PACid:17660926[]~~ppa018283m|PACid:17659892[]~~ppa019890m|PACid:17648338[]~~ppa025014m|PACid:17652201[]~~ppa000369m|PACid:17665663[]
miR1110	14	ppa002862m|PACid:17641711[]~~ppa010591m|PACid:17661025[]~~ppa002671m|PACid:17667309[]~~ppa002954m|PACid:17655881[]~~ppa017536m|PACid:17644580[]~~ppa004086m|PACid:17666427[]~~ppa009517m|PACid:17659956[]~~ppa011745m|PACid:17662882[]~~ppa001681m|PACid:17665184[]~~ppa002512m|PACid:17644001[]~~ppa015450m|PACid:17654047[]~~ppa027155m|PACid:17642514[]~~ppa004462m|PACid:17643501[]~~ppa023682m|PACid:17663…
miR1112	12	ppa000658m|PACid:17666942[]~~ppa006143m|PACid:17649799[]~~ppa000133m|PACid:17665208[]~~ppa004836m|PACid:17661203[]~~ppa005453m|PACid:17661204[]~~ppa005560m|PACid:17641746[]~~ppa007397m|PACid:17650598[]~~ppa009101m|PACid:17662077[]~~ppa027071m|PACid:17643290[]~~ppa016358m|PACid:17642296[]~~ppa000391m|PACid:17667187[]~~ppa010720m|PACid:17665855[]
miR1134	1	ppa000221m|PACid:17641660[]
miR1149	3	ppa000006m|PACid:17642932[]~~ppa017062m|PACid:17661812[]~~ppa018119m|PACid:17655771[]
miR1150	4	ppa002506m|PACid:17662244[]~~ppa002882m|PACid:17662245[]~~ppa023445m|PACid:17666968[]~~ppa027005m|PACid:17653968[]
miR1151	2	ppa015959m|PACid:17645815[]~~ppa010809m|PACid:17648339[]
miR1153	6	ppa004410m|PACid:17663815[]~~ppa016401m|PACid:17648267[]~~ppa021225m|PACid:17664000[]~~ppa021245m|PACid:17662665[]~~ppa015356m|PACid:17657122[]~~ppa021086m|PACid:17669273[]
miR1160	11	ppa016458m|PACid:17651542[]~~ppa022818m|PACid:17666153[]~~ppa014378m|PACid:17668275[]~~ppb013408m|PACid:17640551[]~~ppa019948m|PACid:17667235[]~~ppa001992m|PACid:17652882[]~~ppa002537m|PACid:17667947[]~~ppa004484m|PACid:17646679[]~~ppa004587m|PACid:17646675[]~~ppa005701m|PACid:17646676[]~~ppa004221m|PACid:17646854[]
miR1161	16	ppa000599m|PACid:17665526[]~~ppa000354m|PACid:17668306[]~~ppa000268m|PACid:17660773[]~~ppa014462m|PACid:17655338[]~~ppa019834m|PACid:17665145[]~~ppa024045m|PACid:17656398[]~~ppa024913m|PACid:17646965[]~~ppa000063m|PACid:17641973[]~~ppa003386m|PACid:17644768[]~~ppa016534m|PACid:17649201[]~~ppa001883m|PACid:17645335[]~~ppa009295m|PACid:17660592[]~~ppa006852m|PACid:17661523[]~~ppa001631m|PACid:17655…
miR1163	2	ppa007045m|PACid:17665514[]~~ppa019061m|PACid:17665670[]
miR1168	2	ppa024280m|PACid:17649422[]~~ppa012275m|PACid:17653322[]
miR1171	1	ppa003010m|PACid:17642676[]
miR1211	11	ppa001263m|PACid:17651298[]~~ppa005059m|PACid:17642522[]~~ppa000886m|PACid:17645265[]~~ppa002388m|PACid:17652736[]~~ppa017766m|PACid:17664058[]~~ppa007906m|PACid:17666025[]~~ppa007905m|PACid:17666026[]~~ppa004901m|PACid:17666877[]~~ppa004910m|PACid:17660794[]~~ppa026558m|PACid:17659467[]~~ppa027023m|PACid:17664163[]
miR1217	2	ppa000779m|PACid:17643478[]~~ppa018744m|PACid:17664407[]
miR1220	7	ppa006227m|PACid:17660101[]~~ppa024322m|PACid:17668637[]~~ppb019848m|PACid:17653032[]~~ppa001766m|PACid:17660371[]~~ppa006274m|PACid:17656746[]~~ppa006505m|PACid:17656747[]~~ppa015435m|PACid:17662238[]
miR1223	2	ppa010391m|PACid:17665383[]~~ppa015520m|PACid:17649584[]
miR1425	18	ppa000451m|PACid:17646189[]~~ppa017537m|PACid:17651157[]~~ppa001653m|PACid:17662705[]~~ppa003648m|PACid:17665116[]~~ppa018722m|PACid:17640534[]~~ppa002269m|PACid:17642550[]~~ppa003094m|PACid:17662118[]~~ppa010556m|PACid:17644837[]~~ppa014721m|PACid:17651289[]~~ppa011237m|PACid:17661750[]~~ppa026352m|PACid:17651951[]~~ppa001374m|PACid:17650804[]~~ppa002785m|PACid:17667917[]~~ppa003087m|PACid:17658…
miR1432	4	ppa014389m|PACid:17659311[]~~ppa000466m|PACid:17659835[]~~ppa026113m|PACid:17648199[]~~ppa026594m|PACid:17665820[]
miR1439	3	ppa026803m|PACid:17666808[]~~ppa019942m|PACid:17640461[]~~ppa025974m|PACid:17662527[]
miR1441	1	ppa010092m|PACid:17650066[]
miR1442	1	ppa023344m|PACid:17650375[]
miR1447	5	ppa001573m|PACid:17659255[]~~ppa014266m|PACid:17655095[]~~ppa016431m|PACid:17662976[]~~ppa001778m|PACid:17640570[]~~ppa004386m|PACid:17645781[]
miR1508	5	ppa017819m|PACid:17667952[]~~ppa020395m|PACid:17643761[]~~ppa000355m|PACid:17658617[]~~ppa014637m|PACid:17643536[]~~ppa022260m|PACid:17643270[]
miR1509	4	ppa018583m|PACid:17657819[]~~ppa003571m|PACid:17661167[]~~ppa027230m|PACid:17666818[]~~ppa020475m|PACid:17646850[]
miR1511	4	ppb024948m|PACid:17645822[]~~ppa009528m|PACid:17663839[]~~ppb023395m|PACid:17663996[]~~ppa000740m|PACid:17648364[]
miR1518	1	ppa019524m|PACid:17651042[]
miR1519	2	ppa021429m|PACid:17644544[]~~ppa003984m|PACid:17641089[]
miR1526	9	ppa003575m|PACid:17666045[]~~ppa007886m|PACid:17658782[]~~ppa002269m|PACid:17642550[]~~ppa026023m|PACid:17642397[]~~ppa026027m|PACid:17647180[]~~ppa009231m|PACid:17655321[]~~ppa018893m|PACid:17667716[]~~ppa013294m|PACid:17660195[]~~ppa014786m|PACid:17656040[]
miR1535	1	ppa022713m|PACid:17641281[]
miR156	16	ppa021582m|PACid:17650931[]~~ppa003644m|PACid:17642692[]~~ppa006611m|PACid:17652940[]~~ppa011968m|PACid:17643943[]~~ppa005013m|PACid:17666606[]~~ppa017695m|PACid:17643485[]~~ppa023657m|PACid:17664777[]~~ppa012607m|PACid:17657139[]~~ppa018565m|PACid:17663039[]~~ppa001661m|PACid:17647103[]~~ppa007202m|PACid:17643160[]~~ppa003080m|PACid:17645247[]~~ppa007056m|PACid:17664418[]~~ppa004107m|PACid:17662…
miR157	19	ppa021582m|PACid:17650931[]~~ppa003644m|PACid:17642692[]~~ppa006611m|PACid:17652940[]~~ppa026365m|PACid:17664884[]~~ppa011968m|PACid:17643943[]~~ppa004493m|PACid:17662860[]~~ppa005013m|PACid:17666606[]~~ppa017695m|PACid:17643485[]~~ppa023657m|PACid:17664777[]~~ppa024819m|PACid:17641743[]~~ppa012607m|PACid:17657139[]~~ppa007202m|PACid:17643160[]~~ppa002573m|PACid:17641417[]~~ppa007056m|PACid:17664…
miR158	7	ppa005292m|PACid:17644702[]~~ppa000225m|PACid:17665910[]~~ppa016483m|PACid:17666789[]~~ppa021894m|PACid:17657719[]~~ppa026357m|PACid:17667481[]~~ppa005420m|PACid:17643940[]~~ppa006101m|PACid:17658859[]
miR159	11	ppa016067m|PACid:17645478[]~~ppa020326m|PACid:17657860[]~~ppa024442m|PACid:17665638[]~~ppa005691m|PACid:17642837[]~~ppa017436m|PACid:17652462[]~~ppa017451m|PACid:17664221[]~~ppa005849m|PACid:17658788[]~~ppa007118m|PACid:17651724[]~~ppa003628m|PACid:17660700[]~~ppa016603m|PACid:17665416[]~~ppa018390m|PACid:17666168[]
miR160	5	ppa002710m[]~~ppa003136m[]~~ppa002082m[]~~ppa002195m[]~~ppa000158m[]
miR161	3	ppa025926m|PACid:17652733[]~~ppa000641m|PACid:17669034[]~~ppa006773m|PACid:17664818[]
miR162	3	ppa001506m|PACid:17661721[]~~ppa006332m|PACid:17667383[]~~ppa006205m|PACid:17666775[]~~ppa000070m[]
miR164	5	ppa004825m|PACid:17649697[]~~ppa007653m|PACid:17662855[]~~ppa008801m|PACid:17654344[]~~ppa026810m|PACid:17645655[]~~ppa016288m|PACid:17643765[]
miR165	5	ppa001386m|PACid:17667341[]~~ppa001343m|PACid:17656535[]~~ppa001405m|PACid:17645693[]~~ppa001378m|PACid:17652594[]~~ppa020309m|PACid:17664378[]
miR166	5	ppa001386m|PACid:17667341[]~~ppa001343m|PACid:17656535[]~~ppa025752m|PACid:17646777[]~~ppa001405m|PACid:17645693[]~~ppa001378m|PACid:17652594[]
miR167	4	ppa003267m|PACid:17642377[]~~ppa001179m|PACid:17657874[]~~ppa001069m|PACid:17643542[]~~ppa019175m|PACid:17663054[]
miR168	5	ppa000547m|PACid:17649466[]~~ppa000619m|PACid:17653601[]~~ppa000900m|PACid:17653602[]~~ppa003008m|PACid:17640640[]~~ppa004577m|PACid:17659898[]
miR169	2	ppa006634m|PACid:17655522[]~~ppa010894m[]
miR171	3	ppa001781m[]~~ppa001561m[]~~ppa018977m[]
miR172	11	ppa018677m|PACid:17665862[]~~ppa003291m|PACid:17643962[]~~ppa004433m|PACid:17668474[]~~ppa002998m|PACid:17665007[]~~ppa000604m|PACid:17650129[]~~ppa003783m|PACid:17649184[]~~ppa005230m|PACid:17666914[]~~ppa021782m|PACid:17649818[]~~ppa004886m|PACid:17641806[]~~ppa004959m|PACid:17641807[]~~ppa018704m|PACid:17643074[]
miR1847	13	ppa003060m|PACid:17666611[]~~ppa011460m|PACid:17640938[]~~ppa001770m|PACid:17658375[]~~ppa008836m|PACid:17664934[]~~ppa010002m|PACid:17657443[]~~ppa017977m|PACid:17653051[]~~ppa018982m|PACid:17657379[]~~ppa003720m|PACid:17650032[]~~ppa003775m|PACid:17650033[]~~ppa017987m|PACid:17665942[]~~ppa026692m|PACid:17667258[]~~ppa002812m|PACid:17656463[]~~ppa021059m|PACid:17656851[]
miR1850	17	ppa007785m|PACid:17646728[]~~ppa003160m|PACid:17664543[]~~ppa020942m|PACid:17666512[]~~ppa025665m|PACid:17645043[]~~ppa004833m|PACid:17658938[]~~ppa017796m|PACid:17648539[]~~ppa001749m|PACid:17664268[]~~ppa002410m|PACid:17651690[]~~ppa002200m|PACid:17652202[]~~ppa002207m|PACid:17662979[]~~ppa000247m|PACid:17669219[]~~ppa000274m|PACid:17648933[]~~ppa000665m|PACid:17650265[]~~ppa005830m|PACid:17668…
miR1853	1	ppa013715m|PACid:17640823[]
miR1862	8	ppa005332m|PACid:17656721[]~~ppa016968m|PACid:17651204[]~~ppa020937m|PACid:17642993[]~~ppa002288m|PACid:17659855[]~~ppa024435m|PACid:17650881[]~~ppa006799m|PACid:17647211[]~~ppa016877m|PACid:17640762[]~~ppa023997m|PACid:17649641[]
miR1863	1	ppa010618m|PACid:17654023[]
miR1871	8	ppa015244m|PACid:17659045[]~~ppa026210m|PACid:17664594[]~~ppa1027123m|PACid:17659340[]~~ppa008094m|PACid:17669234[]~~ppa008476m|PACid:17669235[]~~ppa023027m|PACid:17663816[]~~ppa000511m|PACid:17663298[]~~ppa013549m|PACid:17645623[]
miR1877	3	ppa013691m|PACid:17651357[]~~ppa011255m|PACid:17644086[]~~ppa007126m|PACid:17667494[]
miR1886	1	ppa024989m|PACid:17657131[]
miR1888	4	ppa016220m|PACid:17644854[]~~ppa000983m|PACid:17649168[]~~ppa020203m|PACid:17641901[]~~ppa005214m|PACid:17651788[]
miR1916	5	ppa014756m|PACid:17669137[]~~ppa021306m|PACid:17651963[]~~ppa006773m|PACid:17664818[]~~ppa022551m|PACid:17640513[]~~ppa026888m|PACid:17644452[]
miR1918	12	ppa009551m|PACid:17643236[]~~ppa000255m|PACid:17654036[]~~ppa000861m|PACid:17647368[]~~ppa002936m|PACid:17660845[]~~ppa004382m|PACid:17660846[]~~ppa023678m|PACid:17667856[]~~ppa000289m|PACid:17655870[]~~ppa006788m|PACid:17643126[]~~ppa004055m|PACid:17654237[]~~ppa021925m|PACid:17658835[]~~ppa000038m|PACid:17668376[]~~ppa002842m|PACid:17663119[]
miR2083	41	ppa002862m|PACid:17641711[]~~ppa003729m|PACid:17645824[]~~ppa009710m|PACid:17651209[]~~ppa016483m|PACid:17666789[]~~ppa025565m|PACid:17647957[]~~ppa025862m|PACid:17656655[]~~ppb012825m|PACid:17648236[]~~ppa010726m|PACid:17642980[]~~ppa014795m|PACid:17645505[]~~ppa022930m|PACid:17661080[]~~ppa025500m|PACid:17669279[]~~ppa000818m|PACid:17655702[]~~ppa006913m|PACid:17667951[]~~ppa009339m|PACid:17645…
miR2086	1	ppa001543m|PACid:17648028[]
miR2092	7	ppa003369m|PACid:17644276[]~~ppa002500m|PACid:17648642[]~~ppa001591m|PACid:17644685[]~~ppa017585m|PACid:17661241[]~~ppa022177m|PACid:17650617[]~~ppa001484m|PACid:17665984[]~~ppa026670m|PACid:17654427[]
miR2093	27	ppa000769m|PACid:17664054[]~~ppa020027m|PACid:17653834[]~~ppa020467m|PACid:17649761[]~~ppa015053m|PACid:17647656[]~~ppa002160m|PACid:17661326[]~~ppa002648m|PACid:17669010[]~~ppa007602m|PACid:17655781[]~~ppa017754m|PACid:17666692[]~~ppa018007m|PACid:17659405[]~~ppa014604m|PACid:17667980[]~~ppa025789m|PACid:17657562[]~~ppa026814m|PACid:17653050[]~~ppb020050m|PACid:17665474[]~~ppa000855m|PACid:17668…
miR2094	6	ppa015221m|PACid:17669121[]~~ppa015939m|PACid:17643746[]~~ppa017941m|PACid:17661704[]~~ppa019430m|PACid:17666537[]~~ppa018124m|PACid:17654895[]~~ppa025375m|PACid:17661935[]
miR2105	3	ppa007344m|PACid:17664432[]~~ppa008137m|PACid:17658090[]~~ppa013803m|PACid:17662727[]
miR2106	3	ppa014311m|PACid:17649402[]~~ppa011093m|PACid:17651028[]~~ppa000400m|PACid:17668361[]
miR2111	9	ppa008558m|PACid:17648865[]~~ppa004174m|PACid:17651447[]~~ppa005242m|PACid:17645813[]~~ppa008054m|PACid:17663055[]~~ppa008207m|PACid:17641984[]~~ppa017881m|PACid:17643805[]~~ppa023821m|PACid:17644480[]~~ppa003439m|PACid:17668154[]~~ppa003629m|PACid:17660082[]
miR2118	2	ppa013258m|PACid:17651150[]~~ppa005727m|PACid:17658657[]
miR2119	7	ppa005190m|PACid:17656241[]~~ppa018300m|PACid:17641582[]~~ppa022977m|PACid:17651265[]~~ppa024077m|PACid:17665595[]~~ppa025083m|PACid:17664597[]~~ppa025126m|PACid:17659547[]~~ppa008443m|PACid:17640647[]
miR2199	5	ppa012221m|PACid:17657765[]~~ppa009098m|PACid:17652293[]~~ppa010797m|PACid:17652294[]~~ppa010853m|PACid:17652295[]~~ppa026820m|PACid:17663431[]
miR2275	4	ppa008010m|PACid:17661912[]~~ppa000912m|PACid:17662792[]~~ppa026356m|PACid:17646437[]~~ppa001226m|PACid:17642085[]
miR2586	4	ppa003826m|PACid:17648709[]~~ppa008278m|PACid:17653535[]~~ppa020816m|PACid:17661648[]~~ppa016367m|PACid:17665959[]
miR2592	9	ppa006286m|PACid:17658744[]~~ppa011616m|PACid:17667206[]~~ppa008310m|PACid:17657706[]~~ppa023190m|PACid:17647788[]~~ppa023241m|PACid:17652502[]~~ppa007232m|PACid:17646236[]~~ppa006564m|PACid:17662698[]~~ppa026332m|PACid:17649194[]~~ppb014768m|PACid:17650769[]
miR2601	2	ppa024396m|PACid:17651375[]~~ppa004513m|PACid:17643648[]
miR2607	2	ppa003371m|PACid:17650105[]~~ppa003755m|PACid:17647293[]
miR2609	1	ppa027089m|PACid:17653321[]
miR2610	6	ppa000670m|PACid:17643395[]~~ppa000703m|PACid:17643396[]~~ppa001710m|PACid:17653318[]~~ppa024216m|PACid:17662541[]~~ppa026853m|PACid:17663033[]~~ppa1027121m|PACid:17652117[]
miR2611	3	ppb015931m|PACid:17664546[]~~ppa002840m|PACid:17647844[]~~ppa002855m|PACid:17647845[]
miR2616	11	ppa005514m|PACid:17648384[]~~ppa011111m|PACid:17657364[]~~ppa013435m|PACid:17647219[]~~ppa013430m|PACid:17647220[]~~ppa013947m|PACid:17647221[]~~ppa020079m|PACid:17667472[]~~ppa025478m|PACid:17645702[]~~ppa013415m|PACid:17667918[]~~ppa002795m|PACid:17649491[]~~ppa002236m|PACid:17654147[]~~ppa007129m|PACid:17652767[]
miR2619	5	ppa013326m|PACid:17667527[]~~ppa005636m|PACid:17642697[]~~ppb015086m|PACid:17662615[]~~ppa014188m|PACid:17643060[]~~ppa005614m|PACid:17663493[]
miR2628	10	ppa019143m|PACid:17654408[]~~ppa025383m|PACid:17640944[]~~ppa025550m|PACid:17643532[]~~ppa026920m|PACid:17649449[]~~ppa021635m|PACid:17645018[]~~ppa023688m|PACid:17642560[]~~ppa000525m|PACid:17668208[]~~ppa017276m|PACid:17665943[]~~ppa017400m|PACid:17661570[]~~ppa024626m|PACid:17661098[]
miR2631	2	ppa000947m|PACid:17650572[]~~ppb023671m|PACid:17666620[]
miR2643	21	ppa000276m|PACid:17659776[]~~ppa000908m|PACid:17640641[]~~ppa001401m|PACid:17664446[]~~ppa014717m|PACid:17657871[]~~ppa020453m|PACid:17645993[]~~ppa001230m|PACid:17642722[]~~ppa007083m|PACid:17649040[]~~ppa013281m|PACid:17643820[]~~ppa023093m|PACid:17651041[]~~ppa004661m|PACid:17650534[]~~ppa013202m|PACid:17659779[]~~ppa000783m|PACid:17650064[]~~ppa002340m|PACid:17655370[]~~ppa002632m|PACid:17661…
miR2652	42	ppa022931m|PACid:17663359[]~~ppa000004m|PACid:17651465[]~~ppa001250m|PACid:17653170[]~~ppa004690m|PACid:17642856[]~~ppa004880m|PACid:17660267[]~~ppa006418m|PACid:17662323[]~~ppa001980m|PACid:17655922[]~~ppa002698m|PACid:17655923[]~~ppa000578m|PACid:17654862[]~~ppa001371m|PACid:17643375[]~~ppa002064m|PACid:17658337[]~~ppa002902m|PACid:17658338[]~~ppa004933m|PACid:17662530[]~~ppa010552m|PACid:17664…
miR2654	31	ppa000768m|PACid:17654748[]~~ppa004491m|PACid:17660728[]~~ppa005150m|PACid:17659990[]~~ppa016041m|PACid:17646396[]~~ppa016532m|PACid:17656127[]~~ppa020533m|PACid:17645016[]~~ppa025075m|PACid:17659891[]~~ppa004627m|PACid:17647356[]~~ppa009164m|PACid:17660130[]~~ppa015858m|PACid:17651675[]~~ppa000264m|PACid:17642590[]~~ppa000453m|PACid:17654664[]~~ppa000823m|PACid:17660804[]~~ppa004967m|PACid:17643…
miR2658	2	ppa007822m|PACid:17657752[]~~ppa004370m|PACid:17640875[]
miR2660	1	ppa002505m|PACid:17643066[]
miR2661	10	ppa019214m|PACid:17666855[]~~ppa019800m|PACid:17644182[]~~ppa002246m|PACid:17643775[]~~ppa027204m|PACid:17660964[]~~ppa002206m|PACid:17641977[]~~ppa003490m|PACid:17641978[]~~ppa013245m|PACid:17661895[]~~ppa013872m|PACid:17661896[]~~ppa006008m|PACid:17660839[]~~ppb018863m|PACid:17665872[]
miR2665	1	ppa021332m|PACid:17649938[]
miR2666	6	ppa008208m|PACid:17646761[]~~ppa007785m|PACid:17646728[]~~ppa004407m|PACid:17661104[]~~ppa000943m|PACid:17651705[]~~ppa009242m|PACid:17658760[]~~ppa026114m|PACid:17668725[]
miR2670	12	ppa004880m|PACid:17660267[]~~ppa017111m|PACid:17658443[]~~ppa000994m|PACid:17646556[]~~ppa001011m|PACid:17646557[]~~ppa006195m|PACid:17659247[]~~ppa006891m|PACid:17655761[]~~ppa015289m|PACid:17659542[]~~ppa016694m|PACid:17659188[]~~ppa006691m|PACid:17644992[]~~ppa007902m|PACid:17652171[]~~ppa023959m|PACid:17648152[]~~ppa008392m|PACid:17650088[]
miR2674	6	ppa013217m|PACid:17645282[]~~ppa020375m|PACid:17656840[]~~ppa003403m|PACid:17659134[]~~ppa015678m|PACid:17650030[]~~ppa018228m|PACid:17651327[]~~ppa023848m|PACid:17652848[]
miR2862	2	ppa007346m|PACid:17667720[]~~ppa007872m|PACid:17651872[]
miR2867	6	ppa006757m|PACid:17656600[]~~ppa000839m|PACid:17645019[]~~ppa009358m|PACid:17654419[]~~ppa012286m|PACid:17644909[]~~ppa005152m|PACid:17652608[]~~ppa012700m|PACid:17640689[]
miR2868	1	ppa025879m|PACid:17663276[]
miR2877	7	ppa004446m|PACid:17658857[]~~ppa004509m|PACid:17665164[]~~ppa007555m|PACid:17649786[]~~ppb024029m|PACid:17653396[]~~ppa011765m|PACid:17660093[]~~ppa011803m|PACid:17660094[]~~ppa022545m|PACid:17659771[]
miR2911	3	ppa004139m|PACid:17662187[]~~ppa002702m|PACid:17643555[]~~ppa004356m|PACid:17652064[]
miR2916	1	ppa001113m|PACid:17664470[]
miR2920	1	ppa007605m|PACid:17654073[]
miR2926	6	ppa010695m|PACid:17654406[]~~ppa007783m|PACid:17649995[]~~ppa026920m|PACid:17649449[]~~ppb018818m|PACid:17651434[]~~ppa013797m|PACid:17641770[]~~ppa021765m|PACid:17658710[]
miR2930	2	ppa013510m|PACid:17655432[]~~ppa009110m|PACid:17643985[]
miR2938	4	ppa001242m|PACid:17653932[]~~ppa002443m|PACid:17653933[]~~ppa008782m|PACid:17660067[]~~ppa009914m|PACid:17653218[]
miR2948	2	ppa022013m|PACid:17654976[]~~ppa002883m|PACid:17661443[]
miR2949	12	ppa008578m|PACid:17643003[]~~ppa011938m|PACid:17645742[]~~ppa000020m|PACid:17643250[]~~ppa000027m|PACid:17643251[]~~ppa004730m|PACid:17643772[]~~ppa004663m|PACid:17648559[]~~ppa008991m|PACid:17666520[]~~ppa010783m|PACid:17663200[]~~ppa000705m|PACid:17663131[]~~ppa001180m|PACid:17644577[]~~ppa026671m|PACid:17643710[]~~ppa000553m|PACid:17663232[]
miR3436	1	ppa015890m|PACid:17644038[]
miR3441	1	ppa000435m|PACid:17668087[]
miR3443	7	ppa015791m|PACid:17652739[]~~ppa002267m|PACid:17649592[]~~ppa003860m|PACid:17667596[]~~ppa023548m|PACid:17656557[]~~ppa011246m|PACid:17640466[]~~ppa000292m|PACid:17642001[]~~ppa002397m|PACid:17659704[]
miR3444	16	ppa003030m|PACid:17661438[]~~ppa008036m|PACid:17641090[]~~ppa006484m|PACid:17668848[]~~ppa008659m|PACid:17668777[]~~ppa015078m|PACid:17644494[]~~ppa021309m|PACid:17661360[]~~ppa002058m|PACid:17656894[]~~ppa002857m|PACid:17652444[]~~ppa019647m|PACid:17665216[]~~ppa024854m|PACid:17643685[]~~ppa001393m|PACid:17665325[]~~ppa011629m|PACid:17667379[]~~ppa020632m|PACid:17641926[]~~ppa005319m|PACid:17645…
miR3447	2	ppa015174m|PACid:17663536[]~~ppa025998m|PACid:17653049[]
miR3452	5	ppa002685m|PACid:17662528[]~~ppa005194m|PACid:17646746[]~~ppa004355m|PACid:17656844[]~~ppa004351m|PACid:17656845[]~~ppa010967m|PACid:17662362[]
miR3454	2	ppa002161m|PACid:17646326[]~~ppa000609m|PACid:17643218[]
miR3459	16	ppa005292m|PACid:17644702[]~~ppa024033m|PACid:17658983[]~~ppa016483m|PACid:17666789[]~~ppa021894m|PACid:17657719[]~~ppa025934m|PACid:17645674[]~~ppa026357m|PACid:17667481[]~~ppa005856m|PACid:17660609[]~~ppa005958m|PACid:17660610[]~~ppb024522m|PACid:17654631[]~~ppa006686m|PACid:17655680[]~~ppa017950m|PACid:17660315[]~~ppa006707m|PACid:17641269[]~~ppa015845m|PACid:17661838[]~~ppa027121m|PACid:17646…
miR3463	3	ppa018132m|PACid:17667086[]~~ppa001020m|PACid:17657529[]~~ppa000070m|PACid:17654720[]
miR3465	41	ppa024000m|PACid:17656226[]~~ppa014738m|PACid:17645054[]~~ppa017599m|PACid:17641196[]~~ppa023531m|PACid:17654464[]~~ppa023590m|PACid:17667683[]~~ppa023590m|PACid:17667683[]~~ppa023834m|PACid:17664657[]~~ppa023834m|PACid:17664657[]~~ppa023834m|PACid:17664657[]~~ppa023834m|PACid:17664657[]~~ppa024924m|PACid:17646297[]~~ppa024924m|PACid:17646297[]~~ppa024924m|PACid:17646297[]~~ppa024924m|PACid:17646…
miR3476	2	ppa005331m|PACid:17660282[]~~ppa009841m|PACid:17643325[]
miR3509	4	ppa010672m|PACid:17666695[]~~ppa005714m|PACid:17653906[]~~ppa001563m|PACid:17666476[]~~ppa003225m|PACid:17643125[]
miR3522	4	ppa001012m|PACid:17643144[]~~ppa015472m|PACid:17652010[]~~ppa002796m|PACid:17659556[]~~ppa008857m|PACid:17649117[]
miR3623	47	ppa025931m|PACid:17641814[]~~ppa014815m|PACid:17663741[]~~ppa021441m|PACid:17655275[]~~ppa023936m|PACid:17658884[]~~ppa024292m|PACid:17651088[]~~ppa025905m|PACid:17642345[]~~ppa024249m|PACid:17668461[]~~ppa019385m|PACid:17654769[]~~ppa016634m|PACid:17659507[]~~ppa017983m|PACid:17646739[]~~ppa020033m|PACid:17656123[]~~ppa023385m|PACid:17647000[]~~ppa025848m|PACid:17654758[]~~ppa026101m|PACid:17665…
miR3624	5	ppb014819m|PACid:17659834[]~~ppa012922m|PACid:17659124[]~~ppa010456m|PACid:17654395[]~~ppa016415m|PACid:17665225[]~~ppa000832m|PACid:17645005[]
miR3625	1	ppa024912m|PACid:17656835[]
miR3627	2	ppa000957m|PACid:17658893[]~~ppa002638m|PACid:17655134[]
miR3628	2	ppa001707m|PACid:17648008[]~~ppa003185m|PACid:17656471[]
miR3629	7	ppa007541m|PACid:17668932[]~~ppa020729m|PACid:17662395[]~~ppa001217m|PACid:17658780[]~~ppa009457m|PACid:17646172[]~~ppa011679m|PACid:17666957[]~~ppa019269m|PACid:17663163[]~~ppa026990m|PACid:17642260[]
miR3630	2	ppa009307m|PACid:17651187[]~~ppa009722m|PACid:17651188[]
miR3631	18	ppa006942m|PACid:17652235[]~~ppa016739m|PACid:17643300[]~~ppa022031m|PACid:17646063[]~~ppa025020m|PACid:17650261[]~~ppa004889m|PACid:17654816[]~~ppa005199m|PACid:17668676[]~~ppa005311m|PACid:17648278[]~~ppa020727m|PACid:17641676[]~~ppb016807m|PACid:17643753[]~~ppa000002m|PACid:17646559[]~~ppa002168m|PACid:17652006[]~~ppa011883m|PACid:17655607[]~~ppa014784m|PACid:17650908[]~~ppa016198m|PACid:17663…
miR3632	7	ppa016994m|PACid:17655645[]~~ppa019936m|PACid:17657870[]~~ppa022960m|PACid:17653047[]~~ppa026159m|PACid:17641429[]~~ppa026747m|PACid:17646349[]~~ppa017999m|PACid:17645470[]~~ppa001538m|PACid:17647650[]
miR3633	15	ppa001039m|PACid:17643288[]~~ppa003675m|PACid:17664110[]~~ppa006418m|PACid:17662323[]~~ppa004821m|PACid:17650013[]~~ppa010831m|PACid:17660979[]~~ppa016225m|PACid:17657324[]~~ppa016430m|PACid:17648677[]~~ppa021375m|PACid:17652868[]~~ppa019331m|PACid:17642437[]~~ppa020892m|PACid:17662635[]~~ppa022822m|PACid:17653440[]~~ppa009922m|PACid:17655093[]~~ppa005497m|PACid:17654045[]~~ppa018608m|PACid:17644…
miR3695	1	ppa009268m|PACid:17663203[]
miR3706	1	ppa020661m|PACid:17642143[]
miR3707	2	ppa009663m|PACid:17640956[]~~ppa008077m|PACid:17668918[]
miR3711	12	ppa016999m|PACid:17657385[]~~ppa026918m|PACid:17655840[]~~ppa006683m|PACid:17659406[]~~ppa013983m|PACid:17653656[]~~ppa018514m|PACid:17658554[]~~ppa018588m|PACid:17667381[]~~ppa004025m|PACid:17658412[]~~ppa004128m|PACid:17659085[]~~ppa005939m|PACid:17648881[]~~ppa021274m|PACid:17645030[]~~ppa024472m|PACid:17650565[]~~ppa026783m|PACid:17669038[]
miR390	12	ppa001174m|PACid:17644836[]~~ppa001746m|PACid:17649234[]~~ppa012551m|PACid:17646896[]~~ppa000741m|PACid:17655652[]~~ppa000742m|PACid:17655689[]~~ppa001005m|PACid:17644367[]~~ppa001098m|PACid:17662534[]~~ppa001103m|PACid:17658336[]~~ppa001834m|PACid:17668678[]~~ppa003735m|PACid:17652484[]~~ppa000438m|PACid:17649984[]~~ppa017398m|PACid:17646343[]
miR391	9	ppa019986m|PACid:17662394[]~~ppa022005m|PACid:17658808[]~~ppa010614m|PACid:17657047[]~~ppa010596m|PACid:17657048[]~~ppa000957m|PACid:17658893[]~~ppa000848m|PACid:17646534[]~~ppa026178m|PACid:17667467[]~~ppa017780m|PACid:17648009[]~~ppa000033m|PACid:17666487[]
miR393	6	ppa007121m|PACid:17665365[]~~ppa023638m|PACid:17663865[]~~ppa003465m|PACid:17667582[]~~ppa000064m|PACid:17660352[]~~ppa023506m|PACid:17666379[]~~ppa003344m|PACid:17646287[]
miR3933	4	ppb018972m|PACid:17651726[]~~ppa009570m|PACid:17662533[]~~ppa003113m|PACid:17650181[]~~ppa001390m|PACid:17663835[]
miR394	9	ppa004066m|PACid:17652344[]~~ppa010908m|PACid:17646716[]~~ppa000529m|PACid:17651160[]~~ppa001271m|PACid:17641048[]~~ppa004699m|PACid:17665101[]~~ppa009645m|PACid:17649381[]~~ppa010793m|PACid:17665376[]~~ppa006087m|PACid:17663421[]~~ppa002270m|PACid:17651237[]
miR3946	13	ppa021582m|PACid:17650931[]~~ppa003585m|PACid:17641678[]~~ppa004468m|PACid:17656262[]~~ppa005013m|PACid:17666606[]~~ppa017695m|PACid:17643485[]~~ppa007820m|PACid:17646492[]~~ppa012251m|PACid:17651383[]~~ppa012607m|PACid:17657139[]~~ppa022061m|PACid:17642376[]~~ppa001588m|PACid:17658866[]~~ppa007056m|PACid:17664418[]~~ppa009326m|PACid:17657203[]~~ppa009841m|PACid:17643325[]
miR395	9	ppa020827m|PACid:17657577[]~~ppa002519m|PACid:17656090[]~~ppa004646m|PACid:17657289[]~~ppa005353m|PACid:17662952[]~~ppa000565m|PACid:17657467[]~~ppb012503m|PACid:17665421[]~~ppa000042m|PACid:17644781[]~~ppa002425m|PACid:17648573[]~~ppa005337m|PACid:17645214[]
miR3951	2	ppa1027223m|PACid:17652832[]~~ppa013664m|PACid:17664551[]
miR3954	1	ppa003575m|PACid:17666045[]
miR396	9	ppa004340m|PACid:17662620[]~~ppa017355m|PACid:17663192[]~~ppa020408m|PACid:17653914[]~~ppa022178m|PACid:17659589[]~~ppa001294m|PACid:17668631[]~~ppa022685m|PACid:17663137[]~~ppa003589m|PACid:17647660[]~~ppa005426m|PACid:17660617[]~~ppa014816m|PACid:17644361[]
miR397	20	ppa003577m|PACid:17667777[]~~ppa019880m|PACid:17641359[]~~ppa008283m|PACid:17653338[]~~ppa009796m|PACid:17658935[]~~ppa006834m|PACid:17649552[]~~ppa001926m|PACid:17647456[]~~ppa003296m|PACid:17640881[]~~ppa003308m|PACid:17643211[]~~ppa003319m|PACid:17655940[]~~ppa003408m|PACid:17641280[]~~ppa003572m|PACid:17664395[]~~ppa003587m|PACid:17656052[]~~ppa003646m|PACid:17664010[]~~ppa003714m|PACid:17642…
miR403	3	ppa003867m|PACid:17666731[]~~ppa010556m|PACid:17644837[]~~ppa022873m|PACid:17652544[]
miR407	14	ppa003537m|PACid:17661612[]~~ppa000083m|PACid:17652147[]~~ppa004044m|PACid:17648875[]~~ppa004054m|PACid:17648876[]~~ppa006089m|PACid:17664790[]~~ppa000829m|PACid:17657030[]~~ppa004190m|PACid:17657250[]~~ppa006549m|PACid:17642262[]~~ppa010783m|PACid:17663200[]~~ppa003301m|PACid:17657178[]~~ppa003309m|PACid:17657179[]~~ppa020892m|PACid:17662635[]~~ppa004649m|PACid:17642048[]~~ppa024764m|PACid:17658…
miR408	1	ppa024414m|PACid:17656906[]
miR414	344	ppa000439m|PACid:17660419[]~~ppa018075m|PACid:17654578[]~~ppa000098m|PACid:17646489[]~~ppa000645m|PACid:17669253[]~~ppa001782m|PACid:17646120[]~~ppa001792m|PACid:17668558[]~~ppa002263m|PACid:17643102[]~~ppa002349m|PACid:17663383[]~~ppa002456m|PACid:17642995[]~~ppa002552m|PACid:17666138[]~~ppa002567m|PACid:17666139[]~~ppa003118m|PACid:17669361[]~~ppa003949m|PACid:17669362[]~~ppa003288m|PACid:17646…
miR415	7	ppa009005m|PACid:17643740[]~~ppa007565m|PACid:17650744[]~~ppa009550m|PACid:17662740[]~~ppa014059m|PACid:17655217[]~~ppa009459m|PACid:17663696[]~~ppa019044m|PACid:17655472[]~~ppa004077m|PACid:17641580[]
miR419	64	ppa000858m|PACid:17648618[]~~ppa000857m|PACid:17648619[]~~ppa000893m|PACid:17648620[]~~ppa005192m|PACid:17645345[]~~ppa022527m|PACid:17649108[]~~ppa024278m|PACid:17657933[]~~ppa024407m|PACid:17641565[]~~ppa026210m|PACid:17664594[]~~ppa000781m|PACid:17645166[]~~ppa006144m|PACid:17646045[]~~ppa008843m|PACid:17643598[]~~ppa014281m|PACid:17649369[]~~ppa020379m|PACid:17661974[]~~ppa022238m|PACid:17668…
miR4221	1	ppa005007m|PACid:17641860[]
miR4231	16	ppa005262m|PACid:17664314[]~~ppa005836m|PACid:17665294[]~~ppa016660m|PACid:17667525[]~~ppa009226m|PACid:17655714[]~~ppa026664m|PACid:17651200[]~~ppa000690m|PACid:17650568[]~~ppa000792m|PACid:17654307[]~~ppa025848m|PACid:17654758[]~~ppb022132m|PACid:17667909[]~~ppa002722m|PACid:17656770[]~~ppa020479m|PACid:17660507[]~~ppa022443m|PACid:17643650[]~~ppa017453m|PACid:17667255[]~~ppa018791m|PACid:17668…
miR4233	50	ppa005086m|PACid:17643935[]~~ppa005086m|PACid:17643935[]~~ppa007855m|PACid:17642415[]~~ppa007859m|PACid:17642416[]~~ppa008183m|PACid:17642417[]~~ppa008171m|PACid:17642418[]~~ppa013132m|PACid:17653860[]~~ppa015436m|PACid:17668853[]~~ppa021769m|PACid:17644979[]~~ppa022948m|PACid:17640869[]~~ppa025633m|PACid:17643918[]~~ppa000534m|PACid:17661180[]~~ppa020890m|PACid:17650849[]~~ppa000264m|PACid:17642…
miR4239	2	ppa002271m|PACid:17653307[]~~ppa025772m|PACid:17642358[]
miR4243	1	ppa003853m|PACid:17653945[]
miR4244	3	ppa017002m|PACid:17643638[]~~ppa002868m|PACid:17653350[]~~ppa001918m|PACid:17648444[]
miR4250	1	ppa016910m|PACid:17668223[]
miR435	1	ppa024485m|PACid:17656507[]
miR4350	4	ppa003115m|PACid:17659030[]~~ppa013098m|PACid:17644157[]~~ppa000002m|PACid:17646559[]~~ppa002864m|PACid:17652844[]
miR4354	4	ppa010208m|PACid:17660432[]~~ppa020451m|PACid:17662606[]~~ppa020081m|PACid:17664746[]~~ppb022735m|PACid:17643329[]
miR4366	1	ppa007242m|PACid:17668944[]
miR437	2	ppa020791m|PACid:17659449[]~~ppa001091m|PACid:17668358[]
miR4385	1	ppa002776m|PACid:17661925[]
miR4388	1	ppa026731m|PACid:17666891[]
miR4393	3	ppa000076m|PACid:17655660[]~~ppa019771m|PACid:17642037[]~~ppa020168m|PACid:17667657[]
miR4401	1	ppa004443m|PACid:17644816[]
miR4403	2	ppa016502m|PACid:17660004[]~~ppa002034m|PACid:17647482[]
miR4406	1	ppa023043m|PACid:17651473[]
miR4413	7	ppa026869m|PACid:17651842[]~~ppa009709m|PACid:17647361[]~~ppa024391m|PACid:17656406[]~~ppa000232m|PACid:17648840[]~~ppa000233m|PACid:17654637[]~~ppa000235m|PACid:17658888[]~~ppa000239m|PACid:17640400[]
miR4414	1	ppa007898m|PACid:17667762[]
miR4415	2	ppb019316m|PACid:17664104[]~~ppb018777m|PACid:17646860[]
miR443	3	ppa019960m|PACid:17655841[]~~ppa008512m|PACid:17663441[]~~ppa017678m|PACid:17653991[]
miR444	8	ppa024233m|PACid:17644167[]~~ppa024629m|PACid:17668642[]~~ppa020990m|PACid:17648983[]~~ppa000089m|PACid:17644036[]~~ppa000713m|PACid:17668254[]~~ppa000060m|PACid:17661953[]~~ppa003394m|PACid:17642074[]~~ppb017260m|PACid:17651386[]
miR447	30	ppb024646m|PACid:17663625[]~~ppa000677m|PACid:17645476[]~~ppa012053m|PACid:17665630[]~~ppb014404m|PACid:17663115[]~~ppa002101m|PACid:17645127[]~~ppa015392m|PACid:17663507[]~~ppb025303m|PACid:17663956[]~~ppb023167m|PACid:17658383[]~~ppa016281m|PACid:17661906[]~~ppb018038m|PACid:17652258[]~~ppa001110m|PACid:17644472[]~~ppa010510m|PACid:17644217[]~~ppa010650m|PACid:17665966[]~~ppa011114m|PACid:17654…
miR472	5	ppa016321m|PACid:17665575[]~~ppa003743m|PACid:17654850[]~~ppa017857m|PACid:17666749[]~~ppa021874m|PACid:17650668[]~~ppa023894m|PACid:17668588[]
miR473	6	ppa016418m|PACid:17657632[]~~ppa024039m|PACid:17643262[]~~ppa004179m|PACid:17658323[]~~ppa026722m|PACid:17666350[]~~ppa004167m|PACid:17663736[]~~ppa025123m|PACid:17665195[]
miR477	4	ppa016418m|PACid:17657632[]~~ppa004179m|PACid:17658323[]~~ppa026722m|PACid:17666350[]~~ppa025123m|PACid:17665195[]
miR479	2	ppa003804m|PACid:17657214[]~~ppa003813m|PACid:17655672[]
miR482	2	ppa009570m|PACid:17662533[]~~ppa011036m|PACid:17657406[]
miR4993	707	ppa014599m|PACid:17667964[]~~ppa002605m|PACid:17643383[]~~ppa008829m|PACid:17653723[]~~ppa000025m|PACid:17649489[]~~ppa000623m|PACid:17665159[]~~ppa001116m|PACid:17662999[]~~ppa002158m|PACid:17659601[]~~ppa002156m|PACid:17659602[]~~ppa002159m|PACid:17661423[]~~ppa002346m|PACid:17643844[]~~ppa002502m|PACid:17664174[]~~ppa002532m|PACid:17664396[]~~ppa002532m|PACid:17664396[]~~ppa002597m|PACid:17662…
miR5015	5	ppa018057m|PACid:17658967[]~~ppa009430m|PACid:17659813[]~~ppa024094m|PACid:17666289[]~~ppa020658m|PACid:17655813[]~~ppa022466m|PACid:17641163[]
miR5016	5	ppa019255m|PACid:17644125[]~~ppa026347m|PACid:17646116[]~~ppa000046m|PACid:17667267[]~~ppa000218m|PACid:17654152[]~~ppa004802m|PACid:17662666[]
miR5019	1	ppa011522m|PACid:17644598[]
miR5020	2	ppa003269m|PACid:17644961[]~~ppa008584m|PACid:17651001[]
miR5021	5	ppa018786m|PACid:17666222[]~~ppa023531m|PACid:17654464[]~~ppa023834m|PACid:17664657[]~~ppa024924m|PACid:17646297[]~~ppa021211m|PACid:17660369[]
miR5028	1	ppa014444m|PACid:17659674[]
miR5037	3	ppa016418m|PACid:17657632[]~~ppa008890m|PACid:17655750[]~~ppb019389m|PACid:17657246[]
miR5052	15	ppa003019m|PACid:17645098[]~~ppa026996m|PACid:17653460[]~~ppa004276m|PACid:17661171[]~~ppa004284m|PACid:17640937[]~~ppa004469m|PACid:17648995[]~~ppa024921m|PACid:17669017[]~~ppa020279m|PACid:17648999[]~~ppa020420m|PACid:17642818[]~~ppa025815m|PACid:17668670[]~~ppa016199m|PACid:17643583[]~~ppa023728m|PACid:17650535[]~~ppa014489m|PACid:17665419[]~~ppa017220m|PACid:17642341[]~~ppa017650m|PACid:17648…
miR5056	3	ppa021567m|PACid:17668015[]~~ppa026981m|PACid:17667669[]~~ppa026012m|PACid:17669230[]
miR5059	1	ppa010937m|PACid:17653018[]
miR5063	1	ppa001115m|PACid:17662604[]
miR5065	7	ppa023650m|PACid:17642096[]~~ppa003897m|PACid:17648172[]~~ppa011415m|PACid:17647261[]~~ppa022108m|PACid:17665870[]~~ppa016749m|PACid:17663565[]~~ppa013323m|PACid:17667703[]~~ppa017025m|PACid:17645820[]
miR5066	2	ppa019185m|PACid:17649974[]~~ppa012562m|PACid:17653245[]
miR5070	2	ppa016301m|PACid:17668701[]~~ppa012617m|PACid:17651120[]
miR5071	2	ppa003968m|PACid:17660641[]~~ppa022511m|PACid:17665081[]
miR5072	2	ppa018419m|PACid:17654880[]~~ppa008655m|PACid:17667225[]
miR5074	5	ppa007396m|PACid:17669163[]~~ppa023845m|PACid:17669274[]~~ppa024263m|PACid:17651501[]~~ppa025647m|PACid:17648826[]~~ppa026387m|PACid:17644810[]
miR5077	19	ppa014111m|PACid:17665543[]~~ppa024284m|PACid:17659244[]~~ppa025680m|PACid:17648191[]~~ppa025897m|PACid:17649510[]~~ppa005720m|PACid:17659762[]~~ppa006758m|PACid:17666724[]~~ppa011895m|PACid:17650487[]~~ppa020159m|PACid:17664134[]~~ppa022174m|PACid:17665598[]~~ppa023495m|PACid:17645872[]~~ppa000678m|PACid:17665568[]~~ppa004954m|PACid:17645887[]~~ppa017300m|PACid:17643169[]~~ppa027160m|PACid:17652…
miR5079	1	ppb017154m|PACid:17647852[]
miR5080	1	ppa000456m|PACid:17646694[]
miR5083	1	ppa016694m|PACid:17659188[]
miR5137	5	ppa022065m|PACid:17661697[]~~ppa022065m|PACid:17661697[]~~ppa006003m|PACid:17641468[]~~ppa007556m|PACid:17651106[]~~ppa006621m|PACid:17663004[]~~ppa026375m|PACid:17660441[]
miR5139	49	ppa000769m|PACid:17664054[]~~ppa006861m|PACid:17656025[]~~ppa007128m|PACid:17666929[]~~ppa007643m|PACid:17666050[]~~ppa018097m|PACid:17660756[]~~ppa024493m|PACid:17647940[]~~ppb024948m|PACid:17645822[]~~ppa001971m|PACid:17645451[]~~ppa001978m|PACid:17654124[]~~ppa004030m|PACid:17648942[]~~ppa022927m|PACid:17644642[]~~ppa000196m|PACid:17663622[]~~ppa000195m|PACid:17663623[]~~ppa001306m|PACid:17659…
miR5140	15	ppa019099m|PACid:17642802[]~~ppa002836m|PACid:17647095[]~~ppa006444m|PACid:17656034[]~~ppa013056m|PACid:17651782[]~~ppa014426m|PACid:17646338[]~~ppa021744m|PACid:17650643[]~~ppa001804m|PACid:17651074[]~~ppa023491m|PACid:17661478[]~~ppa025466m|PACid:17641945[]~~ppa006560m|PACid:17660752[]~~ppa002445m|PACid:17644880[]~~ppa001695m|PACid:17662807[]~~ppa021154m|PACid:17665001[]~~ppa021891m|PACid:17641…
miR5142	2	ppa001117m|PACid:17667114[]~~ppa021410m|PACid:17645902[]
miR5150	1	ppa005444m|PACid:17647569[]
miR5151	4	ppa006514m|PACid:17667950[]~~ppa014007m|PACid:17646463[]~~ppa002948m|PACid:17648546[]~~ppb011069m|PACid:17644188[]
miR5152	12	ppa002532m|PACid:17664396[]~~ppa005309m|PACid:17640429[]~~ppa008274m|PACid:17643152[]~~ppa019094m|PACid:17649954[]~~ppa027225m|PACid:17654029[]~~ppa1027210m|PACid:17642559[]~~ppa020283m|PACid:17643486[]~~ppa011364m|PACid:17662916[]~~ppa015945m|PACid:17666819[]~~ppa000342m|PACid:17661106[]~~ppa015920m|PACid:17642956[]~~ppa026844m|PACid:17666958[]
miR5158	1	ppa005254m|PACid:17669228[]
miR5161	50	ppa000098m|PACid:17646489[]~~ppa002405m|PACid:17643991[]~~ppa003092m|PACid:17648629[]~~ppa005294m|PACid:17667209[]~~ppa006765m|PACid:17648548[]~~ppa021932m|PACid:17648577[]~~ppa026161m|PACid:17649975[]~~ppa1027169m|PACid:17648874[]~~ppa002554m|PACid:17641127[]~~ppa004215m|PACid:17648712[]~~ppa004485m|PACid:17650917[]~~ppa004563m|PACid:17659708[]~~ppa014381m|PACid:17641123[]~~ppa016373m|PACid:1765…
miR5169	4	ppa005260m|PACid:17640498[]~~ppa1027178m|PACid:17667588[]~~ppa017732m|PACid:17655448[]~~ppa024157m|PACid:17642320[]
miR5171	9	ppa025930m|PACid:17649541[]~~ppa026168m|PACid:17644075[]~~ppa002756m|PACid:17668302[]~~ppa003140m|PACid:17665213[]~~ppa022866m|PACid:17664226[]~~ppa011219m|PACid:17667541[]~~ppa000771m|PACid:17645318[]~~ppb023753m|PACid:17644156[]~~ppa001154m|PACid:17664928[]
miR5175	27	ppa004177m|PACid:17644379[]~~ppa006143m|PACid:17649799[]~~ppa020637m|PACid:17658392[]~~ppa000873m|PACid:17656585[]~~ppa003658m|PACid:17666665[]~~ppa003674m|PACid:17660051[]~~ppa008803m|PACid:17644982[]~~ppa000026m|PACid:17668117[]~~ppa000283m|PACid:17660558[]~~ppa005357m|PACid:17666151[]~~ppa022820m|PACid:17642063[]~~ppa004661m|PACid:17650534[]~~ppa001203m|PACid:17640836[]~~ppa019079m|PACid:17645…
miR5180	2	ppa1027165m|PACid:17664196[]~~ppa000377m|PACid:17643861[]
miR5200	3	ppa000632m|PACid:17641255[]~~ppa1027226m|PACid:17648857[]~~ppa023170m|PACid:17650458[]
miR5210	3	ppa026107m|PACid:17661938[]~~ppa003116m|PACid:17666135[]~~ppa026875m|PACid:17641081[]
miR5213	87	ppa025473m|PACid:17665626[]~~ppa000551m|PACid:17660739[]~~ppa017291m|PACid:17665306[]~~ppa017433m|PACid:17649403[]~~ppa020234m|PACid:17658142[]~~ppa023459m|PACid:17658556[]~~ppa023936m|PACid:17658884[]~~ppa024258m|PACid:17642919[]~~ppb013318m|PACid:17655362[]~~ppa016162m|PACid:17647919[]~~ppa021703m|PACid:17663393[]~~ppa000477m|PACid:17645177[]~~ppa000596m|PACid:17656836[]~~ppa001130m|PACid:17665…
miR5216	2	ppa000068m|PACid:17644240[]~~ppa000067m|PACid:17644241[]
miR5219	3	ppa025003m|PACid:17652981[]~~ppa000379m|PACid:17667988[]~~ppa006742m|PACid:17650554[]
miR5222	11	ppa004788m|PACid:17646173[]~~ppa005355m|PACid:17655944[]~~ppa006454m|PACid:17653420[]~~ppa001735m|PACid:17665705[]~~ppa002910m|PACid:17654566[]~~ppa000041m|PACid:17669028[]~~ppa004806m|PACid:17658192[]~~ppa009128m|PACid:17642179[]~~ppa009374m|PACid:17666863[]~~ppa014092m|PACid:17654287[]~~ppa008121m|PACid:17664239[]
miR5227	2	ppa025536m|PACid:17650706[]~~ppa025835m|PACid:17655241[]
miR5229	8	ppa007388m|PACid:17662503[]~~ppa011209m|PACid:17658980[]~~ppa011968m|PACid:17643943[]~~ppa005013m|PACid:17666606[]~~ppa023657m|PACid:17664777[]~~ppa000115m|PACid:17640701[]~~ppa012607m|PACid:17657139[]~~ppa024285m|PACid:17667981[]
miR5230	3	ppa007741m|PACid:17642812[]~~ppa009420m|PACid:17642813[]~~ppa010372m|PACid:17642814[]
miR5233	2	ppb024948m|PACid:17645822[]~~ppa004276m|PACid:17661171[]
miR5234	1	ppa014833m|PACid:17643723[]
miR5235	7	ppb014711m|PACid:17647187[]~~ppb023593m|PACid:17640529[]~~ppa000475m|PACid:17664714[]~~ppa000218m|PACid:17654152[]~~ppa001216m|PACid:17649088[]~~ppa008576m|PACid:17648228[]~~ppa007174m|PACid:17643188[]
miR5238	2	ppb011868m|PACid:17658605[]~~ppa003437m|PACid:17649169[]
miR5242	1	ppb022735m|PACid:17643329[]
miR5243	3	ppa003620m|PACid:17660820[]~~ppa004377m|PACid:17669173[]~~ppa011114m|PACid:17654759[]
miR5244	1	ppa023185m|PACid:17664376[]
miR5249	1	ppa023125m|PACid:17656062[]
miR5255	6	ppa003412m|PACid:17666264[]~~ppa001064m|PACid:17645439[]~~ppa005502m|PACid:17652317[]~~ppa021495m|PACid:17641946[]~~ppa026936m|PACid:17657215[]~~ppa021547m|PACid:17655168[]
miR5259	27	ppa000708m|PACid:17643475[]~~ppa005294m|PACid:17667209[]~~ppa012523m|PACid:17649483[]~~ppa003252m|PACid:17666502[]~~ppa010379m|PACid:17640308[]~~ppa011173m|PACid:17659923[]~~ppa011725m|PACid:17663445[]~~ppa013230m|PACid:17649783[]~~ppa018811m|PACid:17658697[]~~ppa021930m|PACid:17661084[]~~ppa024953m|PACid:17643122[]~~ppa005663m|PACid:17657066[]~~ppa011240m|PACid:17647423[]~~ppa011323m|PACid:17640…
miR5261	7	ppa015886m|PACid:17644691[]~~ppa019314m|PACid:17654722[]~~ppa025484m|PACid:17646279[]~~ppa020203m|PACid:17641901[]~~ppa024665m|PACid:17664685[]~~ppa016801m|PACid:17664926[]~~ppa022675m|PACid:17640868[]
miR5265	4	ppa006309m|PACid:17642691[]~~ppa021740m|PACid:17660942[]~~ppa026972m|PACid:17645780[]~~ppa026972m|PACid:17645780[]
miR5266	23	ppa003674m|PACid:17660051[]~~ppa005403m|PACid:17667503[]~~ppa002055m|PACid:17667076[]~~ppa004589m|PACid:17646950[]~~ppa011257m|PACid:17641693[]~~ppa013126m|PACid:17662451[]~~ppa020798m|PACid:17654560[]~~ppa022234m|PACid:17646960[]~~ppa002146m|PACid:17653240[]~~ppa003651m|PACid:17659118[]~~ppa012421m|PACid:17658206[]~~ppa012408m|PACid:17658207[]~~ppa001438m|PACid:17657946[]~~ppa001766m|PACid:17660…
miR5271	16	ppa006809m|PACid:17642055[]~~ppa025246m|PACid:17645480[]~~ppa018583m|PACid:17657819[]~~ppa003306m|PACid:17657640[]~~ppa004131m|PACid:17640571[]~~ppa008955m|PACid:17650956[]~~ppa015333m|PACid:17641334[]~~ppa019158m|PACid:17663859[]~~ppa019799m|PACid:17646124[]~~ppa023365m|PACid:17650401[]~~ppa023500m|PACid:17644054[]~~ppa023651m|PACid:17666305[]~~ppa025792m|PACid:17661559[]~~ppa026767m|PACid:17664…
miR5272	1	ppb022735m|PACid:17643329[]
miR5273	1	ppa018282m|PACid:17645764[]
miR528	79	ppa013731m|PACid:17643002[]~~ppa018309m|PACid:17645108[]~~ppa019099m|PACid:17642802[]~~ppa001653m|PACid:17662705[]~~ppa003019m|PACid:17645098[]~~ppa004520m|PACid:17653992[]~~ppa006155m|PACid:17667326[]~~ppa008568m|PACid:17643202[]~~ppa025013m|PACid:17644079[]~~ppa000283m|PACid:17660558[]~~ppa003015m|PACid:17645696[]~~ppa004934m|PACid:17665246[]~~ppa008939m|PACid:17643361[]~~ppa009229m|PACid:17664…
miR5281	1	ppa008982m|PACid:17649966[]
miR5282	2	ppa011883m|PACid:17655607[]~~ppa014784m|PACid:17650908[]
miR5284	5	ppa013326m|PACid:17667527[]~~ppa001301m|PACid:17662076[]~~ppa011836m|PACid:17643480[]~~ppa008991m|PACid:17666520[]~~ppb018615m|PACid:17646291[]
miR5289	3	ppa010563m|PACid:17650799[]~~ppa014026m|PACid:17661548[]~~ppa023159m|PACid:17645100[]
miR5290	29	ppa006953m|PACid:17642034[]~~ppa003147m|PACid:17645622[]~~ppa009368m|PACid:17643618[]~~ppa003605m|PACid:17654946[]~~ppa007951m|PACid:17658381[]~~ppa010821m|PACid:17643909[]~~ppa013216m|PACid:17663116[]~~ppa013546m|PACid:17663117[]~~ppa000307m|PACid:17660223[]~~ppa007657m|PACid:17660003[]~~ppa009672m|PACid:17655092[]~~ppa012813m|PACid:17661979[]~~ppa000478m|PACid:17669277[]~~ppa025403m|PACid:17651…
miR5293	30	ppa001942m|PACid:17652487[]~~ppa004932m|PACid:17668977[]~~ppa025955m|PACid:17666685[]~~ppa026803m|PACid:17666808[]~~ppa018789m|PACid:17668280[]~~ppa000328m|PACid:17643883[]~~ppa002857m|PACid:17652444[]~~ppa006909m|PACid:17657595[]~~ppa007676m|PACid:17652310[]~~ppa008643m|PACid:17647577[]~~ppa012125m|PACid:17660825[]~~ppa014462m|PACid:17655338[]~~ppa003221m|PACid:17652359[]~~ppa007161m|PACid:17647…
miR530	11	ppa008124m|PACid:17644528[]~~ppa025817m|PACid:17653001[]~~ppa000744m|PACid:17664052[]~~ppa008563m|PACid:17657398[]~~ppa008645m|PACid:17657399[]~~ppa020938m|PACid:17668879[]~~ppa001520m|PACid:17654339[]~~ppa006992m|PACid:17669097[]~~ppa025912m|PACid:17642540[]~~ppa026184m|PACid:17651978[]~~ppa000553m|PACid:17663232[]
miR5304	2	ppa015893m|PACid:17665674[]~~ppa005490m|PACid:17661444[]
miR531	1	ppa020392m|PACid:17647721[]
miR5339	2	ppa001961m|PACid:17661291[]~~ppa005538m|PACid:17657363[]
miR536	2	ppa002030m|PACid:17665054[]~~ppa006365m|PACid:17661825[]
miR5368	1	ppa014848m|PACid:17664161[]
miR5369	10	ppa008400m|PACid:17656404[]~~ppa003077m|PACid:17658003[]~~ppa004019m|PACid:17658004[]~~ppa005862m|PACid:17658005[]~~ppa005850m|PACid:17658006[]~~ppa018004m|PACid:17665285[]~~ppa000001m|PACid:17663368[]~~ppa011143m|PACid:17653431[]~~ppa019620m|PACid:17651962[]~~ppa000204m|PACid:17646646[]
miR5371	2	ppa001703m|PACid:17664871[]~~ppa025130m|PACid:17649286[]
miR5373	24	ppa023309m|PACid:17650561[]~~ppa017159m|PACid:17667679[]~~ppb007460m|PACid:17641241[]~~ppa002655m|PACid:17655926[]~~ppa021563m|PACid:17653197[]~~ppa001334m|PACid:17660446[]~~ppa002789m|PACid:17640407[]~~ppa015686m|PACid:17654719[]~~ppa019074m|PACid:17644563[]~~ppa020429m|PACid:17667739[]~~ppb018052m|PACid:17653328[]~~ppa002841m|PACid:17641260[]~~ppa006608m|PACid:17668181[]~~ppa001662m|PACid:17651…
miR5374	3	ppa006162m|PACid:17649367[]~~ppa002991m|PACid:17641319[]~~ppa023959m|PACid:17648152[]
miR5380	1	ppa003785m|PACid:17644260[]
miR5382	5	ppa015678m|PACid:17650030[]~~ppa015822m|PACid:17653326[]~~ppa018001m|PACid:17658436[]~~ppa006255m|PACid:17645725[]~~ppa012920m|PACid:17651213[]
miR5473	9	ppa000535m|PACid:17656895[]~~ppa005084m|PACid:17666893[]~~ppa013037m|PACid:17648123[]~~ppa016007m|PACid:17647223[]~~ppa000016m|PACid:17640952[]~~ppa021372m|PACid:17647923[]~~ppa014393m|PACid:17641691[]~~ppa004338m|PACid:17660042[]~~ppa022399m|PACid:17660737[]
miR5482	5	ppb023608m|PACid:17652110[]~~ppa005893m|PACid:17654708[]~~ppa005928m|PACid:17654709[]~~ppa019268m|PACid:17640297[]~~ppa022274m|PACid:17660682[]
miR5485	59	ppa002324m|PACid:17650930[]~~ppa002810m|PACid:17642073[]~~ppa009278m|PACid:17659327[]~~ppa000090m|PACid:17643197[]~~ppa002813m|PACid:17644112[]~~ppa004792m|PACid:17659659[]~~ppa007455m|PACid:17659437[]~~ppa016699m|PACid:17657962[]~~ppa024758m|PACid:17664906[]~~ppa015064m|PACid:17654116[]~~ppa001738m|PACid:17643834[]~~ppa002814m|PACid:17654951[]~~ppa004258m|PACid:17644741[]~~ppa008651m|PACid:17655…
miR5491	1	ppa020252m|PACid:17661910[]
miR5492	10	ppa015238m|PACid:17657028[]~~ppa000853m|PACid:17659309[]~~ppa005276m|PACid:17666388[]~~ppa025178m|PACid:17649166[]~~ppa026902m|PACid:17651732[]~~ppa010636m|PACid:17664500[]~~ppa011126m|PACid:17664501[]~~ppa000431m|PACid:17649130[]~~ppa003603m|PACid:17654922[]~~ppa014538m|PACid:17653862[]
miR5494	1	ppa001338m|PACid:17649152[]
miR5495	5	ppa006013m|PACid:17649714[]~~ppa005970m|PACid:17665102[]~~ppa008982m|PACid:17649966[]~~ppa021102m|PACid:17650079[]~~ppa025739m|PACid:17647651[]
miR5496	12	ppa000603m|PACid:17652346[]~~ppa026203m|PACid:17644942[]~~ppa000714m|PACid:17647343[]~~ppa003416m|PACid:17663382[]~~ppa000994m|PACid:17646556[]~~ppa001011m|PACid:17646557[]~~ppa024148m|PACid:17647412[]~~ppa024210m|PACid:17644628[]~~ppa008702m|PACid:17659344[]~~ppa000447m|PACid:17669265[]~~ppa007247m|PACid:17649669[]~~ppa008401m|PACid:17665391[]
miR5497	8	ppa001411m|PACid:17646924[]~~ppa001613m|PACid:17655062[]~~ppa003591m|PACid:17642622[]~~ppa017853m|PACid:17665718[]~~ppa009360m|PACid:17648111[]~~ppa013239m|PACid:17665719[]~~ppa015978m|PACid:17650899[]~~ppa017600m|PACid:17645163[]
miR5499	27	ppa009243m|PACid:17668530[]~~ppa009748m|PACid:17652127[]~~ppa010247m|PACid:17644108[]~~ppa010901m|PACid:17643795[]~~ppa016162m|PACid:17647919[]~~ppa024039m|PACid:17643262[]~~ppa000019m|PACid:17665486[]~~ppa004982m|PACid:17651648[]~~ppa006672m|PACid:17645548[]~~ppa007534m|PACid:17649609[]~~ppa012543m|PACid:17664652[]~~ppa025260m|PACid:17656857[]~~ppa014214m|PACid:17648828[]~~ppa020550m|PACid:17653…
miR5501	3	ppa004603m|PACid:17642304[]~~ppa006664m|PACid:17659221[]~~ppa012205m|PACid:17665565[]
miR5502	1	ppb019151m|PACid:17649773[]
miR5504	23	ppa001108m|PACid:17663323[]~~ppa009585m|PACid:17658536[]~~ppa014271m|PACid:17666501[]~~ppa026745m|PACid:17649112[]~~ppa018757m|PACid:17662470[]~~ppa021632m|PACid:17658276[]~~ppa000544m|PACid:17667853[]~~ppa001130m|PACid:17665545[]~~ppa007801m|PACid:17664324[]~~ppa009046m|PACid:17658807[]~~ppa014709m|PACid:17661978[]~~ppa015956m|PACid:17642869[]~~ppa017612m|PACid:17641253[]~~ppa022679m|PACid:17667…
miR5508	2	ppa005140m|PACid:17647883[]~~ppa023868m|PACid:17650176[]
miR5509	5	ppa007250m|PACid:17647796[]~~ppa011550m|PACid:17657775[]~~ppa023909m|PACid:17642711[]~~ppa021330m|PACid:17651613[]~~ppa020351m|PACid:17666418[]
miR5522	16	ppa002044m|PACid:17653293[]~~ppa006478m|PACid:17648377[]~~ppa011253m|PACid:17648086[]~~ppa019060m|PACid:17645833[]~~ppa000443m|PACid:17643908[]~~ppa017051m|PACid:17663044[]~~ppa002384m|PACid:17668804[]~~ppa006633m|PACid:17655636[]~~ppa019320m|PACid:17656209[]~~ppa004141m|PACid:17640460[]~~ppb019987m|PACid:17662744[]~~ppa000022m|PACid:17668739[]~~ppa000023m|PACid:17668740[]~~ppa000024m|PACid:17668…
miR5526	25	ppa018106m|PACid:17645534[]~~ppa001512m|PACid:17651789[]~~ppa003015m|PACid:17645696[]~~ppa004354m|PACid:17659211[]~~ppa006187m|PACid:17662911[]~~ppa007124m|PACid:17642672[]~~ppa007280m|PACid:17666626[]~~ppa007289m|PACid:17666627[]~~ppa007334m|PACid:17666628[]~~ppa021420m|PACid:17655848[]~~ppa005197m|PACid:17662600[]~~ppa007108m|PACid:17647055[]~~ppa008522m|PACid:17647666[]~~ppa008542m|PACid:17647…
miR5537	14	ppa004231m|PACid:17667943[]~~ppa021870m|PACid:17644811[]~~ppa001168m|PACid:17641053[]~~ppa017856m|PACid:17653847[]~~ppa023430m|PACid:17645549[]~~ppa026484m|PACid:17655449[]~~ppa001032m|PACid:17643597[]~~ppa002216m|PACid:17658787[]~~ppa003458m|PACid:17654369[]~~ppa021535m|PACid:17661007[]~~ppa017324m|PACid:17643238[]~~ppa021102m|PACid:17650079[]~~ppa008023m|PACid:17651935[]~~ppa009810m|PACid:17667…
miR5542	52	ppa006250m|PACid:17645322[]~~ppa012141m|PACid:17656599[]~~ppa022009m|PACid:17662389[]~~ppa025861m|PACid:17660474[]~~ppa026421m|PACid:17658797[]~~ppa000781m|PACid:17645166[]~~ppa001614m|PACid:17640454[]~~ppa012357m|PACid:17650427[]~~ppa013326m|PACid:17667527[]~~ppa014281m|PACid:17649369[]~~ppa021195m|PACid:17652653[]~~ppa002790m|PACid:17663703[]~~ppa014722m|PACid:17668010[]~~ppa000095m|PACid:17647…
miR5543	22	ppa003201m|PACid:17662875[]~~ppa008794m|PACid:17662356[]~~ppa016266m|PACid:17653953[]~~ppa017499m|PACid:17646774[]~~ppa022201m|PACid:17659013[]~~ppa024801m|PACid:17646642[]~~ppa025793m|PACid:17667965[]~~ppa004936m|PACid:17653005[]~~ppa011277m|PACid:17643838[]~~ppa018310m|PACid:17664959[]~~ppb017373m|PACid:17661449[]~~ppa001345m|PACid:17653782[]~~ppa002177m|PACid:17653783[]~~ppa025773m|PACid:17665…
miR5544	3	ppa003003m|PACid:17655842[]~~ppa008240m|PACid:17654337[]~~ppa024582m|PACid:17663772[]
miR5556	3	ppa000299m|PACid:17657340[]~~ppa000049m|PACid:17646070[]~~ppa004526m|PACid:17664321[]
miR5559	3	ppa001965m|PACid:17644887[]~~ppa013093m|PACid:17663692[]~~ppa023273m|PACid:17652807[]
miR5561	26	ppa014897m|PACid:17663243[]~~ppa023904m|PACid:17650610[]~~ppa010391m|PACid:17665383[]~~ppa020379m|PACid:17661974[]~~ppa003165m|PACid:17666910[]~~ppa009336m|PACid:17656363[]~~ppa011222m|PACid:17656001[]~~ppa020029m|PACid:17663139[]~~ppa027076m|PACid:17662055[]~~ppa000901m|PACid:17669025[]~~ppa007196m|PACid:17651503[]~~ppa019135m|PACid:17649221[]~~ppa007697m|PACid:17654070[]~~ppa020661m|PACid:17642…
miR5562	4	ppa023675m|PACid:17641419[]~~ppa001462m|PACid:17661475[]~~ppa026108m|PACid:17664638[]~~ppa014931m|PACid:17647636[]
miR5565	1	ppa022227m|PACid:17649757[]
miR5630	5	ppa017782m|PACid:17654625[]~~ppa012628m|PACid:17646459[]~~ppa012941m|PACid:17646460[]~~ppa019415m|PACid:17651801[]~~ppa022381m|PACid:17646171[]
miR5632	1	ppa004800m|PACid:17654646[]
miR5644	11	ppa003975m|PACid:17663329[]~~ppa008474m|PACid:17641040[]~~ppa003165m|PACid:17666910[]~~ppa021081m|PACid:17664738[]~~ppa012992m|PACid:17640789[]~~ppa005534m|PACid:17643952[]~~ppa025084m|PACid:17649141[]~~ppa005517m|PACid:17647987[]~~ppa006352m|PACid:17653826[]~~ppa004199m|PACid:17646731[]~~ppa005915m|PACid:17643346[]
miR5646	5	ppa003742m|PACid:17649893[]~~ppa006290m|PACid:17648217[]~~ppa004562m|PACid:17668445[]~~ppa019939m|PACid:17647628[]~~ppa001649m|PACid:17647590[]
miR5648	2	ppa026612m|PACid:17654870[]~~ppa010345m|PACid:17657971[]
miR5652	8	ppa000799m|PACid:17651051[]~~ppa012817m|PACid:17665627[]~~ppa012834m|PACid:17665628[]~~ppa000378m|PACid:17649779[]~~ppa019346m|PACid:17663872[]~~ppa020564m|PACid:17647202[]~~ppa022653m|PACid:17661669[]~~ppa023053m|PACid:17641639[]
miR5653	1	ppa024549m|PACid:17663975[]
miR5655	3	ppa011347m|PACid:17660417[]~~ppa001718m|PACid:17657879[]~~ppa005813m|PACid:17663424[]
miR5656	1	ppa006644m|PACid:17643700[]
miR5658	10	ppa000781m|PACid:17645166[]~~ppa003993m|PACid:17661030[]~~ppa020255m|PACid:17665909[]~~ppa023738m|PACid:17648542[]~~ppa026627m|PACid:17656618[]~~ppa010008m|PACid:17653275[]~~ppa015410m|PACid:17668844[]~~ppa019742m|PACid:17650669[]~~ppa025472m|PACid:17642853[]~~ppa025011m|PACid:17668378[]
miR5663	26	ppa000100m|PACid:17655318[]~~ppa000639m|PACid:17666930[]~~ppa002779m|PACid:17666824[]~~ppa015768m|PACid:17642126[]~~ppa021464m|PACid:17647497[]~~ppa000546m|PACid:17659572[]~~ppa000266m|PACid:17644110[]~~ppa010084m|PACid:17650216[]~~ppa020808m|PACid:17641560[]~~ppa001709m|PACid:17652264[]~~ppa017102m|PACid:17654263[]~~ppa001933m|PACid:17640477[]~~ppa002640m|PACid:17646244[]~~ppa002783m|PACid:17646…
miR5664	17	ppa004603m|PACid:17642304[]~~ppb023407m|PACid:17655169[]~~ppa005135m|PACid:17648167[]~~ppa006459m|PACid:17648168[]~~ppa006445m|PACid:17648169[]~~ppa000343m|PACid:17655980[]~~ppa000391m|PACid:17667187[]~~ppa000407m|PACid:17665535[]~~ppa014576m|PACid:17652031[]~~ppa015274m|PACid:17652407[]~~ppa017399m|PACid:17650765[]~~ppa019071m|PACid:17651510[]~~ppa019097m|PACid:17656486[]~~ppa019824m|PACid:17667…
miR5665	1	ppa008641m|PACid:17645832[]
miR5666	2	ppa022607m|PACid:17660822[]~~ppa002661m|PACid:17665441[]
miR5668	1	ppa008863m|PACid:17662712[]
miR5671	19	ppa002324m|PACid:17650930[]~~ppa019641m|PACid:17653881[]~~ppa010872m|PACid:17665179[]~~ppa012406m|PACid:17656215[]~~ppa014061m|PACid:17657968[]~~ppa021772m|PACid:17645069[]~~ppb025303m|PACid:17663956[]~~ppa001044m|PACid:17662276[]~~ppa002165m|PACid:17642945[]~~ppa002671m|PACid:17667309[]~~ppa003316m|PACid:17648742[]~~ppa017140m|PACid:17643562[]~~ppa024163m|PACid:17651351[]~~ppa021100m|PACid:17668…
miR5675	6	ppa000179m|PACid:17644104[]~~ppa012643m|PACid:17660882[]~~ppa000222m|PACid:17645900[]~~ppa001097m|PACid:17641775[]~~ppa000069m|PACid:17650127[]~~ppa015215m|PACid:17667746[]
miR5676	2	ppa001361m|PACid:17660273[]~~ppa000716m|PACid:17653019[]
miR5678	4	ppa004257m|PACid:17668593[]~~ppa008729m|PACid:17654740[]~~ppa010219m|PACid:17655868[]~~ppa023830m|PACid:17664816[]
miR779	2	ppa022840m|PACid:17644429[]~~ppa005247m|PACid:17664589[]
miR780	5	ppa003786m|PACid:17647172[]~~ppa012855m|PACid:17663983[]~~ppa007133m|PACid:17646319[]~~ppb018456m|PACid:17667796[]~~ppa004845m|PACid:17662472[]
miR811	5	ppa003252m|PACid:17666502[]~~ppa025355m|PACid:17664506[]~~ppa006608m|PACid:17668181[]~~ppa022450m|PACid:17657725[]~~ppa006027m|PACid:17640771[]
miR815	9	ppa000440m|PACid:17668414[]~~ppa022238m|PACid:17668899[]~~ppa001130m|PACid:17665545[]~~ppa000957m|PACid:17658893[]~~ppa020293m|PACid:17661753[]~~ppa001660m|PACid:17668468[]~~ppa002004m|PACid:17659800[]~~ppa003600m|PACid:17652676[]~~ppa003928m|PACid:17667413[]
miR825	5	ppa011700m|PACid:17648225[]~~ppa011693m|PACid:17648226[]~~ppa022654m|PACid:17647320[]~~ppa002417m|PACid:17658588[]~~ppa012017m|PACid:17656608[]
miR827	3	ppa004388m|PACid:17652773[]~~ppa007482m|PACid:17642127[]~~ppa010975m|PACid:17644788[]
miR829	1	ppb024948m|PACid:17645822[]
miR831	1	ppa003284m|PACid:17640494[]
miR832	2	ppa004702m|PACid:17650255[]~~ppa007188m|PACid:17645640[]
miR834	111	ppa014599m|PACid:17667964[]~~ppa009154m|PACid:17662273[]~~ppa000956m|PACid:17644215[]~~ppa002550m|PACid:17641302[]~~ppa003718m|PACid:17648493[]~~ppa003825m|PACid:17667741[]~~ppa003975m|PACid:17663329[]~~ppa004012m|PACid:17642268[]~~ppa005288m|PACid:17668692[]~~ppa009660m|PACid:17650006[]~~ppa016109m|PACid:17658658[]~~ppa016277m|PACid:17643343[]~~ppa018102m|PACid:17667919[]~~ppa018481m|PACid:17660…
miR835	2	ppa023761m|PACid:17644919[]~~ppa011124m|PACid:17643168[]
miR837	2	ppa014376m|PACid:17668651[]~~ppa006280m|PACid:17658475[]
miR838	43	ppa000350m|PACid:17640304[]~~ppa001685m|PACid:17655082[]~~ppa003273m|PACid:17649739[]~~ppa003965m|PACid:17641259[]~~ppa006171m|PACid:17659928[]~~ppa013045m|PACid:17655459[]~~ppa001665m|PACid:17649943[]~~ppa004407m|PACid:17661104[]~~ppa004514m|PACid:17644398[]~~ppa025070m|PACid:17643708[]~~ppb001514m|PACid:17646255[]~~ppa002368m|PACid:17647349[]~~ppa005045m|PACid:17667554[]~~ppa009348m|PACid:17651…
miR839	2	ppa015863m|PACid:17647684[]~~ppa010942m|PACid:17658354[]
miR840	1	ppa013330m|PACid:17652424[]
miR841	1	ppa004679m|PACid:17640642[]
miR844	3	ppa019763m|PACid:17668239[]~~ppa005000m|PACid:17663958[]~~ppa013561m|PACid:17661772[]
miR845	1	ppa023432m|PACid:17662431[]
miR846	54	ppa001584m|PACid:17650099[]~~ppa001635m|PACid:17644705[]~~ppa005355m|PACid:17655944[]~~ppa020235m|PACid:17658057[]~~ppa025850m|PACid:17652829[]~~ppa000004m|PACid:17651465[]~~ppa000534m|PACid:17661180[]~~ppa002054m|PACid:17642918[]~~ppa015910m|PACid:17667547[]~~ppa000016m|PACid:17640952[]~~ppa000215m|PACid:17652811[]~~ppa001230m|PACid:17642722[]~~ppa001504m|PACid:17661226[]~~ppa002677m|PACid:17643…
miR847	9	ppa016982m|PACid:17658382[]~~ppa027040m|PACid:17653676[]~~ppb018185m|PACid:17645485[]~~ppa016269m|PACid:17649277[]~~ppa001327m|PACid:17656420[]~~ppa005530m|PACid:17641907[]~~ppa003116m|PACid:17666135[]~~ppb013415m|PACid:17644636[]~~ppb020152m|PACid:17649666[]
miR851	1	ppa004000m|PACid:17644882[]
miR853	1	ppb022158m|PACid:17657033[]
miR854	1	ppa007065m|PACid:17651202[]
miR858	17	ppa017136m|PACid:17664621[]~~ppa024074m|PACid:17642985[]~~ppa016135m|PACid:17641331[]~~ppa007594m|PACid:17668907[]~~ppa015883m|PACid:17663576[]~~ppa020190m|PACid:17648568[]~~ppa022205m|PACid:17663096[]~~ppa023768m|PACid:17651694[]~~ppa023812m|PACid:17644679[]~~ppa019380m|PACid:17655219[]~~ppa019943m|PACid:17668865[]~~ppa022465m|PACid:17651893[]~~ppa026618m|PACid:17641641[]~~ppa010252m|PACid:17645…
miR861	3	ppa000444m|PACid:17660783[]~~ppa006242m|PACid:17642772[]~~ppa006224m|PACid:17642773[]
miR863	3	ppa016586m|PACid:17662023[]~~ppa008860m|PACid:17658566[]~~ppa021556m|PACid:17648446[]
miR865	4	ppa026760m|PACid:17666780[]~~ppa001316m|PACid:17650118[]~~ppa001631m|PACid:17655866[]~~ppa001634m|PACid:17642948[]
miR869	8	ppa011074m|PACid:17650986[]~~ppa011758m|PACid:17650987[]~~ppa012551m|PACid:17646896[]~~ppa000910m|PACid:17646983[]~~ppa001697m|PACid:17648926[]~~ppa005508m|PACid:17667702[]~~ppa000001m|PACid:17663368[]~~ppa002811m|PACid:17644426[]
miR893	4	ppa000908m|PACid:17640641[]~~ppa015483m|PACid:17662785[]~~ppa011966m|PACid:17662388[]~~ppa005661m|PACid:17648054[]
miR894	1	ppa014111m|PACid:17665543[]
miR902	3	ppa006482m|PACid:17652297[]~~ppa023488m|PACid:17659957[]~~ppa000002m|PACid:17646559[]
miR905	2	ppa000713m|PACid:17668254[]~~ppa006109m|PACid:17652437[]
miR906	18	ppa001252m|PACid:17645289[]~~ppa002668m|PACid:17654546[]~~ppa003231m|PACid:17659631[]~~ppa003679m|PACid:17662231[]~~ppa005933m|PACid:17655519[]~~ppa015730m|PACid:17660744[]~~ppa001298m|PACid:17660888[]~~ppa016617m|PACid:17654632[]~~ppa001619m|PACid:17652525[]~~ppa001899m|PACid:17669040[]~~ppa014606m|PACid:17664257[]~~ppa015415m|PACid:17660440[]~~ppa017472m|PACid:17648324[]~~ppa004613m|PACid:17651…
miR911	17	ppa002158m|PACid:17659601[]~~ppa002156m|PACid:17659602[]~~ppa021709m|PACid:17642118[]~~ppa025926m|PACid:17652733[]~~ppa015187m|PACid:17658648[]~~ppa000403m|PACid:17667000[]~~ppa012902m|PACid:17647136[]~~ppa019770m|PACid:17650056[]~~ppa021038m|PACid:17649061[]~~ppa022392m|PACid:17648193[]~~ppa025030m|PACid:17664598[]~~ppa010517m|PACid:17648868[]~~ppa011614m|PACid:17667344[]~~ppa014693m|PACid:17658…
miR913	1	ppa011295m|PACid:17641223[]
miR916	2	ppa014356m|PACid:17661296[]~~ppa009254m|PACid:17669276[]
miR919	2	ppa001610m|PACid:17646590[]~~ppa025461m|PACid:17659097[]
miR948	34	ppa002159m|PACid:17661423[]~~ppa005127m|PACid:17664764[]~~ppa007357m|PACid:17644339[]~~ppa003674m|PACid:17660051[]~~ppa008341m|PACid:17656686[]~~ppa008761m|PACid:17656360[]~~ppa000713m|PACid:17668254[]~~ppa000883m|PACid:17656947[]~~ppa002093m|PACid:17649210[]~~ppa002388m|PACid:17652736[]~~ppa004191m|PACid:17661889[]~~ppa006527m|PACid:17641493[]~~ppa008832m|PACid:17649785[]~~ppa003051m|PACid:17649…

## Sheet: alignment of miRNA to target
>miR1023	|ppa013465m|PACid:17640350	|location[339,359]	|
5'AAGAAUUGAAAAGAAUGCAUG3'
|||||xx||||||||x|||||
3'CAACAAGCUAUUAUAUAAACGAACUCCUACUUCUUUUCUUUUCUUUCGUACUUCCGUUCUUUCUAAAGGAAAAAUCGAUAA5' ( -19.90[70.07%] )
>miR1023	|ppa006058m|PACid:17649515	|location[1837,1857]	|
5'AAGAAUUGAAAAGAAUGCAUG3'
x||||o|x|||||||x|||||
3'GACUAAAAUGUAGUGAGACUUCAAUCUUUUGUCUUGAAUUUUCUUUCGUACGUCGAGAUAGACCCUAGAAGGCUAAACUUU5' ( -18.00[63.16%] )
>miR1023	|ppa000721m|PACid:17643778	|location[2294,2314]	|
5'AAGAAUUGAAAAGAAUGCAUG3'
x|||||||||||oxx||||||
3'UCGUACUGCGAGGUAUAGCUGUUGGGACCCGUCUUAACUUUUUAAACGUACCCCCAGAGAAACGAAAUUCACUUACUCUUU5' ( -19.90[69.58%] )
>miR1023	|ppa010933m|PACid:17659770	|location[203,223]	|
5'AAGAAUUGAAAAGAAUGCAUG3'
||||||||||||||xoo|x||
3'UUAGCUCCUAAUAAGGGGCCACCGGAGCUCUUCUUAACUUUUCUCGUGAACCACAUCUUUCCCACCUUCUAUCUUCCCCUU5' ( -19.60[68.53%] )
>miR1026	|ppa000093m|PACid:17665303	|location[1509,1526]	|
5'UAGAAAGACUGAGGCACA3'
|xo|||||||||||x|||
3'UAGUACUCGAGGUCAUGAAGACGGGAUCAAAGUUUUCUGACUCCUUGUACGUACAAGUAGAGCAGGGGCAGUUUCAGC5' ( -21.20[66.04%] )
>miR1026	|ppa000932m|PACid:17650256	|location[3110,3127]	|
5'UAGAAAGACUGAGGCACA3'
ox||||||||||oo||||
3'GAUUUUUUUUUUUUUUUAAAUAACCACAGAGACUUUCUGACUUUGUGUACUCGGAAGUCGUUUACGUCGUUGAUAGGA5' ( -25.10[78.19%] )
>miR1026	|ppa004745m|PACid:17655952	|location[338,355]	|
5'UAGAAAGACUGAGGCACA3'
||o||xx|||||||||x|
3'UCACGAAGAGACAGGUGGUGAAAGUACCGUAUUUUCGUGACUCCGUUUGGGUGGUGUCCCAAGGAAUAGACCGUUUCC5' ( -20.10[63.21%] )
>miR1026	|ppa006868m|PACid:17665840	|location[804,821]	|
5'UAGAAAGACUGAGGCACA3'
||||x|||x|||o||||x
3'GCCUUACUAGGAAAGACUGCGUUACAUGCAAUCUCUCUAACUUCGUGGUGGACCCAAUUAAUAACCUCGUUUCACGAA5' ( -19.70[61.56%] )
>miR1026	|ppa007854m|PACid:17666110	|location[361,378]	|
5'UAGAAAGACUGAGGCACA3'
xx|||||||||||||xx|
3'AAGGUAGCCGCAGAAACCGGAGCGGAAGGGUCCUUUCUGACUCCGACUAAAGCAUCGGCCCCUACUAGAACGGGAAGG5' ( -25.10[78.19%] )
>miR1026	|ppa021917m|PACid:17653578	|location[603,620]	|
5'UAGAAAGACUGAGGCACA3'
o|||x|||||||oo||||
3'AACAACCAGUUUCCGUACCUAUCCUUGUGUGUCUCUCUGACUUUGUGUCUUUAACACUGUCGUGAAUUAAGAGAAUUG5' ( -22.70[71.61%] )
>miR1026	|ppa000961m|PACid:17664402	|location[684,701]	|
5'UAGAAAGACUGAGGCACA3'
|x|||||||||||xx|||
3'ACUUCGUACAGAAACUCCUCAAGGGGAUUAAACUUUCUGACUCAUUGUCACUAGGUUCGUACAUGAAACUUUACGAAG5' ( -20.20[63.32%] )
>miR1026	|ppa001500m|PACid:17656717	|location[2019,2036]	|
5'UAGAAAGACUGAGGCACA3'
ox||||||x|||||||||
3'AGGUAAAUACCGUCCAACAACCGAUUUUGUGCCUUUCUAACUCCGUGUUUUUGGCCCACAUCCGUUGAGACCGUUAGA5' ( -23.30[73.27%] )
>miR1026	|ppa007274m|PACid:17660185	|location[892,909]	|
5'UAGAAAGACUGAGGCACA3'
x|||||o|||||ox||||
3'CGUAGUCUUCGUCCAGACAACAAAUACCACCUCUUUUUGACUUGGUGUGAGAAGUCACUGUAUGGUUGAUGCCACUUC5' ( -20.40[64.35%] )
>miR1026	|ppa019283m|PACid:17665029	|location[675,692]	|
5'UAGAAAGACUGAGGCACA3'
|x|||||||||||xx|||
3'AGUUAGUACACGAACUCCUAAAGGGGUUCAAACUUUCUGACUCACUGUCACUAGGUUCGUGCUUGAAACUUUACGAAG5' ( -21.83[68.43%] )
>miR1026	|ppa000412m|PACid:17668088	|location[3140,3157]	|
5'UAGAAAGACUGAGGCACA3'
|||||||x||||o|||x|
3'UUGAUCUUAAAAGUCCAAGUUCCCGUAUAGAUCUUUCGGACUUCGUUUUACAGUUACCCAGACCGUCGUCAUGUAGGU5' ( -20.50[64.06%] )
>miR1026	|ppa000847m|PACid:17652982	|location[1556,1573]	|
5'UAGAAAGACUGAGGCACA3'
o||x||||||||||||xx
3'GACGGUCCAACAACAUUCUAUGUAAAUCAUGUCGUUCUGACUCCGUUAAAUAGUCGCCGUGGUGUAGGGGUCAAUUUA5' ( -23.30[73.04%] )
>miR1026	|ppa002671m|PACid:17667309	|location[841,858]	|
5'UAGAAAGACUGAGGCACA3'
||x||||||||||o||xx
3'CCUCGAAUUAGAAGACCUGGACUUUUACCGAUAUUUCUGACUCUGUUACUAAUCCUUUGUUCGGUUACACUUAUGUCU5' ( -20.00[62.70%] )
>miR1026	|ppa010830m|PACid:17668225	|location[843,860]	|
5'UAGAAAGACUGAGGCACA3'
||o|||||x||||||||x
3'UAUUUAUAUUGGAUCAACUUUUAUGAUUUUAUUUUUCUUACUCCGUGGAAGGUUUAAAGGUUGGGUCUUUGGGACACG5' ( -23.10[72.41%] )
>miR1026	|ppa011684m|PACid:17661243	|location[616,633]	|
5'UAGAAAGACUGAGGCACA3'
x||x||o|||||||||x|
3'UCACUUUCACCUCUCGGUCUGGUCUUCCUGUUCGUUUUGACUCCGUUUGUUACUCCAUCGGUCUCGCGGAUGUUGCAC5' ( -19.40[60.62%] )
>miR1026	|ppa014503m|PACid:17656023	|location[1,18]	|
5'UAGAAAGACUGAGGCACA3'
ox||x|||||||o|||||
3'ACGAAGCCUUAGAUCCCAAAACCCUUAUGCGGCUCUCUGACUUCGUGU5' ( -23.90[75.63%] )
>miR1026	|ppa015879m|PACid:17644018	|location[561,578]	|
5'UAGAAAGACUGAGGCACA3'
x|||||o||||||o||||
3'GACUUUAGGCUAUGUCAAACCUUUUGACUUCUCUUUUUGACUCUGUGUUAAAAUCAGAACACUCACCAAACACCAGGA5' ( -24.90[78.30%] )
>miR1026	|ppa018856m|PACid:17660287	|location[564,581]	|
5'UAGAAAGACUGAGGCACA3'
x|||||o||||||o||||
3'GACUUUAGGCUAUCUCAAACCUUUUGACUUCUCUUUUUGACUCUGUGUCAAAAUCAGUACACUCAUCAAAAACCAGGA5' ( -24.80[78.23%] )
>miR1026	|ppa019704m|PACid:17642841	|location[491,508]	|
5'UAGAAAGACUGAGGCACA3'
x|o|||||||||||x||x
3'ACAGGAAGUGAAGAACGGUUAUAAAUACUAUUUUUUCUGACUCCUUGGGUAGACCUGGUCCUCUGAACUCCCUCGGAU5' ( -20.90[65.31%] )
>miR1026	|ppa000015m|PACid:17656213	|location[2472,2489]	|
5'UAGAAAGACUGAGGCACA3'
|xx|||||||||o|||x|
3'CUGAAUCUAAGUUAAUAUCAACCUUAAGAAACAUUUCUGACUUCGUUUCUUCUAUUAUGACGACGUCUUCCGCAUGAU5' ( -20.00[62.70%] )
>miR1026	|ppa004705m|PACid:17648849	|location[1399,1416]	|
5'UAGAAAGACUGAGGCACA3'
||||||x|||||||||xx
3'GAUGUGAGAGGGGACCAUGACCCUGACAAGAUCUUUGUGACUCCGUACGAAAUAGUUGUAAAAGAAGUCUGUUCAGAU5' ( -24.20[75.63%] )
>miR1026	|ppa009187m|PACid:17656443	|location[661,678]	|
5'UAGAAAGACUGAGGCACA3'
|||x||||||||o|||xx
3'GACUUCCUUAGACUAUAUGGGUUACCGAAGAUCGUUCUGACUUCGUCACAGUCAGAAAGGUUUACCCCUAUGGUCAAC5' ( -21.00[65.83%] )
>miR1026	|ppa020991m|PACid:17660155	|location[652,669]	|
5'UAGAAAGACUGAGGCACA3'
||||x||x||||||||xx
3'GAUUCUUUUCUUUUUAUCUCUCAGACUCCGUAAACGAAAACAACCAACUAACUCGUUUUACCA5' ( -19.20[60.19%] )
>miR1026	|ppb012299m|PACid:17655421	|location[735,752]	|
5'UAGAAAGACUGAGGCACA3'
||||x|x||||||o|||x
3'AGGAGGUCUCAAAGGUCACCUCUCCGUCUUAUCUCUAUGACUCUGUGACGAUGGGAAGGAAGAUAUAUAUAUCAGCGG5' ( -20.60[64.98%] )
>miR1026	|ppa001694m|PACid:17668836	|location[646,663]	|
5'UAGAAAGACUGAGGCACA3'
|xo||x||||||x|||||
3'UAUGAAAAGCGUUACGGCAGUUGUUCCUGUAGUUUACUGACUGCGUGUUUGGGUUCUCUACAAUGUUAUAUGUGGUGU5' ( -19.50[61.32%] )
>miR1026	|ppa002979m|PACid:17665153	|location[1731,1748]	|
5'UAGAAAGACUGAGGCACA3'
|x|||x|||||||||x|x
3'GACCAUCUCACGUACUUACAACAAAGUAGAAACUUACUGACUCCGAGAACCUUGAAAAGGUCCGUAGAAACUCACAAG5' ( -21.90[68.22%] )
>miR1026	|ppa009341m|PACid:17656357	|location[883,900]	|
5'UAGAAAGACUGAGGCACA3'
||||||xx|||||o|x||
3'UAACGGUUGAGAGCGUCGACGACAAAGAACAUCUUUAGGACUCUGAGUAGGUGUCCGGACUCAUUUAGAAGUUCAUGG5' ( -19.20[60.38%] )
>miR1026	|ppa020832m|PACid:17646823	|location[382,399]	|
5'UAGAAAGACUGAGGCACA3'
||||||xx|||||||x||
3'UAAAGGUAGAACUUCUAGAAGACAGUAAAGAUCUUUAAGACUCCGCGUAGAAUCACCACGAUACAACAAUCCCAAGUU5' ( -20.60[64.17%] )
>miR1026	|ppa002912m|PACid:17647836	|location[1085,1102]	|
5'UAGAAAGACUGAGGCACA3'
|xo||||||||||o||x|
3'CAAGAACAUGGAAGGACACUUCUGACGUAAACUUUUCUGACUCUGUCUAUUCGACGAUAACGACCAACGACUAAAAAU5' ( -20.50[63.86%] )
>miR1026	|ppa016356m|PACid:17658729	|location[615,632]	|
5'UAGAAAGACUGAGGCACA3'
|||||||x||||o|||xx
3'UUCAACUCCUGUUCGUCCUACGAUUGAACCAUCUUUCGGACUUCGUUGUUCAAGGAGGUGUAAUAUAAGCAAUAUUCU5' ( -20.20[63.72%] )
>miR1026	|ppa000681m|PACid:17657312	|location[99,116]	|
5'UAGAAAGACUGAGGCACA3'
|x||||||||||||xxx|
3'CUCCUAAAUUCCCUUUAGUCUCGUGACUCAACCUUUCUGACUCCACCUCCUCUUGUCUCCUGACACCUCCAAACCUCU5' ( -20.70[64.89%] )
>miR1026	|ppa002831m|PACid:17640531	|location[804,821]	|
5'UAGAAAGACUGAGGCACA3'
|x||x|||||||||||||
3'AAUGGACUUUUCCGGGUUGGACCUUUAGAAACCUCUCUGACUCCGUGUAAGGGACACUCUAAUAACAAUCGAUUUAGU5' ( -25.90[80.69%] )
>miR1026	|ppa002823m|PACid:17640532	|location[786,803]	|
5'UAGAAAGACUGAGGCACA3'
|x||x|||||||||||||
3'AAUGGACUUUUCCGGGUUGGACCUUUAGAAACCUCUCUGACUCCGUGUAAGGGACACUCUAAUAACAAUCGAUUUAGU5' ( -25.90[80.69%] )
>miR1026	|ppa008026m|PACid:17655722	|location[134,151]	|
5'UAGAAAGACUGAGGCACA3'
ox||||||||||||x|x|
3'UAACCACCUCCGGGACCUUACUAUAAAUCUGGCUUUCUGACUCCUUCUUCUUUCUCAACUUUCCAACGAUUGAACGAU5' ( -21.20[66.67%] )
>miR1026	|ppa013169m|PACid:17646049	|location[205,222]	|
5'UAGAAAGACUGAGGCACA3'
||ox||||x|||||||||
3'GGUUAUUUUCGUAUUUGGUUACAGCGCGAUAUUCUUCUUACUCCGUGUUUUGAGGAACUUAUUAUUUAAGACCGUUUU5' ( -19.50[61.32%] )
>miR1028	|ppa012997m|PACid:17650599	|location[378,398]	|
5'UGACCUUGUAGAACACGUGCC3'
||||||||||||||||o||||
3'GUCUUGGGUGCUCGGAGAACUCGAGACUGGACUGGAACAUCUUGUGUACGGAGGUCGAAGGAGACAACAGUCUCGGUUCUU5' ( -38.50[95.53%] )
>miR1030	|ppa008124m|PACid:17644528	|location[446,466]	|
5'UCUGCAUUUGCACCUGCACCU3'
x|||||x|||||||||||xx|
3'AGUCGAUAUUACUUUCAAUUUUCGAGUAACCGACGUCAACGUGGACGUCAAUCCUGUUAAGAUAGUCCCAGUUUAAACCGA5' ( -28.20[68.78%] )
>miR1030	|ppa002631m|PACid:17662710	|location[960,980]	|
5'UCUGCAUUUGCACCUGCACCU3'
o|x||||||||x||x||||||
3'GGUCUUUGCACUAGACGUCUUCAUGGAAGUGGUCGUAAACGGGGUCGUGGACGUUGUUGACUUGGUAUAGAUGUAUUUUCU5' ( -26.40[64.08%] )
>miR1030	|ppa026771m|PACid:17654224	|location[2067,2087]	|
5'UCUGCAUUUGCACCUGCACCU3'
x|||||||||||x|||||xx|
3'UUUAAUAACCUCAGUCCUUGUUCUUACAAGUGACGUAAACGUAGACGUCCAUGUAAAGACAAAGAACAAUUUUGUUAACUA5' ( -25.50[61.74%] )
>miR1030	|ppa000744m|PACid:17664052	|location[99,119]	|
5'UCUGCAUUUGCACCUGCACCU3'
o||||||||||||||||||||
3'CGCCGGUGUUUACAGUACACAUAGGAGCUUGGACGUAAACGUGGACGUGGACUUUGUGGUACGUUAUAAGAGACUUACGUG5' ( -40.30[97.82%] )
>miR1030	|ppa008563m|PACid:17657398	|location[363,383]	|
5'UCUGCAUUUGCACCUGCACCU3'
o|||||oo|||||||||||||
3'CGGAACGGGUGGAGGAGGAGGAAGACACGUGGACGUGGACGUGGACGUGGACCCGAGCAGAAGAACCCGAAGAGCGAACAG5' ( -39.90[96.84%] )
>miR1030	|ppa008645m|PACid:17657399	|location[357,377]	|
5'UCUGCAUUUGCACCUGCACCU3'
o|||||oo|||||||||||||
3'CGGAACGGGUGGAGGAGGAGGAAGACACGUGGACGUGGACGUGGACGUGGACCCGAGCAGAAGAACCCGAAGAGCGAACAG5' ( -39.90[96.84%] )
>miR1030	|ppb013408m|PACid:17640551	|location[933,953]	|
5'UCUGCAUUUGCACCUGCACCU3'
o||||||o||||x|||||x||
3'UUUCGAACUAUGUACAGUAGACGCUACGAAGGACGUAGACGUAGACGUAGACGCUACGAAAAUGAUCGAAGACUAAGUAAU5' ( -27.40[66.18%] )
>miR1030	|ppa003664m|PACid:17654382	|location[478,498]	|
5'UCUGCAUUUGCACCUGCACCU3'
|||||||o||||x|||||x|x
3'CACCAACCUAUUCUUCAGUGCCUAAGUAUUAGACGUAGACGUAGACGUAGUGGAAAGAACUGUGACCGUCAACAUAGAGGG5' ( -28.90[69.98%] )
>miR1030	|ppa004055m|PACid:17654237	|location[1274,1294]	|
5'UCUGCAUUUGCACCUGCACCU3'
x||||||o||||x|||||x||
3'AGACGUAGACGUAGACUACGACAACGACGACGACGUAGACGUAGACGUAGACUACAACAACGACAACCACUAUAAGUGGUA5' ( -26.10[63.04%] )
>miR1030	|ppa004055m|PACid:17654237	|location[1310,1330]	|
5'UCUGCAUUUGCACCUGCACCU3'
x||||||o||||x|||||x||
3'CGACGUAGACGUAGACUACAACAAGGACAACGACGUAGACGUAGACGUAGACUACGACAACGACGACGACGUAGACGUAGA5' ( -26.10[63.04%] )
>miR1030	|ppa025912m|PACid:17642540	|location[297,317]	|
5'UCUGCAUUUGCACCUGCACCU3'
o|||||oo||||||||||||x
3'UCGUCUACUAGUUGUAGGGUUCUACUACGUGGACGUGGACGUGGACGUGGUGGUGGUGGUGGUGGUGAUCAUAAGUGAACU5' ( -39.20[94.92%] )
>miR1030	|ppa006501m|PACid:17662731	|location[460,480]	|
5'UCUGCAUUUGCACCUGCACCU3'
|||||||o|||xx|||||x||
3'AGACGGUGACGAAGACGAAGACGGAGACGGAGACGUAGACGGAGACGUCGACGUCGCAAUCGCAAUGGCCGCAUACCGGAA5' ( -28.30[68.36%] )
>miR1030	|ppa017117m|PACid:17652486	|location[980,1000]	|
5'UCUGCAUUUGCACCUGCACCU3'
|||||x|o|||||||||x|x|
3'CGAAAAACGAAUCUAGUCGAAGACCUGAAGAGACGAAGACGUGGACGAGAAGGUUAAACCCCUCGAGUCUUGGGAAGACAA5' ( -29.60[71.33%] )
>miR1030	|ppa020021m|PACid:17661193	|location[138,158]	|
5'UCUGCAUUUGCACCUGCACCU3'
|||||x||||||x|||||x|o
3'UUAUCGGGAGGGUUUUUCAAUUGGCGGGAAAGACGAAAACGUAGACGUAGGAAAUCCUUUCUGAAGUACGAGAAAUCCUCU5' ( -26.70[64.49%] )
>miR1030	|ppa004992m|PACid:17644515	|location[725,745]	|
5'UCUGCAUUUGCACCUGCACCU3'
|||||x|o||||||xx|||||
3'AGGGUUGUAGUCGUCGGUUUGAGUUUAACGAGACGAAGACGUGGUAGUGGAGUUUUUCGGAGAAGGGUCAGCCUAAGAAGC5' ( -28.30[68.19%] )
>miR1045	|ppa000451m|PACid:17646189	|location[2562,2580]	|
5'AUAGGCUGCUUUUGACGUU3'
|x|||||||||||||xo|x
3'CCAAACCCUCUUAUCGGGUAUGAGCCCUCGUUUCCGACGAAAACUAUAUAGUCAGUUUUUGAGAAAUCUAUUAGGUGGU5' ( -21.70[68.45%] )
>miR1045	|ppa005355m|PACid:17655944	|location[1249,1267]	|
5'AUAGGCUGCUUUUGACGUU3'
||||x||||||||x|||ox
3'CGAAGUUCAAACGGUGUUUUAGCGGUGAAUUAUCAGACGAAAAGUGCGUGUCGUUGUAACGCGUUGUUUAAAAAUCUUC5' ( -19.30[61.86%] )
>miR1045	|ppa002233m|PACid:17653295	|location[860,878]	|
5'AUAGGCUGCUUUUGACGUU3'
|xx||||||||||||||xx
3'GCCAUGGUGUUCCAAUGAUGGGCUGAACAGUCCCCGACGAAAACUGCCCCAGCCAUUUUCCAACGAUCGGGUUUCAGUC5' ( -26.00[82.02%] )
>miR1045	|ppa007324m|PACid:17665996	|location[1102,1120]	|
5'AUAGGCUGCUUUUGACGUU3'
||x||||||||||o|x|||
3'AAAGAUACCCGACGAAAAUUACAAUUCUCACCGUUCGAAGACAUACAAGUACCC5' ( -20.00[63.29%] )
>miR1045	|ppa010306m|PACid:17665231	|location[433,451]	|
5'AUAGGCUGCUUUUGACGUU3'
|x||||||||||||xxx||
3'ACGCCAUUACCGUAGGCAGAAACUCACACUUCUCCGACGAAAACCCAAACAAACACUUACCUUAACCCUCCUGUUCUAG5' ( -20.40[65.59%] )
>miR1045	|ppa013953m|PACid:17646157	|location[225,243]	|
5'AUAGGCUGCUUUUGACGUU3'
|xxo||||||||||x||||
3'CUUCGUAGUCAACGUCUUACAACCCGAAGAUUCUCGACGAAAACCGCAAGACGUACAAGAGAAAGUGUGACUCACUAAG5' ( -20.80[65.41%] )
>miR1045	|ppa001048m|PACid:17641209	|location[153,171]	|
5'AUAGGCUGCUUUUGACGUU3'
||||||xo|||||||xx||
3'UCGACGUCGGGGAAGGUUCUUAACAAGUUGUAUCCGUUGAAAACUCAAAAGUAGAAGAGAAUUGACAUUCAGUCCGAGU5' ( -19.20[60.57%] )
>miR1045	|ppa010953m|PACid:17662037	|location[399,417]	|
5'AUAGGCUGCUUUUGACGUU3'
||xx|||||||o|x|||||
3'AUCUCGAAGUCACUUCUGAGUUCGAAGAACUAGACGACGAAGAGUGCAAACCGUUUGACGAACCUCAGAAACGUACCCC5' ( -21.40[68.81%] )
>miR1045	|ppa011718m|PACid:17644199	|location[559,577]	|
5'AUAGGCUGCUUUUGACGUU3'
xx|||||||||||||||ox
3'AGUUCUAAAGGUUGGCCGUACCGACUCCGACGAAAACUGCGUAACUCAAUCGGGACAGAAUGAGUCUUACAA5' ( -28.30[89.27%] )
>miR1045	|ppa015763m|PACid:17667367	|location[1944,1962]	|
5'AUAGGCUGCUUUUGACGUU3'
|||o||||x||o||||x||
3'GUGGGGAAGUAUCAAGCCAACUCGUGGUAAUAUUCGACAAAGACUGAAAACCUACCGGAGGUUGAGCCAUCACUGAAGA5' ( -19.10[60.25%] )
>miR1045	|ppa027181m|PACid:17653915	|location[578,596]	|
5'AUAGGCUGCUUUUGACGUU3'
xx||||||||||||||x|x
3'AUGACCUGUACCGGAACGUACUUUAUCAAUGUUCCGACGAAAACUGAACCACUGAGUGGUUACUAUAAUAAUAAUCCCA5' ( -25.50[81.99%] )
>miR1045	|ppa000389m|PACid:17653157	|location[1285,1303]	|
5'AUAGGCUGCUUUUGACGUU3'
x||o|||||||o|x|||||
3'CACCGUGCUGGAACAAAAACUAUUUCAUACGAUUCGACGAAGAGUGCAAGGUAAUAAGGAAAACACUAGAGGAAAAGGA5' ( -24.40[78.21%] )
>miR1045	|ppa000761m|PACid:17658164	|location[1157,1175]	|
5'AUAGGCUGCUUUUGACGUU3'
xx||||||||||||x|x||
3'CUAGAAGGAGCUAACGUACAUAGUAAACACACUCCGACGAAAACAGAAAAAAGAAAGGAAAUCUACAAGGUCGACUAAC5' ( -20.60[66.24%] )
>miR1045	|ppa002843m|PACid:17641494	|location[325,343]	|
5'AUAGGCUGCUUUUGACGUU3'
x||x|||||||||||x|||
3'UAAAAGAACGUAUCAGUGACGGUGAUUAAUGAUACGACGAAAACUACAAACGAACACUCUCUUUCCCUUAAUGUACCCA5' ( -19.70[63.34%] )
>miR1045	|ppa001835m|PACid:17656738	|location[2048,2066]	|
5'AUAGGCUGCUUUUGACGUU3'
||||x|||||||||||xxx
3'UAUAGAAAACAGUCGUUUAUAGUAGUACGGUAUCAGACGAAAACUGGCCUACUGAGCCGGAUGUGUAACUCGUCGAACA5' ( -21.00[66.46%] )
>miR1045	|ppa002883m|PACid:17661443	|location[169,187]	|
5'AUAGGCUGCUUUUGACGUU3'
||x||||||||||||x|xx
3'ACAAGUAUAAAGCUCUACCUAAACGAACCUUAACCGACGAAAACUUCUUAUUCGGUACCCAAAGCCACAUCCCGGACUU5' ( -21.60[69.45%] )
>miR1045	|ppa023482m|PACid:17662269	|location[1635,1653]	|
5'AUAGGCUGCUUUUGACGUU3'
xx||||||||||||x|x||
3'AGGUAGCAGUAGGUAUCGCAGGUGGCUCCGACUCCGACGAAAACGGAAAAAGAAAAAGAAGAAGAGACGAGAGAAAUAG5' ( -20.50[64.67%] )
>miR1045	|ppa015231m|PACid:17669290	|location[2030,2048]	|
5'AUAGGCUGCUUUUGACGUU3'
|||x||||||||||||xxo
3'CGUAAGACUAUCUCUCGUACCCGUUCAACUUAUGCGACGAAAACUGGUGGCGAGUCUAACUGGGGAGAGAGGGGAUAAA5' ( -23.10[74.04%] )
>miR1045	|ppa022813m|PACid:17667500	|location[2095,2113]	|
5'AUAGGCUGCUUUUGACGUU3'
|||x|||||||x||||ox|
3'AGUUCGACUAUGCGACGAAUACUGUUAACCUGAAGAUUGUUACGUCAACACUGAAGG5' ( -19.80[63.67%] )
>miR1052	|ppa025019m|PACid:17640598	|location[337,359]	|
5'UUCAUUUUAUUUGGAUUGAGGUA3'
||||o||o|||xo||||||||||
3'CGUACGUCGGUUGGACACGACGAUGAUUCUAAGUGAAGUAACUCUAACUCCAUAAAAUCCCUUCUCUCUACUCUUUCGGUUAA5' ( -26.60[82.10%] )
>miR1052	|ppa017831m|PACid:17645641	|location[538,560]	|
5'UUCAUUUUAUUUGGAUUGAGGUA3'
||||o|o||||xo||||||||||
3'UCGGUUAAACCUUGAGGACACGACGAUUCUAAGUGAGAUAACUCUAACUCCAUAAAAUCCCUUCUCUCUACACUUUCGGUUAA5' ( -26.60[82.10%] )
>miR1052	|ppa015322m|PACid:17657381	|location[586,608]	|
5'UUCAUUUUAUUUGGAUUGAGGUA3'
||||o|o||||xo||||||||||
3'GUUAAACAUUGAGGACAUCACGACGAUUCUAAGUGAGAUAACUCUAACUCCAUAAAAUCCCUUCUCUCUACUCUCUCGGUUAA5' ( -26.60[82.10%] )
>miR1052	|ppa015210m|PACid:17656359	|location[664,686]	|
5'UUCAUUUUAUUUGGAUUGAGGUA3'
|||||||||||||||xx||||ox
3'AGACGUAAACGACGCCAUCAUCGUAUUUAUAAGUAAAAUAAACCUUCCUCCGGGAGUUUAUACGAGGGGCUGAGCGUUCGAAG5' ( -27.10[83.90%] )
>miR1052	|ppa017978m|PACid:17660017	|location[550,572]	|
5'UUCAUUUUAUUUGGAUUGAGGUA3'
||x|||||||||||||x||||ox
3'AGACGUAAACGACGCCAUCAUCGUAUUUAUAAAUAAAAUAAACCUACCUCCGGGAGUUUAUACGAGCGUUUGAGCGUUCGAAG5' ( -23.10[71.52%] )
>miR1069	|ppa013306m|PACid:17658364	|location[27,47]	|
5'UCUCAAGUAUUAUCGAUCGGA3'
|||||||||||||x||||x|x
3'CUCUCUUAACUCUCCGUCUCUCAAAAAGAGAGAGUUCAUAAUAACUAGACAUAAAGAGUAAGUAUAGGCUAGCUAAG5' ( -22.80[65.90%] )
>miR1077	|ppa005046m|PACid:17650957	|location[732,752]	|
5'UUGACAAUGUUAGGAUGCGGC3'
||o||x|||||||||||xx||
3'UACAGACCCAGCAGUUAGUGGAGUUACUCUAAUUGAUACAAUCCUACCACGUUGUAAAAGUAUUAUACUUGGAGUGCUUCU5' ( -22.90[60.74%] )
>miR1088	|ppa017113m|PACid:17663701	|location[169,192]	|
5'UCUGAGAAGAAAGAUGAGCACCAU3'
o|x|||||||||||||||||xx||
3'CUAAGAAGACAUUUUUCUUUUCUCCCUCCAGGUCUCUUCUUUCUACUCGUUUUACCACCGUUUAUACCUCUGUGGCUGCCUCUU5' ( -30.00[69.61%] )
>miR1094	|ppa019443m|PACid:17649311	|location[534,554]	|
5'UACUUCUCCGCUUCCAGAGUC3'
ox||||||x||||||||||||
3'UGUAAAGAAUUGAGACGGGGUUCUAGUCAGGGGAAGAGACGAAGGUCUCAGGGUGGGGUGUUGUAAGAGUACUAACACAAC5' ( -32.60[80.10%] )
>miR1094	|ppa019849m|PACid:17656503	|location[621,641]	|
5'UACUUCUCCGCUUCCAGAGUC3'
ox||||||x||||||||||||
3'UGUAAAGAAUUGAGACGGGGUUCUAGUCAGGGGAAGAGACGAAGGUCUCAGGGUGGGGUGUUGUAAGAGUACUAACACAAC5' ( -32.60[80.10%] )
>miR1094	|ppa006492m|PACid:17663223	|location[906,926]	|
5'UACUUCUCCGCUUCCAGAGUC3'
|||||||||||||||||||||
3'GAGUUUUUGAGUACGUUGUGAGGGUGAGACAUGAAGAGGCGAAGGUCUCAGGUUUCCAGCUUAGAACUGGGUAGGCUUAUG5' ( -40.40[100.00%] )
>miR1094	|ppa020572m|PACid:17658653	|location[852,872]	|
5'UACUUCUCCGCUUCCAGAGUC3'
x||||||||||x||||o|||x
3'UUCUACAAUGUCAACUUCUUUAUUGGUCUUUUGAAGAGGCGUAGGUUUCAUCGUCUACACUGUUAGUUUGCUUCCAGACCA5' ( -29.60[72.55%] )
>miR1097	|ppa005031m|PACid:17643115	|location[223,243]	|
5'UAUGCCAUUGUUGUAGUCGGA3'
x|x|||||||||||x||x|||
3'UCCUCUCUCUUCCACCACCCACACCACCGUCUUCGGUAACAACAACAACCUGCACCACAAGUUCAAAGUUACCAUUUGUCU5' ( -22.80[62.30%] )
>miR1099	|ppa007660m|PACid:17654394	|location[824,844]	|
5'UAUAGUCAAUGGUUCUUCGUC3'
||o||||||||o||||||o|x
3'ACUCCUUUGAGAAACAAGUACGAGUAGUGGAUGUCAGUUACUAAGAAGUAACCAGUUCCUAAACAGUUCUUUUAUGAGACC5' ( -27.10[79.01%] )
>miR1099	|ppa019105m|PACid:17646368	|location[436,456]	|
5'UAUAGUCAAUGGUUCUUCGUC3'
|||||||x|||||||||xx|x
3'GCGACGAAAAGACUUUCCCAAGUGGUCUCAAUAUCAGGUACCAAGAACAAACACGGUUGCUUUAAAGUUAAAUCCGUGACU5' ( -20.90[60.93%] )
>miR1106	|ppa027044m|PACid:17645519	|location[216,235]	|
5'UUUAAAGGUCGGUAAUGUUA3'
|||x|x|||||||x|||||x
3'GACGUUGGAAUUUUCACCAUAGUUAUUUACAAACUGCCAGCCAAUACAACUCGAAGUCUUGCAGGUGAAGGAAUACAUAC5' ( -18.70[66.31%] )
>miR1106	|ppa024051m|PACid:17667312	|location[1239,1258]	|
5'UUUAAAGGUCGGUAAUGUUA3'
|||x|||o|||||||||||x
3'UUCAACGUAAUAGUCCUAAUUCUAGAAGUCAAACUUCUAGCCAUUACAAAAACUUGACGACGGUUUAGUUCAGACUUAAG5' ( -21.20[74.91%] )
>miR1109	|ppa006997m|PACid:17668783	|location[140,160]	|
5'UUGUUGGAGAUUUUGGUGAAC3'
||||||||||||||||x|xx|
3'AGAUGUAGGACCCUAAACGUCCUCCUGAACAACAACCUCUAAAACCCCAAGAACCAUAACGACUCGUCGUAAAACUACAAC5' ( -24.60[73.43%] )
>miR1109	|ppa020703m|PACid:17665868	|location[1195,1215]	|
5'UUGUUGGAGAUUUUGGUGAAC3'
|||x||||||||x|||||xx|
3'UCUACCACCUCGUACACCCCGACAUCCGUGAACCACCUCUAACACCACAAGUCGUCGUAAGAGGACGACAUUUUAUCAAAG5' ( -22.00[65.48%] )
>miR1109	|ppa010540m|PACid:17660837	|location[60,80]	|
5'UUGUUGGAGAUUUUGGUGAAC3'
x||||x||||||||||x|||x
3'CUGCGGUUACUCUUAACGUCGAAACCGUAUUACAAACUCUAAAACCUCUUAGCCCAAACUCAACACCGGCGGCAACGAACC5' ( -20.30[60.78%] )
>miR1109	|ppa007346m|PACid:17667720	|location[696,716]	|
5'UUGUUGGAGAUUUUGGUGAAC3'
||||||||o||||||o||x|x
3'UCCGAUACUUAUGCCCUUUAACGUGUAUAAAACAACCUUUAAAACUACCUUCUAGACAGGUACACUUUCUAAAAAGAUGUA5' ( -24.30[71.68%] )
>miR1109	|ppa016131m|PACid:17663534	|location[2003,2023]	|
5'UUGUUGGAGAUUUUGGUGAAC3'
||x|x|o|||||||||||||x
3'GAUGUUGUGUUCGUUAGACCGAGUCCAAACAAAACCUUCUAAAACCACUUAAUGUUCGUCUACGAUGAGGAUACUUUACAC5' ( -23.20[69.25%] )
>miR1109	|ppa017621m|PACid:17648434	|location[742,762]	|
5'UUGUUGGAGAUUUUGGUGAAC3'
|x||||||||||o|||x|||x
3'GGGUCUCUCUGAUAACAACGGGUUUAAGUCAUCAACCUCUAAGACCUCUUCUGGGUUAAGGAGUCCCUGGCUAGGUAACUC5' ( -25.50[76.58%] )
>miR1109	|ppa023132m|PACid:17660926	|location[1880,1900]	|
5'UUGUUGGAGAUUUUGGUGAAC3'
o||x|||||||||||||o||x
3'AUGAUCCAUUCCAUGCGAAAUCGGUUCUGAGACUACCUCUAAAACCAUUUCCGCCAGGUUCUCCGUCACCAUGAAACAAAG5' ( -24.90[73.45%] )
>miR1109	|ppa018283m|PACid:17659892	|location[423,443]	|
5'UUGUUGGAGAUUUUGGUGAAC3'
|||oo|||||||||||||x|x
3'CACUGUGGCUGGUCCGCCUUUUGGAAGUGAAACGGCCUCUAAAACCACAUUCACAACUUCCCGUGGUAUGGGGGACGGUGC5' ( -28.90[85.25%] )
>miR1109	|ppa019890m|PACid:17648338	|location[844,864]	|
5'UUGUUGGAGAUUUUGGUGAAC3'
||||x|x||||||||||||xx
3'ACCUUCAUGGAACCUUCUCGAACCUCCUAAAACACCAUCUAAAACCACUACUACGAGAGAGACCAAAAGGAACAAGAAUGG5' ( -22.60[67.26%] )
>miR1109	|ppa025014m|PACid:17652201	|location[447,467]	|
5'UUGUUGGAGAUUUUGGUGAAC3'
|||oo|||||||||||||x|x
3'AACUGGAAUUGGUACAACUUGUGGAAGUGAAACGGCCUCUAAAACCACAUUCACAACUUCCCGUGGUAUGGGCGGAAGUGG5' ( -28.90[85.25%] )
>miR1109	|ppa000369m|PACid:17665663	|location[3452,3472]	|
5'UUGUUGGAGAUUUUGGUGAAC3'
|xx|||o|||||||||||||x
3'GUUGAAGUGUUCGAUUCACCGAGUCUAAACACGAACUUCUAAAACCACUUCUUGUCCAUCUUCCCUGAGGUUAAGAUACAC5' ( -23.80[71.47%] )
>miR1110	|ppa002862m|PACid:17641711	|location[27,45]	|
5'GCAGGGCGGUGGUCAUGGA3'
|x||x|||||||xx|||||
3'CCCCACGUCCCCGAACACAAACUCCAUCUCCCUCGCGCCACCUCUACCUCCUCCCAAGUCUCUUUAGUCUCUGUA5' ( -26.71[62.41%] )
>miR1110	|ppa010591m|PACid:17661025	|location[585,603]	|
5'GCAGGGCGGUGGUCAUGGA3'
xx|||||||||||x|||o|
3'CCUUCCACUUCUGUUUAUGUUCCUGCUUCUGUUCCCGCCACCACUACUUUUCUCCGCCGGUACCUUCCAGGACUUGGGG5' ( -28.69[66.26%] )
>miR1110	|ppa002671m|PACid:17667309	|location[923,941]	|
5'GCAGGGCGGUGGUCAUGGA3'
||x|o|||||||ox|||||
3'AGCAUACACUUCUGACCACCCUCUUCUGAUCGACUCGCCACCGCUACCUCCUUGUCCCAACAACCCAGAAGAAGACACC5' ( -29.00[67.13%] )
>miR1110	|ppa002954m|PACid:17655881	|location[130,148]	|
5'GCAGGGCGGUGGUCAUGGA3'
||xx||||||||o|||||x
3'GCACCCUCUCCAAAGACCGUUACCGCAGCUCGAGCCGCCACCGGUACCGGUCUCACAGCGCCAGGCGCUCGAACAACUC5' ( -33.40[77.14%] )
>miR1110	|ppa017536m|PACid:17644580	|location[1407,1425]	|
5'GCAGGGCGGUGGUCAUGGA3'
||||||x|||||||x||o|
3'AAUAUCUGAAACUUCCUCCCGAGCAAACGUCCCACCACCAGCACUUCCUAACAACGAACCCAUUCCUCUUCCUCUG5' ( -31.10[71.17%] )
>miR1110	|ppa004086m|PACid:17666427	|location[47,65]	|
5'GCAGGGCGGUGGUCAUGGA3'
|x||x||||||||xx||||
3'CUGCCGCUUGAGCCUACGCUUUCAGGUACCCUUCGCGCCACCACCACCUCCCGCCGCUCAGACCCCCGUUAGCGUCGUA5' ( -27.40[64.02%] )
>miR1110	|ppa009517m|PACid:17659956	|location[166,184]	|
5'GCAGGGCGGUGGUCAUGGA3'
ox|||||||||||x||||x
3'GUAACGUGUCGAGGGGUUUGAGCGUCAUUUUUUCCCGCCACCAUUACCCCUCUCCUGCUCCGUCAUCAUUUUACCCUCA5' ( -29.60[68.52%] )
>miR1110	|ppa011745m|PACid:17662882	|location[195,213]	|
5'GCAGGGCGGUGGUCAUGGA3'
||||o|x|||||||||x|x
3'AACAUCCGAGAAUUCUGUUUUAGUUUCAGCCGUCUCUCCACCAGUAACCAAUCCAACUUCAAAACCUAACUCGGUAGGA5' ( -29.80[69.30%] )
>miR1110	|ppa001681m|PACid:17665184	|location[7,25]	|
5'GCAGGGCGGUGGUCAUGGA3'
|x|||o||||||o||o|||
3'UUACCUUUCCAAACACCCUUUCGAAGGCCGCCUCCUGCCACCGGUGCCUGCGGUA5' ( -33.80[77.17%] )
>miR1110	|ppa002512m|PACid:17644001	|location[231,249]	|
5'GCAGGGCGGUGGUCAUGGA3'
|x||||||||||x|x||||
3'CCAACCCCUCCACCCUCUCCGCGACCUCCUCCUCCCGCCACCUGAACCUCAACACCAAGGCUUCUCUCUCCAGAACCCC5' ( -28.40[65.74%] )
>miR1110	|ppa015450m|PACid:17654047	|location[271,289]	|
5'GCAGGGCGGUGGUCAUGGA3'
||||oo|||||x||x||||
3'GCAGCCUUCCUAGGUGUACUAUUUUGUGACCGUCUUGCCACGAGAACCUAAAGUACGUAACCUCUUAGAAACAUUCGAG5' ( -28.70[66.74%] )
>miR1110	|ppa027155m|PACid:17642514	|location[322,340]	|
5'GCAGGGCGGUGGUCAUGGA3'
||||oo|||||x||x||||
3'GCAGCCUUCCUAGGUGUACUAUUUUGUGACCGUCUUGCCACGAGAACCUAAAGUACGUAACCUCUUAGAGACAUUCGAG5' ( -28.70[66.74%] )
>miR1110	|ppa004462m|PACid:17643501	|location[66,84]	|
5'GCAGGGCGGUGGUCAUGGA3'
||xo|x||||||||x||||
3'AAGUAGCUGAUGAUGUCGUCGUACGAACAUCGCUCGGCCACCAGCACCUGGUCUUUGUCCCUCACGAAAGGUGACCAGU5' ( -28.00[64.67%] )
>miR1110	|ppa023682m|PACid:17663050	|location[883,901]	|
5'GCAGGGCGGUGGUCAUGGA3'
|||x|||x||||||||||x
3'ACCGGUAACGAAGUUAGGGAAGGUACUGUUCGUACCGGCACCAGUACCGAAGCGUAUGUCUGCGGUGCAGUCGGAAUCG5' ( -31.70[73.04%] )
>miR1112	|ppa000658m|PACid:17666942	|location[572,590]	|
5'CGGAAUGCUAAAAAGGUCA3'
|||||||||||||||oxxx
3'UGCUUGUAAUAACGCUAAGUUCACGUUAAAGCCUUACGAUUUUUCUCUACCACGACAUCCUUAAUAGGAAUAUGUUUUG5' ( -23.40[74.76%] )
>miR1112	|ppa006143m|PACid:17649799	|location[811,829]	|
5'CGGAAUGCUAAAAAGGUCA3'
x||||||||||||||x|||
3'CCGUAACGAUUGGUACUGUGGUAUAUGAAGACCUUACGAUUUUUCGAGUCGUAGUAAAGGUCUCAGUGGUGUUUGUUCU5' ( -25.30[80.32%] )
>miR1112	|ppa000133m|PACid:17665208	|location[5152,5170]	|
5'CGGAAUGCUAAAAAGGUCA3'
|o||||||o|||||||xx|
3'CUAACUUGCAAAGUUGAGUCUUUACUUUCGGUCUUACGGUUUUUCCUUUGUUUUGAAUCGUACGCGUGUGUGGAUUCUA5' ( -23.40[74.05%] )
>miR1112	|ppa004836m|PACid:17661203	|location[483,501]	|
5'CGGAAUGCUAAAAAGGUCA3'
x|||x||||||||x|o|||
3'AGAGAGAUUUAAGACUUUUGUAAGGGCUUCUCCUAACGAUUUUCCUAGUUGGACUUCCGGUCUUUCUUAUUGUAGGGCC5' ( -19.00[61.89%] )
>miR1112	|ppa005453m|PACid:17661204	|location[396,414]	|
5'CGGAAUGCUAAAAAGGUCA3'
x|||x||||||||x|o|||
3'AGAGAGAUUUAAGACUUUUGUAAGGGCUUCUCCUAACGAUUUUCCUAGUUGGACUUCCGGUCUUUCUUAUUGUAGGGCC5' ( -19.00[61.89%] )
>miR1112	|ppa005560m|PACid:17641746	|location[1277,1295]	|
5'CGGAAUGCUAAAAAGGUCA3'
xo||x||||||||||o|||
3'UACAGUGACCUCUACCGGCGACACGAACUCCUCUGACGAUUUUUCUAGUAGUGGGUACUGUGAUCAAACAGGAAGAAAC5' ( -21.90[71.10%] )
>miR1112	|ppa007397m|PACid:17650598	|location[1555,1573]	|
5'CGGAAUGCUAAAAAGGUCA3'
x|o||||||||||x||o||
3'UCUUUACGAUUUUCCCGGUUACACAAUCUAAUUGUACCUUUUCGAUACA5' ( -21.80[71.95%] )
>miR1112	|ppa009101m|PACid:17662077	|location[216,234]	|
5'CGGAAUGCUAAAAAGGUCA3'
|x|x|||||||||x||||x
3'UUUAGACAACAGAUACUUCAACCGGUUUCUGACCUACGAUUUUCCCAGGUUUUGUAGUUCGACUACCUUCUCGUGUAAA5' ( -21.00[67.96%] )
>miR1112	|ppa027071m|PACid:17643290	|location[3489,3507]	|
5'CGGAAUGCUAAAAAGGUCA3'
|||x||||o||x||o||||
3'CCAACGUCACUUUUAUAGGUGUCGAGGAUGGCCAUACGGUUCUUUCAGUCUUUCAAAAACUCGACGAGACUGGUGUGGU5' ( -20.60[65.40%] )
>miR1112	|ppa016358m|PACid:17642296	|location[1352,1370]	|
5'CGGAAUGCUAAAAAGGUCA3'
x|o|x||||||||||||x|
3'AGGUGGUUUGUUCUCACAGCUGUUCGACUAUCUUAACGAUUUUUCCACUGAUGUAGUCCAAAUUAUGGAGCGAGGUUGU5' ( -19.10[60.83%] )
>miR1112	|ppa000391m|PACid:17667187	|location[2990,3008]	|
5'CGGAAUGCUAAAAAGGUCA3'
||||||o|o|||x|o||||
3'AGUCCAUUACUGAAGUUGAAGAACGUAGAGGCCUUAUGGUUUGUUCAGUCCAACCCUCACCCGUUAGGAGGGACCCCUU5' ( -23.00[73.02%] )
>miR1112	|ppa010720m|PACid:17665855	|location[118,136]	|
5'CGGAAUGCUAAAAAGGUCA3'
|x|||||||||x|||o||x
3'GUGAAGUUUACCCUUAAACUCGAGACACCCGACUUACGAUUCUUCUAGAGGUCAUGAGUACUGGCGCUUAGUUUAAUAA5' ( -20.30[66.12%] )
>miR1134	|ppa000221m|PACid:17641660	|location[4085,4106]	|
5'CGAACAACAACAAUGAUGAAGG3'
xx||||||||||x||||x||||
3'CAGCAUAUGACUUAGUUAGGCGUACAUUUUCGUUGUUGUUGUAACUAGUUCCUACACUAUAAGGUGUUUCGUAUAUAUGCAC5' ( -22.80[64.41%] )
>miR1149	|ppa000006m|PACid:17642932	|location[8001,8021]	|
5'UGAUUGUUUGAAAGGAGGGUC3'
|o||ox||||||||||||||x
3'AAACCAGACGACGGAACGACGAAGAAUACUAUUAGAAAACUUUCCUCCCAUUAGUAACCAAAUCGAUCACGUUGGACGAGA5' ( -25.60[71.11%] )
>miR1149	|ppa017062m|PACid:17661812	|location[1081,1101]	|
5'UGAUUGUUUGAAAGGAGGGUC3'
||x|||||||||||||o||xx
3'AAUCAGGUUUGAGGACACUGUACGAACAAACUUUCCUUCCCCACCUAGCCUUUUUCGAGGUCAACUUUAAAA5' ( -25.00[69.06%] )
>miR1149	|ppa018119m|PACid:17655771	|location[1376,1396]	|
5'UGAUUGUUUGAAAGGAGGGUC3'
||x|||o||||||||||o|x|
3'UAAAGAACUCGUCACAUUAGUCGUACUCACACGAACGAACUUUCCUCUCUGGCGUCUAAUAUGGUUAGGUGUUCGGGAACC5' ( -24.40[67.97%] )
>miR1150	|ppa002506m|PACid:17662244	|location[127,147]	|
5'AAGGGACAUUGGAUGCGCGCA3'
|||||||x||||||xx||o||
3'UAAUGAUAUUUCUUUGGGAAGAGUUUACUGUUCCCUGAAACCUAACCGUGUUAGAGUAUUACUCUUAGGAAAAAGAAUUGG5' ( -25.90[61.37%] )
>miR1150	|ppa002882m|PACid:17662245	|location[127,147]	|
5'AAGGGACAUUGGAUGCGCGCA3'
|||||||x||||||xx||o||
3'UAAUGAUAUUUCUUUGGGAAGAGUUUACUGUUCCCUGAAACCUAACCGUGUUAGAGUAUUACUCUUAGGAAAAAGAAUUGG5' ( -25.90[61.37%] )
>miR1150	|ppa023445m|PACid:17666968	|location[709,729]	|
5'AAGGGACAUUGGAUGCGCGCA3'
|x||o|||o|||||||||o||
3'CGUAAACAAAAAGUAACUACACAUCUCACAUCCCUUGUGACCUACGCGUGUUAUCGUCUUCCGUAUGUUCGAUUGUCUUCA5' ( -35.90[85.07%] )
>miR1150	|ppa027005m|PACid:17653968	|location[709,729]	|
5'AAGGGACAUUGGAUGCGCGCA3'
|x||o|||o|||||||||o||
3'UGCAAACAAAAAGUAACUAAACAUCUCGCAUCCCUUGUGACCUACGCGUGUUAUCGUCUUCCGUAUAUUCGAUUGUCGUCA5' ( -35.90[85.07%] )
>miR1151	|ppa015959m|PACid:17645815	|location[281,300]	|
5'AAGGUGUGCUCGGGACCCGG3'
|||||||||||||x|x||xx
3'CGUGAGUUGCGUGCAUUUUAUGUUCGGUGUUUCCACACGAGCCGUCGGAACCGUACACUACAUGGAACAAAACUACUAUA5' ( -29.10[65.39%] )
>miR1151	|ppa010809m|PACid:17648339	|location[93,112]	|
5'AAGGUGUGCUCGGGACCCGG3'
||o||||||||||o|x|x||
3'AGAGACAAACCAACGACUCUUUUACGUUCCUUUCACACGAGCCUUAGCCCUUUUAAGCGAUAUGUUUGAGAGAGAUCAAA5' ( -27.60[62.30%] )
>miR1153	|ppa004410m|PACid:17663815	|location[756,774]	|
5'GGGUGAUAAUGGAUGGCUC3'
||||o|||||||x|||xx|
3'UCGGGGAUCGAGCCAGCCAUGGUUUAAAAACCCAUUAUUACCAACCCUGUUAUAGCCACGACCAAGUCUUAAUCAUCAC5' ( -23.50[62.67%] )
>miR1153	|ppa016401m|PACid:17648267	|location[522,540]	|
5'GGGUGAUAAUGGAUGGCUC3'
x||||||||||||xox|||
3'AACUGAGAGAAAGUAGUAUAGAAGUACACAACCACUAUUACCUCUAGAGAAACCUUAGCAGAACCCAGGAACUUGUCGU5' ( -23.00[61.01%] )
>miR1153	|ppa021225m|PACid:17664000	|location[712,730]	|
5'GGGUGAUAAUGGAUGGCUC3'
||||x|o||||x|x|||||
3'GGCGACACCGUACCCGUUCUUCUUCCAAUACCCAGUGUUACAUUCCGAGUCAUCUUCUUAAGGGUGAACAUGUACCUUU5' ( -24.30[64.80%] )
>miR1153	|ppa021245m|PACid:17662665	|location[312,330]	|
5'GGGUGAUAAUGGAUGGCUC3'
||||||x|x||||x||||x
3'UUUAUUGAGGAAGUAAAGAAGUGACAGAGACCCACUUUAACCUCCCGAUGGGGGUGAACCUCCGAGAGGAUUUGCGUAC5' ( -23.50[62.67%] )
>miR1153	|ppa015356m|PACid:17657122	|location[403,421]	|
5'GGGUGAUAAUGGAUGGCUC3'
|||||x|x|||||||||xx
3'AAAGAACCCAACCUUUGGUGGACCUGUUCUCCCACGAGUACCUACCGUUCCGGUGUGGAAGUCGGUCAGGUUUCUUCCG5' ( -27.50[73.73%] )
>miR1153	|ppa021086m|PACid:17669273	|location[223,241]	|
5'GGGUGAUAAUGGAUGGCUC3'
|||||||x|||oxx|||||
3'ACCCCUCCCAACUCUGAACCUGUCACUAAACCCACUACUACUCUCCGAGUCAAGACAUCCUCUUCUUAACCAACUCUUU5' ( -25.20[67.20%] )
>miR1160	|ppa016458m|PACid:17651542	|location[630,648]	|
5'AAGGACCGUGCCGAAGGGA3'
x|||||x|||||x|||||x
3'CCGGUGAUCCGAAGAGUCUCAGAGAGACAGAUCCUGUCACGGGUUCCCCAAACUUCCUAACCACUAGUCGUUCGGGAAA5' ( -29.00[71.96%] )
>miR1160	|ppa022818m|PACid:17666153	|location[1400,1418]	|
5'AAGGACCGUGCCGAAGGGA3'
||||||xo||||o||o|||
3'CAAGGUAUUACGGUACUUUCGUACUGACAGUUCCUGUUACGGUUUUCCUGUUGGUUUAUGGUUCGAGGGAAUACCUUUA5' ( -27.80[69.15%] )
>miR1160	|ppa014378m|PACid:17668275	|location[769,787]	|
5'AAGGACCGUGCCGAAGGGA3'
|||||||o||||||||oxx
3'UGGUAGGAUUCCCGGGGAAACUCCUUGCCGUUCCUGGUACGGCUUCUGGGUUUCCCCGUGUGUUUUAAAAAGAUAACGG5' ( -31.70[78.86%] )
>miR1160	|ppb013408m|PACid:17640551	|location[1411,1429]	|
5'AAGGACCGUGCCGAAGGGA3'
|||||||o|||||||oxo|
3'GGUCCCGUAGAACCAGGGAACGGCAAACCGUUCCUGGUACGGCUUUGUUAAAUCUGGGGUUCUAACGAAACGCUGUACG5' ( -29.70[73.70%] )
>miR1160	|ppa019948m|PACid:17667235	|location[930,948]	|
5'AAGGACCGUGCCGAAGGGA3'
||||||xx||||||||oo|
3'AGGACGACGUCGAUAACCACACCAAGACUUUUCCUGUAACGGCUUCUUUGGUCCACCCUCACCCCCAGCGUUAGAUAAG5' ( -24.40[61.62%] )
>miR1160	|ppa001992m|PACid:17652882	|location[33,51]	|
5'AAGGACCGUGCCGAAGGGA3'
|||||||o||||x||||xx
3'GAGGCCCGGACGCUUCAUGAACUCGCAUUUUUCCUGGUACGGGUUCCAGUCCCCGUUGCUCUAGUCCAUCUUCUGGGUG5' ( -30.40[76.77%] )
>miR1160	|ppa002537m|PACid:17667947	|location[2064,2082]	|
5'AAGGACCGUGCCGAAGGGA3'
||||||||o|||||x|ox|
3'AGUCGGCUUCGGCUCGAGCAGACCUCCUCGUUCCUGGCGCGGCUGCUGUCGUCCACUAUGCGGGGGCUCUUCAGCGACG5' ( -30.60[76.31%] )
>miR1160	|ppa004484m|PACid:17646679	|location[100,118]	|
5'AAGGACCGUGCCGAAGGGA3'
||||x|x||||||xx||||
3'ACUAUUCGUCUCCUCCUUCGUGGUUUGUGUUUCCGGCCACGGCCACCCUUCAGUAGAGACGUUUUCAGUAGUCACGAAC5' ( -24.30[61.36%] )
>miR1160	|ppa004587m|PACid:17646675	|location[837,855]	|
5'AAGGACCGUGCCGAAGGGA3'
||||||x|||||o|||xx|
3'UCCCUACACGAAAGGUGAAUCGUCUAGAUCUUCCUGUCACGGUUUCGAUAUUUAUUGUGAAAGACCUCACUGGGAAGGU5' ( -24.20[60.96%] )
>miR1160	|ppa005701m|PACid:17646676	|location[837,855]	|
5'AAGGACCGUGCCGAAGGGA3'
||||||x|||||o|||xx|
3'UCCCUACACGAAAGGUGAAUCGUCUAGAUCUUCCUGUCACGGUUUCGAUAUUUAUUGUGAAAGACCUCACUGGGAAGGU5' ( -24.20[60.96%] )
>miR1160	|ppa004221m|PACid:17646854	|location[969,987]	|
5'AAGGACCGUGCCGAAGGGA3'
|||||x|x||||||x||||
3'CACUCGAAAGAGUGUCACCCUCCAUUUCCUUUCCUAGGACGGCUGCCCUUAUAAAAACUAUUAGAACCUCUAGAACACC5' ( -25.40[64.14%] )
>miR1161	|ppa000599m|PACid:17665526	|location[1569,1587]	|
5'AUCCUGGAUUGUCAACAGC3'
x||||||x|||o|||||x|
3'GUCUUGGGAGCCUUGGAGAGGUAAGAAAAGAAGGACCCAACGGUUGUGGAGUUUAAGAGGUGACGGCUGUUGUAUUUUC5' ( -24.10[69.86%] )
>miR1161	|ppa000354m|PACid:17668306	|location[1747,1765]	|
5'AUCCUGGAUUGUCAACAGC3'
|o|||||x||||||x||||
3'AAGAGUCUCGUCUACAUGACACUUGAAGUCUGGGACCAAACAGUAGUCGUAGACCAAAUCGUCCGUUCGAUCGAAGUAA5' ( -24.30[72.11%] )
>miR1161	|ppa000268m|PACid:17660773	|location[3496,3514]	|
5'AUCCUGGAUUGUCAACAGC3'
x|||||||x||||x|||o|
3'UGUUGGAAUGGUUGCUGAAGUUCGUAAGUUCAGGACCUUACAGGUGUUGAAAGAGUGUUGAACAUUCCAAGUCGUAGCG5' ( -23.80[70.21%] )
>miR1161	|ppa014462m|PACid:17655338	|location[169,187]	|
5'AUCCUGGAUUGUCAACAGC3'
||||xoo||||||x|||||
3'AUAAUGUUUACCCUAUUGUACCACCCUUUGUAGGUUUUAACAGGUGUCGUUCUAAACUCCCCCAUUGCAUCUCAUUAUU5' ( -21.40[62.39%] )
>miR1161	|ppa019834m|PACid:17665145	|location[2668,2686]	|
5'AUCCUGGAUUGUCAACAGC3'
x|||||||x||||x|||o|
3'UGUUGGAAUGGUUCCUGAAGUUCGUAAGUUCAGGACCUUACAGGUGUUGAGAGAGUGUUGAACAUUCCAAGUCGUAGCG5' ( -23.80[70.21%] )
>miR1161	|ppa024045m|PACid:17656398	|location[3496,3514]	|
5'AUCCUGGAUUGUCAACAGC3'
x|||||||x||||x|||o|
3'UGUUGGAAUGGUUCCUGAAGUUCGUAAGUUCAGGACCUUACAGGUGUUGAAAGAGUGUUGAACAUUCCAAGUCGUAGUG5' ( -23.80[70.21%] )
>miR1161	|ppa024913m|PACid:17646965	|location[363,381]	|
5'AUCCUGGAUUGUCAACAGC3'
||||||||||||x|xx|x|
3'ACCCAAGUAACCCGGGUGGAAGACUCAGGUUAGGACCUAACAAUGUUAGGGUCGUGUCGAUCUUCCCGAUCGUUGUUUG5' ( -22.34[66.29%] )
>miR1161	|ppa000063m|PACid:17641973	|location[3715,3733]	|
5'AUCCUGGAUUGUCAACAGC3'
||x||x|||||||||||||
3'GAAGGUUAGAGUGUUACCGAAGAAGACAUUUAAGAACUAACAGUUGUCGAAGGAGGACGAGUUGAAAGAAAUUACGGUA5' ( -22.40[66.08%] )
>miR1161	|ppa003386m|PACid:17644768	|location[1350,1368]	|
5'AUCCUGGAUUGUCAACAGC3'
||||||x||||xxx|||||
3'UCCCCAAAUGUACUCAAGGCCUAUAUGCUAUAGGACGUAACUAGUGUCGUCUUGCCUUUUAGUGACGUCUACCCCUUCA5' ( -21.10[61.52%] )
>miR1161	|ppa016534m|PACid:17649201	|location[70,88]	|
5'AUCCUGGAUUGUCAACAGC3'
|||||||||||||||||||
3'AGGAUGUAAAUAGGUGCGUUAAUGGCAUCGUAGGACCUAACAGUUGUCGUGACGAGACGCGGUGGUCUUUGGGAUUGUG5' ( -34.30[100.00%] )
>miR1161	|ppa001883m|PACid:17645335	|location[1771,1789]	|
5'AUCCUGGAUUGUCAACAGC3'
x||x||||o||||x|||||
3'AUUAAGAGGAAUAGUUUAGUUCUUGGGACAGAGAACCUGACAGGUGUCGGUGUGAAAGUAGUUCGUUCAAGAACGGGGC5' ( -23.00[67.06%] )
>miR1161	|ppa009295m|PACid:17660592	|location[670,688]	|
5'AUCCUGGAUUGUCAACAGC3'
x|x||o|||||||||||x|
3'GGAAAGGAACGAGUGAUUUGUUCAAGAGUUCACGAUCUAACAGUUGUGGGGUACGCUCCAAUGGGUGUAUUUCCGCCAA5' ( -21.20[62.91%] )
>miR1161	|ppa006852m|PACid:17661523	|location[540,558]	|
5'AUCCUGGAUUGUCAACAGC3'
x|||||||||||xxx||||
3'ACCAAAGUCUUCAUCGUUCAUCAUGAGACGAAGGACCUAACAAGAGUCGUUACAGGAACCGUUGUGCUUCCGGUCGGUG5' ( -23.30[67.93%] )
>miR1161	|ppa001631m|PACid:17655866	|location[1213,1231]	|
5'AUCCUGGAUUGUCAACAGC3'
||xx||||||||||x||o|
3'GUAGGGUACAACCCCACUUGUGAACGAAGGUAACACCUAACAGUGGUUGGCCACCAGCUCACUCAAGUUACCGUUGUCC5' ( -20.80[60.64%] )
>miR1161	|ppa001870m|PACid:17659277	|location[649,667]	|
5'AUCCUGGAUUGUCAACAGC3'
||x|x|||o||||x|||||
3'UUGACUUACGAAGACGUUAGGCUAACUUAUUAAGUCCUGACAGGUGUCGUUCACGUUGUGAGAGUCUCACUAGUAUAUA5' ( -20.70[61.42%] )
>miR1161	|ppa001880m|PACid:17659196	|location[676,694]	|
5'AUCCUGGAUUGUCAACAGC3'
||x|x|||o||||x|||||
3'UUAUCUUAAGAAGACUUUUAGCUAAAUUGUUAAGUCCUGACAGGUGUCGUUCACGUUGUGAUAGUCUUACUAACAUAUA5' ( -20.70[61.42%] )
>miR1163	|ppa007045m|PACid:17665514	|location[717,736]	|
5'AGGCAUCUGCGUGCUCCUGG3'
x|x|||||||||x||||||x
3'GGUCAGAGUGCCUUAGAUUCUCGAGCGCGUACAGUAGACGCAAGAGGACACAAGAGAGUCGUUCCCAUGAUCGCCUUCUU5' ( -27.90[64.58%] )
>miR1163	|ppa019061m|PACid:17665670	|location[99,118]	|
5'AGGCAUCUGCGUGCUCCUGG3'
|||xx|||||||||||x|x|
3'GUUGUUAUAUCCUUGGGGUGUGUAUUCCCAUCCAGAGACGCACGAGAAACUAAACAGCUAUGAAAAGAUGGUGCCGAGGA5' ( -26.50[60.78%] )
>miR1168	|ppa024280m|PACid:17649422	|location[2011,2031]	|
5'UGUGGACAAGGGCAAGCUGAA3'
|o|o|||||||o|||||x|||
3'GAGUCUAGGAGGUAAAGAAUGGCAGGUCUUAUAUCUGUUCCUGUUCGUCUUCUCUCAAGACAGUGUUCCAAGUUUAAAUCC5' ( -29.50[71.95%] )
>miR1168	|ppa012275m|PACid:17653322	|location[161,181]	|
5'UGUGGACAAGGGCAAGCUGAA3'
||||o||||||||||o||x|x
3'AAAACGACUGUAACGAUCGUGGUUUCUGGAACACUUGUUCCCGUUUGAAUACUCCCAGUAGUCUUCCCUUCAUUCCCCGUU5' ( -31.40[76.21%] )
>miR1171	|ppa003010m|PACid:17642676	|location[25,48]	|
5'UGGAUGUGGAAGUGGAGGUAGUGU3'
|||xx|||||||||||||x||||x
3'CUUUGACUACUCGACGCACGCCUUAACACCACCACCACCUUCACCUCCCUCACCGAACGUGUCUUUGCCUCACAUAAA5' ( -33.90[71.67%] )
>miR1211	|ppa001263m|PACid:17651298	|location[194,214]	|
5'AGGAGGGAAUGGUUGUGGAAG3'
||||||o|x|||x|||||x||
3'AACCUACUCCCUCUCCCGUCUCUCUCCUUUUCCUCCUUCACCCACACCGUCACCCACAAAAACGCCGUCACGCACCACGAA5' ( -25.30[62.47%] )
>miR1211	|ppa005059m|PACid:17642522	|location[63,83]	|
5'AGGAGGGAAUGGUUGUGGAAG3'
|x||||||||||x||x|o|||
3'CCCGAUGACCCUCACUUCUUCUCGAACCUCUACUCCCUUACCUACUCUUUCUCCUUCUUUUGUUGUUUUCGUUCGUACGUU5' ( -25.80[64.34%] )
>miR1211	|ppa000886m|PACid:17645265	|location[1918,1938]	|
5'AGGAGGGAAUGGUUGUGGAAG3'
|||||||x||||||x|||xx|
3'AUGUACGUAAAGUGGGAAAAGAGGUCCUGCUCCUCCCGUACCAAAACCAACACUUGACAAGAGUGAACUUGGUCCUCUUGU5' ( -25.80[63.70%] )
>miR1211	|ppa002388m|PACid:17652736	|location[1417,1437]	|
5'AGGAGGGAAUGGUUGUGGAAG3'
||||||||x||ox|x||||||
3'ACCAUACCCGUAACUGGGACCUUUUCGUCGUCCUCCCUAACUUAAACCUUCUUUAACGACCCUACCGUGUCUGUAGCCGUA5' ( -26.20[64.37%] )
>miR1211	|ppa017766m|PACid:17664058	|location[4,24]	|
5'AGGAGGGAAUGGUUGUGGAAG3'
|||||||||||||ox||o|x|
3'ACCGGAUUUUGAACCUUCCAGUCCUGAACUUCCUCCCUUACCAGAACUUCCGUA5' ( -30.20[75.12%] )
>miR1211	|ppa007906m|PACid:17666025	|location[613,633]	|
5'AGGAGGGAAUGGUUGUGGAAG3'
||o||o||||||xx|||||||
3'CUAUUGGUUUCAUGGACGUGCUCAUUGGUCUCUUCUCUUACCUUCACCUUCUCGGGUGGUGAGCCAGAUACAGUCUGAAUC5' ( -28.40[70.82%] )
>miR1211	|ppa007905m|PACid:17666026	|location[607,627]	|
5'AGGAGGGAAUGGUUGUGGAAG3'
||o||o||||||xx|||||||
3'CUAUUGGUUUCAUGGACGUGCUCAUUGGUCUCUUCUCUUACCUUCACCUUCUCGGGUGGUGAGCCAGAUACAGUCUGAAUC5' ( -28.40[70.82%] )
>miR1211	|ppa004901m|PACid:17666877	|location[1332,1352]	|
5'AGGAGGGAAUGGUUGUGGAAG3'
||||||o||||||xox|||||
3'AGGCCUAAUCAUGCAAGGUAGAAUAUCAAUUCCUCCUUUACCACUUCCUUCUAUCGCUAAAGGUCGAAUCGUUCUAGUAAA5' ( -27.90[69.58%] )
>miR1211	|ppa004910m|PACid:17660794	|location[1332,1352]	|
5'AGGAGGGAAUGGUUGUGGAAG3'
||||||o||||||xox|||||
3'AGGCCUAAACAUCCAAGGUAGAAUAUCAAUUCCUCCUUUACCACUUCCUUCUAUCGCUAAAGGUCGAAUCGUUCUAGUAAA5' ( -27.90[69.58%] )
>miR1211	|ppa026558m|PACid:17659467	|location[1350,1370]	|
5'AGGAGGGAAUGGUUGUGGAAG3'
||||||o||||||xox|||||
3'AGGCCUAAACAUCCAAGGUAGAAUAUCAAUUCCUCCUUUACCACUUCCUUCUAUCGCUAAAGGUCGAAUCGUUCUAGUAAA5' ( -27.90[69.58%] )
>miR1211	|ppa027023m|PACid:17664163	|location[1332,1352]	|
5'AGGAGGGAAUGGUUGUGGAAG3'
||||||o||||||xox|||||
3'AGGCCUAAACAUCCAAGGUAGAAUAUCAAUUCCUCCUUUACCACUUCCUUCUAUCGCUAAAGGUCGAAUCGUUCUAGUAAA5' ( -27.90[69.58%] )
>miR1217	|ppa000779m|PACid:17643478	|location[3603,3626]	|
5'UGUAUACAUGUUGAGCAAAUGAGC3'
||||o||xx||||||||||||x||
3'AAUUUACAACUUUUACUUUUAUUCCAUUAGACAUGUGGUCAACUCGUUUACCCGUUAAACUUCGUGGAUGUUACCAAAAAGGCU5' ( -28.40[71.36%] )
>miR1217	|ppa018744m|PACid:17664407	|location[336,359]	|
5'UGUAUACAUGUUGAGCAAAUGAGC3'
||||o||xx|||||||||||o|||
3'AAUUUACAACUUUUACCUUUAUUCCAUUAGACAUGUGGUCAACUCGUUUAUUCGUCAAACUUCAUGGAUGUUACCAAAAAGGCC5' ( -31.00[77.89%] )
>miR1220	|ppa006227m|PACid:17660101	|location[486,505]	|
5'UUCGGUGGUGAGCAGAGAUA3'
||||||xx|||||x||||x|
3'CAUGUACUAGUUGUUACAACUGUUUCCAACAAGCCAAAACUCGGCUCUCUGUCACUAAUAGCUUGUGUUCUACGCGUUGG5' ( -24.30[64.12%] )
>miR1220	|ppa024322m|PACid:17668637	|location[209,228]	|
5'UUCGGUGGUGAGCAGAGAUA3'
||||||||||||xx||||x|
3'UAUGAACGAGUUUCGGAACGCUUCUCUAACAAGCCACCACUCCACUCUCUCCACCGGCUGCUUCUCCCACGUUAUUCCCA5' ( -27.10[71.69%] )
>miR1220	|ppb019848m|PACid:17653032	|location[4,23]	|
5'UUCGGUGGUGAGCAGAGAUA3'
||||||||||||||ox|||x
3'UACCCCAAGCCACCAAACGUCUCUACCUCCAAGCCACCACUCGUUACUACCCA5' ( -30.30[80.16%] )
>miR1220	|ppa001766m|PACid:17660371	|location[1376,1395]	|
5'UUCGGUGGUGAGCAGAGAUA3'
|||||||x||||||x||x|x
3'GUUAUGUCUUCGGUUAGUUGUACUGUUGUAAAGCCACGACUCGUGUCGAGUCCUGAAGAUGAAGCCUUGUUUUGAGAACU5' ( -26.40[69.11%] )
>miR1220	|ppa006274m|PACid:17656746	|location[295,314]	|
5'UUCGGUGGUGAGCAGAGAUA3'
x|x||||o|||||||||||x
3'GAAACCAUUCCCUUCAACUAAACCGCCCUUUACCCACUACUCGUCUCUAACCUACCCUCCCCUGCUUACCCUAACAACUU5' ( -30.20[79.68%] )
>miR1220	|ppa006505m|PACid:17656747	|location[295,314]	|
5'UUCGGUGGUGAGCAGAGAUA3'
x|x||||o|||||||||||x
3'GAAACCAUUCCCUUCAACUAAACCGCCCUUUACCCACUACUCGUCUCUAACCUACCCUCCCCUGCUUACCCUAACAACUU5' ( -30.20[79.68%] )
>miR1220	|ppa015435m|PACid:17662238	|location[393,412]	|
5'UUCGGUGGUGAGCAGAGAUA3'
|x||||||||||||o|xx||
3'CGAGUAUCUCACGUAGCCUAUAUUCACGGUAUGCCACCACUCGUUUAAAUUAAGAACUCAAUAUGUGACCAAGACAUUUA5' ( -26.70[70.26%] )
>miR1223	|ppa010391m|PACid:17665383	|location[14,34]	|
5'UUGAGAGUAAUGGACACCUCU3'
x||||||x||||||x|||o||
3'AUGGUUUUCCCUAUUUUUCUACUUACGUUAUACUCUCUUUACCUUUGGGGACUUUUUCGAAAAC5' ( -25.30[67.11%] )
>miR1223	|ppa015520m|PACid:17649584	|location[359,379]	|
5'UUGAGAGUAAUGGACACCUCU3'
|||||x|||||x|x|||||||
3'AGUACGUUCGAGAGUACGUCUGAGAGAAGGAACUCACAUUAACCGUGGAGAACAGUGUGUUUCCCUACGUUAGGAGAAACC5' ( -24.00[63.66%] )
>miR1425	|ppa000451m|PACid:17646189	|location[633,652]	|
5'UAAUUAAAUCCUUUGCUGCU3'
x||o|||||||||oo|||||
3'UUUCUGGUGAAAGCGAUGAAGGGUAUUUGGUUUGAUUUAGGAAGUGACGACAUAGACGUGAGACUGUCAGUACGAGUCAU5' ( -24.90[85.27%] )
>miR1425	|ppa017537m|PACid:17651157	|location[1236,1255]	|
5'UAAUUAAAUCCUUUGCUGCU3'
|||||||||||x||||ox|o
3'GUUACCGUAGACGGAGUUGACCGUAAAAGAAUUAAUUUAGGUAACGGAGGAAAUGGAAAGGACGAGCUGGUUCGUCUAGU5' ( -18.50[63.36%] )
>miR1425	|ppa001653m|PACid:17662705	|location[2049,2068]	|
5'UAAUUAAAUCCUUUGCUGCU3'
||x||||||||x|x||||||
3'GUAGGUUGCCAAGCUAUUUGAGUUGGCUAUAUGAAUUUAGGUACCGACGACUAUGAAGGUGUACUCAGCUUGGAAGAUCG5' ( -18.90[65.17%] )
>miR1425	|ppa003648m|PACid:17665116	|location[1076,1095]	|
5'UAAUUAAAUCCUUUGCUGCU3'
|x|o|||||||xx|||||||
3'GACGAAAGUGGAGAGAAUUGAACAGGAAGGAGUGAUUUAGGUCACGACGAAGUAAACGUCGUCCCAGUAGAGACUAACCU5' ( -22.40[76.71%] )
>miR1425	|ppa018722m|PACid:17640534	|location[657,676]	|
5'UAAUUAAAUCCUUUGCUGCU3'
||||x|||o|||o||||x||
3'GUCUCGGUAGACGAAAACAACCGUAAAGAAAUUACUUUGGGAGACGAAGAAGCUUCUUGGGACGAGCCGGUAUGUAUAGU5' ( -18.20[62.33%] )
>miR1425	|ppa002269m|PACid:17642550	|location[798,817]	|
5'UAAUUAAAUCCUUUGCUGCU3'
||x|||x|||||||||||||
3'AACAUUUAAACGGUAAGCAUUCCACCCGGUAUCAAUGUAGGAAACGACGAAGAUACGAGUUUAAAGUUGCGUUGGAGUUG5' ( -22.40[77.24%] )
>miR1425	|ppa003094m|PACid:17662118	|location[1420,1439]	|
5'UAAUUAAAUCCUUUGCUGCU3'
||||xx||o|||||||x|||
3'CUAUAGACGUCCGAAGGGCUCCGUAUCCGUAUUACGUUGGGAAACGUCGAGAGGUGGUCUCUCUAAGUGUUGAAGAACUA5' ( -18.10[62.20%] )
>miR1425	|ppa010556m|PACid:17644837	|location[386,405]	|
5'UAAUUAAAUCCUUUGCUGCU3'
|xxo||||||||||x|||||
3'GGUCAGCCCUCUACAUGACUAGUCAGUGUCAGCGAUUUAGGAAAAGACGAAAGACGUCUUGAAGGAGAAACAACACAAAU5' ( -19.00[65.74%] )
>miR1425	|ppa014721m|PACid:17651289	|location[528,547]	|
5'UAAUUAAAUCCUUUGCUGCU3'
o|||x||x||||x|||||||
3'AAACAUUGUAAUUGAGGGAUAUUUUGAACAGUUAUUUAAGGACACGACGAAACAGGUGUACUAUUAGGAGGAGGAGGAGG5' ( -17.70[60.62%] )
>miR1425	|ppa011237m|PACid:17661750	|location[272,291]	|
5'UAAUUAAAUCCUUUGCUGCU3'
x|||o||||||o||||x|||
3'GAUUGUUUCGAGAAAGGAAAAAGAAAAGUGCUUAGUUUAGGGAACGUCGAACGAAAAGCCGAAGUUAAUGUCGAAGUUCG5' ( -22.60[77.40%] )
>miR1425	|ppa026352m|PACid:17651951	|location[673,692]	|
5'UAAUUAAAUCCUUUGCUGCU3'
||x|||||o||||||||x||
3'GUGGAACCCACGGAGUGUUUGUGGGUUUUCAUGAAUUUGGGAAACGAGGAUAGGUUAACACAGUUAGAGAAGGGUUUUAG5' ( -21.00[72.92%] )
>miR1425	|ppa001374m|PACid:17650804	|location[877,896]	|
5'UAAUUAAAUCCUUUGCUGCU3'
x|x|o||||||||||||x||
3'CUAUAGUGGCAUGAUGUUCAUUUGAGUAGUUUAAGUUUAGGAAACGAGGAGUACAGGAGGUUCUCCGGAUUUUAAAAUAA5' ( -21.90[75.26%] )
>miR1425	|ppa002785m|PACid:17667917	|location[1422,1441]	|
5'UAAUUAAAUCCUUUGCUGCU3'
||x||||x|||o||||o|||
3'GAAAGAGGAGGCUAGAGCCCGAAUCACUAAAUGAAUUCAGGGAACGGCGACAAAAUGGUCAACCCCCGACUUUUAAGGCG5' ( -21.50[73.63%] )
>miR1425	|ppa003087m|PACid:17658549	|location[1713,1732]	|
5'UAAUUAAAUCCUUUGCUGCU3'
||||xx||o|||||||x|||
3'UUACAGACGUCCGGAGGGCUCCGUAUCCGUAUUACGUUGGGAAACGUCGAGAGGUGGUCUCUCUAAGUGUUGGAGAACUA5' ( -18.10[62.20%] )
>miR1425	|ppa025210m|PACid:17647596	|location[180,199]	|
5'UAAUUAAAUCCUUUGCUGCU3'
||||o|xx|||||||||||o
3'GUAAUGGGUGGACGGUGGAGCUCGAUGCUUAUUAGUGGAGGAAACGACGGUUAUUUGAGAAGGUGUAUAUCCUUCCGGCG5' ( -25.80[89.27%] )
>miR1425	|ppa025361m|PACid:17667790	|location[733,752]	|
5'UAAUUAAAUCCUUUGCUGCU3'
xx||||||||||||||||||
3'AGAUGCUCUUCUAGUGCGGGAGCUUGGCCGCCUAAUUUAGGAAACGACGAGUAGAGGAGGUUCUUGUUAACCCGGAGGGA5' ( -26.70[91.13%] )
>miR1425	|ppa000134m|PACid:17645751	|location[2643,2662]	|
5'UAAUUAAAUCCUUUGCUGCU3'
|||||xx||||||ox|||||
3'AACGAAAACAUUAACGGACACCGGAUAAGAAUUAAACUAGGAAGGGACGACGUCGUCAGGCUUUUGGUGAUGAACUCGAU5' ( -19.70[67.47%] )
>miR1425	|ppa016519m|PACid:17654692	|location[2640,2659]	|
5'UAAUUAAAUCCUUUGCUGCU3'
||||||xx|||||o||||||
3'GGUAAAGGAAGUUAACCCGACACUCGCUGAAUUAAUGAAGGAAGCGACGAAAUGUAAAACAUCAAAGAAGGGGACGAUGA5' ( -24.50[83.90%] )
>miR1432	|ppa014389m|PACid:17659311	|location[212,232]	|
5'CUGGAGGAAGAUGACACCGAU3'
x|||||||||||x||||x||o
3'UGAUGGUUCAUGAAAAGCUUUUGAUCCCGAAACCUCCUUCUAAUGUGUCUGUUGCAAUGUGUGAUGUGUUGUGUAUGAGGA5' ( -26.30[63.99%] )
>miR1432	|ppa000466m|PACid:17659835	|location[1101,1121]	|
5'CUGGAGGAAGAUGACACCGAU3'
x||||o||x||||||||x|||
3'AGAUUAAAACUGUUUGGGAAUAGAUUCCCUUACCUUCUACUACUGUGACUACCCCCCUUUUCUGUGGUUAGUGGGUUAACG5' ( -25.30[62.16%] )
>miR1432	|ppa026113m|PACid:17648199	|location[569,589]	|
5'CUGGAGGAAGAUGACACCGAU3'
xx||||||||||x|||||x||
3'UCAAGUUUUGUCUUUGUCUCCUAUAUUAACCUCCUCCUUCUAAUGUGGGUACAUUAUAGUUCAAAGAAUUAAAUCCUUCGC5' ( -27.10[66.91%] )
>miR1432	|ppa026594m|PACid:17665820	|location[617,637]	|
5'CUGGAGGAAGAUGACACCGAU3'
x|||||||||||x|||||x||
3'UUCUUAAAUACUAUCGUUGUCUCUUAUAUUAACCUCCUUCUAAUGUGGGUAGAUUAUAGUUCAAACAAUCAAAUCCUUCGU5' ( -28.50[69.85%] )
>miR1439	|ppa026803m|PACid:17666808	|location[148,169]	|
5'UUUUGGAAGGAGAUGAGUUUUA3'
o||||x|x|||||||||||||x
3'GGAACCUCGUUUGUUAGGGCCAGGUAACCCGAAACGUACCUCUACUCAAAACUAGUCCCCAGGUGAACAGAUUCCGUGGACG5' ( -23.60[71.08%] )
>miR1439	|ppa019942m|PACid:17640461	|location[319,340]	|
5'UUUUGGAAGGAGAUGAGUUUUA3'
x|||x||||||||||x|||||x
3'CCGAAAAAGCCAAAACCGGUAAAUCUACCCUAAAACUUCCUCUACCCAAAAGAACCUAGAGUUAACCUUCCGUUCGUUACCG5' ( -21.60[64.86%] )
>miR1439	|ppa025974m|PACid:17662527	|location[182,203]	|
5'UUUUGGAAGGAGAUGAGUUUUA3'
||||||||||||||||x||xxx
3'AAUUCCUUUCCCGGUAUAGACCACCUCUCCAAAACCUUCCUCUACUGAACCACUUGACACCAAUCUACUACUUCCACUGGUU5' ( -26.40[79.76%] )
>miR1441	|ppa010092m|PACid:17650066	|location[472,492]	|
5'AAUUGGAUGUCGAAAAGGUUU3'
|||||x|||||o||x|||o||
3'AAAAGUCCUUAAGGGUAUCUCUCAAGAAAUUUAACGUACAGUUUCUCCGAACUAGACGCAAAAGAGAAUAGUAUACAUCGA5' ( -20.40[66.45%] )
>miR1442	|ppa023344m|PACid:17650375	|location[245,265]	|
5'AUUCAAGUAGAUAGAUGUAGU3'
|x||||||x||o|||x|||||
3'AGACCGGAAGAAGAACCAGAGCAAAUAGUAUCAGUUCAACUGUCUUCAUCAAAUGCCAGAGUCCCAGAAGUUUUAAUUGUC5' ( -20.50[65.50%] )
>miR1447	|ppa001573m|PACid:17659255	|location[2123,2143]	|
5'UCAGAAUUGCAGUGCCUUGAU3'
||||||x|||||oxx||||||
3'CUACGAAGACCGUGACUAGUUUCUUCAGUUAGUCUUCACGUCGGUGAACUAGAACUACUAUCCCUAGUUAUACCUUGGGUC5' ( -24.10[64.96%] )
>miR1447	|ppa014266m|PACid:17655095	|location[759,779]	|
5'UCAGAAUUGCAGUGCCUUGAU3'
|||x||||||||x||||||||
3'UAGGUUACAUAUCCCCGUUUAAGCCAUUUUAGUGUUAACGUCCCGGAACUACUUUGAACUGGGUUUUAUGUUCCCGGUAAC5' ( -28.10[75.95%] )
>miR1447	|ppa016431m|PACid:17662976	|location[1619,1639]	|
5'UCAGAAUUGCAGUGCCUUGAU3'
x|||||||||||oxx||||||
3'AAGAGUUACGAACAAGAAGGGAAAGAAGAUCGUCUUAACGUCGGUGAACUAGAAGGUAAACGAGUUAAUAGACCCUGGUGA5' ( -25.80[69.54%] )
>miR1447	|ppa001778m|PACid:17640570	|location[1376,1396]	|
5'UCAGAAUUGCAGUGCCUUGAU3'
||||||ox|||||o|||||x|
3'AUUGACAAGAGGAGACCAACAAUCAUUUGUAGUCUUGCCGUCAUGGAACAAAGGGACGUGCAGGUCAUGCGGGUCUUGCUA5' ( -29.50[79.73%] )
>miR1447	|ppa004386m|PACid:17645781	|location[545,565]	|
5'UCAGAAUUGCAGUGCCUUGAU3'
|xx|||||||||||x|||||x
3'CUUAGUGUUGUAGUACUAGAAAUUCUUAACAACCUUAACGUCACCGAACUUGUAGUCAACCUCAGAACUUCGGAAGGAAGA5' ( -23.60[63.78%] )
>miR1508	|ppa017819m|PACid:17667952	|location[344,364]	|
5'UAGAAAGGGUCACUAGCAGUU3'
o|o||||||||||||||xx||
3'GUGGGGUUCGUUCACAAGAUUACCGAUUUAGUUUUUCCCAGUGAUCGAAAAGGAGUCAGGUUAGCAAAGAUACGGUUAUCU5' ( -29.30[78.13%] )
>miR1508	|ppa020395m|PACid:17643761	|location[344,364]	|
5'UAGAAAGGGUCACUAGCAGUU3'
o|o||||||||||||||xx||
3'GUGGGGUUCGUUCACAAGAUUACCGAUUUAGUUUUUCCCAGUGAUCGAAAAGGAGUCAGGUUAGCAAAGAUACGGUUAUCU5' ( -29.30[78.13%] )
>miR1508	|ppa000355m|PACid:17658617	|location[262,282]	|
5'UAGAAAGGGUCACUAGCAGUU3'
o|o||||||||||||||xx||
3'GUGGGGUCCGUUCACAAGAUUACCGAUUUAGUUUUUCCCAGUGAUCGAAAAGGAGUCUGGUUAGUAAAGAUACGGUUAUCU5' ( -29.30[78.13%] )
>miR1508	|ppa014637m|PACid:17643536	|location[260,280]	|
5'UAGAAAGGGUCACUAGCAGUU3'
o|o||||||||||||||xx||
3'GUGGGGUUCGUUCACAAGAUUACCGAUUUAGUUUUUCCCAGUGAUCGAAAAGGAGUCAGGUUAGUAAAGAUACGGUUAUCU5' ( -29.30[78.13%] )
>miR1508	|ppa022260m|PACid:17643270	|location[260,280]	|
5'UAGAAAGGGUCACUAGCAGUU3'
o|o||||||||||||||xx||
3'GUGGGGUUCGUUCACAAGAUUACCGAUUUAGUUUUUCCCAGUGAUCGAAAAGGAGUCAGGUUAGCAAAGAUACGGUUAUCU5' ( -29.30[78.13%] )
>miR1509	|ppa018583m|PACid:17657819	|location[254,275]	|
5'UUAUAUAAUGAAAUCACGGCCG3'
|||||o||o||x||x|||||||
3'AGUACAGGUUAAGAGCUGUAUGGGUAAACCAAUAUGUUGCUCUACUGCCGGCUCAUUACAAAGUUAAAACAUUGAACUGGGU5' ( -23.80[70.21%] )
>miR1509	|ppa003571m|PACid:17661167	|location[329,350]	|
5'UUAUAUAAUGAAAUCACGGCCG3'
|||||||||||x||x|||||||
3'ACUACAGGUUAAGAGCUGUAUGGGUAAACCAAUAUAUUACUCUACUGCCGGCUCAUUACAAAGUUAAAACGUUGAACUGGGU5' ( -24.20[71.39%] )
>miR1509	|ppa027230m|PACid:17666818	|location[320,341]	|
5'UUAUAUAAUGAAAUCACGGCCG3'
|||||||||||x||x|||||||
3'AGUACAAGUUAAGGCCUGCGUGGGUAAACCAAUAUAUUACUCUACUGCCGGCUCAUUACAAAGUUAAAACGUUGGUUCUAAA5' ( -24.20[71.39%] )
>miR1509	|ppa020475m|PACid:17646850	|location[140,161]	|
5'UUAUAUAAUGAAAUCACGGCCG3'
|||||o||||||||x|||||||
3'AGUCCAGGUUAAGGGCUGUGUAGGUAACCCAAUAUGUUACUUUACUGCCGGCUUAUUACAAAGUUAAAGCGUUGAACUGGGU5' ( -27.70[81.71%] )
>miR1511	|ppb024948m|PACid:17645822	|location[622,641]	|
5'ACCUGGCUCUGAUACCAUAA3'
x|||x|||||||||||||x|
3'GUGCACACCGGCAACCCGGGUUGUGCACUUCGGAACGAGACUAUGGUACUUCCUUCAACUCCAAGGUGGGGCUUUGGUUA5' ( -27.20[75.56%] )
>miR1511	|ppa009528m|PACid:17663839	|location[1971,1990]	|
5'ACCUGGCUCUGAUACCAUAA3'
||||||||||||||||||x|
3'UCCCAAACAAAACACAUCCAUUGGACCGAGACUAUGGUACUCUUCUAACUAUUAAGCAUAUAUAACUUACU5' ( -34.60[96.38%] )
>miR1511	|ppb023395m|PACid:17663996	|location[734,753]	|
5'ACCUGGCUCUGAUACCAUAA3'
||||||||||||||||||xx
3'UCGAAGUUGCGGGUGAUAGGUCUAGGUUGGACCGAGACUAUGGUACAACUUUGAAACCUAAAGAUUCCCUCGAUUCU5' ( -34.60[95.84%] )
>miR1511	|ppa000740m|PACid:17648364	|location[3032,3051]	|
5'ACCUGGCUCUGAUACCAUAA3'
|||||o|||||x|x||||x|
3'AAUUGGACUGAGACGACGGUACUGAUAUUCGACUAGUGAACCCUUUCUUCAUU5' ( -24.00[66.67%] )
>miR1518	|ppa019524m|PACid:17651042	|location[954,976]	|
5'UGUGUUGGUAAAUUUAAUAUGCA3'
||||o||||||||||x|||x||x
3'AGAGCUAACAACCGUUCGCUAUUUUCAGAAACACGACCAUUUAAAGUAUCCGCAAUUCCUAACCUCCUUCCGGUGACAGGUGU5' ( -24.30[75.00%] )
>miR1519	|ppa021429m|PACid:17644544	|location[353,373]	|
5'UAAAGGGUUGAAAAUAGCAUU3'
|||||||o||||x||xx||||
3'UAAAUCCGUAUCUUCGAGCAAACACGUGCUAUUUCCCGACUUGUAGGGUAAAGUUGUCGGGUCCCGGUGGGUAAAAGUUUA5' ( -20.80[69.57%] )
>miR1519	|ppa003984m|PACid:17641089	|location[724,744]	|
5'UAAAGGGUUGAAAAUAGCAUU3'
||||||x|||||||xx|||||
3'UAACCCUAGGUGGUAAAGAAACCUCCCACAAUUUCCGAACUUUUCCCGUAACAGUUCUCCGUGGUGUGGAAACAAGACGUA5' ( -19.50[64.78%] )
>miR1526	|ppa003575m|PACid:17666045	|location[1219,1238]	|
5'CCGGAAGAGGAGCUAAGCAA3'
x|||||||||||||||ox|x
3'GGAAAACAGGUCGUCUUUACUGCUGAAGUUUGCCUUCUCCUCGAUUUCUACUGGUUACGAGUACGAAGCUGUUCCGAUAU5' ( -28.60[73.33%] )
>miR1526	|ppa007886m|PACid:17658782	|location[307,326]	|
5'CCGGAAGAGGAGCUAAGCAA3'
||o|x|||||||||||x|x|
3'UGGGGUAGUAAUGCCUCUGAGACCAGAACUGGUCGUCUCCUCGAUUGGCUCGGCAGUUACCGAAAGUUAUCUUUGGAGAC5' ( -27.30[70.00%] )
>miR1526	|ppa002269m|PACid:17642550	|location[638,657]	|
5'CCGGAAGAGGAGCUAAGCAA3'
|x||||x|||||||||||xx
3'UAUGACCCCUUGGUGGUUGGACCUGGAAGAGCCCUUAUCCUCGAUUCGGGAGUAGGAGUCGAGGCCCUGGAAAUAGCCGU5' ( -26.70[67.25%] )
>miR1526	|ppa026023m|PACid:17642397	|location[959,978]	|
5'CCGGAAGAGGAGCUAAGCAA3'
|||||x||x|||||x|||||
3'ACCAGACGAGAACCCCAGACUUAGUUCCGUGGCCUCCUACUCGAGUCGUUUGAACACUCGAAGAAGGUGUCCCUUCAAUA5' ( -24.60[62.92%] )
>miR1526	|ppa026027m|PACid:17647180	|location[901,920]	|
5'CCGGAAGAGGAGCUAAGCAA3'
|xx|||o||||||||||||x
3'UCAAACCCCUUCUCUUUACUCUAAUACAUGGAGCUUUUCCUCGAUUCGUGUAACUUUAUUUGACGUCCCAGUAAUAACCC5' ( -29.90[75.13%] )
>miR1526	|ppa009231m|PACid:17655321	|location[217,236]	|
5'CCGGAAGAGGAGCUAAGCAA3'
x|||||||||||||xx|||x
3'CAUGCAUCUCCUGAGGAAGAGCUUCUCGACCGCCUUCUCCUCGAAGCGUCUCCUCCGCCUCAGUCUGCUGCAGCACAUUC5' ( -30.40[78.15%] )
>miR1526	|ppa018893m|PACid:17667716	|location[898,917]	|
5'CCGGAAGAGGAGCUAAGCAA3'
||xo||||x||||||||||x
3'CCAAAGUUCGUUCUCCGUGGUAGAAGUCUCGGGUUUCUACUCGAUUCGUGGAAGUGGAACCGUACUGAACCAAGUCUAUC5' ( -26.50[68.12%] )
>miR1526	|ppa013294m|PACid:17660195	|location[684,703]	|
5'CCGGAAGAGGAGCUAAGCAA3'
x|o||||||||||o|x||||
3'CACUACCUACGCCGAGGUUUAUGUAUCUGCCGUCUUCUCCUCGGUCCGUUACUGCCUACGAGCUUUCGUUUCUAAAGCCU5' ( -29.40[75.38%] )
>miR1526	|ppa014786m|PACid:17656040	|location[147,166]	|
5'CCGGAAGAGGAGCUAAGCAA3'
x||||||||||||||||xx|
3'AGAACUUGGUCGGUUCGGGAUACUUGUGCUUGCCUUCUCCUCGAUUCCAUAUCUUGUUGUAGUGCUUCUCUUACAAUACC5' ( -30.70[78.32%] )
>miR1535	|ppa022713m|PACid:17641281	|location[1225,1245]	|
5'CUGCUGUUUGUGGGGAUGACU3'
|||||xo||||||||x|x|||
3'UGGGUGAAGUGCUCCAAACAUUUUCUUGAAGACGAGGAACACCCCGAGUGAUCCCUGUUACGAAAGGAGUUGUUAAAAACG5' ( -28.20[68.61%] )
>miR156	|ppa021582m|PACid:17650931	|location[782,802]	|
5'UUGACAGAAGAAAGAGAGCAC3'
|||||||||||x|||||||||
3'UAUGAGCCAAAGCUCUCGGUGUACCAACUAAACUGUCUUCUCUCUCUCGUGUCGAACUCAGUCGCUAAGGACACUACGUAA5' ( -32.90[90.38%] )
>miR156	|ppa003644m|PACid:17642692	|location[1235,1255]	|
5'UUGACAGAAGAAAGAGAGCAC3'
x||||||||||x|||||||||
3'UGUUUACCGAACUUCUAAAGACACUGACUCUACUGUCUUCUCUCUCUCGUGUUGGUCUCAGACUUUAAGGGCUAUUAGGUA5' ( -32.00[88.64%] )
>miR156	|ppa006611m|PACid:17652940	|location[927,947]	|
5'UUGACAGAAGAAAGAGAGCAC3'
x||||||||||x|||||||||
3'GAUAAAGUCUACAGACGACACAGACACCACUACUGUCUUCUCUCUCUCGUGUUAGGCUUAGUACCUAAACUCAACAAUCGG5' ( -32.00[88.64%] )
>miR156	|ppa011968m|PACid:17643943	|location[741,761]	|
5'UUGACAGAAGAAAGAGAGCAC3'
x||||||||||x||||||||x
3'UUGAAGAUUUUAAUAAUAAUGUAGGGAUCCUACUGUCUUCUCUCUCUCGUACGAACUAUUUAGAAUAGAUUAGACCUUUAC5' ( -30.10[82.69%] )
>miR156	|ppa005013m|PACid:17666606	|location[1151,1171]	|
5'UUGACAGAAGAAAGAGAGCAC3'
|||||||||||x|||||||||
3'CAAAACGGAGCGGACUUUGGGUUCUUGAACAACUGUCUUCUCUCUCUCGUGCUACUUUUAGGACACAGCGUGGAUCCAACU5' ( -32.90[90.38%] )
>miR156	|ppa017695m|PACid:17643485	|location[1067,1087]	|
5'UUGACAGAAGAAAGAGAGCAC3'
|||||||||||x|||||||||
3'GACUUACGGGACUAUUCAAUACGCUAACUCAACUGUCUUCUCUCUCUCGUGUUGUCCUCAAACUCCUGGGUCUACGAAAGA5' ( -32.60[90.30%] )
>miR156	|ppa023657m|PACid:17664777	|location[653,673]	|
5'UUGACAGAAGAAAGAGAGCAC3'
x||||||||||x|||||||||
3'UUGGUUAGAGGGGGGCCCUACGACCACAGCUACUGUCUUCUCUCUCUCGUGCUAACCUAAGUUGCAGCGUCAUAUUAGGUA5' ( -32.30[88.74%] )
>miR156	|ppa012607m|PACid:17657139	|location[780,800]	|
5'UUGACAGAAGAAAGAGAGCAC3'
|||||||||||x|||||||||
3'UUAAGUUACCACCUAUUAGUUCCAACUCCUAACUGUCUUCUCUCUCUCGUGCGAUCCGAUCUCCAUGCAUCUUUUCUCCGU5' ( -33.00[90.41%] )
>miR156	|ppa018565m|PACid:17663039	|location[1617,1637]	|
5'UUGACAGAAGAAAGAGAGCAC3'
x||x||||||||||||||x|x
3'UGAGGUAGGAAAACUUCUUGUUUUAAGUGUUACCGUCUUCUUUCUCUCUUAGGUAAAAGUCACGGUGGUAGAAAUCGAUUA5' ( -23.30[64.36%] )
>miR156	|ppa001661m|PACid:17647103	|location[356,376]	|
5'UUGACAGAAGAAAGAGAGCAC3'
||ox||||||||||||||x|x
3'AUUCACACCUCCUGCCACCCCCGUCACCGAAAUAGUCUUCUUUCUCUCCUCUCUCUCCUUCUCAUGGUCAGAACCACCCAA5' ( -23.10[63.46%] )
>miR156	|ppa007202m|PACid:17643160	|location[938,958]	|
5'UUGACAGAAGAAAGAGAGCAC3'
x||||||||||x|||||||||
3'UCAGAUCCUCACUUCGAACACGACCUACACUACUGUCUUCUAUCUCUCGUGUUGGGCUCAGUUACUGAGCUCAGUAUGGUA5' ( -32.00[88.64%] )
>miR156	|ppa003080m|PACid:17645247	|location[1777,1797]	|
5'UUGACAGAAGAAAGAGAGCAC3'
xx||||||||||x||o|||||
3'UUAGCCGUUUAUGACGAGCGAUAGAAGACCUCCUGUCUUCUUACUUUCGUGUCGAGACGUCUUUUAUUUAGAGUCUUAUUC5' ( -27.20[75.35%] )
>miR156	|ppa007056m|PACid:17664418	|location[816,836]	|
5'UUGACAGAAGAAAGAGAGCAC3'
|||||||||||x|||||||||
3'UAUGAGCCAAAGAUCUCGGGGUACCAACUGAACUGUCUUCUCUCUCUCGUGUCGAACUCAGUCACUGAGGACACUGCGUAA5' ( -32.90[90.38%] )
>miR156	|ppa004107m|PACid:17662418	|location[585,605]	|
5'UUGACAGAAGAAAGAGAGCAC3'
||xx|||||||||x||||||x
3'UCACGAUGGACACUCCCAUACCUUAAUAACAAACGUCUUCUUUGUCUCGUUACUAGUAGAACCUCGUUCCACUUCUGAAGA5' ( -25.30[69.70%] )
>miR156	|ppa024285m|PACid:17667981	|location[812,832]	|
5'UUGACAGAAGAAAGAGAGCAC3'
x||||||||||x|||||||||
3'UAUGGGUCCUUAGUUUUGGUCACAAGGACCUACUGUCUUCUCUCUCUCGUGCAGGACAGCCUCAACUAUUCAUAGGUUUGG5' ( -32.30[88.74%] )
>miR156	|ppb023403m|PACid:17648985	|location[759,779]	|
5'UUGACAGAAGAAAGAGAGCAC3'
|o||||||||||xx|o|||||
3'ACUUCUUUCGGUACGAACCCGUUAAGUGGCAGCUGUCUUCUUAGUUUCGUGAGUUCUAAGUGAUCAAAUUGCAUACUGUCG5' ( -25.90[71.35%] )
>miR157	|ppa021582m|PACid:17650931	|location[782,802]	|
5'UUGACAGAAGAUAGAGAGCAC3'
|||||||||||x|||||||||
3'UAUGAGCCAAAGCUCUCGGUGUACCAACUAAACUGUCUUCUCUCUCUCGUGUCGAACUCAGUCGCUAAGGACACUACGUAA5' ( -32.90[88.92%] )
>miR157	|ppa003644m|PACid:17642692	|location[1235,1255]	|
5'UUGACAGAAGAUAGAGAGCAC3'
x||||||||||x|||||||||
3'UGUUUACCGAACUUCUAAAGACACUGACUCUACUGUCUUCUCUCUCUCGUGUUGGUCUCAGACUUUAAGGGCUAUUAGGUA5' ( -32.00[87.19%] )
>miR157	|ppa006611m|PACid:17652940	|location[927,947]	|
5'UUGACAGAAGAUAGAGAGCAC3'
x||||||||||x|||||||||
3'GAUAAAGUCUACAGACGACACAGACACCACUACUGUCUUCUCUCUCUCGUGUUAGGCUUAGUACCUAAACUCAACAAUCGG5' ( -32.00[87.19%] )
>miR157	|ppa026365m|PACid:17664884	|location[1911,1931]	|
5'UUGACAGAAGAUAGAGAGCAC3'
|||||||||||||o|||ox|x
3'CUGGUACUCAACGAUCCGUUAACUAGUCGAAACUGUCUUCUAUUUCUUCUCUUUGGUAGUUAUAGAAGGGCCCUAUUGAGU5' ( -25.30[68.38%] )
>miR157	|ppa011968m|PACid:17643943	|location[741,761]	|
5'UUGACAGAAGAUAGAGAGCAC3'
x||||||||||x||||||||x
3'UUGAAGAUUUUAAUAAUAAUGUAGGGAUCCUACUGUCUUCUCUCUCUCGUACGAACUAUUUAGAAUAGAUUAGACCUUUAC5' ( -30.10[81.35%] )
>miR157	|ppa004493m|PACid:17662860	|location[1472,1492]	|
5'UUGACAGAAGAUAGAGAGCAC3'
||o|||x|||||||||xo|||
3'UCAACUAAAAACCGAAACCAGCAGAACCGGAAUUGUGUUCUAUCUCAUGUGGGUCCUGUUGAUUCUUUCGUCCUUAACAUC5' ( -24.20[65.41%] )
>miR157	|ppa005013m|PACid:17666606	|location[1151,1171]	|
5'UUGACAGAAGAUAGAGAGCAC3'
|||||||||||x|||||||||
3'CAAAACGGAGCGGACUUUGGGUUCUUGAACAACUGUCUUCUCUCUCUCGUGCUACUUUUAGGACACAGCGUGGAUCCAACU5' ( -32.90[88.92%] )
>miR157	|ppa017695m|PACid:17643485	|location[1067,1087]	|
5'UUGACAGAAGAUAGAGAGCAC3'
|||||||||||x|||||||||
3'GACUUACGGGACUAUUCAAUACGCUAACUCAACUGUCUUCUCUCUCUCGUGUUGUCCUCAAACUCCUGGGUCUACGAAAGA5' ( -32.60[88.83%] )
>miR157	|ppa023657m|PACid:17664777	|location[653,673]	|
5'UUGACAGAAGAUAGAGAGCAC3'
x||||||||||x|||||||||
3'UUGGUUAGAGGGGGGCCCUACGACCACAGCUACUGUCUUCUCUCUCUCGUGCUAACCUAAGUUGCAGCGUCAUAUUAGGUA5' ( -32.30[87.30%] )
>miR157	|ppa024819m|PACid:17641743	|location[1534,1554]	|
5'UUGACAGAAGAUAGAGAGCAC3'
|||||||x|||||||||xxx|
3'CUAACCAUCAGGUUUAGAACUUAGGACGCUAACUGUCCUCUAUCUCUGUAGUUAGACUCUCGAGGGUUAAACACUUCUGUA5' ( -23.40[63.59%] )
>miR157	|ppa012607m|PACid:17657139	|location[780,800]	|
5'UUGACAGAAGAUAGAGAGCAC3'
|||||||||||x|||||||||
3'UUAAGUUACCACCUAUUAGUUCCAACUCCUAACUGUCUUCUCUCUCUCGUGCGAUCCGAUCUCCAUGCAUCUUUUCUCCGU5' ( -33.00[88.95%] )
>miR157	|ppa007202m|PACid:17643160	|location[938,958]	|
5'UUGACAGAAGAUAGAGAGCAC3'
x||||||||||||||||||||
3'UCAGAUCCUCACUUCGAACACGACCUACACUACUGUCUUCUAUCUCUCGUGUUGGGCUCAGUUACUGAGCUCAGUAUGGUA5' ( -36.10[98.37%] )
>miR157	|ppa002573m|PACid:17641417	|location[836,856]	|
5'UUGACAGAAGAUAGAGAGCAC3'
|||x||x||||o|||||||x|
3'UCUUGUACAGCGCACACUGUUCAAAAGGACAACAGUGUUCUGUCUCUCGAGCUCAACAACCUUAAGGUUCUAAUACGUAGC5' ( -24.80[67.03%] )
>miR157	|ppa007056m|PACid:17664418	|location[816,836]	|
5'UUGACAGAAGAUAGAGAGCAC3'
|||||||||||x|||||||||
3'UAUGAGCCAAAGAUCUCGGGGUACCAACUGAACUGUCUUCUCUCUCUCGUGUCGAACUCAGUCACUGAGGACACUGCGUAA5' ( -32.90[88.92%] )
>miR157	|ppa003050m|PACid:17658582	|location[1368,1388]	|
5'UUGACAGAAGAUAGAGAGCAC3'
||||x|||||||xo||||||x
3'GUUAAAGAUGGUAAAGUGUUGGUACUCAAAAACUUUCUUCUAAUUCUCGUAGGAGUGUGAAUAGCCUCUAUAGUCAACUUA5' ( -22.90[61.89%] )
>miR157	|ppa012749m|PACid:17666148	|location[335,355]	|
5'UUGACAGAAGAUAGAGAGCAC3'
x||||||||||||ox|||x||
3'CGCCGACGUUCAAGAAGUCGACGACCACUACACUGUCUUCUAUUACUCUUGUAGGAUAGAAGUCCGACUUUAAAGGAACUA5' ( -26.30[71.08%] )
>miR157	|ppa013053m|PACid:17666149	|location[330,350]	|
5'UUGACAGAAGAUAGAGAGCAC3'
x||||||||||||ox|||x||
3'CGCCGACGUUCAAGAAGUCGACGACCACUACACUGUCUUCUAUUACUCUUGUAGGAUAGAAGUCCGACUUUAAAGGAACUA5' ( -26.30[71.08%] )
>miR157	|ppa013638m|PACid:17666150	|location[335,355]	|
5'UUGACAGAAGAUAGAGAGCAC3'
x||||||||||||ox|||x||
3'CGCCGACGUUCAAGAAGUCGACGACCACUACACUGUCUUCUAUUACUCUUGUAGGAUAGAAGUCCGACUUUAAAGGAACUA5' ( -26.30[71.08%] )
>miR157	|ppa024285m|PACid:17667981	|location[812,832]	|
5'UUGACAGAAGAUAGAGAGCAC3'
x||||||||||x|||||||||
3'UAUGGGUCCUUAGUUUUGGUCACAAGGACCUACUGUCUUCUCUCUCUCGUGCAGGACAGCCUCAACUAUUCAUAGGUUUGG5' ( -32.30[87.30%] )
>miR158	|ppa005292m|PACid:17644702	|location[1009,1028]	|
5'CCCCAAAGUAGACCAAUGCC3'
||||||||||||||||||||
3'AAGAAGUCUUUCAAUAGUCACGUCAGUCCUGGGGUUUCAUCUGGUUACGGAGAGAGAAAUAAACCUCUUUCCGGCCCUCA5' ( -39.00[100.00%] )
>miR158	|ppa000225m|PACid:17665910	|location[240,259]	|
5'CCCCAAAGUAGACCAAUGCC3'
x|||x|||||||||||x|||
3'AAUGAAAGAGUUACUAACAGGUAUAGGGUUUGGGGUUCAUCUGGUUUCGGUCUGGUUGCAACGAUCAUUGACUCUACUAA5' ( -29.80[76.80%] )
>miR158	|ppa016483m|PACid:17666789	|location[1060,1079]	|
5'CCCCAAAGUAGACCAAUGCC3'
||||||||o||x||||||||
3'CAAAAGUCUUUUGAGAGUCACGUCAGUCCUGGGGUUUCGUCCGGUUACGGAGAGAGACAUAAACCUCUUUCUGGUCCUGA5' ( -34.00[87.18%] )
>miR158	|ppa021894m|PACid:17657719	|location[655,674]	|
5'CCCCAAAGUAGACCAAUGCC3'
||||||||o||x||||||||
3'AAGAACUCUUUUAGGAGCCACGUUAGUCCUGGGGUUUCGUCGGGUUACGGAGAGAGAUAUAAACCUCUGUCCGGCCCUCU5' ( -34.00[87.18%] )
>miR158	|ppa026357m|PACid:17667481	|location[673,692]	|
5'CCCCAAAGUAGACCAAUGCC3'
||||||||o||x||||||||
3'AAGAACUCUUUUAGGAGCCACGUUAGUCCUGGGGUUUCGUCGGGUUACGGAGAGAGAUAUAAACCUCUGUCCGGCCCUCU5' ( -34.00[87.18%] )
>miR158	|ppa005420m|PACid:17643940	|location[1235,1254]	|
5'CCCCAAAGUAGACCAAUGCC3'
|||||xx||||||x||x|||
3'AUGAAUAUACCCCUUGAAAGUUCAGUACUAGGGGUGACAUCUGUUUUCGGGCCUCCCUAAAAACGUACUCCAAAGCUACU5' ( -23.80[60.56%] )
>miR158	|ppa006101m|PACid:17658859	|location[1072,1091]	|
5'CCCCAAAGUAGACCAAUGCC3'
|||||xx||||||x||x|||
3'AUGAAUGUAUCCCUUGCGAGUUCAGUACUAGGGGUGACAUCUGUUUUCGGGCUUCUCUAAAAACCGAUUCUAAAGCUACU5' ( -23.80[60.56%] )
>miR159	|ppa016067m|PACid:17645478	|location[308,328]	|
5'UUUGGAUUGAAGGGAGCUCUA3'
|||||xo||||||||o||x||
3'UUAGGUACCUCGACAUCGAAAGUAACAUUCAAACCGGACUUCCCUUGACAUUUAAUGGUUGGACUCUCACUAUGACACUUU5' ( -24.20[65.23%] )
>miR159	|ppa020326m|PACid:17657860	|location[100,120]	|
5'UUUGGAUUGAAGGGAGCUCUA3'
|||||||o|||x|||||||o|
3'CGUUCUGAACGGUCAGGAGACGUUCUCCGGAAACCUAGCUUACCUCGAGGUCAGAGAACCCGGUGUGAAGAAGUGUACCAA5' ( -30.20[80.97%] )
>miR159	|ppa024442m|PACid:17665638	|location[930,950]	|
5'UUUGGAUUGAAGGGAGCUCUA3'
||x||||||||||o||x|||x
3'CUUAACUUAAACGACCGAACGUAACCUAGAAAUCCUAACUUCCUUCUAGAGGUCAAUAAUUCUUCUGGACAAGAUAAUUAA5' ( -24.90[66.58%] )
>miR159	|ppa005691m|PACid:17642837	|location[734,754]	|
5'UUUGGAUUGAAGGGAGCUCUA3'
|||||x||||||||x||||||
3'CGGUGUAUCCACAUAUCAACGACAUUAUCGAAACCAAACUUCCCCCGAGAUAGACUUUCAAAUCAUGUCUACUACUACUUC5' ( -28.10[74.93%] )
>miR159	|ppa017436m|PACid:17652462	|location[557,577]	|
5'UUUGGAUUGAAGGGAGCUCUA3'
||x|x|||||||o|||||||x
3'GUGUCGUUAGUCUUCUGUUUCCAACUUGGAAACCAUAACUUCUCUCGAGAAAGCUCCAGAGUAUGUGUCGGGGUUGAAGUU5' ( -30.10[80.27%] )
>miR159	|ppa017451m|PACid:17664221	|location[953,973]	|
5'UUUGGAUUGAAGGGAGCUCUA3'
|||||x|o||||||||||||x
3'CUCGGAGUAGCGGUACUUAUGAAACGGCACAAACCAAGCUUCCCUCGAGACGUAACCUGGGGCGUUGGUUUGGGCGUCAAC5' ( -31.70[85.44%] )
>miR159	|ppa005849m|PACid:17658788	|location[794,814]	|
5'UUUGGAUUGAAGGGAGCUCUA3'
|||||||||||xx||o||||x
3'UUUAGUCAAGGUUGAACAACUCGUAUACACAAACCUAACUUGACUUGAGACGGUCCACUACUCCCUGGUAUUUUAGGAAGG5' ( -25.20[67.92%] )
>miR159	|ppa007118m|PACid:17651724	|location[51,71]	|
5'UUUGGAUUGAAGGGAGCUCUA3'
x|||||||||||x||||o|||
3'AGCAAAAACCAAAAAACCAAAACCUACAACCAACCUAACUUCGCUCGGGAUCUCUGUCUCUCGAAAUUACCUCCACCUUCU5' ( -30.50[82.43%] )
>miR159	|ppa003628m|PACid:17660700	|location[959,979]	|
5'UUUGGAUUGAAGGGAGCUCUA3'
x|||||x||||||||||||o|
3'ACGAGGUCGACGGAUUUAGUCAAAGACCUAUAACCUCACUUCCCUCGAGGUCGAAGUGUCGGGGACUCCACCCGAAUCUUC5' ( -32.40[86.86%] )
>miR159	|ppa016603m|PACid:17665416	|location[97,117]	|
5'UUUGGAUUGAAGGGAGCUCUA3'
o||||||o|||x|||||||o|
3'UGUACUAAAAGGUCAAGCACCGUUUUCCGGGAACCUAGCUUACCUCGAGGUUAGAGAACCUGGUGUAAAUAAGUGUACUGA5' ( -30.00[80.21%] )
>miR159	|ppa018390m|PACid:17666168	|location[1011,1031]	|
5'UUUGGAUUGAAGGGAGCUCUA3'
o|||o|||||||||||x|x||
3'CUUAACUGUUCACUGCCUAGUUGAACAGAAGAACUUAACUUCCCUCUAAAUGGUCGUCACAGAUGACUUCGUAAGGUCUUC5' ( -23.70[63.37%] )
>miR161	|ppa025926m|PACid:17652733	|location[765,785]	|
5'UCAAUGAUGAGAAAGUGACAA3'
||||o||||||||||o||xx|
3'AGUAGUUUUAACUACGAAACGGUCGGUAGUAGUUGCUACUCUUUCGCUCCUCUAUGUGGCGGAAGUCGUUUAAGUAACUAU5' ( -27.00[83.08%] )
>miR161	|ppa000641m|PACid:17669034	|location[3202,3222]	|
5'UCAAUGAUGAGAAAGUGACAA3'
|||||||x||||||||xxx||
3'GUUCGUUUUCAACGUAUUGAUGCUUCUGUUAGUUACUUCUCUUUCAACUUUUGGGGUUGUCGUAUCGUACCGAUCGUAAGG5' ( -19.80[60.74%] )
>miR161	|ppa006773m|PACid:17664818	|location[1036,1056]	|
5'UCAAUGAUGAGAAAGUGACAA3'
||||x|||||||xx||o||||
3'AACAUCGGUGUUAGUAUCCGGAACCUGUCGAGUUCCUACUCUGACAUUGUUAGUAAGUGGAAAAGGAACGAAUAAAACUCU5' ( -21.70[65.96%] )
>miR162	|ppa001506m|PACid:17661721	|location[1422,1442]	|
5'UCGAUAAACCUCUGCAUCCAG3'
|x||||||x|||||||||||o
3'AAUCUUCCCGAGAGGUCGGUAAAUGACAUAAACUAUUUUGAGACGUAGGUUACUUCUGUAUGAAGAUCCUGGACCCCCUAA5' ( -27.00[69.59%] )
>miR162	|ppa006332m|PACid:17667383	|location[607,627]	|
5'UCGAUAAACCUCUGCAUCCAG3'
ox||||||||||||||xx|||
3'AAGAAGUAGUCUCCCUAGUCCUCCGCCUCCGUCUAUUUGGAGACGUCCGUCACUUCCUGCUCCUUUUUCUCGACGUAGUAA5' ( -26.80[69.61%] )
>miR162	|ppa006205m|PACid:17666775	|location[513,533]	|
5'UCGAUAAACCUCUGCAUCCAG3'
|||||x|||||||x||||xx|
3'UUAUUUACCUAAGACUCCGUAUAUUGCUCGAGCUAAUUGGAGAGGUAGUACUAAAUAAACGACCUAAUAAACGUGGAACGG5' ( -23.20[60.42%] )
>miR164	|ppa004825m|PACid:17649697	|location[300,320]	|
5'UGGAGAAGCAGGGCACGUGCA3'
|x|x|||||||||||xx||||
3'CACUCGAGAAGUUUAUUAAAGAGAUGACCGAACACUUCGUCCCGUCAACGUCGUGUCUUUAACUUCUGGUUAAGACCACUU5' ( -28.80[63.72%] )
>miR164	|ppa007653m|PACid:17662855	|location[987,1007]	|
5'UGGAGAAGCAGGGCACGUGCA3'
||||||||||||||||||oxx
3'CCAAAGAAACUUGUAGUCACCCUAGUCCCAACCUCUUCGUCCCGUGCAUUCUCCUGAGUCUCCGCUCAAACCAAAACCUCG5' ( -39.20[86.53%] )
>miR164	|ppa008801m|PACid:17654344	|location[621,641]	|
5'UGGAGAAGCAGGGCACGUGCA3'
||||||||||||||||x|||x
3'UUUAACCCGACCAAACCGAAACCCUCUUUUACCUCUUCGUCCCGUGAACGAGUAUGAGUACUACUCCGACUCCGACUCCGA5' ( -39.50[87.58%] )
>miR164	|ppa026810m|PACid:17645655	|location[719,739]	|
5'UGGAGAAGCAGGGCACGUGCA3'
|||||||o||||o|||||||x
3'UUCUCUCCAACUUCGGUGACAACCCCAACCACCUCUUUGUCCUGUGCACGAGGAAGCCCUAACCUGACAGCAUUCUCGUCG5' ( -40.00[88.89%] )
>miR164	|ppa016288m|PACid:17643765	|location[765,785]	|
5'UGGAGAAGCAGGGCACGUGCA3'
|||xx|||||||||xx|||||
3'ACUCUAGCUGGUUUAUACUUUAGGAGGGAAACCAAUUCGUCCCGAACACGUAGUUCAUUAGAUAGAACAAGAACGACGUCC5' ( -29.10[64.10%] )
>miR165	|ppa001386m|PACid:17667341	|location[563,583]	|
5'UCGGACCAGGCUUCAUCCCCC3'
o||||||||||||||||||xx
3'GCACUCUUUAUCGUUGCUAAGGUUACCUUAGGCCUGGUCCGAAGUAGGGUCCGUAAACCUGGGUGAGGUGUCGUCAAGGUC5' ( -40.60[85.29%] )
>miR165	|ppa001343m|PACid:17656535	|location[578,598]	|
5'UCGGACCAGGCUUCAUCCCCC3'
o||||||||||||||||||xx
3'ACGCCCUUUGUCGCUGCUAAGGUUAUCUUAGGCCUGGUCCGAAGUAGGGUUAGUAGACCUGGGUCAGCUGUCGUCAAGGCC5' ( -40.60[85.47%] )
>miR165	|ppa001405m|PACid:17645693	|location[604,624]	|
5'UCGGACCAGGCUUCAUCCCCC3'
o|||||||||||||||x||xx
3'GUACUCUUUAUCGUUGCUAAGGUUACCUUAGGCCUGGUCCGAAGUAAGGUCCGUAAACCUGGGUGAGUUGUCGUCAAGGUC5' ( -34.30[72.06%] )
>miR165	|ppa001378m|PACid:17652594	|location[554,574]	|
5'UCGGACCAGGCUUCAUCCCCC3'
o||||||||||||||||||xx
3'AAACACUUUACCGUUUCUAGGGUUGGCUUAGGCCUGGUCCGAAGUAGGGUCCGUAGACCUGGGUUAGCUGUCGUCAAGGAC5' ( -40.60[85.29%] )
>miR165	|ppa020309m|PACid:17664378	|location[306,326]	|
5'UCGGACCAGGCUUCAUCCCCC3'
x||||||xo|||||||||||x
3'ACGUAGCUAUACUAUUACAGUGCCUACCGGUGCCUGGAUCGAAGUAGGGGUCAGGGGUACUUGAAGAAUUACUACUAACUA5' ( -36.30[76.26%] )
>miR166	|ppa001386m|PACid:17667341	|location[563,583]	|
5'UCGGACCAGGCUUCAUUCCCC3'
o|||||||||||||||o||xx
3'GCACUCUUUAUCGUUGCUAAGGUUACCUUAGGCCUGGUCCGAAGUAGGGUCCGUAAACCUGGGUGAGGUGUCGUCAAGGUC5' ( -37.70[83.41%] )
>miR166	|ppa001343m|PACid:17656535	|location[578,598]	|
5'UCGGACCAGGCUUCAUUCCCC3'
o|||||||||||||||o||xx
3'ACGCCCUUUGUCGCUGCUAAGGUUAUCUUAGGCCUGGUCCGAAGUAGGGUUAGUAGACCUGGGUCAGCUGUCGUCAAGGCC5' ( -37.70[83.59%] )
>miR166	|ppa025752m|PACid:17646777	|location[1652,1672]	|
5'UCGGACCAGGCUUCAUUCCCC3'
|||x|x|||||||||||||xx
3'GUCUAUGUCCUUCCUCCGAGUAUUACCAGUAGCGUAGUCCGAAGUAAGGAACUCGAACAUUGAGUUCCUUGUCCGACUCUC5' ( -27.80[61.78%] )
>miR166	|ppa001405m|PACid:17645693	|location[604,624]	|
5'UCGGACCAGGCUUCAUUCCCC3'
o||||||||||||||||||xx
3'GUACUCUUUAUCGUUGCUAAGGUUACCUUAGGCCUGGUCCGAAGUAAGGUCCGUAAACCUGGGUGAGUUGUCGUCAAGGUC5' ( -38.20[84.51%] )
>miR166	|ppa001378m|PACid:17652594	|location[554,574]	|
5'UCGGACCAGGCUUCAUUCCCC3'
o|||||||||||||||o||xx
3'AAACACUUUACCGUUUCUAGGGUUGGCUUAGGCCUGGUCCGAAGUAGGGUCCGUAGACCUGGGUUAGCUGUCGUCAAGGAC5' ( -37.70[83.41%] )
>miR167	|ppa003267m|PACid:17642377	|location[1617,1637]	|
5'UGAAGCUGCCAGCAUGAUCUA3'
xx|||||||||||x|||||||
3'UCUUCGUGUAGUAAGAGGGACAGUUGCUUAUGUUCGACGGUCGGACUAGAUUCUGCCAGAAGGUUGAAGGGGAGUUAAGGC5' ( -31.40[78.70%] )
>miR167	|ppa001179m|PACid:17657874	|location[2436,2456]	|
5'UGAAGCUGCCAGCAUGAUCUA3'
xx|||||||||||x||||||x
3'UCUUCUUGUAGUAAGAGGGCCAGUUGUUUAUGUUCGACGGUCGGACUAGAGUGUCCCAGGAGGUUGAGCGGAAGUUCCGGU5' ( -31.00[77.69%] )
>miR167	|ppa001069m|PACid:17643542	|location[2481,2501]	|
5'UGAAGCUGCCAGCAUGAUCUA3'
xx|||||||||||x||||||x
3'UCUUCUUGUAGUAAGAGGGCCAGUGGUUUAUGUUCGACGGUCGGACUAGAGACUCCCAGGAGAUUAACCGGAAGUUCCGGU5' ( -31.00[77.50%] )
>miR167	|ppa019175m|PACid:17663054	|location[65,85]	|
5'UGAAGCUGCCAGCAUGAUCUA3'
|||x|||||||x|||||o|x|
3'AGAACCGUACGAAUUAAAAGUAGGAGAGGAACUGCGACGGUGGUACUGGUUUCUGGUUCUUAGGCGACGUAGCCCUUCGUU5' ( -28.80[72.18%] )
>miR168	|ppa000547m|PACid:17649466	|location[467,487]	|
5'UCGCUUGGUGCAGGUCGGGAA3'
|||||||||||||||||||||
3'CCCACUGGGGCCGUUGUAUACCUCGUCCCCAGCGAACCACGUCCAGCCCUUGACUACCAGACCGACCCGGUGGUUGUAUUC5' ( -44.30[100.00%] )
>miR168	|ppa000619m|PACid:17653601	|location[389,409]	|
5'UCGCUUGGUGCAGGUCGGGAA3'
|x|||||||||||x|||||x|
3'CCCACUGGGGUCGAACUAUUCCUUGACCCCAACGAACCACGUCGAGCCCCUUAACACCAGACCGACCCGGUGGGCCUCUUC5' ( -35.40[79.91%] )
>miR168	|ppa000900m|PACid:17653602	|location[389,409]	|
5'UCGCUUGGUGCAGGUCGGGAA3'
|x|||||||||||x|||||x|
3'CCCACUGGGGUCGAACUAUUCCUUGACCCCAACGAACCACGUCGAGCCCCUUAACACCAGACCGACCCGGUGGGCCUCUUC5' ( -35.40[79.91%] )
>miR168	|ppa003008m|PACid:17640640	|location[864,884]	|
5'UCGCUUGGUGCAGGUCGGGAA3'
||o|||o||||||x||||o||
3'CCCCGGUUAACGUUAACGUAGUUAUACUUAAGUGAAUCACGUCAAGCCUUUGGGAAAAGGUUUGGUUAAAGGUAGUUGUAU5' ( -30.90[69.28%] )
>miR168	|ppa004577m|PACid:17659898	|location[1244,1264]	|
5'UCGCUUGGUGCAGGUCGGGAA3'
|||||||x|||||oo||||x|
3'CAGUGAGGGUACCCCCUUUUCCAGGAAGAAAGCGAACAACGUCUGGCCCCUAUCCAGGUAGGGGAGUAACAAGUGUACGAG5' ( -32.60[72.93%] )
>miR169	|ppa006634m|PACid:17655522	|location[1242,1262]	|
5'UGAGCCAAGAAUGACUUGCUG3'
xo||||||||||||x||||o|
3'AGGUAAGUAGAUACGGUGUUCGUGUUCUUGUUUCGGUUCUUACUUAACGGCGGACCGUUUGUGUAACGGUUUCUAUAUUGG5' ( -28.20[73.06%] )
>miR172	|ppa018677m|PACid:17665862	|location[258,278]	|
5'AGAAUCUUGAUGAUGCUGCAU3'
|xx||||||||o|||x|||||
3'UGCCCCUACUUCCACCUCUUGGCGAAGAACUACUAGAACUAUUACUACGUAAACCCUACGAACUCGUCGGCCUUGUCUGUG5' ( -21.40[61.67%] )
>miR172	|ppa003291m|PACid:17643962	|location[766,786]	|
5'AGAAUCUUGAUGAUGCUGCAU3'
||||||o||||x||x||||x|
3'ACGUGUUGGGAGAUGACGGUUAUUGGCUUGUCUUAGGACUAGUAGGACGCAGUUUAGGAGUUUAUAACUGUUCUACAGUCG5' ( -25.40[71.75%] )
>miR172	|ppa004433m|PACid:17668474	|location[1616,1636]	|
5'AGAAUCUUGAUGAUGCUGCAU3'
||||||xx|||||||x|||x|
3'UAACCGUAGUUUUGGAGUUUAAGAUAGAGUUCUUAGUUCUACUACUACGAAGCAUACGUACUCCCCGAUCGGAACACGCGC5' ( -22.30[64.08%] )
>miR172	|ppa002998m|PACid:17665007	|location[1058,1078]	|
5'AGAAUCUUGAUGAUGCUGCAU3'
|ox||||||||ox||||||||
3'GGCGGUUACCUCUAGACAUACACCUAAAACUUCUAGAACUAUGACGACGUAAUCGUCACGCUGUUCAACCUUGUCUACUGU5' ( -23.90[68.88%] )
>miR172	|ppa000604m|PACid:17650129	|location[152,172]	|
5'AGAAUCUUGAUGAUGCUGCAU3'
x||||||||||||||xx|x||
3'AGUAGGAUCUUUUUAACAGUUAAGAGGUGCACUUAGAACUACUACCUCCUAGGAGGUGACCGACCAAGAGGUGCAAUAAUC5' ( -22.71[65.26%] )
>miR172	|ppa003783m|PACid:17649184	|location[1581,1601]	|
5'AGAAUCUUGAUGAUGCUGCAU3'
x|||||o|||||||||||||x
3'UUAAAACGCGCCUGCCAGACUAAACUCCACCCUUAGGACUACUACGACGUCGUCAACGUUUAUAUAGCCUUCAGCCGCACG5' ( -33.00[94.83%] )
>miR172	|ppa005230m|PACid:17666914	|location[1585,1605]	|
5'AGAAUCUUGAUGAUGCUGCAU3'
x|||||o|||||||||||||x
3'GUCGACCACCACUUCACCGACAACUUCUUCCCUUAGGACUACUACGACGUCGUCUCUUCUCACCGUAACCUCAACGAGGUG5' ( -33.00[94.83%] )
>miR172	|ppa021782m|PACid:17649818	|location[1223,1243]	|
5'AGAAUCUUGAUGAUGCUGCAU3'
||||||o|||||||||||||x
3'GUCGUCGCCCCCCUCACCAUCGACUUUUACUCUUAGGACUACUACGACGUCAUCUCUUGUCACCGUAACCCCAUCGCGACU5' ( -33.70[97.12%] )
>miR172	|ppa004886m|PACid:17641806	|location[243,263]	|
5'AGAAUCUUGAUGAUGCUGCAU3'
||||||o||||||||x||x|x
3'CACUUUCUCGACUCAUCACUUCUAGACAACUCUUAGGACUACUACUACUUUUAUACACUGGUUGAUGAGGUGACAACCUCC5' ( -22.36[64.62%] )
>miR172	|ppa004959m|PACid:17641807	|location[243,263]	|
5'AGAAUCUUGAUGAUGCUGCAU3'
||||||o||||||||x||x|x
3'CACUUUCUCGACUCAUCACUUCUAGACAACUCUUAGGACUACUACUACUUUUAUACACUGGUUGAUGAGGUGACAACCUCC5' ( -22.36[64.62%] )
>miR172	|ppa018704m|PACid:17643074	|location[1343,1363]	|
5'AGAAUCUUGAUGAUGCUGCAU3'
x|||||o|||||||||||||x
3'GACCUCCUCGACAUCUUCGGUAUCUUCUACCCUUAGGACUACUACGACGUUAUCUUUUGUGAACGUGACCCGAUUGUGACA5' ( -33.10[95.39%] )
>miR1847	|ppa003060m|PACid:17666611	|location[125,143]	|
5'UGCAGAUGAGGUGUGGCAC3'
|||x|x|||||||||||xx
3'CAAACUGUCAACCCUCGGUUCCCGACAACGACGCCAACUCCACACCGAACGCCGCCACGAGGCCAGCUGCUCCGUAACA5' ( -27.30[69.64%] )
>miR1847	|ppa011460m|PACid:17640938	|location[405,423]	|
5'UGCAGAUGAGGUGUGGCAC3'
|||||||o|||||||xx|x
3'UUUUGGUAUUACAGUGGGAAGAGUUCUCAAACGUCUAUUCCACACAAUAGACUCCGUUGUUUGGGCCGCGUCUAACAGG5' ( -27.50[70.69%] )
>miR1847	|ppa001770m|PACid:17658375	|location[663,681]	|
5'UGCAGAUGAGGUGUGGCAC3'
||xx||||||||||||xx|
3'UCUACGGGGCCCGUGUAUUAAAGGUCGACGACACCUACUCCACACCCAGGGUACGGGUAGACACAGGGAACAACUUAAG5' ( -24.40[62.72%] )
>miR1847	|ppa008836m|PACid:17664934	|location[299,317]	|
5'UGCAGAUGAGGUGUGGCAC3'
x|||||||x||||||o||x
3'GUUCGUGUUCUUUUAUUAGAUUCAAGACUCUCGUCUACGCCACACUGUACAUUAAACAGUGAACUUCUAGAGACCUCGU5' ( -28.70[73.78%] )
>miR1847	|ppa010002m|PACid:17657443	|location[193,211]	|
5'UGCAGAUGAGGUGUGGCAC3'
|||x||||||||||||xxx
3'CCGACACCCCCACCCUCACCGCCGCCUCGGACGCCUACUCCACACCACUGCACCUCUCAACCCCACCACCGCACCCCUC5' ( -27.50[70.69%] )
>miR1847	|ppa017977m|PACid:17653051	|location[19,37]	|
5'UGCAGAUGAGGUGUGGCAC3'
|||||x||||||o|x||x|
3'AGCCUUAUAAACGCGUAACUUUGUUUCGCGACGUCAACUCCAUAACGAGUAGUAGGAGUGGGUUUCU5' ( -23.50[60.41%] )
>miR1847	|ppa018982m|PACid:17657379	|location[800,818]	|
5'UGCAGAUGAGGUGUGGCAC3'
||||||x|||||||x||xx
3'CAUUGAGAAAAGUUGCAAUAGCGUCCAAGAACGUCUUCUCCACAACGGAACUCUUUGAAAUCUUGGGUGUGCUCAAGUA5' ( -25.50[65.22%] )
>miR1847	|ppa003720m|PACid:17650032	|location[808,826]	|
5'UGCAGAUGAGGUGUGGCAC3'
|x||x|||||||||o|||x
3'UUUAGUCGGAAGUAUCGUCGUAGGUUAGAAAGGUGUACUCCACAUCGUAAGAACAUCAGUGUCUAGGCCUCAGCUAUUU5' ( -26.30[67.26%] )
>miR1847	|ppa003775m|PACid:17650033	|location[704,722]	|
5'UGCAGAUGAGGUGUGGCAC3'
|x||x|||||||||o|||x
3'UUUAGUCGGAAGUAUCGUCGUAGGUUAGAAAGGUGUACUCCACAUCGUAAGAACAUCAGUGUCUAGGCCUCAGCUAUUU5' ( -26.30[67.26%] )
>miR1847	|ppa017987m|PACid:17665942	|location[481,499]	|
5'UGCAGAUGAGGUGUGGCAC3'
||||||||||||||xxx||
3'GUUUGAGUACGUGGCUCAAAACACGUUCAAACGUCUACUCCACAAACUGAAGCAGAAAAGCACACAAACGCUUACACAA5' ( -28.40[72.63%] )
>miR1847	|ppa026692m|PACid:17667258	|location[448,466]	|
5'UGCAGAUGAGGUGUGGCAC3'
||||||||||||||xxx||
3'GUUUGAGUACGUGGCUCAAAACACGUUCAAACGUCUACUCCACAGACUGAAGCAGAAAAGCACACAAACGCUUACACAA5' ( -28.40[72.63%] )
>miR1847	|ppa002812m|PACid:17656463	|location[533,551]	|
5'UGCAGAUGAGGUGUGGCAC3'
|x|||||x||||o||||x|
3'GAGUAUAAGUUUUCGAAUUCGAAACCCUCCAAGUCUAAUCCAUACCGAGGUCUCUCCCUUAAUAAAACCUCCGAGUUAC5' ( -23.90[61.92%] )
>miR1847	|ppa021059m|PACid:17656851	|location[225,243]	|
5'UGCAGAUGAGGUGUGGCAC3'
|||||x||||||o||ox||
3'CACCCUUACCAGAAGUAAAAGCUAAAAUCUACGUCAACUCCAUACUAUGAAGGGAUCUUAUUGAACGUUUAGCUCUUAU5' ( -24.20[62.21%] )
>miR1850	|ppa007785m|PACid:17646728	|location[95,114]	|
5'UGGAUGUGGGAGAAUUGGGG3'
||o||o||||||||x||||o
3'UUUUCUGUAAACCUACGCGUUACUUCUGGGACUUAUACCCUCUUUACCCUACUACCCAACUUACCCUCUUUACCGCUCGC5' ( -30.00[74.26%] )
>miR1850	|ppa003160m|PACid:17664543	|location[1770,1789]	|
5'UGGAUGUGGGAGAAUUGGGG3'
xx||||||||||||o|x|||
3'UUGUCAAGGAGAUUCUGAUGCUACUACACCCUCUUGAACCCUAACCCAGUAAACCAGGUUCUAGUAGUUAU5' ( -30.20[76.07%] )
>miR1850	|ppa020942m|PACid:17666512	|location[2593,2612]	|
5'UGGAUGUGGGAGAAUUGGGG3'
|||||||x|||||xo||o||
3'CCUAGACGAGCCCGACAACAAGAACUCUUGACCUACAACCUCUCGACUCCGGCUAUUCGUAUAAAUGACGGGUACUGUAC5' ( -26.60[66.33%] )
>miR1850	|ppa025665m|PACid:17645043	|location[1678,1697]	|
5'UGGAUGUGGGAGAAUUGGGG3'
|||||||x|||||xo||o||
3'CCUAGACGAGCCCGGCAACAAGAACUCUUGACCUACAACCUCUCGACUCCGGCUAUUCGUAUAACUGACGGCUACUGUAC5' ( -26.60[66.33%] )
>miR1850	|ppa004833m|PACid:17658938	|location[33,52]	|
5'UGGAUGUGGGAGAAUUGGGG3'
x||||||||||x||x|||x|
3'CUCUUCCCCAACUCUCACUCCAUCCUAGACCCCUACACCCUGUUCACCACCACCUGCGGUAGCCUCUAGUCUAGAACUCU5' ( -27.20[68.17%] )
>miR1850	|ppa017796m|PACid:17648539	|location[1478,1497]	|
5'UGGAUGUGGGAGAAUUGGGG3'
||||o||||||||x||x||x
3'CUUAUGUUGUUACAUCCCAGGUUUUAUCAGACCUGCACCCUCUCAAACCAACGAUUCGUGUCUACGUUCUCGACUUCGAG5' ( -29.00[71.78%] )
>miR1850	|ppa001749m|PACid:17664268	|location[2169,2188]	|
5'UGGAUGUGGGAGAAUUGGGG3'
||x||||||||ox||||||x
3'CCGACUCCUCCCACCAUGUUUGGACCCUUAACGUACACCCUUCUAACCCGACGUCGACGUAACUUCCUUCGUACUCGUCG5' ( -27.10[67.08%] )
>miR1850	|ppa002410m|PACid:17651690	|location[238,257]	|
5'UGGAUGUGGGAGAAUUGGGG3'
|x|||||||||||xx||x||
3'CACAGACACUAAGCUCCCGUCUCGCACUCUAGCUACACCCUCUGUACACCCAUAGCCAAUUCCUGAAAACCCUACACGAG5' ( -28.20[70.50%] )
>miR1850	|ppa002200m|PACid:17652202	|location[947,966]	|
5'UGGAUGUGGGAGAAUUGGGG3'
|||||x|x|||||x|||||x
3'AAACAAAUAUCAGAAUUCCUUCACUAGACUACCUAAAACCUCUCAACCCGUUCCCUUUGGUGUAUUUCUCUUUUUGACUA5' ( -24.00[60.30%] )
>miR1850	|ppa002207m|PACid:17662979	|location[947,966]	|
5'UGGAUGUGGGAGAAUUGGGG3'
|||||x|x|||||x|||||x
3'AAACAAAUAUCAGAAUUCCUUCACUAGACUACCUAAAACCUCUCAACCCGUUCCCUUUGGUGUAUUUCUCUUUUUGACUA5' ( -24.00[60.30%] )
>miR1850	|ppa000247m|PACid:17669219	|location[4315,4334]	|
5'UGGAUGUGGGAGAAUUGGGG3'
x||||||||||x|x||x|||
3'GAUUAGGGUAUAGAGAUACGCCCCCUACACCCUAUAAAACCCGUCCAUAGCAGGAAAUGAAGGUCCGACCGU5' ( -27.00[67.84%] )
>miR1850	|ppa000274m|PACid:17648933	|location[4104,4123]	|
5'UGGAUGUGGGAGAAUUGGGG3'
x||||||||||x||x|x|||
3'GAAGAAGAUUAGAUUUAAUAUACAUACGCCCCCUACACCCUAUUUAACCCGUCCAUAGCAGGAAGUUAAAGUUUGGGUUA5' ( -30.10[75.63%] )
>miR1850	|ppa000665m|PACid:17650265	|location[152,171]	|
5'UGGAUGUGGGAGAAUUGGGG3'
o||||x||o|||||||x|||
3'UUAACCCCCUAAACUCUCUCUUUCCCCGUGGCCUAGACUCUCUUAAACCCCUAAAAUAACCCUUAACCUUCUUAAAAUAA5' ( -28.60[71.14%] )
>miR1850	|ppa005830m|PACid:17668192	|location[323,342]	|
5'UGGAUGUGGGAGAAUUGGGG3'
x||||||x||||||x|x|||
3'AUCUACUCGUUUAGGCCGAAAUCCCAAAACUCCUACAACCUCUUCAACCCCGACCGGUACAGUUUCCAGAAAAACUCUCA5' ( -28.60[71.68%] )
>miR1850	|ppa009703m|PACid:17650126	|location[94,113]	|
5'UGGAUGUGGGAGAAUUGGGG3'
|||x||x|o||||||o||||
3'CCUAACACACUAUCUCUAUCCUUUAAUCACACCCACUCUCUCUUAGCCCCGAACUUCUUGUCGCCUUUCGUCUCCUUUUA5' ( -27.90[70.10%] )
>miR1850	|ppa010273m|PACid:17649617	|location[384,403]	|
5'UGGAUGUGGGAGAAUUGGGG3'
|||x||xo|||||||||||x
3'GAAACGAGCUUGAGUUCGACUCUAAAGCUGACCGACCUCCUCUUAACCCGUUGAGGUUCAGGCUCCGGUAAUAAAAAGCC5' ( -27.50[68.75%] )
>miR1850	|ppa016937m|PACid:17662641	|location[3554,3573]	|
5'UGGAUGUGGGAGAAUUGGGG3'
x||||||||||x|x||x|||
3'UGGCAGAAGAUUAGGGUAUAGGGAUACGCCCCCUACACCCUAUAAAACCCGUCCAUAGCAGGAUUACUAAAAUUCAAGGG5' ( -27.00[67.84%] )
>miR1853	|ppa013715m|PACid:17640823	|location[564,587]	|
5'UAAGUUGGGGAUAAUAUCGGUGCU3'
|||||||o|||o|||||||o||x|
3'UAUUUUGGGGUGUGGACGAUUUGUCCAUCAAUUCAACUCCUGUUAUAGCUACAACGACCAUUACCCAGUAUCCGGACAAUAAUU5' ( -32.50[76.47%] )
>miR1862	|ppa005332m|PACid:17656721	|location[137,157]	|
5'UGAGGUUGGCUUCAAUUUUGG3'
||x|x|o||||||||x|||||
3'AUUAAUCGCACAUUAGUUCCGUACCAAGUUACCCAAGCCGAAGUUUAAACCUUGACCCUUGACUUCUUAUCUAUAUAGACA5' ( -23.50[66.20%] )
>miR1862	|ppa016968m|PACid:17651204	|location[310,330]	|
5'UGAGGUUGGCUUCAAUUUUGG3'
|||o||||||||||x|o|||x
3'AAAGUUCUCACUUUGGGGGGUACGACUAGGACUUCAACCGAAGUGAGAACGAAAAGAACUACCUAUUUCUUCGUGUCUCUC5' ( -27.50[76.18%] )
>miR1862	|ppa020937m|PACid:17642993	|location[32,52]	|
5'UGAGGUUGGCUUCAAUUUUGG3'
x|||||||||||x||x|||||
3'GAGCCCCGAAAUGGCAUUGGGAGCUUCAUCUCUCCAACCGAACUUCAAACCUCUACCACACUUCCCUCUCCUCUCGUCGGU5' ( -24.60[69.49%] )
>miR1862	|ppa002288m|PACid:17659855	|location[14,34]	|
5'UGAGGUUGGCUUCAAUUUUGG3'
o|||||x|||||||xo|||||
3'UCUCAAGCUACGCAAACCCUUACUGUCGGAGCUCCAUCCGAAGUAGAAACCGGACCUGGUGGUA5' ( -27.00[75.42%] )
>miR1862	|ppa024435m|PACid:17650881	|location[563,583]	|
5'UGAGGUUGGCUUCAAUUUUGG3'
|||ox||||||||||x|x|||
3'GUCAACCUAGUUGAAGUAUUCGACCUCGGAACUUGAACCGAAGUUUAUACCGUCUGUAUUCGUAACGUUUGUUGGGAGGUC5' ( -23.40[65.36%] )
>miR1862	|ppa006799m|PACid:17647211	|location[839,859]	|
5'UGAGGUUGGCUUCAAUUUUGG3'
x||o|||||||o|x|||||||
3'CUUGUUUCUAGGGAUACCGAGAUACACAACCCUUCAACCGAGGAUAAAACCAUAUCUCAACAACGGGUUCAUGGUGUCGAC5' ( -27.20[75.98%] )
>miR1862	|ppa016877m|PACid:17640762	|location[167,187]	|
5'UGAGGUUGGCUUCAAUUUUGG3'
||||o||||||||||o||x|x
3'GAAGGUACUCUAUGAGUGGGGCCAAGUACUACUCUAACCGAAGUUGAACCAAUCCCGGUACGACUCUAUCACUUCUUCGAC5' ( -28.60[79.67%] )
>miR1862	|ppa023997m|PACid:17649641	|location[2056,2076]	|
5'UGAGGUUGGCUUCAAUUUUGG3'
|||o||||||||||x|o|||x
3'AAAGUUCUCACUUUGGGGGGUGCUACUAGGACUUCAACCGAAGUGAGAACGAAAAGAACUUUCUUCGUGUUUCGCGUUACG5' ( -27.50[76.18%] )
>miR1863	|ppa010618m|PACid:17654023	|location[23,46]	|
5'AAGCUCUGAUACCAUGUUAGACAA3'
|||xo||||||||||||x|o||||
3'UAACUUUAAUACCUAGUUCAGUACUCUGAUUUCCGGACUAUGGUACAUUUUGUUAUCAUACGAGUUCUCUUCUCAC5' ( -26.90[67.08%] )
>miR1871	|ppa015244m|PACid:17659045	|location[2541,2561]	|
5'AUGGCUUGUAGCUGUUGGUUU3'
x|o||||||||||x|x|||||
3'CUUAACGUGAGAAGUUACUCCGAGAGUCGUCAUCGAACAUCGAAACCCAAACGGGAAAAGUCUAUAAGUGGAAGAAGAGCU5' ( -24.40[67.78%] )
>miR1871	|ppa026210m|PACid:17664594	|location[537,557]	|
5'AUGGCUUGUAGCUGUUGGUUU3'
|xo||||||||||||||x|x|
3'GAGAGCAAACCACCGUGGUCUUAAACCCCGUUUCGAACAUCGACAACAACAACUUAACUUCUACUUCUACUUCUACUUCUA5' ( -26.50[72.40%] )
>miR1871	|ppa1027123m|PACid:17659340	|location[1302,1322]	|
5'AUGGCUUGUAGCUGUUGGUUU3'
||ox|||||||||x|||||||
3'AAGAAAACGGGCGCGGCUCGUGCUCGAAGGUAUAGAACAUCGAGAACCAAAUUUAACCGUGUAAGUUGGAGUUCGUUACGG5' ( -23.80[65.21%] )
>miR1871	|ppa008094m|PACid:17669234	|location[1502,1522]	|
5'AUGGCUUGUAGCUGUUGGUUU3'
|||||||||||x|x|||||||
3'ACUAGCCAAUUCCUACAAAGGAUGAUGGAUUACCGAACAUCAAAAACCAAAACUCAACGAAAUAUCCAACAUCUCAGGUAA5' ( -24.60[68.33%] )
>miR1871	|ppa008476m|PACid:17669235	|location[1475,1495]	|
5'AUGGCUUGUAGCUGUUGGUUU3'
|||||||||||x|x|||||||
3'ACUAGCCAAUUCCUACAAAGGAUGAUGGAUUACCGAACAUCAAAAACCAAAACUCAACGAAAUAUCCAACAUCUCAGGUAA5' ( -24.60[68.33%] )
>miR1871	|ppa023027m|PACid:17663816	|location[691,711]	|
5'AUGGCUUGUAGCUGUUGGUUU3'
x|x||||||||||||x||x||
3'GUUGUGAAGUGAGGGUAAGGGUUUUGAGUAGAACGAACAUCGACACCCUAACCGUACUCCACCUUGGUUUGUCAUCCUCUU5' ( -24.40[66.67%] )
>miR1871	|ppa000511m|PACid:17663298	|location[3180,3200]	|
5'AUGGCUUGUAGCUGUUGGUUU3'
||oo||||o|||||||x||||
3'UUCAGAAAGUGAGAAGGCCAGUCAAAUCUAUAUUGAACGUCGACAAGCAAAGGACGAAGGUAGUUAAAAACGUAGUAAAGG5' ( -27.50[74.93%] )
>miR1871	|ppa013549m|PACid:17645623	|location[497,517]	|
5'AUGGCUUGUAGCUGUUGGUUU3'
||x||||x|||||o||o||||
3'UUAUAUAAAUUAAACACAUUCCUGACUUGGUAACGAAGAUCGAUAAUCAAAGAGAAAUAAGUCUCAUCAAUGUAAUAAUCU5' ( -23.60[64.31%] )
>miR1877	|ppa013691m|PACid:17651357	|location[38,60]	|
5'AGAGUGAAUGAGAAUGAGAGGGA3'
|x||o||x||||||x||||||||
3'ACAGGAAGAAGCCACGGUAACCUAGCCUUGUGUCGCUGACUCUUUCUCUCCCUUCUCUCCCUCUUCUCCCAACGCCCGCCCUC5' ( -29.70[70.38%] )
>miR1877	|ppa011255m|PACid:17644086	|location[66,88]	|
5'AGAGUGAAUGAGAAUGAGAGGGA3'
||||x|||x|||||x|||||o||
3'GGUUCACCUAACUAAUAUUCUCUCUCUCUCUCUCCCUUUCUCUUUCUCUCUCUUCCCCUCCUCCUCCAAUACGUUUCCUUGCA5' ( -25.20[60.58%] )
>miR1877	|ppa007126m|PACid:17667494	|location[46,68]	|
5'AGAGUGAAUGAGAAUGAGAGGGA3'
||||x||x|||||x||||||o||
3'ACCACCAAGCCGCUGUCUUUUAUGUCUCUCUCUCUCUAACUCUAACUCUCUCUUUCUACUAGCGUAUCCGUCUCCGUUUCAGC5' ( -27.20[65.38%] )
>miR1886	|ppa024989m|PACid:17657131	|location[670,692]	|
5'UGUGAGAAUGUGAAGAUGAAAUG3'
|||||||||||||||x|o||xx|
3'AUGUGUCCCUUACCCUUAACACGCCCCCGCACACUCUUACACUUCCAUUUCUCAGAGUGUAACCUUUCAACUCUUUGGAGUUG5' ( -25.50[69.86%] )
>miR1888	|ppa016220m|PACid:17644854	|location[25,45]	|
5'UUGGCUAAGAUUGGAUGAAGA3'
|||||x||o|||||x||||||
3'CUCAGCAACAACUUUACACGGAUCCAAAAGAACCGUUUUUAACCCACUUCUUGUUCUCCUAUAUUAACGAAGGUA5' ( -23.50[66.76%] )
>miR1888	|ppa000983m|PACid:17649168	|location[2719,2739]	|
5'UUGGCUAAGAUUGGAUGAAGA3'
o||||x|||||||||x|x|||
3'UUCGGCGAAUACCUCUAGUCCUCUUCCUCCGACCGCUUCUAACCUCCGUCUACCACAACAUCCUCCGACUGCCCCUAGUCU5' ( -21.50[61.43%] )
>miR1888	|ppa020203m|PACid:17641901	|location[1359,1379]	|
5'UUGGCUAAGAUUGGAUGAAGA3'
x|x||||||||||x||||x||
3'AUUUGUUAACCCAAAAAUGUAUAAACUUUAUAACGAUUCUAACGUACUCCUGUACCAUAAGGUGUAUUUAAUUAUUUAAGA5' ( -21.50[61.08%] )
>miR1888	|ppa005214m|PACid:17651788	|location[963,983]	|
5'UUGGCUAAGAUUGGAUGAAGA3'
|||||x|||||||o|x||||x
3'GGUUGUUCUCCUCAUGGUACUGCUCUAGAAAACCGUUUCUAACUUCCUUCGUAGGGUGCAAGACGGUAUGGGUCUUCAACU5' ( -22.70[64.49%] )
>miR1916	|ppa014756m|PACid:17669137	|location[779,799]	|
5'AUUCACUUAGAGCAUCCACAA3'
||xx||||||||||||x||||
3'GUCUCACUUCUUGUCUACGACCUUAAGGUUUACAUGAAUCUCGUAGUUGUUGAUUUAGGAAACCAAAUAGGUCUAACUAUU5' ( -22.30[64.83%] )
>miR1916	|ppa021306m|PACid:17651963	|location[1370,1390]	|
5'AUUCACUUAGAGCAUCCACAA3'
|x|||x|||||||x||||||x
3'GUUGGAGUCUACGAUUAACGUAAGACAUUCUUAGUAAAUCUCGAAGGUGUAAACGAAGUAUUGGUAAUGAAAGUUAAAAGA5' ( -22.80[66.09%] )
>miR1916	|ppa006773m|PACid:17664818	|location[488,508]	|
5'AUUCACUUAGAGCAUCCACAA3'
|||x||||x||||||||||||
3'ACGUCACUCUCGUCACUUGGGUAUUACCCGUAACUGAAACUCGUAGGUGUUCUGUCGAAGUGCUGCUCGGUGUCUCUAGUU5' ( -24.20[69.34%] )
>miR1916	|ppa022551m|PACid:17640513	|location[1040,1060]	|
5'AUUCACUUAGAGCAUCCACAA3'
x||||||o|||ox||||||||
3'GCUCGCGACAUUCUUUGAAGUUUAAUGUUUAAAGUGAGUCUUCUAGGUGUUCUAAAAACGUUAUGUCAUCACUGUCUGAUG5' ( -25.60[74.64%] )
>miR1916	|ppa026888m|PACid:17644452	|location[800,820]	|
5'AUUCACUUAGAGCAUCCACAA3'
|o|xx|||||||||x||||||
3'GAAAAACCAGUAGACCCUAACAAUGGGAGGUGAAAGAAUCUCGUCGGUGUUAGUGUACUCGAUAGGACGACUUUCCCGAGA5' ( -23.80[67.81%] )
>miR1918	|ppa009551m|PACid:17643236	|location[1260,1279]	|
5'UCUUGGUGAAGUUGGAUCUC3'
|||||x||||||||||x|xx
3'AGUUUGUGUACACACAGGUGUCCUUUUAGCAGAACGACUUCAACCUUGUAGUCUUGUGUGCGUUGGCAAAACCCUGGCUA5' ( -23.10[65.44%] )
>miR1918	|ppa000255m|PACid:17654036	|location[1226,1245]	|
5'UCUUGGUGAAGUUGGAUCUC3'
||||||||x||||x|x||o|
3'AUUUCUCCUUGGUGCUGCUAGGGAUCUUUGAGAACCACCUCAAGCAAGGGCGGACCAAAGUUCACGUGCAAAGGCGAGAG5' ( -21.60[60.17%] )
>miR1918	|ppa000861m|PACid:17647368	|location[1974,1993]	|
5'UCUUGGUGAAGUUGGAUCUC3'
o||x||||||||||x||x||
3'UCUACUUAUAUAGAAGUCAGUAGUUUAGCAGGACCCACUUCAACAUAUAGAGGUGAUGAAACUACGUUCUUUCGUAGUUA5' ( -24.30[67.88%] )
>miR1918	|ppa002936m|PACid:17660845	|location[1524,1543]	|
5'UCUUGGUGAAGUUGGAUCUC3'
|||||||||||x||xxo|||
3'GUUCUAAGGUAGACCAAAAAAAGGGUGUCUAGAACCACUUCUACGGGGAGAUCUUCAUUCACCUAAAACAACGUUCUGAC5' ( -23.30[65.45%] )
>miR1918	|ppa004382m|PACid:17660846	|location[1420,1439]	|
5'UCUUGGUGAAGUUGGAUCUC3'
|||||||||||x||xxo|||
3'GUUCUAAGGUAGACCAAAAAAAGGGUGUCUAGAACCACUUCUACGGGGAGAUCUUCAUUCACCUAAAACAACGUUCUGAC5' ( -23.30[65.45%] )
>miR1918	|ppa023678m|PACid:17667856	|location[181,200]	|
5'UCUUGGUGAAGUUGGAUCUC3'
|||||||||||o|xo||x||
3'GUAGAAACGGUGAGGUUUCCGUUACCUCAAAGAACCACUUCGAGUUAUAGUUUGUUCCUAAACCGAGACCAAACACCAAA5' ( -23.30[65.45%] )
>miR1918	|ppa000289m|PACid:17655870	|location[2179,2198]	|
5'UCUUGGUGAAGUUGGAUCUC3'
|||x|ox|||||||||||||
3'CUACGUAUUAAGUAUAUUAUGCGACGGACGAGACCUUCUUCAACCUAGAGUUCCCGUGGUUUAGGAGGAAGUCUUAGUUC5' ( -25.40[71.35%] )
>miR1918	|ppa006788m|PACid:17643126	|location[1213,1232]	|
5'UCUUGGUGAAGUUGGAUCUC3'
||||||xox||||||x||||
3'UGGAACGCUCGGAAGAGACGUAGUGAUCGAAGAACCCUCUCAACCAAGAGCUUCCUUCGGCUUAGGAACAAGGUCGAGGU5' ( -22.70[63.23%] )
>miR1918	|ppa004055m|PACid:17654237	|location[676,695]	|
5'UCUUGGUGAAGUUGGAUCUC3'
||x|o|||x|||||||||||
3'UUUGAAGGUAGUAUCGCCAGUCAUGUCAGUAGUAUCACCUCAACCUAGAGAGCUUACCGGACCAAAGGAGACAGAUAUUG5' ( -24.80[69.66%] )
>miR1918	|ppa021925m|PACid:17658835	|location[185,204]	|
5'UCUUGGUGAAGUUGGAUCUC3'
|xo||o|||||||||||||x
3'GAGAAGUCCUCACUUUAAUAGAUCAUAAAGAAGACUACUUCAACCUAGAAGGACUUAUAGAACCGAAAGUCGACGUAAAA5' ( -25.80[72.47%] )
>miR1918	|ppa000038m|PACid:17668376	|location[6538,6557]	|
5'UCUUGGUGAAGUUGGAUCUC3'
||||||x|||||||||xx|x
3'ACUAGUUGAAGAUUUUAGGUAAGUCACGUGAGAACCUCUUCAACCUUAAAGACUACUUACCGUUAGAAGGUUUAAUUGAG5' ( -23.90[67.13%] )
>miR1918	|ppa002842m|PACid:17663119	|location[1417,1436]	|
5'UCUUGGUGAAGUUGGAUCUC3'
|||x|x||||||||o|o|||
3'ACAGCCUAAACUGUAACGUUUCUACCGACCAGAUCAACUUCAACUUGGAGAUUCCCGGAGAUUAUGGAGAAAGCUCUUGU5' ( -21.90[61.69%] )
>miR2083	|ppa002862m|PACid:17641711	|location[1302,1320]	|
5'AGAUAGAGGAUCAAGAAGA3'
|||||o|||||||xo|||x
3'CUACAACACCAAUAGUUAUUCAUAUGUUGGUCUAUUUCCUAGUAUUUCGGCUUCUUCAUCAAAAUGUUCCCAACAGAAA5' ( -22.20[70.70%] )
>miR2083	|ppa003729m|PACid:17645824	|location[1288,1306]	|
5'AGAUAGAGGAUCAAGAAGA3'
|||o|o||x||||x|||||
3'GCUCAAACUGAGAUCCCAAGAGAACUGUUAUCUGUUUCGUAGUACUUCUCGAGAAAGGUAGAGUAGUUCGUAUAUUAGU5' ( -19.90[63.58%] )
>miR2083	|ppa009710m|PACid:17651209	|location[1027,1045]	|
5'AGAUAGAGGAUCAAGAAGA3'
|||||||o|||x||o||||
3'UUUCUUGCCUAUACUAUGACCAUAGAGACAUCUAUCUUCUACUUUUUCUUUUUUUUUGCAUUUUAAGUAUGUAGUCAGU5' ( -19.90[63.38%] )
>miR2083	|ppa016483m|PACid:17666789	|location[960,978]	|
5'AGAUAGAGGAUCAAGAAGA3'
|x||x||||||||||||xx
3'GUGUAGUGGUCCUUAGUUCAAUCUUGGAAGUAUACCUCCUAGUUCUUGGCUAGACGCUCGGAAUAAAUUCAGAAGGUAU5' ( -19.50[62.30%] )
>miR2083	|ppa025565m|PACid:17647957	|location[1591,1609]	|
5'AGAUAGAGGAUCAAGAAGA3'
||||x|||||||x|o|||x
3'AGAGAGAGAGUUACAUCCCAAGUUAUUUUAUCUAACUCCUAGAUUUUCCUCCACCCAAAUACCAUAACUUCUUAUUUGA5' ( -19.50[62.10%] )
>miR2083	|ppa025862m|PACid:17656655	|location[1695,1713]	|
5'AGAUAGAGGAUCAAGAAGA3'
|x|||o||||||||o|||x
3'UAAUAGGGUUUUUACUAGAAGGGUGGUUAGUAUAUUUCCUAGUUUUUCAGGGAAAACUACAUCUUCGGUGUCAUCGUGU5' ( -21.60[68.79%] )
>miR2083	|ppb012825m|PACid:17648236	|location[372,390]	|
5'AGAUAGAGGAUCAAGAAGA3'
x||o||||||||x||||o|
3'AAACCGGAGAAGUAGCUGGUGUGCUAAAGGACUGUCUCCUAGGUCUUUUAUCUGCCAAAGGGAGAAACGAUAGUGUUAG5' ( -24.40[77.46%] )
>miR2083	|ppa010726m|PACid:17642980	|location[707,725]	|
5'AGAUAGAGGAUCAAGAAGA3'
|||||||o||||||x||xx
3'AAAGCGAACUUCCCGUAGGUGAAGGAGCGAUCUAUCUUCUAGUUGUUACCCAAGCAUAUGUAGGGUGAGGAAGGAAAAG5' ( -21.00[67.09%] )
>miR2083	|ppa014795m|PACid:17645505	|location[1608,1626]	|
5'AGAUAGAGGAUCAAGAAGA3'
x|x|||||||||x||||o|
3'AAACCGGAGAAGUAGCUGGUGUGCUAAAGGACCAUCUCCUAGGUCUUUUAUCUGCCAAAGAGAGAAACGAGAAUGUUAG5' ( -19.80[62.86%] )
>miR2083	|ppa022930m|PACid:17661080	|location[141,159]	|
5'AGAUAGAGGAUCAAGAAGA3'
x||||o|o||||||||||x
3'CAGCUUCGAGGACCUGGAGGGCCAGCAACUACUAUUUUCUAGUUCUUCGUCUCUCUAUUGUACGUGGUUUGCCGAGAAG5' ( -24.90[80.84%] )
>miR2083	|ppa025500m|PACid:17669279	|location[1557,1575]	|
5'AGAUAGAGGAUCAAGAAGA3'
x||o||||||||x||||o|
3'AAACCGGAGAAGUAACUGGUGUGCUAAAGGCCUGUCUCCUAGGUCUUUUAUCUGCCAAAGGGAGAAACGAGAGUGUUAG5' ( -23.50[74.60%] )
>miR2083	|ppa000818m|PACid:17655702	|location[2034,2052]	|
5'AGAUAGAGGAUCAAGAAGA3'
|||||o||||||||xxx||
3'CGCGCAUUUUAAUCAAUACAGCCGUACUUUUCUAUUUCCUAGUUAGACUCGGACCAAAACUCGCUAUUCUUCACUGCAU5' ( -19.95[64.98%] )
>miR2083	|ppa006913m|PACid:17667951	|location[622,640]	|
5'AGAUAGAGGAUCAAGAAGA3'
|||o|o||o||x|||||||
3'GUUCUGCCCAUGCUCGUAUCAGGUUUCUUAUCUGUUUCUUAUUUCUUCUCCGUGGUCGUCGUGGUGGUCUACGGUUCAA5' ( -19.60[62.62%] )
>miR2083	|ppa009339m|PACid:17645529	|location[175,193]	|
5'AGAUAGAGGAUCAAGAAGA3'
|||o|||||||x|x|||||
3'CGCGUUCGGUACUUGCCAACCACGGCAGUCUCUGUCUCCUACUCCUUCUCCCCGGGGAGUACCAAGACGCUAGAGGUGA5' ( -20.50[66.78%] )
>miR2083	|ppa016544m|PACid:17661343	|location[879,897]	|
5'AGAUAGAGGAUCAAGAAGA3'
x||||x|||||||||x|x|
3'CCCUCCGAAGAAACGUGCUUUAAAGAGAACACUAUGUCCUAGUUCGUGUUGUAACUUUUACAGUAUGAGAAAAGGUAAC5' ( -20.70[67.21%] )
>miR2083	|ppa022225m|PACid:17668457	|location[857,875]	|
5'AGAUAGAGGAUCAAGAAGA3'
x||x||||||||||o|||x
3'AGUUACGAUGGUAAUACCUGUUGUCUCGGUACUCUCUCCUAGUUUUUCGAUCUCUACACUAUCUCUUAAGAUAUCGACC5' ( -23.50[76.05%] )
>miR2083	|ppb017326m|PACid:17665467	|location[420,438]	|
5'AGAUAGAGGAUCAAGAAGA3'
x||o||||||||x||||o|
3'AAACUGGAGAAGUAGCUGGUGUGCUAAAGGCCUGUCUCCUAGGUCUUUUAUCUGCCAAAGGGAGAAACGAGAGUGUUAG5' ( -23.50[74.60%] )
>miR2083	|ppa005052m|PACid:17648470	|location[687,705]	|
5'AGAUAGAGGAUCAAGAAGA3'
|||x||||o|||||||xx|
3'GUGUCCUAUGUUUCCGCCCCAAAGUGGUAGUCUUUCUCUUAGUUCUCGUACACUGAGAUCGAGGUACUUACAUAAAUGG5' ( -19.90[63.17%] )
>miR2083	|ppa005729m|PACid:17659081	|location[554,572]	|
5'AGAUAGAGGAUCAAGAAGA3'
|o|||||||||||||x||x
3'GAGAGAAGGUUCCUACCAACUUCCCAUUUGUUUAUCUCCUAGUUCGUCCGCAUCUAGUGCCCGUCCAUCUAGUGUUGCU5' ( -23.70[75.48%] )
>miR2083	|ppa014103m|PACid:17654188	|location[219,237]	|
5'AGAUAGAGGAUCAAGAAGA3'
|x|ox||||||||x|||||
3'AAACCCGAUUAUUUAUGAGGUCUCUUGUGAUGUGACUCCUAGUACUUCUUGGAGUCUCAAACAUUACUGACAGUAAGAC5' ( -20.00[63.69%] )
>miR2083	|ppa014340m|PACid:17664898	|location[605,623]	|
5'AGAUAGAGGAUCAAGAAGA3'
x|||||x|||||||||xx|
3'UGACUCUCUAAUAUCAGUAUAGAGAUGUUCCCUAUCCCCUAGUUCUGGUGUAGUCAAUAAUUUCAGUAAGUGUGUUGAC5' ( -20.70[67.21%] )
>miR2083	|ppa018557m|PACid:17651606	|location[684,702]	|
5'AGAUAGAGGAUCAAGAAGA3'
|||x||||o|||||||xx|
3'GUGUCCUAUGUUUCCGCCCCAAAGUGGUAGUCUUUCUCUUAGUUCUCGUACACCAAGAUCGAGGAACUUACAUAAAUGG5' ( -19.90[63.17%] )
>miR2083	|ppa022108m|PACid:17665870	|location[207,225]	|
5'AGAUAGAGGAUCAAGAAGA3'
||xx||||o||||||||||
3'CUACUAUAACUUGUCCUCCACCCAUCUUUAUCACUCUCUUAGUUCUUCUUAGUGACGUUGAAACCUUAGUGAAAGGUGA5' ( -21.30[67.83%] )
>miR2083	|ppa000629m|PACid:17642887	|location[2996,3014]	|
5'AGAUAGAGGAUCAAGAAGA3'
|xx|||||||||||||||x
3'UGUUACGGCUUAUGAACUCGAUUCUUACCGUGCAUCUCCUAGUUCUUCACGUCCGGCUUACUUUGUCUGUACCGGUGUU5' ( -25.40[81.15%] )
>miR2083	|ppa001234m|PACid:17668147	|location[581,599]	|
5'AGAUAGAGGAUCAAGAAGA3'
|xx||||o|||||||x|||
3'ACGUGUAAAAUAUGUGAAGUGUGGUGGUGGUAGAUCUUCUAGUUCGUCUUUGUAACUUCGUUACGUAGGUGUUACCUCU5' ( -19.10[60.83%] )
>miR2083	|ppa003026m|PACid:17657124	|location[1382,1400]	|
5'AGAUAGAGGAUCAAGAAGA3'
x|x||o||||||||||x||
3'UGGGUUUACGCCUCUUUUUCUACGUCUUGCACCAUUUCCUAGUUCUCCUUCGAGGAGUUGUGCGUAGGGUGGUAGAUAG5' ( -19.70[63.96%] )
>miR2083	|ppa004966m|PACid:17666947	|location[1174,1192]	|
5'AGAUAGAGGAUCAAGAAGA3'
|||o||||x||||xx||||
3'AUAACUUGAUUGAAGUCGAACAUGGUUGUUUCUGUCUCGUAGUCGUUCUCUACUUAAACCAGAGUUGUAACGGUUGCCG5' ( -18.60[60.59%] )
>miR2083	|ppa021402m|PACid:17665983	|location[638,656]	|
5'AGAUAGAGGAUCAAGAAGA3'
|x|o||||||||||||x||
3'GAAGCUAAAGCUUAAUCCUAGCUUGGGCGGUGUGUCUCCUAGUUCUCCUGCCCGGUUUUCGUGUGAAACUAUCCUAACA5' ( -23.20[73.89%] )
>miR2083	|ppa023807m|PACid:17660337	|location[558,576]	|
5'AGAUAGAGGAUCAAGAAGA3'
||||xx||||||||||x|x
3'UGAACGUUGUCCAAGUCUCACAAAUCUUCCUCUAGAUCCUAGUUCUACAUUAAGACCCUGUCCUGAACGUGAUUUUCCU5' ( -19.80[64.29%] )
>miR2083	|ppb012929m|PACid:17641921	|location[417,435]	|
5'AGAUAGAGGAUCAAGAAGA3'
x||o||||||||x||||o|
3'AAACCGGAGAAGUAGCUGGUGUGCUAAAGGACUGUCUCCUAGGUCUUUUAUCUGCCAAAGAGAGAAACGAGAAUGUUAG5' ( -24.40[77.46%] )
>miR2083	|ppa001372m|PACid:17649272	|location[20,38]	|
5'AGAUAGAGGAUCAAGAAGA3'
|||o||x|||||||||xo|
3'CUCUACCACCACUGCCGCCGCCGUCUCUUCUCUGUCCCCUAGUUCUCUUCUUUUCUCUUACCCCAGUA5' ( -21.30[69.38%] )
>miR2083	|ppa005214m|PACid:17651788	|location[95,113]	|
5'AGAUAGAGGAUCAAGAAGA3'
xx|||||o|||||||||x|
3'AGAAGCUACGGUUUACCGGGAGGGCUCUGGAGUAUCUUCUAGUUCUUAUGUUCUCCAUAUUGACUUUGGAAGACCAUGA5' ( -21.00[66.88%] )
>miR2083	|ppa012025m|PACid:17668083	|location[51,69]	|
5'AGAUAGAGGAUCAAGAAGA3'
|x|||||||||xx|||||x
3'GAAGUGGGUGUCGAUGUGUGUCGCUAGAGUUGUAUCUCCUAAAUCUUCACUGACUAACGCGGUAAGGAAAGAGGGGUUU5' ( -19.10[62.21%] )
>miR2083	|ppa016394m|PACid:17653677	|location[444,462]	|
5'AGAUAGAGGAUCAAGAAGA3'
|x|||o||||||||o|||x
3'UAGUAGGGUUUUUACUAGAAGGGUGGUUAGUAUAUUUCCUAGUUUUUCAGGGAAAACUACAUUUUCGGUGUCAUCGUGU5' ( -21.60[68.79%] )
>miR2083	|ppa018723m|PACid:17645035	|location[801,819]	|
5'AGAUAGAGGAUCAAGAAGA3'
||||||||||||||xx|x|
3'GACGAAUGCGAACGUGCGCAAACAAGACAGUCUAUCUCCUAGUUGGUAUUUUUAGGGAAGAGAUGACACUCCUCAGGCU5' ( -22.30[71.02%] )
>miR2083	|ppa024451m|PACid:17643452	|location[1437,1455]	|
5'AGAUAGAGGAUCAAGAAGA3'
x||o||||||||x||||o|
3'GUGUGCUAAAGGCCUGUCUCCUAGGUCUUUUAUCUGCCAAAGGGAGAAACGAGAGUGUUAG5' ( -23.50[74.60%] )
>miR2083	|ppa011831m|PACid:17650595	|location[786,804]	|
5'AGAUAGAGGAUCAAGAAGA3'
|||o|||||||xx||||x|
3'UUGUUCGUCGGAAGUAUCGAAGUGUGUAUGUCUGUCUCCUAAGUCUUGUGAAUUUCGUAUAAAAGGUAGAGAAGAUAUA5' ( -21.00[66.88%] )
>miR2083	|ppa016429m|PACid:17661158	|location[1632,1650]	|
5'AGAUAGAGGAUCAAGAAGA3'
x||o||||||||x||||o|
3'AAACCGGAGAAGUAGCUGGUGUGCUAAAGGACUGUCUCCUAGGUCUUUUAUCUGCUAAAGAGAGAAACGAGAAUGUUAG5' ( -24.40[77.46%] )
>miR2083	|ppa017469m|PACid:17660361	|location[252,270]	|
5'AGAUAGAGGAUCAAGAAGA3'
|||o|||xx||||||||||
3'GAGUAAAACAUACCAUCUCGAAACGUCGAAUCUGUCUAAUAGUUCUUCUCAGGAAAGUGUCUGCACAACUUCCUUCAUG5' ( -23.00[73.48%] )
>miR2083	|ppa018082m|PACid:17646117	|location[35,53]	|
5'AGAUAGAGGAUCAAGAAGA3'
|oxo|||||||||||x|||
3'UUCUUCCUAAACUAGUUCUACCACCUCUCCUUCGUCUCCUAGUUCGUCUACUUCAUCAUGACCUUUAGUCAGUACCACG5' ( -21.40[69.26%] )
>miR2083	|ppb014940m|PACid:17648735	|location[362,380]	|
5'AGAUAGAGGAUCAAGAAGA3'
|ox||||||||||||x|x|
3'UAGACUGCCUAGAAGAAUCGGUUCUUUUAGUUCAUCUCCUAGUUCGUGUAGACUAGAAGUCUAAAGGGACUCUUCGCUU5' ( -19.70[62.54%] )
>miR2086	|ppa001543m|PACid:17648028	|location[109,132]	|
5'GACAUGAAUGAAGACACUGAAGAA3'
||x|xo|||||||||||x||||||
3'CGCCGCCACCAGCGACGCUUCGAACUGCUUCUAUUUUUACUUCUGUGUCUUCUUCCUUGGCUACCGCCUCUACAAUUAUUCCAU5' ( -24.40[60.55%] )
>miR2092	|ppa003369m|PACid:17644276	|location[661,679]	|
5'CCAGAAGUCGGGGUUUACU3'
|||o|||||||x|||x|x|
3'CCCUGGAGGGCAGCGACGAUUCGAGCAGAAGGUUUUCAGCCGCAACUCACGGCUCUAAAGAGUUCCGGAACAGCAAAUG5' ( -22.30[61.60%] )
>miR2092	|ppa002500m|PACid:17648642	|location[1592,1610]	|
5'CCAGAAGUCGGGGUUUACU3'
x|||x||||||o|||x|||
3'CUCCGUAGAUAGACUUUCCCUUACAUCGUAAGUCGUCAGCCUCAAUUGAACAUGUGUAUACGAGAAAGUCAGCCCUAAG5' ( -21.80[60.22%] )
>miR2092	|ppa001591m|PACid:17644685	|location[175,193]	|
5'CCAGAAGUCGGGGUUUACU3'
||||||||x|||||||xxx
3'UCUCACCGUCUAAGACCCUAGAGGAAUACAGGUCUUCACCCCCAAAGACACUAGUGUCACAACGAAUCGUGAGCUACGG5' ( -25.50[70.44%] )
>miR2092	|ppa017585m|PACid:17661241	|location[3142,3160]	|
5'CCAGAAGUCGGGGUUUACU3'
|||||x||x||o|||o|||
3'UCCUUUAAAGGAGAAACCAAAGUAGUAAUAGGUCUACAACCUCAAGUGAAUUUCGUUAACGACGAGGGAAGUUCCUUGA5' ( -23.30[64.36%] )
>miR2092	|ppa022177m|PACid:17650617	|location[612,630]	|
5'CCAGAAGUCGGGGUUUACU3'
||||||||x||||||xxx|
3'CUUACGGCGCUAGUGGGGGUAGUCCCGGUGGGUCUUCAACCCCAACAUAACCGGGCCUCGCAUGGGCUAGACACGGUUA5' ( -24.10[66.21%] )
>miR2092	|ppa001484m|PACid:17665984	|location[1670,1688]	|
5'CCAGAAGUCGGGGUUUACU3'
|x|||||x||||||||x||
3'ACAUAGAAGUUUUAAUGUAGAAAUGUGACCGAUCUUCUGCCCCAAAGGAGAAGAAGGAAUUACAGAACGAGAACUCUAA5' ( -21.80[61.24%] )
>miR2092	|ppa026670m|PACid:17654427	|location[71,89]	|
5'CCAGAAGUCGGGGUUUACU3'
x|||||x|||||||||xx|
3'CGGUAACGCAGCUUUCAUAGCACGGACUCGAGUCUUAAGCCCCAAAGUAAGUCUCGAAAGAGCCUCGAAAACGGAAAUC5' ( -22.40[61.54%] )
>miR2093	|ppa000769m|PACid:17664054	|location[2186,2204]	|
5'GUGCAUCAGUUGGAAGACA3'
ox|||||x||||||||||x
3'AAGGGUUGUUUUAACGUGCGAGAAGUAUAUUUCGUAGACAACCUUCUGCAGAGUUGUUUCGGAGACCCAAUAUAGGACU5' ( -25.50[72.86%] )
>miR2093	|ppa020027m|PACid:17653834	|location[931,949]	|
5'GUGCAUCAGUUGGAAGACA3'
x||||||||||o||||xx|
3'AUCGUUAGUCCCGGACUGGUCUACGUCGGUAACGUAGUCAAUCUUCCCUAUGUCGGUUGGUUUGAACAUAUGUAUAGAC5' ( -24.70[70.57%] )
>miR2093	|ppa020467m|PACid:17649761	|location[976,994]	|
5'GUGCAUCAGUUGGAAGACA3'
x||||||||||o||||xx|
3'AUCGUUAGUCCCGGACUGGUCUACGUCGGUAACGUAGUCAAUCUUCCCUAUGUUGGUUGGUUUGAACAUAUGUAUAGAC5' ( -24.70[70.57%] )
>miR2093	|ppa015053m|PACid:17647656	|location[1066,1084]	|
5'GUGCAUCAGUUGGAAGACA3'
x|||||||||||||x|xx|
3'AGGUGUGUAACAGUCGGUCCUACCGUAACUGACGUAGUCAACCUACCUUAACUAGGGUGGUCUAUACCAAUCUUCGUAA5' ( -23.20[66.29%] )
>miR2093	|ppa002160m|PACid:17661326	|location[2022,2040]	|
5'GUGCAUCAGUUGGAAGACA3'
|||||||||||x||xxx||
3'CUUCAACGACUUUCUUCAAUACUGUAGAAACACGUAGUCAAGCUAACGUCGAAAGGUAGAUGAAGGUUUCAGGAAGUGU5' ( -22.20[62.89%] )
>miR2093	|ppa002648m|PACid:17669010	|location[1543,1561]	|
5'GUGCAUCAGUUGGAAGACA3'
||||||||o||x|||||xx
3'CAUUUAUCAAACGUAACCGUUUUAUCUACCCACGUAGUUAAACUUCUUACUCUUAAGGACCUUACAACAAACGUAGACC5' ( -21.90[63.66%] )
>miR2093	|ppa007602m|PACid:17655781	|location[1119,1137]	|
5'GUGCAUCAGUUGGAAGACA3'
|ox|x|||||||||x||||
3'UUCAGCUCUUUUAGUGGGACUUAAAAAAUUCGAGGAGUCAACCUCCUGUUCUCUUUAUUCCGAGAAACAUUUCCGUACU5' ( -21.20[60.74%] )
>miR2093	|ppa017754m|PACid:17666692	|location[1096,1114]	|
5'GUGCAUCAGUUGGAAGACA3'
x||||||||||o||||xx|
3'UUCAUCGUUAGUGGACUGGUCUACGUCGGUAACGUAGUCAAUCUUCCCUAUGUCGGUUGGUUUGAACAUAUGUAUAGAC5' ( -24.70[70.57%] )
>miR2093	|ppa018007m|PACid:17659405	|location[225,243]	|
5'GUGCAUCAGUUGGAAGACA3'
|oxx||||||||o||||||
3'UAGGAGGUAUUCAAAUCACCCUUACGGUACCGGAUAGUCAACUUUCUGUGGGGUACAGAGUGUACGGACCUAAUACUCG5' ( -22.30[64.64%] )
>miR2093	|ppa014604m|PACid:17667980	|location[1123,1141]	|
5'GUGCAUCAGUUGGAAGACA3'
x|x|||||||||o||o|||
3'CCCAAGAGGAAGGGACAACGCUAUAUUUGGGAGGUAGUCAACUUUUUGUUCAGGAAGAUCGGUAACAUCAAAGGUCGGU5' ( -22.00[62.15%] )
>miR2093	|ppa025789m|PACid:17657562	|location[439,457]	|
5'GUGCAUCAGUUGGAAGACA3'
x||||||||||o||||xx|
3'AUCGUUAGUCCCGGACUGGUCUACGUCGGUAACGUAGUCAAUCUUCCCUAUGUCGGUUGGUUUGAACAUAUGUAUAGAC5' ( -24.70[70.57%] )
>miR2093	|ppa026814m|PACid:17653050	|location[856,874]	|
5'GUGCAUCAGUUGGAAGACA3'
x||||||||||o||||xx|
3'AUCGUUAGUCCCGGACUGGUCUACGUCGGUAACGUAGUCAAUCUUCCCUAUGUCGGUUGGUUUGAACAUAUGUAUAGAC5' ( -24.70[70.57%] )
>miR2093	|ppb020050m|PACid:17665474	|location[127,145]	|
5'GUGCAUCAGUUGGAAGACA3'
x||||||||||o||||xx|
3'AUCGUUAGUCCCGGACUGGUCUACGUCGGUAACGUAGUCAAUCUUCCCUAUGUCGGUUGGUUUGAACAUAUGUAUAGAC5' ( -24.70[70.57%] )
>miR2093	|ppa000855m|PACid:17668995	|location[188,206]	|
5'GUGCAUCAGUUGGAAGACA3'
x||||o||x||||||||x|
3'UACACACCCGCUCGUUUCUAUCGUCGAAAUAACGUGGUAAACCUUCUUUGGCUAACCCCUUCUCCUUCUGGCUGGGGUC5' ( -21.60[61.89%] )
>miR2093	|ppa001258m|PACid:17662683	|location[332,350]	|
5'GUGCAUCAGUUGGAAGACA3'
||||||||x||o|x||||x
3'CACACGAGUCUGUUGCAUUUUAUAUAGCUACACGUAGUGAAUCAUCUGCUCUACACUAGUGGUGCUGAAAGGAAGGUCC5' ( -25.00[70.62%] )
>miR2093	|ppa006186m|PACid:17651836	|location[712,730]	|
5'GUGCAUCAGUUGGAAGACA3'
|||||x|||||||||x|xx
3'ACCACACUUAUUGUCGAAGUCCACCGACUCCACGUCGUCAACCUUGUCAGAGGGGACUUUCGUCAGAUCGACAAGGUCA5' ( -21.90[63.48%] )
>miR2093	|ppa025944m|PACid:17644908	|location[1075,1093]	|
5'GUGCAUCAGUUGGAAGACA3'
x||||||||||o||||xx|
3'AUCGUUAGUCCCGGACUGGUCUACGUCGGUAACGUAGUCAAUCUUCCCUAUGUCGGUUGGUUUGAACAUAUGUAUAGAC5' ( -24.70[70.57%] )
>miR2093	|ppa003043m|PACid:17664642	|location[149,167]	|
5'GUGCAUCAGUUGGAAGACA3'
||x|||||o|||x||||||
3'CAACUGUGAGGGUGAAUACAAGUAGAAGUGCAGGUAGUUAACGUUCUGUUAAAGACCCGAACUCUCUCUCUCUCUCUCU5' ( -23.90[67.51%] )
>miR2093	|ppa017844m|PACid:17659648	|location[670,688]	|
5'GUGCAUCAGUUGGAAGACA3'
x|x|||||o|||||||||x
3'GUCAGGGUCAAGGUGAGAAUACAGACUCGAGAAGUAGUUAACCUUCUGAGACUCGUAUUGUUUAAGGCGUAAGUUGAAC5' ( -25.70[72.60%] )
>miR2093	|ppa003352m|PACid:17645507	|location[1547,1565]	|
5'GUGCAUCAGUUGGAAGACA3'
x||||||||||o||||xx|
3'AUCGUUAGUCCCGGACUGGUCUACGUCGGUAACGUAGUCAAUCUUCCCUAUGUCGGUUGGUUUGAACAUAUGUAUAGAC5' ( -24.70[70.57%] )
>miR2093	|ppa005115m|PACid:17662322	|location[294,312]	|
5'GUGCAUCAGUUGGAAGACA3'
||||x||x||||||||xx|
3'UGUUAACCUCACUAGGGUUCGAGGUACUGUCACGGAGCCAACCUUCGCUCUUAGUGUGCGUAGGUUAUCUUCCCUAGAC5' ( -21.20[60.92%] )
>miR2093	|ppa008588m|PACid:17657161	|location[302,320]	|
5'GUGCAUCAGUUGGAAGACA3'
||o|||||||||||xx|x|
3'GUAGCACGACUUUUAUUCUAACGCUGGCCCCAUGUAGUCAACCUAGUCUUCUCUCAAACCAAGGAAGAUCUACAGGUGA5' ( -24.00[69.57%] )
>miR2093	|ppa019345m|PACid:17644459	|location[275,293]	|
5'GUGCAUCAGUUGGAAGACA3'
|||||||xo|||||||||x
3'UUUGGGUUCAGGGGUUUUCUACCCUAGAAGCACGUAGGUAACCUUCUGAGUUCGAAAGAAGCCCACAUCUGGUUGUCGU5' ( -29.40[83.05%] )
>miR2093	|ppa024644m|PACid:17648341	|location[1693,1711]	|
5'GUGCAUCAGUUGGAAGACA3'
||o|||||o||||||x|x|
3'UUAACUUAUUCAUGCGUUCAAGAAAACCGUCAUGUAGUUAACCUUGUAUAACGUUUAGAUCGUGGGAGUUGUUAUACUU5' ( -22.80[65.14%] )
>miR2093	|ppa005384m|PACid:17647942	|location[259,277]	|
5'GUGCAUCAGUUGGAAGACA3'
ox|||||||||||||||xx
3'CUCGGGUUGGACGCCGUCGAAAAGGAUAUCUUCGUAGUCAACCUUCUCCUUUUCCGAGGCCUAAAAGGGGUACGAAGGG5' ( -26.70[77.39%] )
>miR2093	|ppa016450m|PACid:17648615	|location[123,141]	|
5'GUGCAUCAGUUGGAAGACA3'
x||||||||||||x||x|x
3'UAGCUAAAGUCCUUACUACCUCCGGAACGGGACGUAGUCAACCAUCAGGAACGGUAAAUAGAAGAAGGUAUUUUCCAAG5' ( -22.80[64.23%] )
>miR2093	|ppa022936m|PACid:17650092	|location[1225,1243]	|
5'GUGCAUCAGUUGGAAGACA3'
x||||||||||oxx|||||
3'GUAACCUGUCGUAGUAUGUCUUUUUUAUAAAACGUAGUCAAUAAUCUGUGGAAAACGUGUUAGAUAAUUAUUGUCGUGA5' ( -22.80[64.41%] )
[truncated: 13,836 more rows]

## Sheet: targeted proteins of conserved 
Summary of targeted proteins of conserved miRNAs in a library of the small RNAs of peach fruit.
miRNA family	Number of targets	Query ID	Scaffold ID	Transcript Start	Transcript Stop	Transcript Length	Match ID	Organism	Description	Percent Identity	Length of Overlap	# Mismatches	# Gaps	Query Begin Index	Query End Index	Match Begin Index	Match End Index	E-value	Score
miR156	16	ppa021582m	scaffold_7	10760709	10763741	3033	SPL9_ARATH	Arabidopsis thaliana (Mouse-ear cress)	squamosa promoter-binding-like protein 9	45.48	376	151	16	30	383	32	375	4e-58	225
		ppa003644m	scaffold_5	16616115	16618774	2660	AT1G69170.1	Arabidopsis thaliana	squamosa promoter-binding protein-like 6 (SPL6)	55.03	169	61	3	128	293	83	239	6e-44	175
		ppa006611m	scaffold_5	13594104	13596513	2410	AT5G50570.2	Arabidopsis thaliana	squamosa promoter-binding protein, putative	40.44	413	182	13	1	403	1	359	6e-62	234
		ppa011968m	scaffold_9	610515	611896	1382	AT1G53160.1	Arabidopsis thaliana	SPL4 (SQUAMOSA PROMOTER BINDING PROTEIN-LIKE 4); DNA binding / transcription factor	58.87	124	46	3	68	189	54	174	2e-33	138
		ppa005013m	scaffold_1	22892422	22894960	2539	AT5G43270.1	Arabidopsis thaliana	SPL2 (SQUAMOSA PROMOTER BINDING PROTEIN-LIKE 2); DNA binding / transcription factor	41.84	435	200	11	7	436	1	387	1e-66	250
		ppa017695m	scaffold_1	27925874	27929110	3237	AT1G69170.1	Arabidopsis thaliana	squamosa promoter-binding protein-like 6 (SPL6)	63.43	134	47	1	149	282	109	240	6e-44	175
		ppa023657m	scaffold_1	22766185	22767685	1501	AT5G50570.2	Arabidopsis thaliana	squamosa promoter-binding protein, putative	60.63	127	42	3	21	143	97	219	2e-42	169
		ppa012607m	scaffold_4	2410796	2412574	1779	AT2G33810.1	Arabidopsis thaliana	SPL3 (SQUAMOSA PROMOTER BINDING PROTEIN-LIKE 3); DNA binding / transcription factor	71.79	78	22	0	81	158	54	131	6e-31	129
		ppa024285m	scaffold_2	15691496	15695645	4150	AT1G27370.4	Arabidopsis thaliana	squamosa promoter-binding protein-like 10 (SPL10)	48.89	135	59	1	111	245	125	249	3e-31	132
		ppa018565m	scaffold_4	14109569	14112673	3105	AT4G28200.1	Arabidopsis thaliana	FUNCTIONS IN: molecular_function unknown; INVOLVED IN: RNA processing; LOCATED IN: intracellular; EXPRESSED IN: 22 plant structures; EXPRESSED DURING: 13 growth stages; CONTAINS InterPro DOMAIN/s: RNA-processing protein, HAT helix (InterPro:IPR003107), U3 small nucleolar RNA-associated protein 6 (InterPro:IPR013949); Has 352 Blast hits to 342 proteins in 144 species: Archae - 0; Bacteria - 0; Met…	59.88	658	248	5	1	652	1	648	0	797
		ppa001661m	scaffold_3	1532379	1535033	2655	AT3G14240.1	Arabidopsis thaliana	subtilase family protein	77.56	753	159	5	38	784	27	775	0	1142
		ppa007202m	scaffold_3	21507472	21509119	1648	AT5G50570.2	Arabidopsis thaliana	squamosa promoter-binding protein, putative	61.68	107	40	1	109	215	94	199	9e-39	157
		ppa003080m	scaffold_6	18129628	18135355	5728	AT4G40050.1	Arabidopsis thaliana	signal transducer	64.3	605	200	6	7	606	6	599	0	749
		ppa007056m	scaffold_6	23048497	23052668	4172	AT2G42200.1	Arabidopsis thaliana	SPL9 (SQUAMOSA PROMOTER BINDING PROTEIN-LIKE 9); transcription factor	42.93	382	150	14	33	384	32	375	3e-56	215
		ppa004107m	scaffold_2	20152864	20155832	2969	AT2G46830.1	Arabidopsis thaliana	CCA1 (CIRCADIAN CLOCK ASSOCIATED 1); DNA binding / transcription activator/ transcription factor/ transcription repressor	36.4	566	243	22	1	508	1	507	9e-54	208
		ppb023403m	not found
miR158	7	ppa005292m	scaffold_7	18493961	18497296	3336	PPP7_ARATH	Arabidopsis thaliana (Mouse-ear cress)	PP7 (Serine/threonine-protein phosphatase 7)	72.86	409	103	4	61	467	5	407	2e-178	625
		ppa000225m	scaffold_5	11658530	11664399	5870	AB10C_ARATH	Arabidopsis thaliana (Mouse-ear cress)	ABC transporter C family member 10	55.64	1393	564	9	66	1433	23	1386	0	1475
		ppa016483m	scaffold_5	16206617	16211122	4506	PPP7_ARATH	Arabidopsis thaliana (Mouse-ear cress)	serine/threonine-protein phosphatase 7	71.78	404	111	3	86	487	8	410	6e-164	578
		ppa021894m	scaffold_5	16309187	16310198	1012	PPP7_ARATH	Arabidopsis thaliana (Mouse-ear cress)	serine/threonine-protein phosphatase 7	62.02	337	71	3	6	285	7	343	2e-109	395
		ppa026357m	scaffold_5	16306319	16307655	1337	PPP7_ARATH	Arabidopsis thaliana (Mouse-ear cress)	serine/threonine-protein phosphatase 7	60.05	398	97	3	17	352	7	404	2e-129	462
		ppa005420m	scaffold_8	15559500	15564806	5307	SCP18_ARATH	Arabidopsis thaliana (Mouse-ear cress)	serine carboxypeptidase-like 18	48.88	448	202	7	34	462	25	464	3e-122	439
		ppa006101m	scaffold_8	15554395	15558767	4373	AT1G73300.1	Arabidopsis thaliana (Mouse-ear cress)(Castor bean)	scpl2 (serine carboxypeptidase-like 2); serine-type carboxypeptidase	49.16	417	185	3	34	427	29	441	8e-118	420
miR159	11	ppa016067m	scaffold_7	10843816	10845989	2174	APL_ARATH	Arabidopsis thaliana (Mouse-ear cress)	Myb family transcription factor APL	43.51	131	70	1	185	311	34	164	4e-29	129
		ppa020326m	scaffold_7	11319080	11320670	1591	GAM1_ORYSI	Oryza sativa subsp. indica (Rice)	transcription factor GAMYB	55.14	107	47	1	9	115	40	145	9e-32	137
		ppa017451m	scaffold_3	16538702	16541126	2425	AT2G32460.1	Arabidopsis thaliana (Oryza sativa subsp. indica (Rice))	MYB101; DNA binding / transcription factor;Transcription factor GAMYB	79.55	132	27	0	21	152	3	134	1e-63	241
		ppa003628m	scaffold_2	4032453	4035884	3432	AT5G06100.3	Arabidopsis thaliana	MYB33 (MYB DOMAIN PROTEIN 33); DNA binding / transcription factor	46.67	555	243	15	16	560	9	520	8e-113	404
		ppa024442m	scaffold_7	8659977	8662300	2324	AT2G41510.1	Arabidopsis thaliana	CKX1 (CYTOKININ OXIDASE/DEHYDROGENASE 1); cytokinin dehydrogenase	68.22	535	166	3	8	540	9	541	0	755
		ppa005691m	scaffold_4	10106213	10108318	2106	B9GGG1_POPTR	Populus trichocarpa (Western balsam poplar) (Populus balsamifera subsp. trichocarpa)	predicted protein	46.36	453	198	15	1	448	1	413	1e-56	224
		ppa017436m	scaffold_4	11576488	11578049	1562	B9I020_POPTR	Populus trichocarpa (Western balsam poplar) (Populus balsamifera subsp. trichocarpa)	predicted protein	31.55	374	188	14	1	357	1	323	1e-17	95.1
		ppa005849m	scaffold_6	25201845	25203785	1941	AT5G01930.1	Arabidopsis thaliana	(1-4)-beta-mannan endohydrolase, putative	67.67	399	100	2	63	432	37	435	8e-161	563
		ppa007118m	scaffold_8	2961572	2963241	1670	AT1G18740.1	Arabidopsis thaliana	unknown protein	59.52	378	128	7	1	368	1	363	1e-103	373
		ppa016603m	scaffold_2	24077129	24078325	1197	AT3G60460.1	Arabidopsis thaliana	DUO1 (DUO POLLEN 1); DNA binding / transcription factor	78.63	117	25	0	1	117	1	117	1e-51	200
		ppa018390m	scaffold_2	21234654	21237710	3057	AT3G53320.1	Arabidopsis thaliana	unknown protein	46.08	102	40	2	99	199	84	171	9e-15	79
miR160	5	ppa002710m	scaffold_2	20903304	20905535	2232	B9HLK7_POPTR	Populus trichocarpa (Western balsam poplar) (Populus balsamifera subsp. trichocarpa)	predicted protein	65.14	654	163	7	16	614	8	651	0	797
		ppa003136m	scaffold_1	40874725	40878820	4096	B9RJC5_RICCO	Ricinus communis (Castor bean)	auxin response factor, putative	64.81	594	192	7	22	600	12	603	0	690
		ppa002082m	scaffold_6	7149395	7153924	4530	B9SVC2_RICCO	Ricinus communis (Castor bean)	auxin response factor, putative	72.28	725	179	10	1	719	1	709	0	1009
		ppa000158m	scaffold_6	1084948	1098621	13674	D1H5X1_VITVI	Vitis vinifera (Grape)	whole-genome shotgun sequence of line PN40024, scaffold_4.assembly12x	54.11	1035	399	14	22	1010	23	1027	0	996
		ppa002195m	scaffold_6	21844610	21847830	3221	B6DXL3_MALDO	Malus domestica (Apple) (Pyrus malus)	putative auxin response factor ARF16	93.03	703	48	1	1	703	1	702	0	1305
miR161	3	ppa025926m	scaffold_7	20439319	20442264	2946	AT4G01970.1	Arabidopsis thaliana	AtSTS (Arabidopsis thaliana stachyose synthase); galactinol-raffinose galactosyltransferase/ hydrolase, hydrolyzing O-glycosyl compounds	60.14	888	319	13	1	865	1	876	0	1071
		ppa000641m	scaffold_8	19099967	19104390	4424	AT5G44030.1	Arabidopsis thaliana	CESA4 (CELLULOSE SYNTHASE A4); cellulose synthase/ transferase, transferring glycosyl groups	79.38	1038	198	6	33	1056	14	1049	0	1612
		ppa006773m	scaffold_8	14683257	14684943	1687	AT5G67260.1	Arabidopsis thaliana	CYCD3;2 (CYCLIN D3;2); cyclin-dependent protein kinase	54.33	335	122	8	68	394	55	366	2e-86	315
miR162	3	ppa001506m	scaffold_7	13502744	13512115	9372	AT3G11560.4	Arabidopsis thaliana	LOCATED IN: chloroplast; EXPRESSED IN: 22 plant structures; EXPRESSED DURING: 13 growth stages; CONTAINS InterPro DOMAIN/s: LETM1-like (InterPro:IPR011685); BEST Arabidopsis thaliana protein match is: unknown protein (TAIR:AT5G06220.1); Has 320 Blast hits to 313 proteins in 106 species: Archae - 0; Bacteria - 8; Metazoa - 121; Fungi - 108; Plants - 51; Viruses - 0; Other Eukaryotes - 32 (source: …	64.03	795	268	6	7	795	72	854	0	1014
		ppa006332m	scaffold_4	186479	188386	1908	AT5G47790.1	Arabidopsis thaliana	forkhead-associated domain-containing protein / FHA domain-containing protein	57.61	427	113	6	1	417	1	369	1e-117	419
		ppa006205m	scaffold_2	14128129	14132509	4381	AT5G58230.1	Arabidopsis thaliana	MSI1 (MULTICOPY SUPRESSOR OF IRA1); protein binding	92.42	422	31	1	1	421	1	422	0	800
		ppa000070m	scaffold_2	20186898	20196308	9411	Q2HTA7_MEDTR	Medicago truncatula (Barrel medic)	helicase, C-terminal	80.45	1785	274	9	251	1971	165	1938	0	2766
miR164	5	ppa004825m	scaffold_7	15049421	15051089	1669	AT2G36780.1	Arabidopsis thaliana	UDP-glucoronosyl/UDP-glucosyl transferase family protein	56.42	491	207	4	1	484	1	491	3e-152	535
		ppa007653m	scaffold_5	15888018	15889642	1625	AT5G61430.1	Arabidopsis thaliana	ANAC100 (ARABIDOPSIS NAC DOMAIN CONTAINING PROTEIN 100); transcription factor	64.89	356	100	9	6	360	5	336	9e-126	446
		ppa008801m	scaffold_4	8224220	8228164	3945	AT1G56010.2	Arabidopsis thaliana	NAC1; transcription factor	55.09	334	109	12	1	317	14	323	1e-88	323
		ppa026810m	scaffold_4	10396269	10397986	1718	AT5G53950.1	Arabidopsis thaliana	CUC2 (CUP-SHAPED COTYLEDON 2); transcription factor	57.4	331	94	10	1	294	1	321	7e-91	330
		ppa016288m	scaffold_6	20332355	20337597	5243	AT5G65770.1	Arabidopsis thaliana	LINC4 (LITTLE NUCLEI4)	51.21	1031	424	13	2	1024	3	962	0	869
miR165/166	5	ppa001386m	scaffold_1	36826758	36831876	5119	B6DXL8_MALDO	Malus domestica (Apple) (Pyrus malus)	putative HB8 HD-ZipIII	95.5	844	34	1	1	840	1	844	0	1674
		ppa001405m	scaffold_3	3503422	3509619	6198	AT1G52150.1	Arabidopsis thaliana	ATHB-15; DNA binding / transcription factor,Putative HB15 HD-ZipII	87.26	840	100	4	1	837	1	836	0	1493
		ppa001378m	scaffold_6	7111056	7117525	6470	AT5G60690.1	Arabidopsis thaliana	REV (REVOLUTA); DNA binding / lipid binding / transcription factor	83.14	848	131	9	1	842	1	842	0	1370
		ppa020309m	scaffold_8	15595591	15596661	1071	AT3G57710.1	Arabidopsis thaliana	protein kinase family protein	42.37	354	179	8	9	353	10	347	9e-76	280
		ppa001343m	scaffold_4	4481032	4487670	6639	ATB14_ARATH	Arabidopsis thaliana (Mouse-ear cress)	homeobox-leucine zipper protein ATHB-14	81.27	849	149	5	4	849	11	852	0	1348
miR167	4	ppa003267m	scaffold_10	729776	736150	6375	AT5G37020.1	Arabidopsis thaliana	ARF8 (AUXIN RESPONSE FACTOR 8); transcription factor	62.71	582	171	13	1	554	234	797	1e-175	613
		ppa001179m	scaffold_4	4217248	4223046	5799	AT1G30330.1	Arabidopsis thaliana	ARF6 (AUXIN RESPONSE FACTOR 6); transcription factor	88.07	461	43	5	1	455	1	455	0	807
		ppa001069m	scaffold_3	14516366	14523001	6636	AT1G30330.1	Arabidopsis thaliana	ARF6 (AUXIN RESPONSE FACTOR 6); transcription factor	84.58	493	61	6	1	490	1	481	0	829
		ppa019175m	scaffold_3	17430582	17431119	538	AT4G10265.1	Arabidopsis thaliana	wound-responsive protein, putative	54.9	51	17	2	35	85	38	82	2e-08	53.5
miR168	5	ppa000547m	scaffold_5	18183235	18190751	7517	AT1G48410.1	Arabidopsis thaliana	AGO1 (ARGONAUTE 1); endoribonuclease/ miRNA binding / protein binding / siRNA binding	78.95	950	187	4	153	1102	112	1048	0	1537
		ppa000619m	scaffold_5	18194379	18200964	6586	AT1G48410.1	Arabidopsis thaliana	AGO1 (ARGONAUTE 1); endoribonuclease/ miRNA binding / protein binding / siRNA binding	83.19	940	150	4	131	1069	116	1048	0	1573
		ppa000900m	scaffold_5	18194379	18200964	6586	AT1G48410.1	Arabidopsis thaliana	AGO1 (ARGONAUTE 1); endoribonuclease/ miRNA binding / protein binding / siRNA binding	81.46	836	148	3	131	966	116	944	0	1366
		ppa003008m	scaffold_6	4163815	4167659	3845	AT5G13000.1	Arabidopsis thaliana	ATGSL12 (glucan synthase-like 12); 1,3-beta-glucan synthase/ transferase, transferring glycosyl groups	90.36	612	59	0	1	612	1388	1999	0	1132
		ppa004577m	scaffold_2	22056015	22058580	2566	AT3G12570.4	Arabidopsis thaliana	FYD	70.88	491	137	2	1	491	1	485	0	683
miR169	2	ppa006634m	scaffold_4	18621495	18625948	4454	AT5G12840.3	Arabidopsis thaliana	NF-YA1 (NUCLEAR FACTOR Y, SUBUNIT A1); transcription factor	55.51	254	102	7	1	249	1	248	3e-65	246
		ppa010894m	scaffold_3	21081928	21084359	2432	A9PDQ5_POPTR	Populus trichocarpa (Western balsam poplar) (Populus balsamifera subsp. trichocarpa)	predicted protein	87.77	229	28	0	1	229	1	229	9e-113	409
miR171	3	ppa001781m	scaffold_2	15972386	15974968	2583	B9RD72_RICCO	Ricinus communis (Castor bean)	putative uncharacterized protein	61.09	771	253	19	4	765	1	733	0	704
		ppa001561m	scaffold_5	8699313	8702612	3300	B9GVG4_POPTR	Populus trichocarpa (Western balsam poplar) (Populus balsamifera subsp. trichocarpa)	GRAS family transcription factor	59.47	829	257	20	1	802	1	777	0	743
		ppa018977m	scaffold_1	40525310	40526830	1521	B9H7C5_POPTR	Populus trichocarpa (Western balsam poplar) (Populus balsamifera subsp. trichocarpa)	GRAS family transcription factor	71.84	522	110	12	1	504	1	503	0	671
miR172	11	ppa018677m	scaffold_7	17640177	17641840	1664	AT5G66200.1	Arabidopsis thaliana	ARO2 (ARMADILLO REPEAT ONLY 2); binding	45.55	292	128	5	1	269	4	287	2e-58	223
		ppa003291m	scaffold_5	17163731	17170650	6920	AT3G25800.1	Arabidopsis thaliana	PP2AA2 (PROTEIN PHOSPHATASE 2A SUBUNIT A2); protein phosphatase type 2A regulator	90.12	587	58	0	1	587	1	587	0	1099
		ppa004433m	scaffold_5	16354096	16356983	2888	AT5G07990.1	Arabidopsis thaliana	TT7 (TRANSPARENT TESTA 7); flavonoid 3'-monooxygenase/ oxygen binding	68.75	512	150	5	5	509	4	512	0	686
		ppa002998m	scaffold_1	37017033	37021772	4740	AT4G29000.1	Arabidopsis thaliana	tesmin/TSO1-like CXC domain-containing protein	51.26	437	191	9	106	535	104	525	3e-107	386
		ppa000604m	scaffold_6	12771579	12788194	16616	AT5G06600.1	Arabidopsis thaliana	UBP12 (UBIQUITIN-SPECIFIC PROTEASE 12); ubiquitin thiolesterase/ ubiquitin-specific protease	81.52	1120	160	7	1	1077	1	1116	0	1806
		ppa003783m	scaffold_6	21564259	21567398	3140	AT4G36920.1	Arabidopsis thaliana	AP2 (APETALA 2); transcription factor	60.78	357	65	9	1	345	1	294	2e-92	337
		ppa005230m	scaffold_6	22210661	22213780	3120	AT4G36920.1	Arabidopsis thaliana	AP2 (APETALA 2); transcription factor	64.23	274	79	5	48	313	47	309	4e-80	295
		ppa021782m	scaffold_6	6220679	6224096	3418	AT2G28550.1	Arabidopsis thaliana	RAP2.7 (RELATED TO AP2.7); DNA binding / transcription factor	45.09	448	157	16	1	401	1	406	5e-66	248
		ppa004886m	scaffold_8	19095479	19098969	3491	AT4G28610.1	Arabidopsis thaliana	PHR1 (PHOSPHATE STARVATION RESPONSE 1); transcription factor	48.39	496	156	22	1	485	1	407	1e-92	337
		ppa004959m	scaffold_8	19095479	19098969	3491	AT4G28610.1	Arabidopsis thaliana	PHR1 (PHOSPHATE STARVATION RESPONSE 1); transcription factor	48.78	492	156	22	1	481	1	407	4e-93	338
		ppa018704m	scaffold_2	21286241	21288915	2675	AT2G28550.1	Arabidopsis thaliana	RAP2.7 (RELATED TO AP2.7); DNA binding / transcription factor	51.64	366	133	14	1	361	1	327	2e-63	239
miR390	12	ppa001174m	scaffold_7	9812105	9815333	3229	AT2G41820.1	Arabidopsis thaliana	leucine-rich repeat transmembrane protein kinase, putative	77.09	873	199	1	16	887	16	888	0	1276
		ppa001746m	scaffold_7	3342864	3347699	4836	AT3G03770.1	Arabidopsis thaliana	leucine-rich repeat transmembrane protein kinase, putative	65.04	718	246	4	35	749	43	758	0	843
		ppa000741m	scaffold_4	3393606	3400526	6921	AT1G07650.1	Arabidopsis thaliana	leucine-rich repeat transmembrane protein kinase, putative	53.9	961	414	19	39	978	29	981	0	959
		ppa000742m	scaffold_4	3374408	3380943	6536	AT3G14840.2	Arabidopsis thaliana	leucine-rich repeat family protein / protein kinase family protein	51.1	996	453	15	37	1013	26	1006	0	954
		ppa001005m	scaffold_4	3385737	3393124	7388	AT1G07650.1	Arabidopsis thaliana	leucine-rich repeat transmembrane protein kinase, putative	52.09	983	409	16	4	935	35	1006	0	911
		ppa012551m	scaffold_7	13540434	13542967	2534	AT2G36130.1	Arabidopsis thaliana	peptidyl-prolyl cis-trans isomerase, putative / cyclophilin, putative / rotamase, putative	86.59	164	22	0	1	164	1	164	7e-75	275
		ppa001098m	scaffold_4	5302707	5306351	3645	AT5G11720.1	Arabidopsis thaliana	alpha-glucosidase 1 (AGLU1)	64.8	895	296	7	27	908	12	900	0	1187
		ppa001103m	scaffold_4	5293394	5298835	5442	AT5G11720.1	Arabidopsis thaliana	alpha-glucosidase 1 (AGLU1)	63.9	892	307	5	28	907	12	900	0	1176
		ppa001834m	scaffold_4	3349202	3357353	8152	AT1G29750.2	Arabidopsis thaliana	RKF1 (RECEPTOR-LIKE KINASE IN FLOWERS 1); ATP binding / kinase/ protein serine/threonine kinase/ receptor signaling protein serine/threonine kinase	61.8	733	273	5	29	757	41	770	0	887
		ppa003735m	scaffold_8	18607984	18610584	2601	AT3G24660.1	Arabidopsis thaliana	TMKL1 (transmembrane kinase-like 1); ATP binding / kinase/ protein serine/threonine kinase	74.86	553	136	2	1	552	124	674	0	827
		ppa000438m	scaffold_2	24928298	24931909	3612	AT5G07280.1	Arabidopsis thaliana	EMS1 (EXCESS MICROSPOROCYTES1); kinase/ transmembrane receptor protein kinase	61.99	1113	363	5	68	1177	135	1190	0	1241
		ppa017398m	scaffold_2	24539751	24545616	5866	AT5G62230.1	Arabidopsis thaliana	ERL1 (ERECTA-LIKE 1); kinase	77.31	952	190	5	51	992	31	966	0	1412
miR393	6	ppa007121m	scaffold_5	12186676	12187935	1260	AT1G64500.1	Arabidopsis thaliana	glutaredoxin family protein	45.06	395	171	10	1	378	1	366	3e-75	278
		ppa023638m	scaffold_4	10782850	10785676	2827	AT4G21700.1	Arabidopsis thaliana	unknown protein	38.05	778	414	19	145	884	172	919	3e-130	462
		ppa003465m	scaffold_3	21690906	21693722	2817	AT3G26810.1	Arabidopsis thaliana	AFB2 (AUXIN SIGNALING F-BOX 2); auxin binding / ubiquitin-protein ligase	79.3	575	116	1	1	572	1	575	0	934
		ppa000064m	scaffold_6	15460397	15473206	12810	AT4G39450.1	Arabidopsis thaliana	unknown protein	69.81	1557	451	10	469	2018	9	1553	0	2011
		ppa023506m	scaffold_6	11139730	11142503	2774	AT3G11590.1	Arabidopsis thaliana	unknown protein	43.22	634	258	17	19	604	16	595	7e-99	358
		ppa003344m	scaffold_8	20944811	20948669	3859	AT3G62980.1	Arabidopsis thaliana	TIR1 (TRANSPORT INHIBITOR RESPONSE 1); auxin binding / protein binding / ubiquitin-protein ligase	80.93	582	111	0	3	584	4	585	0	994
miR394	9	ppa004066m	scaffold_5	4418718	4421475	2758	AT4G17970.1	Arabidopsis thaliana	unknown protein	63.46	561	148	9	1	516	1	549	0	642
		ppa010908m	scaffold_5	14852199	14853507	1309	AT5G14750.1	Arabidopsis thaliana	ATMYB66 (MYB DOMAIN PROTEIN 66); DNA binding / protein binding / transcription factor/ transcription regulator	80.51	118	23	0	2	119	11	128	1e-54	209
		ppa000529m	scaffold_1	10029358	10035695	6338	AT5G49150.1	Arabidopsis thaliana	GEX2 (GAMETE EXPRESSED 2)	57.52	904	366	4	78	981	2	887	0	999
		ppa004699m	scaffold_1	22876030	22880493	4464	AT1G27340.1	Arabidopsis thaliana	F-box family protein	65.62	477	147	5	2	475	3	465	4e-180	627
		ppa001271m	scaffold_1	10363968	10367082	3115	AT2G47820.1	Arabidopsis thaliana	unknown protein	44.28	533	229	16	4	519	1	482	2e-107	387
		ppa009645m	scaffold_1	41597083	41600740	3658	AT1G34760.2	Arabidopsis thaliana	GRF11 (GENERAL REGULATORY FACTOR 11); ATPase binding / amino acid binding / protein binding / protein phosphorylated amino acid binding	82.45	245	42	1	1	245	1	244	9e-117	416
		ppa010793m	scaffold_1	37535807	37539046	3240	AT5G10710.1	Arabidopsis thaliana	protein binding	56.6	235	95	1	1	235	83	310	6e-74	273
		ppa006087m	scaffold_4	7286531	7291152	4622	AT1G16300.1	Arabidopsis thaliana	GAPCP-2; NAD or NADH binding / binding / catalytic/ glyceraldehyde-3-phosphate dehydrogenase (phosphorylating)/ glyceraldehyde-3-phosphate dehydrogenase	87.29	362	46	0	67	428	58	419	0	637
		ppa002270m	scaffold_2	3150867	3161598	10732	AT5G45140.1	Arabidopsis thaliana	NRPC2; DNA binding / DNA-directed RNA polymerase/ ribonucleoside binding	78.12	704	138	2	1	693	463	1161	0	1113
miR395	9	ppa020827m	scaffold_7	17383556	17384899	1344	AT1G09820.1	Arabidopsis thaliana	pentatricopeptide (PPR) repeat-containing protein	60.27	448	175	3	1	446	158	604	5e-160	560
		ppa002519m	scaffold_1	41137650	41141989	4340	AT1G77990.1	Arabidopsis thaliana	AST56; sulfate transmembrane transporter	66.21	660	216	5	9	663	20	677	0	774
		ppa004646m	scaffold_1	28342830	28344866	2037	AT2G26710.1	Arabidopsis thaliana	BAS1 (PHYB ACTIVATION TAGGED SUPPRESSOR 1); oxygen binding / steroid hydroxylase	40.48	504	276	9	15	498	16	515	4e-105	378
		ppa005353m	scaffold_1	1588127	1592234	4108	AT3G22890.1	Arabidopsis thaliana	APS1 (ATP SULFURYLASE 1); sulfate adenylyltransferase (ATP)	81.94	465	82	1	1	465	1	463	0	768
		ppa000565m	scaffold_3	1330795	1338403	7609	AT4G12750.1	Arabidopsis thaliana	sequence-specific DNA binding / transcription factor	50.57	1149	463	19	1	1077	1	1116	0	958
		ppb012503m	scaffold_3	725531	729625	4095	AT4G12750.1	Arabidopsis thaliana	sequence-specific DNA binding / transcription factor	38.85	260	89	4	1	191	209	467	2e-32	136
		ppa000042m	scaffold_6	28460783	28468191	7409	AT1G20960.1	Arabidopsis thaliana	emb1507 (embryo defective 1507); ATP binding / ATP-dependent helicase/ helicase/ nucleic acid binding / nucleoside-triphosphatase/ nucleotide binding	80.39	2172	418	6	4	2174	3	2167	0	3528
		ppa002425m	scaffold_6	16656238	16660786	4549	AT5G10180.1	Arabidopsis thaliana	AST68; sulfate transmembrane transporter	68.2	632	198	2	40	670	48	677	0	849
		ppa005337m	scaffold_6	7822977	7825308	2332	AT2G28100.1	Arabidopsis thaliana	ATFUC1 (alpha-L-fucosidase 1); alpha-L-fucosidase	71.27	456	127	4	1	453	50	504	0	686
miR396	9	ppa004340m	scaffold_7	21932135	21936334	4200	AT2G12550.1	Arabidopsis thaliana	ubiquitin-associated (UBA)/TS-N domain-containing protein	56.58	562	191	5	1	513	1	558	2e-158	555
		ppa017355m	scaffold_7	10870330	10870590	261	N/A	N/A	N/A	N/A	N/A	N/A	N/A	N/A	N/A	N/A	N/A	N/A	N/A
		ppa020408m	scaffold_1	6440406	6441458	1053	AT5G42310.1	Arabidopsis thaliana	pentatricopeptide (PPR) repeat-containing protein	39.74	229	130	2	11	232	478	705	2e-43	172
		ppa022178m	scaffold_1	30907968	30910305	2338	AT5G22260.1	Arabidopsis thaliana	MS1 (male sterility 1); DNA binding / transcription factor	49.93	697	287	17	11	688	15	668	0	646
		ppa001294m	scaffold_4	4530756	4533341	2586	AT1G30570.1	Arabidopsis thaliana	protein kinase family protein	65.43	810	265	9	11	815	16	815	0	1056
		ppa022685m	scaffold_4	30062224	30064094	1871	AT5G23490.1	Arabidopsis thaliana	unknown protein	52.98	336	141	5	1	333	1	322	2e-81	298
		ppa003589m	scaffold_8	19878950	19880867	1918	AT5G14050.1	Arabidopsis thaliana	transducin family protein / WD-40 repeat family protein	67.87	498	126	5	68	552	59	535	0	662
		ppa005426m	scaffold_8	15960445	15964516	4072	AT4G33680.1	Arabidopsis thaliana	AGD2 (ABERRANT GROWTH AND DEATH 2); L,L-diaminopimelate aminotransferase/ transaminase	84.51	439	66	2	25	462	24	461	0	760
		ppa014816m	scaffold_8	14589969	14591426	1458	AT4G34131.1	Arabidopsis thaliana	UGT73B3 (UDP-glucosyl transferase 73B3); UDP-glycosyltransferase/ abscisic acid glucosyltransferase/ quercetin 3-O-glucosyltransferase/ transferase, transferring hexosyl groups	57.73	485	190	6	5	483	6	481	1e-152	536
miR397	20	ppa003577m	scaffold_7	16924748	16926920	2173	AT5G03260.1	Arabidopsis thaliana	LAC11 (laccase 11); laccase	78.48	539	116	0	26	564	19	557	0	892
		ppa019880m	scaffold_5	17640593	17642874	2282	AT1G18140.1	Arabidopsis thaliana	LAC1 (Laccase 1); laccase	69.45	563	167	3	23	582	21	581	0	821
		ppa003296m	scaffold_6	4899351	4901808	2458	AT2G29130.1	Arabidopsis thaliana	LAC2 (laccase 2); laccase	72.84	578	143	4	11	587	9	573	0	838
		ppa003308m	scaffold_6	23146966	23149384	2419	AT5G60020.1	Arabidopsis thaliana	LAC17 (laccase 17); laccase	69.36	581	169	4	11	586	1	577	0	802
		ppa003319m	scaffold_6	23135093	23137469	2377	AT5G60020.1	Arabidopsis thaliana	LAC17 (laccase 17); laccase	71.32	551	145	5	25	568	16	560	0	822
		ppa003408m	scaffold_6	1737611	1740148	2538	AT2G30210.1	Arabidopsis thaliana	LAC3 (laccase 3); laccase	73.99	546	140	2	33	577	26	570	0	856
		ppa003572m	scaffold_6	16418481	16420761	2281	AT5G03260.1	Arabidopsis thaliana	LAC11 (laccase 11); laccase	80.15	539	107	0	26	564	19	557	0	887
		ppa003587m	scaffold_6	23689627	23692309	2683	AT3G09220.1	Arabidopsis thaliana	LAC7 (laccase 7); laccase	64.41	531	177	5	24	547	25	550	0	714
		ppa003714m	scaffold_6	6085843	6088785	2943	AT5G60020.1	Arabidopsis thaliana	LAC17 (laccase 17); laccase	79.1	531	106	4	21	547	12	541	0	838
		ppa017421m	scaffold_6	6091598	6094409	2812	AT5G60020.1	Arabidopsis thaliana	LAC17 (laccase 17); laccase	80.25	562	104	4	26	581	17	577	0	900
		ppa003590m	scaffold_8	12160792	12163068	2277	AT5G03260.1	Arabidopsis thaliana	LAC11 (laccase 11); laccase	77.5	551	123	1	14	563	7	557	0	876
		ppa017222m	scaffold_8	11076973	11078685	1713	AT5G03260.1	Arabidopsis thaliana	LAC11 (laccase 11); laccase	56.86	459	86	8	3	351	101	557	2e-125	445
		ppa015544m	scaffold_8	12017538	12019869	2332	AT5G03260.1	Arabidopsis thaliana	LAC11 (laccase 11); laccase	76.41	551	129	1	14	563	7	557	0	871
		ppa008283m	scaffold_1	25631077	25634757	3681	AT1G23820.1	Arabidopsis thaliana	SPDS1 (spermidine synthase 1); spermidine synthase	81.9	326	56	2	14	338	55	378	7e-149	523
		ppa009796m	scaffold_1	35524308	35526190	1883	AT5G67500.1	Arabidopsis thaliana	VDAC2 (VOLTAGE DEPENDENT ANION CHANNEL 2); voltage-gated anion channel	59.64	275	111	0	3	277	2	276	1e-96	348
		ppa006834m	scaffold_3	5290008	5291774	1767	AT1G80150.1	Arabidopsis thaliana	pentatricopeptide (PPR) repeat-containing protein	68.04	388	123	1	4	390	10	397	4e-156	547
		ppa001926m	scaffold_6	22141943	22144239	2297	AT3G09650.1	Arabidopsis thaliana	HCF152 (HIGH CHLOROPHYLL FLUORESCENCE 152); mRNA binding	72.33	694	160	3	73	735	83	775	0	996
		ppa003646m	scaffold_6	23866823	23869576	2754	AT2G38080.1	Arabidopsis thaliana	IRX12 (IRREGULAR XYLEM 12); laccase	76.8	556	125	3	4	559	7	558	0	877
		ppa022440m	scaffold_6	365076	368523	3448	AT2G38080.1	Arabidopsis thaliana	IRX12 (IRREGULAR XYLEM 12); laccase	76.63	552	124	4	10	558	9	558	0	877
		ppa002696m	scaffold_8	20400883	20406330	5448	AT3G63150.1	Arabidopsis thaliana	MIRO2 (MIRO-RELATED GTP-ASE 2); GTPase/ calcium ion binding	65.04	615	215	0	8	622	9	623	0	847
miR403	3	ppa003867m	scaffold_5	12126210	12128614	2405	AT2G46500.2	Arabidopsis thaliana	phosphatidylinositol 3- and 4-kinase family protein / ubiquitin family protein	56.78	583	186	5	1	539	1	561	1e-180	629
		ppa010556m	scaffold_1	28127809	28130064	2256	AT2G03780.1	Arabidopsis thaliana	translin family protein	77.46	244	55	0	1	244	44	287	1e-105	379
		ppa022873m	scaffold_8	3475764	3478872	3109	ATMG00860.1	Arabidopsis thaliana	hypothetical protein	28.68	129	77	2	201	314	3	131	3e-13	74.3
miR408	1	ppa024414m	scaffold_4	4767375	4770219	2845	AT1G21240.1	Arabidopsis thaliana	WAK3 (wall associated kinase 3); kinase/ protein serine/threonine kinase	42.13	705	344	20	44	724	26	690	3e-144	509
miR472	5	ppa016321m	scaffold_7	5052402	5053924	1523	AT2G19730.3	Arabidopsis thaliana	60S ribosomal protein L28 (RPL28A)	60.53	38	15	0	37	74	105	142	3e-07	50.1
		ppa003743m	scaffold_6	9720505	9726297	5793	AT2G16650.1	Arabidopsis thaliana	antiporter/ drug transporter	61.46	493	173	7	20	496	36	527	1e-164	576
		ppa017857m	scaffold_6	18746742	18750038	3297	AT3G07040.1	Arabidopsis thaliana	RPM1 (RESISTANCE TO P. SYRINGAE PV MACULICOLA 1); nucleotide binding / protein binding	41.67	912	483	12	1	877	1	898	1e-165	580
		ppa021874m	scaffold_6	18776573	18778090	1518	AT3G07040.1	Arabidopsis thaliana	RPM1 (RESISTANCE TO P. SYRINGAE PV MACULICOLA 1); nucleotide binding / protein binding	38.7	354	176	5	5	321	2	351	1e-56	217
		ppa023894m	scaffold_6	19010339	19012991	2653	AT3G07040.1	Arabidopsis thaliana	RPM1 (RESISTANCE TO P. SYRINGAE PV MACULICOLA 1); nucleotide binding / protein binding	42.16	906	485	12	1	881	1	892	2e-168	589
miR477	4	ppa016418m	scaffold_5	13936998	13938524	1527	AT1G14920.1	Arabidopsis thaliana	GAI (GIBBERELLIC ACID INSENSITIVE); transcription factor	37.47	395	206	12	128	507	161	529	2e-68	257
		ppa004179m	scaffold_1	33664435	33666129	1695	AT4G31940.1	Arabidopsis thaliana	CYP82C4; electron carrier/ heme binding / iron ion binding / monooxygenase/ oxygen binding	49.81	518	246	7	15	524	12	523	5e-139	491
		ppa026722m	scaffold_1	24228787	24230334	1548	AT1G66350.1	Arabidopsis thaliana	RGL1 (RGA-LIKE 1); transcription factor	37.99	379	208	12	143	515	149	506	6e-56	215
		ppa025123m	scaffold_2	13854869	13858365	3497	AT5G27740.1	Arabidopsis thaliana	EMB2775 (EMBRYO DEFECTIVE 2775); DNA binding / nucleoside-triphosphatase/ nucleotide binding	34.42	369	213	8	247	611	3	346	7e-52	202
miR479	2	ppa003804m	scaffold_5	16130335	16133452	3118	AT5G07830.1	Arabidopsis thaliana	AtGUS2 (Arabidopsis thaliana glucuronidase 2); beta-glucuronidase	58.94	548	219	4	1	547	1	543	0	673
		ppa003813m	scaffold_5	16140813	16144026	3214	AT5G07830.1	Arabidopsis thaliana	AtGUS2 (Arabidopsis thaliana glucuronidase 2); beta-glucuronidase	59.12	548	218	4	1	547	1	543	0	675
miR482	2	ppa009570m	scaffold_3	7670812	7671838	1027	AT3G53690.1	Arabidopsis thaliana	zinc finger (C3HC4-type RING finger) family protein	47.51	181	83	1	110	278	115	295	2e-51	199
		ppa011036m	scaffold_2	10300404	10303161	2758	AT3G60080.1	Arabidopsis thaliana	zinc finger (C3HC4-type RING finger) family protein	38.51	161	59	4	3	128	16	171	2e-11	65.5
miR530	11	ppa008124m	scaffold_7	19832927	19834743	1817	AT4G26200.1	Arabidopsis thaliana	ACS7; 1-aminocyclopropane-1-carboxylate synthase	79.82	337	67	1	1	336	110	446	6e-152	533
		ppa025817m	scaffold_5	4148578	4149081	504	B9S1F2_RICCO	Ricinus communis (Castor bean)	Putative uncharacterized protein	49.3	142	71	1	1	141	7	148	5e-09	63.9
		ppa000744m	scaffold_1	2190757	2195947	5191	AT5G43630.1	Arabidopsis thaliana	TZP; DNA binding / nucleic acid binding / zinc ion binding	35.43	494	261	10	299	779	217	665	3e-62	237
		ppa008563m	scaffold_1	9682323	9684425	2103	AT3G16770.1	Arabidopsis thaliana	ATEBP (ETHYLENE-RESPONSIVE ELEMENT BINDING PROTEIN); DNA binding / protein binding / transcription activator/ transcription factor	44.18	292	96	11	38	309	1	245	3e-38	155
		ppa008645m	scaffold_1	9682323	9684425	2103	AT3G16770.1	Arabidopsis thaliana	ATEBP (ETHYLENE-RESPONSIVE ELEMENT BINDING PROTEIN); DNA binding / protein binding / transcription activator/ transcription factor	42.71	288	104	9	38	307	1	245	1e-38	157
		ppa020938m	scaffold_1	28444962	28448597	3636	AT1G26230.1	Arabidopsis thaliana	chaperonin, putative	74.96	575	140	2	32	602	37	611	0	841
		ppa001520m	scaffold_6	22256332	22261456	5125	AT5G02830.1	Arabidopsis thaliana	pentatricopeptide (PPR) repeat-containing protein	55.7	790	289	7	65	804	73	851	0	877
		ppa006992m	scaffold_6	4817830	4823044	5215	AT1G07480.2	Arabidopsis thaliana	transcription factor IIA large subunit / TFIIA large subunit (TFIIA-L)	63.14	388	122	11	3	386	5	375	7e-89	324
		ppa025912m	scaffold_6	25157893	25159753	1861	AT3G56400.1	Arabidopsis thaliana	WRKY70; transcription factor/ transcription repressor	58.54	82	33	1	140	221	99	179	2e-23	106
		ppa026184m	scaffold_6	2839096	2839605	510	AT4G05030.1	Arabidopsis thaliana	heavy-metal-associated domain-containing protein	56.94	72	31	0	3	74	36	107	1e-16	81.6
		ppa000553m	scaffold_2	7366685	7383778	17094	AT3G11910.1	Arabidopsis thaliana	UBP13 (UBIQUITIN-SPECIFIC PROTEASE 13); ubiquitin thiolesterase/ ubiquitin-specific protease	81.82	1100	197	3	1	1098	17	1115	0	1812
miR827	3	ppa004388m	scaffold_5	9987826	9995534	7709	AT4G22990.1	Arabidopsis thaliana	SPX (SYG1/Pho81/XPR1) domain-containing protein	77.13	516	110	4	1	511	1	513	0	802
		ppa007482m	scaffold_4	4110144	4114433	4290	AT1G72280.1	Arabidopsis thaliana	AERO1 (Arabidopsis endoplasmic reticulum oxidoreductins 1); FAD binding / electron carrier/ oxidoreductase, acting on sulfur group of donors, disulfide as acceptor / protein binding	72.78	349	93	2	11	357	18	366	2e-154	541
		ppa010975m	scaffold_8	11638043	11641172	3130	AT2G21490.1	Arabidopsis thaliana	LEA (DEHYDRIN LEA)	69.05	42	12	1	23	63	1	42	2e-09	58.9
miR858	17	ppa017136m	scaffold_7	19182031	19183267	1237	AT5G35550.1	Arabidopsis thaliana	TT2 (TRANSPARENT TESTA 2); DNA binding / transcription factor	55.8	181	54	3	1	179	1	157	7e-50	194
		ppa024074m	scaffold_7	19189630	19190739	1110	AT5G35550.1	Arabidopsis thaliana	TT2 (TRANSPARENT TESTA 2); DNA binding / transcription factor	44.75	257	109	6	1	255	1	226	1e-48	190
		ppa019380m	scaffold_4	12745928	12746773	846	AT5G35550.1	Arabidopsis thaliana	TT2 (TRANSPARENT TESTA 2); DNA binding / transcription factor	56.49	154	52	2	9	159	11	152	1e-43	172
		ppa010252m	scaffold_3	2149391	2150644	1254	AT5G35550.1	Arabidopsis thaliana	TT2 (TRANSPARENT TESTA 2); DNA binding / transcription factor	47.5	240	101	7	1	232	1	223	4e-50	194
		ppa016135m	scaffold_5	7962817	7963697	881	AT4G38620.1	Arabidopsis thaliana	MYB4; DNA binding / transcription factor	56.92	130	50	1	15	138	13	142	4e-42	167
		ppa007594m	scaffold_1	9430342	9432426	2085	AT5G49330.1	Arabidopsis thaliana	AtMYB111 (myb domain protein 111); DNA binding / transcription factor	65.05	186	56	2	1	177	1	186	2e-61	233
		ppa015883m	scaffold_1	34655413	34656502	1090	AT1G22640.1	Arabidopsis thaliana	MYB3 (MYB DOMAIN PROTEIN 3); DNA binding / transcription factor	66.96	115	38	0	1	115	1	115	1e-44	176
		ppa020190m	scaffold_1	2785804	2787321	1518	AT2G31180.1	Arabidopsis thaliana	MYB14 (MYB DOMAIN PROTEIN 14); DNA binding / transcription factor	50	250	109	3	1	250	1	234	3e-63	238
		ppa022205m	scaffold_1	34672893	34673990	1098	AT2G16720.1	Arabidopsis thaliana	MYB7 (MYB DOMAIN PROTEIN 7); DNA binding / transcription factor	73.91	115	30	0	1	115	1	115	2e-49	192
		ppa023768m	scaffold_1	34662496	34663514	1019	AT1G22640.1	Arabidopsis thaliana	MYB3 (MYB DOMAIN PROTEIN 3); DNA binding / transcription factor	55	180	65	3	1	180	1	164	9e-51	197
		ppa023812m	scaffold_1	34667925	34668882	958	AT3G13540.1	Arabidopsis thaliana	ATMYB5 (MYB DOMAIN PROTEIN 5); DNA binding / transcription factor	62.24	143	46	2	5	139	16	158	7e-49	190
		ppa019943m	scaffold_4	13476758	13478485	1728	AT2G32460.1	Arabidopsis thaliana	MYB101; DNA binding / transcription factor	80.51	118	23	0	24	141	18	135	3e-56	216
		ppa022465m	scaffold_4	13454465	13457339	2875	AT2G32460.1	Arabidopsis thaliana	MYB101; DNA binding / transcription factor	81.45	124	22	1	30	153	12	134	2e-59	226
		ppa026618m	scaffold_4	6477060	6478206	1147	AT3G12720.1	Arabidopsis thaliana	ATMYB67 (MYB DOMAIN PROTEIN 67); DNA binding / transcription factor	84.09	132	21	0	1	132	12	143	3e-67	251
		ppa024533m	scaffold_3	2138039	2138910	872	AT5G14750.1	Arabidopsis thaliana	ATMYB66 (MYB DOMAIN PROTEIN 66); DNA binding / protein binding / transcription factor/ transcription regulator	51.81	166	66	4	25	179	15	177	5e-43	171
		ppb022421m	scaffold_6	27946410	27946970	561	AT3G23250.2	Arabidopsis thaliana	MYB15 (MYB DOMAIN PROTEIN 15); DNA binding / transcription factor	70.59	34	10	0	28	61	27	60	5e-09	57.4
		ppa021921m	scaffold_8	19458418	19459835	1418	AT2G31180.1	Arabidopsis thaliana	MYB14 (MYB DOMAIN PROTEIN 14); DNA binding / transcription factor	48.25	257	116	4	1	257	1	240	7e-60	227
miR894	1	ppa014111m	scaffold_7	2931397	2932829	1433	AT3G12680.1	Arabidopsis thaliana	HUA1 (ENHANCER OF AG-4 1); RNA binding	59.04	83	29	3	3	84	282	360	3e-20	93.2
miR1447	5	ppa001573m	scaffold_1	9918131	9923492	5362	AT5G49190.1	Arabidopsis thaliana	SUS2 (SUCROSE SYNTHASE 2); UDP-glycosyltransferase/ sucrose synthase/ transferase, transferring glycosyl groups	82.21	798	142	0	1	798	9	806	0	1395
		ppa014266m	scaffold_1	13681285	13683634	2350	D1H7N3_VITVI	Vitis vinifera (Grape)	"whole-genome shotgun sequence of line PN40024, scaffold_61.assembly12x"	TrEMBL	75	76	19	0	2	77	86	161	7e-22	106
		ppa016431m	scaffold_3	12281649	12287438	5790	AT4G16630.1	Arabidopsis thaliana	DEAD/DEAH box helicase, putative (RH28)	67.83	631	164	5	23	647	65	662	0	806
		ppa001778m	scaffold_6	25531221	25536071	4851	AT5G26742.2	Arabidopsis thaliana	emb1138 (embryo defective 1138); ATP binding / ATP-dependent helicase/ RNA binding / helicase/ nucleic acid binding / zinc ion binding	72.56	656	163	4	1	654	1	641	0	921
		ppa004386m	scaffold_8	931878	934226	2349	AT1G12770.1	Arabidopsis thaliana	EMB1586 (embryo defective 1586); ATP binding / ATP-dependent helicase/ helicase/ nucleic acid binding	57.75	561	173	11	1	509	1	549	1e-173	605
miR2111	9	ppa008558m	scaffold_7	15650747	15652393	1647	AT3G19184.1	Arabidopsis thaliana	DNA binding	49.43	87	43	1	1	86	163	249	1e-15	80.9
		ppa004174m	scaffold_1	4917619	4919438	1820	AT5G20600.1	Arabidopsis thaliana	FUNCTIONS IN: molecular_function unknown; INVOLVED IN: rRNA processing; LOCATED IN: preribosome, small subunit precursor; EXPRESSED IN: 22 plant structures; EXPRESSED DURING: 13 growth stages; CONTAINS InterPro DOMAIN/s: Nucleolar, Nop52 (InterPro:IPR010301); Has 444 Blast hits to 431 proteins in 151 species: Archae - 0; Bacteria - 10; Metazoa - 196; Fungi - 114; Plants - 27; Viruses - 0; Other E…	56.82	264	81	2	8	238	18	281	3e-72	269
		ppa005242m	scaffold_1	12894085	12897055	2971	AT4G13930.1	Arabidopsis thaliana	SHM4 (serine hydroxymethyltransferase 4); catalytic/ glycine hydroxymethyltransferase/ pyridoxal phosphate binding	90.66	471	44	0	1	471	1	471	0	876
		ppa008054m	scaffold_1	7499346	7500784	1439	AT4G05440.1	Arabidopsis thaliana	EDA35 (embryo sac development arrest 35)	61.24	338	126	2	10	347	1	333	1e-117	419
		ppa008207m	scaffold_1	21776833	21778628	1796	AT1G27440.1	Arabidopsis thaliana	GUT2; catalytic/ glucuronoxylan glucuronosyltransferase	92.08	341	27	0	1	341	72	412	0	636
		ppa017881m	scaffold_3	879211	880254	1044	AT4G36950.1	Arabidopsis thaliana	MAPKKK21; ATP binding / protein kinase/ protein serine/threonine kinase	42.96	284	146	7	2	281	2	273	3e-55	212
		ppa023821m	scaffold_3	21406369	21407709	1341	AT3G27150.1	Arabidopsis thaliana	kelch repeat-containing F-box family protein	50.14	369	167	7	67	423	59	422	1e-90	330
		ppa003439m	scaffold_8	17255791	17257999	2209	AT2G17210.1	Arabidopsis thaliana	pentatricopeptide (PPR) repeat-containing protein	42.68	553	290	9	12	560	177	706	3e-113	405
		ppa003629m	scaffold_2	17275573	17277650	2078	AT2G45720.2	Arabidopsis thaliana	armadillo/beta-catenin repeat family protein	70	560	161	3	1	560	1	553	0	714
