# Supplementary material for: Identification of Known and Novel microRNAs and Their Targets in Peach (Prunus persica) Fruit by High-Throughput Sequencing
Source: PLoS One. 2016 Jul 28;11(7):e0159253. doi: 10.1371/journal.pone.0159253 (PMC4965121; doi:10.1371/journal.pone.0159253)
Supplement: S6 Table — (XLSX) [file pone.0159253.s006.xlsx]

## Sheet: terms from the function ontolog
S6 Table. GO annotation analysis of target genes of known miRNAs in a library of the small RNAs of peach fruit.
	Function ontology terms with a p-value of at least 1
	Gene ontology term	Cluster frequency	Genome frequency of use	Corrected P-value	Genes annotated to the term
GO:0005488	binding	1132 out of 1713 genes, 66.1%	8077 out of 13333 genes, 60.6%	8.91e-05	ppa005045m|PACid:17667554,ppa003729m|PACid:17645824,ppa026178m|PACid:17667467,ppa002854m|PACid:17663227,ppa023209m|PACid:17659306,ppa002554m|PACid:17641127,ppa006187m|PACid:17662911,ppa002438m|PACid:17643645,ppa009110m|PACid:17643985,ppa008876m|PACid:17651834,ppa009709m|PACid:17647361,ppa004901m|PACid:17666877,ppa000266m|PACid:17644110,ppa015231m|PACid:17669290,ppa004904m|PACid:17659421,ppa008829…
GO:0000166	nucleotide binding	369 out of 1713 genes, 21.5%	2328 out of 13333 genes, 17.5%	0.00059	ppa005045m|PACid:17667554,ppa003729m|PACid:17645824,ppa000355m|PACid:17658617,ppa006187m|PACid:17662911,ppa002438m|PACid:17643645,ppa004587m|PACid:17646675,ppa000740m|PACid:17648364,ppa001009m|PACid:17652497,ppa000172m|PACid:17664974,ppa023482m|PACid:17662269,ppa002842m|PACid:17663119,ppa015231m|PACid:17669290,ppa004904m|PACid:17659421,ppa009046m|PACid:17658807,ppa008829m|PACid:17653723,ppa001871…
GO:0032559	adenyl ribonucleotide binding	259 out of 1713 genes, 15.1%	1582 out of 13333 genes, 11.9%	0.00276	ppa003729m|PACid:17645824,ppa000355m|PACid:17658617,ppa006187m|PACid:17662911,ppa004587m|PACid:17646675,ppa001009m|PACid:17652497,ppa000172m|PACid:17664974,ppa015231m|PACid:17669290,ppa001871m|PACid:17659151,ppa000237m|PACid:17658160,ppa000456m|PACid:17646694,ppa024913m|PACid:17646965,ppa004124m|PACid:17658748,ppa005193m|PACid:17642536,ppa004665m|PACid:17653864,ppa002812m|PACid:17656463,ppa003138…
GO:0001883	purine nucleoside binding	259 out of 1713 genes, 15.1%	1584 out of 13333 genes, 11.9%	0.00304	ppa003729m|PACid:17645824,ppa000355m|PACid:17658617,ppa006187m|PACid:17662911,ppa004587m|PACid:17646675,ppa001009m|PACid:17652497,ppa000172m|PACid:17664974,ppa015231m|PACid:17669290,ppa001871m|PACid:17659151,ppa000237m|PACid:17658160,ppa000456m|PACid:17646694,ppa024913m|PACid:17646965,ppa004124m|PACid:17658748,ppa005193m|PACid:17642536,ppa004665m|PACid:17653864,ppa002812m|PACid:17656463,ppa003138…
GO:0030554	adenyl nucleotide binding	259 out of 1713 genes, 15.1%	1584 out of 13333 genes, 11.9%	0.00304	ppa003729m|PACid:17645824,ppa000355m|PACid:17658617,ppa006187m|PACid:17662911,ppa004587m|PACid:17646675,ppa001009m|PACid:17652497,ppa000172m|PACid:17664974,ppa015231m|PACid:17669290,ppa001871m|PACid:17659151,ppa000237m|PACid:17658160,ppa000456m|PACid:17646694,ppa024913m|PACid:17646965,ppa004124m|PACid:17658748,ppa005193m|PACid:17642536,ppa004665m|PACid:17653864,ppa002812m|PACid:17656463,ppa003138…
GO:0001882	nucleoside binding	260 out of 1713 genes, 15.2%	1592 out of 13333 genes, 11.9%	0.00319	ppa003729m|PACid:17645824,ppa000355m|PACid:17658617,ppa006187m|PACid:17662911,ppa004587m|PACid:17646675,ppa001009m|PACid:17652497,ppa000172m|PACid:17664974,ppa015231m|PACid:17669290,ppa001871m|PACid:17659151,ppa000237m|PACid:17658160,ppa000456m|PACid:17646694,ppa024913m|PACid:17646965,ppa004124m|PACid:17658748,ppa005193m|PACid:17642536,ppa004665m|PACid:17653864,ppa002812m|PACid:17656463,ppa003138…
GO:0016682	oxidoreductase activity, acting on diphenols and related substances as donors, oxygen as acceptor	18 out of 1713 genes, 1.1%	48 out of 13333 genes, 0.4%	0.00424	ppa003408m|PACid:17641280,ppa022440m|PACid:17665016,ppa007820m|PACid:17646492,ppa003572m|PACid:17664395,ppa003646m|PACid:17664010,ppa003319m|PACid:17655940,ppa003529m|PACid:17661396,ppa003308m|PACid:17643211,ppa019880m|PACid:17641359,ppa004000m|PACid:17644882,ppa003714m|PACid:17642955,ppa003577m|PACid:17667777,ppa003860m|PACid:17667596,ppa017421m|PACid:17663643,ppa003296m|PACid:17640881,ppa015544…
GO:0016301	kinase activity	233 out of 1713 genes, 13.6%	1441 out of 13333 genes, 10.8%	0.01941	ppa005068m|PACid:17652630,ppa021456m|PACid:17652679,ppb015086m|PACid:17662615,ppa024132m|PACid:17666911,ppa017853m|PACid:17665718,ppa004913m|PACid:17644313,ppa000994m|PACid:17646556,ppa002438m|PACid:17643645,ppa004587m|PACid:17646675,ppa001217m|PACid:17658780,ppa017599m|PACid:17641196,ppa009046m|PACid:17658807,ppa003867m|PACid:17666731,ppa001871m|PACid:17659151,ppa001011m|PACid:17646557,ppa016968…
GO:0016679	oxidoreductase activity, acting on diphenols and related substances as donors	18 out of 1713 genes, 1.1%	53 out of 13333 genes, 0.4%	0.01989	ppa003408m|PACid:17641280,ppa022440m|PACid:17665016,ppa007820m|PACid:17646492,ppa003572m|PACid:17664395,ppa003646m|PACid:17664010,ppa003319m|PACid:17655940,ppa003529m|PACid:17661396,ppa003308m|PACid:17643211,ppa019880m|PACid:17641359,ppa004000m|PACid:17644882,ppa003714m|PACid:17642955,ppa003577m|PACid:17667777,ppa003860m|PACid:17667596,ppa017421m|PACid:17663643,ppa003296m|PACid:17640881,ppa015544…
GO:0016773	phosphotransferase activity, alcohol group as acceptor	189 out of 1713 genes, 11.0%	1143 out of 13333 genes, 8.6%	0.03003	ppa005068m|PACid:17652630,ppa021456m|PACid:17652679,ppb015086m|PACid:17662615,ppa024132m|PACid:17666911,ppa017853m|PACid:17665718,ppa004913m|PACid:17644313,ppa002438m|PACid:17643645,ppa001217m|PACid:17658780,ppa009046m|PACid:17658807,ppa001871m|PACid:17659151,ppa016968m|PACid:17651204,ppa000599m|PACid:17665526,ppa004965m|PACid:17661779,ppa002516m|PACid:17647336,ppa007397m|PACid:17650598,ppa023861…
GO:0003779	actin binding	8 out of 1713 genes, 0.5%	14 out of 13333 genes, 0.1%	0.03407	ppa025070m|PACid:17643708,ppa000893m|PACid:17648620,ppa000858m|PACid:17648618,ppa000857m|PACid:17648619,ppa001116m|PACid:17662999,ppa026144m|PACid:17650857,ppa001809m|PACid:17661837,ppa000494m|PACid:17642290
GO:0004672	protein kinase activity	178 out of 1713 genes, 10.4%	1084 out of 13333 genes, 8.1%	0.07021	ppa005068m|PACid:17652630,ppa021456m|PACid:17652679,ppb015086m|PACid:17662615,ppa024132m|PACid:17666911,ppa017853m|PACid:17665718,ppa004913m|PACid:17644313,ppa002438m|PACid:17643645,ppa001217m|PACid:17658780,ppa009046m|PACid:17658807,ppa001871m|PACid:17659151,ppa016968m|PACid:17651204,ppa000599m|PACid:17665526,ppa004965m|PACid:17661779,ppa002516m|PACid:17647336,ppa007397m|PACid:17650598,ppa023861…
GO:0032553	ribonucleotide binding	279 out of 1713 genes, 16.3%	1802 out of 13333 genes, 13.5%	0.07881	ppa003729m|PACid:17645824,ppa000355m|PACid:17658617,ppa006187m|PACid:17662911,ppa004587m|PACid:17646675,ppa001009m|PACid:17652497,ppa000172m|PACid:17664974,ppa023482m|PACid:17662269,ppa015231m|PACid:17669290,ppa001871m|PACid:17659151,ppa023868m|PACid:17650176,ppa000237m|PACid:17658160,ppa021420m|PACid:17655848,ppa006318m|PACid:17650698,ppa000456m|PACid:17646694,ppa024913m|PACid:17646965,ppa004124…
GO:0032555	purine ribonucleotide binding	279 out of 1713 genes, 16.3%	1802 out of 13333 genes, 13.5%	0.07881	ppa003729m|PACid:17645824,ppa000355m|PACid:17658617,ppa006187m|PACid:17662911,ppa004587m|PACid:17646675,ppa001009m|PACid:17652497,ppa000172m|PACid:17664974,ppa023482m|PACid:17662269,ppa015231m|PACid:17669290,ppa001871m|PACid:17659151,ppa023868m|PACid:17650176,ppa000237m|PACid:17658160,ppa021420m|PACid:17655848,ppa006318m|PACid:17650698,ppa000456m|PACid:17646694,ppa024913m|PACid:17646965,ppa004124…
GO:0017076	purine nucleotide binding	279 out of 1713 genes, 16.3%	1807 out of 13333 genes, 13.6%	0.095	ppa003729m|PACid:17645824,ppa000355m|PACid:17658617,ppa006187m|PACid:17662911,ppa004587m|PACid:17646675,ppa001009m|PACid:17652497,ppa000172m|PACid:17664974,ppa023482m|PACid:17662269,ppa015231m|PACid:17669290,ppa001871m|PACid:17659151,ppa023868m|PACid:17650176,ppa000237m|PACid:17658160,ppa021420m|PACid:17655848,ppa006318m|PACid:17650698,ppa000456m|PACid:17646694,ppa024913m|PACid:17646965,ppa004124…
GO:0008092	cytoskeletal protein binding	23 out of 1713 genes, 1.3%	88 out of 13333 genes, 0.7%	0.18079	ppa000320m|PACid:17649266,ppa010614m|PACid:17657047,ppa001117m|PACid:17667114,ppa000943m|PACid:17651705,ppa000893m|PACid:17648620,ppa003030m|PACid:17661438,ppa025070m|PACid:17643708,ppa013278m|PACid:17661489,ppa000861m|PACid:17647368,ppa010596m|PACid:17657048,ppa000575m|PACid:17644938,ppa000314m|PACid:17660703,ppa001809m|PACid:17661837,ppa000494m|PACid:17642290,ppa013430m|PACid:17647220,ppa013947…
GO:0003676	nucleic acid binding	235 out of 1713 genes, 13.7%	1510 out of 13333 genes, 11.3%	0.1929	ppa000547m|PACid:17649466,ppa000475m|PACid:17664714,ppa011596m|PACid:17663333,ppa019943m|PACid:17668865,ppa000753m|PACid:17646281,ppa002854m|PACid:17663227,ppa008388m|PACid:17662010,ppa000176m|PACid:17650260,ppa006909m|PACid:17657595,ppa007056m|PACid:17664418,ppa021419m|PACid:17649683,ppa006514m|PACid:17667950,ppa020572m|PACid:17658653,ppa000619m|PACid:17653601,ppa008192m|PACid:17655523,ppa000894…
GO:0016772	transferase activity, transferring phosphorus-containing groups	271 out of 1713 genes, 15.8%	1776 out of 13333 genes, 13.3%	0.24827	ppa024132m|PACid:17666911,ppa002438m|PACid:17643645,ppa004587m|PACid:17646675,ppa009046m|PACid:17658807,ppa003867m|PACid:17666731,ppa001871m|PACid:17659151,ppa001011m|PACid:17646557,ppa016968m|PACid:17651204,ppa026375m|PACid:17660441,ppa023861m|PACid:17659144,ppa000098m|PACid:17646489,ppa023127m|PACid:17667194,ppa018696m|PACid:17644751,ppa024913m|PACid:17646965,ppa004124m|PACid:17658748,ppa016660…
GO:0004428	inositol or phosphatidylinositol kinase activity	9 out of 1713 genes, 0.5%	23 out of 13333 genes, 0.2%	0.44779	ppa000098m|PACid:17646489,ppa000102m|PACid:17656595,ppa000024m|PACid:17668741,ppa000023m|PACid:17668740,ppa000022m|PACid:17668739,ppa021492m|PACid:17647354,ppa006527m|PACid:17641493,ppa000155m|PACid:17655585,ppa020533m|PACid:17645016
GO:0001727	lipid kinase activity	8 out of 1713 genes, 0.5%	19 out of 13333 genes, 0.1%	0.47299	ppa000098m|PACid:17646489,ppa000102m|PACid:17656595,ppa000024m|PACid:17668741,ppa000023m|PACid:17668740,ppa000022m|PACid:17668739,ppa000155m|PACid:17655585,ppa020533m|PACid:17645016,ppa001710m|PACid:17653318
GO:0015604	phosphonate transmembrane transporter activity	13 out of 1713 genes, 0.8%	42 out of 13333 genes, 0.3%	0.54545	ppa000237m|PACid:17658160,ppa000248m|PACid:17654076,ppa002097m|PACid:17647077,ppa026987m|PACid:17663697,ppa002207m|PACid:17662979,ppa023430m|PACid:17645549,ppa000235m|PACid:17658888,ppa000239m|PACid:17640400,ppa027044m|PACid:17645519,ppa000232m|PACid:17648840,ppa000233m|PACid:17654637,ppa002200m|PACid:17652202,ppa022225m|PACid:17668457
GO:0008514	organic anion transmembrane transporter activity	14 out of 1713 genes, 0.8%	47 out of 13333 genes, 0.4%	0.55456	ppa000237m|PACid:17658160,ppa000248m|PACid:17654076,ppa002097m|PACid:17647077,ppa026987m|PACid:17663697,ppa002207m|PACid:17662979,ppa023430m|PACid:17645549,ppa000235m|PACid:17658888,ppa000239m|PACid:17640400,ppa027044m|PACid:17645519,ppa000232m|PACid:17648840,ppa000233m|PACid:17654637,ppa002200m|PACid:17652202,ppa022225m|PACid:17668457,ppa019340m|PACid:17643146
GO:0001071	nucleic acid binding transcription factor activity	79 out of 1713 genes, 4.6%	457 out of 13333 genes, 3.4%	1	ppa006484m|PACid:17668848,ppa022980m|PACid:17650967,ppa019943m|PACid:17668865,ppa024033m|PACid:17658983,ppa000753m|PACid:17646281,ppa001378m|PACid:17652594,ppa003267m|PACid:17642377,ppa005262m|PACid:17664314,ppa009709m|PACid:17647361,ppa021419m|PACid:17649683,ppa022465m|PACid:17651893,ppa003436m|PACid:17667888,ppa001840m|PACid:17654788,ppa020272m|PACid:17648626,ppa008321m|PACid:17658751,ppa021410…
GO:0016462	pyrophosphatase activity	127 out of 1713 genes, 7.4%	787 out of 13333 genes, 5.9%	1	ppa023430m|PACid:17645549,ppa000235m|PACid:17658888,ppa000355m|PACid:17658617,ppa002447m|PACid:17640885,ppa000897m|PACid:17656092,ppa020572m|PACid:17658653,ppa000740m|PACid:17648364,ppa001009m|PACid:17652497,ppa019074m|PACid:17644563,ppa013294m|PACid:17660195,ppa000172m|PACid:17664974,ppa001751m|PACid:17666600,ppa015231m|PACid:17669290,ppa000248m|PACid:17654076,ppa001804m|PACid:17651074,ppa017636…
GO:0016817	hydrolase activity, acting on acid anhydrides	129 out of 1713 genes, 7.5%	801 out of 13333 genes, 6.0%	1	ppa000235m|PACid:17658888,ppa000355m|PACid:17658617,ppa002447m|PACid:17640885,ppa020572m|PACid:17658653,ppa000740m|PACid:17648364,ppa001009m|PACid:17652497,ppa019074m|PACid:17644563,ppa013294m|PACid:17660195,ppa000172m|PACid:17664974,ppa015231m|PACid:17669290,ppa000583m|PACid:17645421,ppa022543m|PACid:17657868,ppa016999m|PACid:17657385,ppa000435m|PACid:17668087,ppa023868m|PACid:17650176,ppa000215…
GO:0016818	hydrolase activity, acting on acid anhydrides, in phosphorus-containing anhydrides	127 out of 1713 genes, 7.4%	792 out of 13333 genes, 5.9%	1	ppa023430m|PACid:17645549,ppa000235m|PACid:17658888,ppa000355m|PACid:17658617,ppa002447m|PACid:17640885,ppa000897m|PACid:17656092,ppa020572m|PACid:17658653,ppa000740m|PACid:17648364,ppa001009m|PACid:17652497,ppa019074m|PACid:17644563,ppa013294m|PACid:17660195,ppa000172m|PACid:17664974,ppa001751m|PACid:17666600,ppa015231m|PACid:17669290,ppa000248m|PACid:17654076,ppa001804m|PACid:17651074,ppa017636…
GO:0019208	phosphatase regulator activity	6 out of 1713 genes, 0.4%	14 out of 13333 genes, 0.1%	1	ppa003291m|PACid:17643962,ppa004468m|PACid:17656262,ppa004258m|PACid:17644741,ppa004440m|PACid:17659394,ppa007733m|PACid:17648853,ppa004338m|PACid:17660042
GO:0019888	protein phosphatase regulator activity	6 out of 1713 genes, 0.4%	14 out of 13333 genes, 0.1%	1	ppa003291m|PACid:17643962,ppa004468m|PACid:17656262,ppa004258m|PACid:17644741,ppa004440m|PACid:17659394,ppa007733m|PACid:17648853,ppa004338m|PACid:17660042
GO:0017111	nucleoside-triphosphatase activity	112 out of 1713 genes, 6.5%	695 out of 13333 genes, 5.2%	1	ppa023430m|PACid:17645549,ppa000235m|PACid:17658888,ppa000355m|PACid:17658617,ppa002447m|PACid:17640885,ppa000897m|PACid:17656092,ppa020572m|PACid:17658653,ppa000740m|PACid:17648364,ppa001009m|PACid:17652497,ppa019074m|PACid:17644563,ppa013294m|PACid:17660195,ppa000172m|PACid:17664974,ppa001751m|PACid:17666600,ppa015231m|PACid:17669290,ppa000248m|PACid:17654076,ppa000583m|PACid:17645421,ppa000654…
GO:0035004	phosphoinositide 3-kinase activity	3 out of 1713 genes, 0.2%	4 out of 13333 genes, 0.0%	1	ppa000023m|PACid:17668740,ppa000022m|PACid:17668739,ppa000024m|PACid:17668741
GO:0046983	protein dimerization activity	9 out of 1713 genes, 0.5%	29 out of 13333 genes, 0.2%	1	ppa004806m|PACid:17658192,ppa002156m|PACid:17659602,ppa003415m|PACid:17663498,ppa003962m|PACid:17665916,ppa000566m|PACid:17666084,ppa004788m|PACid:17646173,ppa003309m|PACid:17657179,ppa002158m|PACid:17659601,ppa003301m|PACid:17657178
GO:0016874	ligase activity	65 out of 1713 genes, 3.8%	379 out of 13333 genes, 2.8%	1	ppa000008m|PACid:17650934,ppa010460m|PACid:17652376,ppa005593m|PACid:17651128,ppa011255m|PACid:17644086,ppa021932m|PACid:17648577,ppa002554m|PACid:17641127,ppa006187m|PACid:17662911,ppa000705m|PACid:17663131,ppa001925m|PACid:17652706,ppa002756m|PACid:17668302,ppa001226m|PACid:17642085,ppa003141m|PACid:17652741,ppa001804m|PACid:17651074,ppa008341m|PACid:17656686,ppa001681m|PACid:17665184,ppa002635…
GO:0046912	transferase activity, transferring acyl groups, acyl groups converted into alkyl on transfer	4 out of 1713 genes, 0.2%	8 out of 13333 genes, 0.1%	1	ppa004868m|PACid:17651708,ppa005193m|PACid:17642536,ppa003648m|PACid:17665116,ppa008341m|PACid:17656686
GO:0005262	calcium channel activity	2 out of 1713 genes, 0.1%	2 out of 13333 genes, 0.0%	1	ppa002698m|PACid:17655923,ppa001980m|PACid:17655922
GO:0004674	protein serine/threonine kinase activity	58 out of 1713 genes, 3.4%	346 out of 13333 genes, 2.6%	1	ppa001834m|PACid:17668678,ppa004933m|PACid:17662530,ppa002991m|PACid:17641319,ppa005068m|PACid:17652630,ppa005046m|PACid:17650957,ppa015042m|PACid:17649490,ppa001331m|PACid:17663751,ppa023761m|PACid:17644919,ppa007898m|PACid:17667762,ppa000956m|PACid:17644215,ppa004913m|PACid:17644313,ppa003394m|PACid:17642074,ppa026781m|PACid:17645381,ppa021994m|PACid:17665751,ppb018615m|PACid:17646291,ppa003567…
GO:0070567	cytidylyltransferase activity	4 out of 1713 genes, 0.2%	9 out of 13333 genes, 0.1%	1	ppa009339m|PACid:17645529,ppa008428m|PACid:17644793,ppa006076m|PACid:17668504,ppa009646m|PACid:17649433
GO:0031559	oxidosqualene cyclase activity	3 out of 1713 genes, 0.2%	6 out of 13333 genes, 0.0%	1	ppa000237m|PACid:17658160,ppa027044m|PACid:17645519,ppa026987m|PACid:17663697
GO:0015399	primary active transmembrane transporter activity	33 out of 1713 genes, 1.9%	186 out of 13333 genes, 1.4%	1	ppa003094m|PACid:17662118,ppa023430m|PACid:17645549,ppa000355m|PACid:17658617,ppa000897m|PACid:17656092,ppa000670m|PACid:17643395,ppa001009m|PACid:17652497,ppa000977m|PACid:17648435,ppa013294m|PACid:17660195,ppa000172m|PACid:17664974,ppa000245m|PACid:17652606,ppa015231m|PACid:17669290,ppa000654m|PACid:17654086,ppa022543m|PACid:17657868,ppa000225m|PACid:17665910,ppa000215m|PACid:17652811,ppa000761…
GO:0015405	P-P-bond-hydrolysis-driven transmembrane transporter activity	33 out of 1713 genes, 1.9%	186 out of 13333 genes, 1.4%	1	ppa003094m|PACid:17662118,ppa023430m|PACid:17645549,ppa000355m|PACid:17658617,ppa000897m|PACid:17656092,ppa000670m|PACid:17643395,ppa001009m|PACid:17652497,ppa000977m|PACid:17648435,ppa013294m|PACid:17660195,ppa000172m|PACid:17664974,ppa000245m|PACid:17652606,ppa015231m|PACid:17669290,ppa000654m|PACid:17654086,ppa022543m|PACid:17657868,ppa000225m|PACid:17665910,ppa000215m|PACid:17652811,ppa000761…
GO:0009975	cyclase activity	4 out of 1713 genes, 0.2%	11 out of 13333 genes, 0.1%	1	ppa002506m|PACid:17662244,ppa004231m|PACid:17667943,ppa002882m|PACid:17662245,ppa007196m|PACid:17651503
GO:0016307	phosphatidylinositol phosphate kinase activity	4 out of 1713 genes, 0.2%	11 out of 13333 genes, 0.1%	1	ppa000098m|PACid:17646489,ppa000102m|PACid:17656595,ppa020533m|PACid:17645016,ppa000155m|PACid:17655585
GO:0019104	DNA N-glycosylase activity	4 out of 1713 genes, 0.2%	11 out of 13333 genes, 0.1%	1	ppa006280m|PACid:17658475,ppa010112m|PACid:17656527,ppa009020m|PACid:17657064,ppa007252m|PACid:17662655
GO:0004558	alpha-glucosidase activity	5 out of 1713 genes, 0.3%	16 out of 13333 genes, 0.1%	1	ppa001103m|PACid:17658336,ppa001098m|PACid:17662534,ppa001168m|PACid:17641053,ppa003412m|PACid:17666264,ppa001032m|PACid:17643597
GO:0004086	carbamoyl-phosphate synthase activity	2 out of 1713 genes, 0.1%	3 out of 13333 genes, 0.0%	1	ppa006107m|PACid:17652244,ppa000447m|PACid:17669265
GO:0015020	glucuronosyltransferase activity	2 out of 1713 genes, 0.1%	3 out of 13333 genes, 0.0%	1	ppa006418m|PACid:17662323,ppa008207m|PACid:17641984
GO:0015119	hexose phosphate transmembrane transporter activity	2 out of 1713 genes, 0.1%	3 out of 13333 genes, 0.0%	1	ppa021368m|PACid:17657809,ppa006608m|PACid:17668181
GO:0045182	translation regulator activity	2 out of 1713 genes, 0.1%	3 out of 13333 genes, 0.0%	1	ppa001044m|PACid:17662276,ppa022274m|PACid:17660682
GO:0016879	ligase activity, forming carbon-nitrogen bonds	39 out of 1713 genes, 2.3%	232 out of 13333 genes, 1.7%	1	ppa010465m|PACid:17644712,ppa003509m|PACid:17651645,ppa007402m|PACid:17667836,ppa023672m|PACid:17659600,ppa010460m|PACid:17652376,ppa005593m|PACid:17651128,ppa000451m|PACid:17646189,ppa002554m|PACid:17641127,ppa003050m|PACid:17658582,ppa000705m|PACid:17663131,ppa003160m|PACid:17664543,ppa008832m|PACid:17649785,ppa001226m|PACid:17642085,ppa003141m|PACid:17652741,ppa001681m|PACid:17665184,ppa003344…
GO:0042802	identical protein binding	15 out of 1713 genes, 0.9%	74 out of 13333 genes, 0.6%	1	ppa000478m|PACid:17669277,ppa001546m|PACid:17663660,ppa019402m|PACid:17641018,ppa001226m|PACid:17642085,ppa022931m|PACid:17663359,ppa007657m|PACid:17660003,ppa002156m|PACid:17659602,ppa008786m|PACid:17662186,ppa000566m|PACid:17666084,ppa023981m|PACid:17656329,ppa003309m|PACid:17657179,ppa006290m|PACid:17648217,ppa001538m|PACid:17647650,ppa002158m|PACid:17659601,ppa003301m|PACid:17657178
GO:0005092	GDP-dissociation inhibitor activity	3 out of 1713 genes, 0.2%	7 out of 13333 genes, 0.1%	1	ppa010564m|PACid:17645361,ppa010849m|PACid:17668224,ppa010306m|PACid:17665231
GO:0005515	protein binding	135 out of 1713 genes, 7.9%	921 out of 13333 genes, 6.9%	1	ppa003729m|PACid:17645824,ppa003415m|PACid:17663498,ppa002554m|PACid:17641127,ppa003030m|PACid:17661438,ppa013278m|PACid:17661489,ppa001809m|PACid:17661837,ppa000494m|PACid:17642290,ppa019402m|PACid:17641018,ppa013947m|PACid:17647221,ppa008124m|PACid:17644528,ppa001377m|PACid:17654345,ppa000983m|PACid:17649168,ppa000478m|PACid:17669277,ppa000320m|PACid:17649266,ppa004806m|PACid:17658192,ppa007854…
GO:0003677	DNA binding	55 out of 1713 genes, 3.2%	345 out of 13333 genes, 2.6%	1	ppa008311m|PACid:17658703,ppa006003m|PACid:17641468,ppa006484m|PACid:17668848,ppa010770m|PACid:17646821,ppa000475m|PACid:17664714,ppa001378m|PACid:17652594,ppa005410m|PACid:17655869,ppa014604m|PACid:17667980,ppa007936m|PACid:17647933,ppa000176m|PACid:17650260,ppa014599m|PACid:17667964,ppa006909m|PACid:17657595,ppa023981m|PACid:17656329,ppa010901m|PACid:17643795,ppa006514m|PACid:17667950,ppa021419…
GO:0015145	monosaccharide transmembrane transporter activity	5 out of 1713 genes, 0.3%	17 out of 13333 genes, 0.1%	1	ppa006549m|PACid:17642262,ppa021368m|PACid:17657809,ppa004602m|PACid:17668662,ppa006089m|PACid:17664790,ppa006608m|PACid:17668181
GO:0019787	small conjugating protein ligase activity	25 out of 1713 genes, 1.5%	141 out of 13333 genes, 1.1%	1	ppa010465m|PACid:17644712,ppa003509m|PACid:17651645,ppa004806m|PACid:17658192,ppa007402m|PACid:17667836,ppa023672m|PACid:17659600,ppa010460m|PACid:17652376,ppa005593m|PACid:17651128,ppa000149m|PACid:17648819,ppa002554m|PACid:17641127,ppa000705m|PACid:17663131,ppa004788m|PACid:17646173,ppa012813m|PACid:17661979,ppa008832m|PACid:17649785,ppa001226m|PACid:17642085,ppa021294m|PACid:17660782,ppa006365…
GO:0022804	active transmembrane transporter activity	65 out of 1713 genes, 3.8%	419 out of 13333 genes, 3.1%	1	ppa008857m|PACid:17649117,ppa023430m|PACid:17645549,ppa000355m|PACid:17658617,ppa000897m|PACid:17656092,ppa021289m|PACid:17648416,ppa004936m|PACid:17653005,ppa001009m|PACid:17652497,ppa013294m|PACid:17660195,ppa000172m|PACid:17664974,ppa015231m|PACid:17669290,ppa000654m|PACid:17654086,ppa002519m|PACid:17656090,ppa022543m|PACid:17657868,ppa004219m|PACid:17642166,ppa006608m|PACid:17668181,ppa004166…
GO:0046873	metal ion transmembrane transporter activity	19 out of 1713 genes, 1.1%	102 out of 13333 genes, 0.8%	1	ppa000237m|PACid:17658160,ppa021744m|PACid:17650643,ppa008857m|PACid:17649117,ppa010754m|PACid:17651068,ppa005729m|PACid:17659081,ppa026987m|PACid:17663697,ppa003284m|PACid:17640494,ppa026783m|PACid:17669038,ppa006624m|PACid:17656102,ppa000897m|PACid:17656092,ppa015238m|PACid:17657028,ppa021274m|PACid:17645030,ppa022818m|PACid:17666153,ppa000670m|PACid:17643395,ppa027044m|PACid:17645519,ppa016356…
GO:0005216	ion channel activity	20 out of 1713 genes, 1.2%	111 out of 13333 genes, 0.8%	1	ppa001980m|PACid:17655922,ppa016982m|PACid:17658382,ppa023309m|PACid:17650561,ppb018185m|PACid:17645485,ppa024071m|PACid:17664845,ppa001792m|PACid:17668558,ppa003116m|PACid:17666135,ppa001619m|PACid:17652525,ppa016962m|PACid:17643707,ppa002698m|PACid:17655923,ppb013415m|PACid:17644636,ppb023753m|PACid:17644156,ppa1027121m|PACid:17652117,ppa006560m|PACid:17660752,ppb024948m|PACid:17645822,ppa02685…
GO:0022838	substrate-specific channel activity	20 out of 1713 genes, 1.2%	111 out of 13333 genes, 0.8%	1	ppa001980m|PACid:17655922,ppa016982m|PACid:17658382,ppa023309m|PACid:17650561,ppb018185m|PACid:17645485,ppa024071m|PACid:17664845,ppa001792m|PACid:17668558,ppa003116m|PACid:17666135,ppa001619m|PACid:17652525,ppa016962m|PACid:17643707,ppa002698m|PACid:17655923,ppb013415m|PACid:17644636,ppb023753m|PACid:17644156,ppa1027121m|PACid:17652117,ppa006560m|PACid:17660752,ppb024948m|PACid:17645822,ppa02685…
GO:0016881	acid-amino acid ligase activity	28 out of 1713 genes, 1.6%	165 out of 13333 genes, 1.2%	1	ppa010465m|PACid:17644712,ppa003509m|PACid:17651645,ppa004806m|PACid:17658192,ppa000466m|PACid:17659835,ppa007402m|PACid:17667836,ppa023672m|PACid:17659600,ppa010460m|PACid:17652376,ppa005593m|PACid:17651128,ppa000149m|PACid:17648819,ppa002554m|PACid:17641127,ppa000705m|PACid:17663131,ppa004788m|PACid:17646173,ppa012813m|PACid:17661979,ppa008832m|PACid:17649785,ppa001226m|PACid:17642085,ppa003141…
GO:0015002	heme-copper terminal oxidase activity	4 out of 1713 genes, 0.2%	13 out of 13333 genes, 0.1%	1	ppa005663m|PACid:17657066,ppa005658m|PACid:17651924,ppa022392m|PACid:17648193,ppb018456m|PACid:17667796
GO:0015267	channel activity	20 out of 1713 genes, 1.2%	112 out of 13333 genes, 0.8%	1	ppa001980m|PACid:17655922,ppa016982m|PACid:17658382,ppa023309m|PACid:17650561,ppb018185m|PACid:17645485,ppa024071m|PACid:17664845,ppa001792m|PACid:17668558,ppa003116m|PACid:17666135,ppa001619m|PACid:17652525,ppa016962m|PACid:17643707,ppa002698m|PACid:17655923,ppb013415m|PACid:17644636,ppb023753m|PACid:17644156,ppa1027121m|PACid:17652117,ppa006560m|PACid:17660752,ppb024948m|PACid:17645822,ppa02685…
GO:0022803	passive transmembrane transporter activity	20 out of 1713 genes, 1.2%	112 out of 13333 genes, 0.8%	1	ppa001980m|PACid:17655922,ppa016982m|PACid:17658382,ppa023309m|PACid:17650561,ppb018185m|PACid:17645485,ppa024071m|PACid:17664845,ppa001792m|PACid:17668558,ppa003116m|PACid:17666135,ppa001619m|PACid:17652525,ppa016962m|PACid:17643707,ppa002698m|PACid:17655923,ppb013415m|PACid:17644636,ppb023753m|PACid:17644156,ppa1027121m|PACid:17652117,ppa006560m|PACid:17660752,ppb024948m|PACid:17645822,ppa02685…
GO:0000104	succinate dehydrogenase activity	2 out of 1713 genes, 0.1%	4 out of 13333 genes, 0.0%	1	ppa016428m|PACid:17655345,ppa018743m|PACid:17650505
GO:0051219	phosphoprotein binding	2 out of 1713 genes, 0.1%	4 out of 13333 genes, 0.0%	1	ppa015791m|PACid:17652739,ppa009645m|PACid:17649381
GO:0022857	transmembrane transporter activity	127 out of 1713 genes, 7.4%	882 out of 13333 genes, 6.6%	1	ppa008857m|PACid:17649117,ppa008510m|PACid:17661501,ppa012241m|PACid:17661303,ppa023430m|PACid:17645549,ppa000235m|PACid:17658888,ppa000355m|PACid:17658617,ppa001980m|PACid:17655922,ppa000897m|PACid:17656092,ppa024071m|PACid:17664845,ppa021289m|PACid:17648416,ppa001619m|PACid:17652525,ppa004936m|PACid:17653005,ppa001009m|PACid:17652497,ppa013294m|PACid:17660195,ppa000172m|PACid:17664974,ppa010754…
GO:0005215	transporter activity	144 out of 1713 genes, 8.4%	1013 out of 13333 genes, 7.6%	1	ppa008857m|PACid:17649117,ppa008510m|PACid:17661501,ppa012241m|PACid:17661303,ppa000235m|PACid:17658888,ppa000355m|PACid:17658617,ppa021289m|PACid:17648416,ppa001619m|PACid:17652525,ppa004936m|PACid:17653005,ppa001009m|PACid:17652497,ppa013294m|PACid:17660195,ppa000172m|PACid:17664974,ppa015231m|PACid:17669290,ppa011616m|PACid:17667206,ppa003284m|PACid:17640494,ppa009909m|PACid:17654820,ppa002519…
GO:0004721	phosphoprotein phosphatase activity	23 out of 1713 genes, 1.3%	136 out of 13333 genes, 1.0%	1	ppa001108m|PACid:17663323,ppa000237m|PACid:17658160,ppa006861m|PACid:17656025,ppa002348m|PACid:17655063,ppa001177m|PACid:17658964,ppa005292m|PACid:17644702,ppa006672m|PACid:17645548,ppa007095m|PACid:17661356,ppa024950m|PACid:17664450,ppa009672m|PACid:17655092,ppa007126m|PACid:17667494,ppa006058m|PACid:17649515,ppa026357m|PACid:17667481,ppa007190m|PACid:17659741,ppa002183m|PACid:17666827,ppa026987…
GO:0016811	hydrolase activity, acting on carbon-nitrogen (but not peptide) bonds, in linear amides	9 out of 1713 genes, 0.5%	44 out of 13333 genes, 0.3%	1	ppa006053m|PACid:17651798,ppa015978m|PACid:17650899,ppa001694m|PACid:17668836,ppa003050m|PACid:17658582,ppa017600m|PACid:17645163,ppa008761m|PACid:17656360,ppa003160m|PACid:17664543,ppa005836m|PACid:17665294,ppa003231m|PACid:17659631
GO:0016799	hydrolase activity, hydrolyzing N-glycosyl compounds	5 out of 1713 genes, 0.3%	20 out of 13333 genes, 0.2%	1	ppa020575m|PACid:17655999,ppa006280m|PACid:17658475,ppa010112m|PACid:17656527,ppa009020m|PACid:17657064,ppa007252m|PACid:17662655
GO:0008170	N-methyltransferase activity	8 out of 1713 genes, 0.5%	38 out of 13333 genes, 0.3%	1	ppa005915m|PACid:17643346,ppa000574m|PACid:17654405,ppa004967m|PACid:17643244,ppa026107m|PACid:17661938,ppa003386m|PACid:17644768,ppa025484m|PACid:17646279,ppa000179m|PACid:17644104,ppa012562m|PACid:17653245
GO:0008509	anion transmembrane transporter activity	20 out of 1713 genes, 1.2%	117 out of 13333 genes, 0.9%	1	ppa000237m|PACid:17658160,ppa002097m|PACid:17647077,ppa002207m|PACid:17662979,ppa023430m|PACid:17645549,ppa000235m|PACid:17658888,ppa000239m|PACid:17640400,ppa002648m|PACid:17669010,ppa021289m|PACid:17648416,ppa001619m|PACid:17652525,ppa019340m|PACid:17643146,ppa000248m|PACid:17654076,ppa024435m|PACid:17650881,ppa026987m|PACid:17663697,ppa014606m|PACid:17664257,ppa027044m|PACid:17645519,ppa000232…
GO:0016875	ligase activity, forming carbon-oxygen bonds	14 out of 1713 genes, 0.8%	77 out of 13333 genes, 0.6%	1	ppa008860m|PACid:17658566,ppa003133m|PACid:17657295,ppa004925m|PACid:17652827,ppa003109m|PACid:17646543,ppa004257m|PACid:17668593,ppa011255m|PACid:17644086,ppa000578m|PACid:17654862,ppa007022m|PACid:17648870,ppa007151m|PACid:17668594,ppa002288m|PACid:17659855,ppa002055m|PACid:17667076,ppa001925m|PACid:17652706,ppa026682m|PACid:17655269,ppa003818m|PACid:17659926
GO:0016876	ligase activity, forming aminoacyl-tRNA and related compounds	14 out of 1713 genes, 0.8%	77 out of 13333 genes, 0.6%	1	ppa008860m|PACid:17658566,ppa003133m|PACid:17657295,ppa004925m|PACid:17652827,ppa003109m|PACid:17646543,ppa004257m|PACid:17668593,ppa011255m|PACid:17644086,ppa000578m|PACid:17654862,ppa007022m|PACid:17648870,ppa007151m|PACid:17668594,ppa002288m|PACid:17659855,ppa002055m|PACid:17667076,ppa001925m|PACid:17652706,ppa026682m|PACid:17655269,ppa003818m|PACid:17659926
GO:0004812	aminoacyl-tRNA ligase activity	12 out of 1713 genes, 0.7%	64 out of 13333 genes, 0.5%	1	ppa003133m|PACid:17657295,ppa004925m|PACid:17652827,ppa003109m|PACid:17646543,ppa004257m|PACid:17668593,ppa000578m|PACid:17654862,ppa007022m|PACid:17648870,ppa007151m|PACid:17668594,ppa002288m|PACid:17659855,ppa002055m|PACid:17667076,ppa001925m|PACid:17652706,ppa026682m|PACid:17655269,ppa003818m|PACid:17659926
GO:0015075	ion transmembrane transporter activity	75 out of 1713 genes, 4.4%	510 out of 13333 genes, 3.8%	1	ppa008857m|PACid:17649117,ppa012241m|PACid:17661303,ppa023430m|PACid:17645549,ppa000235m|PACid:17658888,ppa001980m|PACid:17655922,ppa000897m|PACid:17656092,ppa024071m|PACid:17664845,ppa021289m|PACid:17648416,ppa001619m|PACid:17652525,ppa013294m|PACid:17660195,ppa010754m|PACid:17651068,ppa000248m|PACid:17654076,ppa003284m|PACid:17640494,ppa000654m|PACid:17654086,ppa009909m|PACid:17654820,ppa004219…
GO:0008324	cation transmembrane transporter activity	51 out of 1713 genes, 3.0%	336 out of 13333 genes, 2.5%	1	ppa003094m|PACid:17662118,ppa008857m|PACid:17649117,ppa012241m|PACid:17661303,ppa001980m|PACid:17655922,ppa000897m|PACid:17656092,ppa000670m|PACid:17643395,ppa004845m|PACid:17662472,ppa001619m|PACid:17652525,ppa020091m|PACid:17663152,ppa015730m|PACid:17660744,ppa013294m|PACid:17660195,ppa010754m|PACid:17651068,ppa024172m|PACid:17646681,ppa003284m|PACid:17640494,ppa000654m|PACid:17654086,ppa009909…
GO:0005249	voltage-gated potassium channel activity	7 out of 1713 genes, 0.4%	33 out of 13333 genes, 0.2%	1	ppa003116m|PACid:17666135,ppb018972m|PACid:17651726,ppa016982m|PACid:17658382,ppb020152m|PACid:17649666,ppa006560m|PACid:17660752,ppb024948m|PACid:17645822,ppa023309m|PACid:17650561
GO:0022843	voltage-gated cation channel activity	7 out of 1713 genes, 0.4%	33 out of 13333 genes, 0.2%	1	ppa003116m|PACid:17666135,ppb018972m|PACid:17651726,ppa016982m|PACid:17658382,ppb020152m|PACid:17649666,ppa006560m|PACid:17660752,ppb024948m|PACid:17645822,ppa023309m|PACid:17650561
GO:0008235	metalloexopeptidase activity	2 out of 1713 genes, 0.1%	5 out of 13333 genes, 0.0%	1	ppa026745m|PACid:17649112,ppa005933m|PACid:17655519
GO:0015038	glutathione disulfide oxidoreductase activity	2 out of 1713 genes, 0.1%	5 out of 13333 genes, 0.0%	1	ppa004673m|PACid:17644253,ppa003678m|PACid:17640633
GO:0043178	alcohol binding	2 out of 1713 genes, 0.1%	5 out of 13333 genes, 0.0%	1	ppa003344m|PACid:17646287,ppa003465m|PACid:17667582
GO:0016408	C-acyltransferase activity	4 out of 1713 genes, 0.2%	16 out of 13333 genes, 0.1%	1	ppa003674m|PACid:17660051,ppa003742m|PACid:17649893,ppa003658m|PACid:17666665,ppa004859m|PACid:17662059
GO:0019206	nucleoside kinase activity	4 out of 1713 genes, 0.2%	16 out of 13333 genes, 0.1%	1	ppa002506m|PACid:17662244,ppa002882m|PACid:17662245,ppa004295m|PACid:17662240,ppa005201m|PACid:17647621
GO:0016160	amylase activity	5 out of 1713 genes, 0.3%	22 out of 13333 genes, 0.2%	1	ppa016544m|PACid:17661343,ppa019231m|PACid:17668909,ppa002957m|PACid:17655984,ppa000739m|PACid:17664294,ppa002199m|PACid:17655983
GO:0016702	oxidoreductase activity, acting on single donors with incorporation of molecular oxygen, incorporation of two atoms of oxygen	7 out of 1713 genes, 0.4%	35 out of 13333 genes, 0.3%	1	ppa017865m|PACid:17645850,ppa001631m|PACid:17655866,ppa001216m|PACid:17649088,ppa001316m|PACid:17650118,ppa001064m|PACid:17645439,ppa000968m|PACid:17658941,ppa001634m|PACid:17642948
GO:0046915	transition metal ion transmembrane transporter activity	7 out of 1713 genes, 0.4%	35 out of 13333 genes, 0.3%	1	ppa000237m|PACid:17658160,ppa021274m|PACid:17645030,ppa010754m|PACid:17651068,ppa027044m|PACid:17645519,ppa026987m|PACid:17663697,ppa026783m|PACid:17669038,ppa000897m|PACid:17656092
GO:0051213	dioxygenase activity	7 out of 1713 genes, 0.4%	35 out of 13333 genes, 0.3%	1	ppa017865m|PACid:17645850,ppa001631m|PACid:17655866,ppa001216m|PACid:17649088,ppa001316m|PACid:17650118,ppa001064m|PACid:17645439,ppa000968m|PACid:17658941,ppa001634m|PACid:17642948
GO:0015101	organic cation transmembrane transporter activity	3 out of 1713 genes, 0.2%	11 out of 13333 genes, 0.1%	1	ppa015730m|PACid:17660744,ppa004613m|PACid:17651940,ppa004845m|PACid:17662472
GO:0033612	receptor serine/threonine kinase binding	3 out of 1713 genes, 0.2%	11 out of 13333 genes, 0.1%	1	ppa003509m|PACid:17651645,ppa001500m|PACid:17656717,ppa001707m|PACid:17648008
GO:0005244	voltage-gated ion channel activity	8 out of 1713 genes, 0.5%	42 out of 13333 genes, 0.3%	1	ppa016982m|PACid:17658382,ppa006560m|PACid:17660752,ppb024948m|PACid:17645822,ppa023309m|PACid:17650561,ppa003116m|PACid:17666135,ppb018972m|PACid:17651726,ppb020152m|PACid:17649666,ppa009796m|PACid:17658935
GO:0022832	voltage-gated channel activity	8 out of 1713 genes, 0.5%	42 out of 13333 genes, 0.3%	1	ppa016982m|PACid:17658382,ppa006560m|PACid:17660752,ppb024948m|PACid:17645822,ppa023309m|PACid:17650561,ppa003116m|PACid:17666135,ppb018972m|PACid:17651726,ppb020152m|PACid:17649666,ppa009796m|PACid:17658935
GO:0003678	DNA helicase activity	4 out of 1713 genes, 0.2%	17 out of 13333 genes, 0.1%	1	ppa001835m|PACid:17656738,ppa002447m|PACid:17640885,ppa000440m|PACid:17668414,ppa000740m|PACid:17648364
GO:0005217	intracellular ligand-gated ion channel activity	4 out of 1713 genes, 0.2%	17 out of 13333 genes, 0.1%	1	ppa003116m|PACid:17666135,ppa016982m|PACid:17658382,ppb020152m|PACid:17649666,ppb024948m|PACid:17645822
GO:0016645	oxidoreductase activity, acting on the CH-NH group of donors	7 out of 1713 genes, 0.4%	36 out of 13333 genes, 0.3%	1	ppa006510m|PACid:17654890,ppa012902m|PACid:17647136,ppa009660m|PACid:17650006,ppa004276m|PACid:17661171,ppa007647m|PACid:17645886,ppa004722m|PACid:17660068,ppa024442m|PACid:17665638
GO:0004774	succinate-CoA ligase activity	2 out of 1713 genes, 0.1%	6 out of 13333 genes, 0.0%	1	ppa008341m|PACid:17656686,ppa006187m|PACid:17662911
GO:0015037	peptide disulfide oxidoreductase activity	2 out of 1713 genes, 0.1%	6 out of 13333 genes, 0.0%	1	ppa004673m|PACid:17644253,ppa003678m|PACid:17640633
GO:0016647	oxidoreductase activity, acting on the CH-NH group of donors, oxygen as acceptor	2 out of 1713 genes, 0.1%	6 out of 13333 genes, 0.0%	1	ppa006510m|PACid:17654890,ppa012902m|PACid:17647136
GO:0016878	acid-thiol ligase activity	2 out of 1713 genes, 0.1%	6 out of 13333 genes, 0.0%	1	ppa008341m|PACid:17656686,ppa006187m|PACid:17662911
GO:0042562	hormone binding	2 out of 1713 genes, 0.1%	6 out of 13333 genes, 0.0%	1	ppa003344m|PACid:17646287,ppa003465m|PACid:17667582
GO:0051748	UTP-monosaccharide-1-phosphate uridylyltransferase activity	2 out of 1713 genes, 0.1%	6 out of 13333 genes, 0.0%	1	ppa008036m|PACid:17641090,ppa003010m|PACid:17642676
GO:0070568	guanylyltransferase activity	2 out of 1713 genes, 0.1%	6 out of 13333 genes, 0.0%	1	ppa004485m|PACid:17650917,ppa002348m|PACid:17655063
GO:0070569	uridylyltransferase activity	2 out of 1713 genes, 0.1%	6 out of 13333 genes, 0.0%	1	ppa008036m|PACid:17641090,ppa003010m|PACid:17642676
GO:0016877	ligase activity, forming carbon-sulfur bonds	7 out of 1713 genes, 0.4%	37 out of 13333 genes, 0.3%	1	ppa001880m|PACid:17659196,ppa001870m|PACid:17659277,ppa004139m|PACid:17662187,ppa004215m|PACid:17648712,ppa008341m|PACid:17656686,ppa021932m|PACid:17648577,ppa006187m|PACid:17662911
GO:0003916	DNA topoisomerase activity	4 out of 1713 genes, 0.2%	18 out of 13333 genes, 0.1%	1	ppa006003m|PACid:17641468,ppa002097m|PACid:17647077,ppa001942m|PACid:17652487,ppa021419m|PACid:17649683
GO:0016278	lysine N-methyltransferase activity	4 out of 1713 genes, 0.2%	18 out of 13333 genes, 0.1%	1	ppa000574m|PACid:17654405,ppa004967m|PACid:17643244,ppa000179m|PACid:17644104,ppa025484m|PACid:17646279
GO:0016279	protein-lysine N-methyltransferase activity	4 out of 1713 genes, 0.2%	18 out of 13333 genes, 0.1%	1	ppa000574m|PACid:17654405,ppa004967m|PACid:17643244,ppa000179m|PACid:17644104,ppa025484m|PACid:17646279
GO:0005261	cation channel activity	12 out of 1713 genes, 0.7%	71 out of 13333 genes, 0.5%	1	ppa002698m|PACid:17655923,ppb013415m|PACid:17644636,ppb023753m|PACid:17644156,ppa001980m|PACid:17655922,ppa016982m|PACid:17658382,ppa006560m|PACid:17660752,ppb024948m|PACid:17645822,ppa023309m|PACid:17650561,ppa003116m|PACid:17666135,ppb018972m|PACid:17651726,ppb020152m|PACid:17649666,ppa016962m|PACid:17643707
GO:0016790	thiolester hydrolase activity	12 out of 1713 genes, 0.7%	71 out of 13333 genes, 0.5%	1	ppa009231m|PACid:17655321,ppa001039m|PACid:17643288,ppa000553m|PACid:17663232,ppa002864m|PACid:17652844,ppa014881m|PACid:17646380,ppa003586m|PACid:17665023,ppa000932m|PACid:17650256,ppa000535m|PACid:17656895,ppa003162m|PACid:17669168,ppa020598m|PACid:17645072,ppa012406m|PACid:17656215,ppa000604m|PACid:17650129
GO:0016740	transferase activity	438 out of 1713 genes, 25.6%	3297 out of 13333 genes, 24.7%	1	ppa024132m|PACid:17666911,ppa024989m|PACid:17657131,ppa006418m|PACid:17662323,ppa002438m|PACid:17643645,ppa019770m|PACid:17650056,ppa001058m|PACid:17655819,ppa004587m|PACid:17646675,ppa017487m|PACid:17649233,ppa008655m|PACid:17667225,ppa015845m|PACid:17661838,ppa009046m|PACid:17658807,ppa008829m|PACid:17653723,ppa003867m|PACid:17666731,ppa008124m|PACid:17644528,ppa001871m|PACid:17659151,ppa001011…
GO:0016866	intramolecular transferase activity	9 out of 1713 genes, 0.5%	51 out of 13333 genes, 0.4%	1	ppa001913m|PACid:17642534,ppa000237m|PACid:17658160,ppa004469m|PACid:17648995,ppa008640m|PACid:17668178,ppa004969m|PACid:17656312,ppa027044m|PACid:17645519,ppa026987m|PACid:17663697,ppa006478m|PACid:17648377,ppa005014m|PACid:17656313
GO:0004519	endonuclease activity	7 out of 1713 genes, 0.4%	38 out of 13333 genes, 0.3%	1	ppa000850m|PACid:17642183,ppa000547m|PACid:17649466,ppa000900m|PACid:17653602,ppa000070m|PACid:17654720,ppa008794m|PACid:17662356,ppa000619m|PACid:17653601,ppa024131m|PACid:17646265
GO:0016787	hydrolase activity	374 out of 1713 genes, 21.8%	2808 out of 13333 genes, 21.1%	1	ppa005073m|PACid:17668031,ppa000355m|PACid:17658617,ppa001739m|PACid:17661418,ppa000740m|PACid:17648364,ppa001009m|PACid:17652497,ppa017487m|PACid:17649233,ppa013294m|PACid:17660195,ppa000172m|PACid:17664974,ppa015231m|PACid:17669290,ppa022807m|PACid:17662363,ppa021596m|PACid:17666346,ppa008400m|PACid:17656404,ppa026981m|PACid:17667669,ppa001377m|PACid:17654345,ppa022543m|PACid:17657868,ppa006664…
GO:0015925	galactosidase activity	5 out of 1713 genes, 0.3%	25 out of 13333 genes, 0.2%	1	ppa002271m|PACid:17653307,ppa002232m|PACid:17667695,ppa001345m|PACid:17653782,ppa001334m|PACid:17660446,ppa002177m|PACid:17653783
GO:0016405	CoA-ligase activity	5 out of 1713 genes, 0.3%	25 out of 13333 genes, 0.2%	1	ppa004139m|PACid:17662187,ppa004215m|PACid:17648712,ppa008341m|PACid:17656686,ppa021932m|PACid:17648577,ppa006187m|PACid:17662911
GO:0004518	nuclease activity	21 out of 1713 genes, 1.2%	136 out of 13333 genes, 1.0%	1	ppa000547m|PACid:17649466,ppa010247m|PACid:17644108,ppa009546m|PACid:17652801,ppa009550m|PACid:17662740,ppa024131m|PACid:17646265,ppa002362m|PACid:17667117,ppa000176m|PACid:17650260,ppa000850m|PACid:17642183,ppa000900m|PACid:17653602,ppa008794m|PACid:17662356,ppa000264m|PACid:17642590,ppa002044m|PACid:17653293,ppa020575m|PACid:17655999,ppa002183m|PACid:17666827,ppa000070m|PACid:17654720,ppa010037…
GO:0015291	secondary active transmembrane transporter activity	26 out of 1713 genes, 1.5%	172 out of 13333 genes, 1.3%	1	ppa005835m|PACid:17640872,ppa008857m|PACid:17649117,ppa025789m|PACid:17657562,ppa003252m|PACid:17666502,ppa002648m|PACid:17669010,ppa005140m|PACid:17647883,ppa004702m|PACid:17650255,ppa017237m|PACid:17659749,ppa004845m|PACid:17662472,ppa021289m|PACid:17648416,ppa018119m|PACid:17655771,ppa021368m|PACid:17657809,ppa003755m|PACid:17647293,ppa003352m|PACid:17645507,ppa026412m|PACid:17650007,ppa015730…
GO:0004872	receptor activity	17 out of 1713 genes, 1.0%	108 out of 13333 genes, 0.8%	1	ppa000337m|PACid:17666894,ppa025536m|PACid:17650706,ppa016131m|PACid:17663534,ppa016991m|PACid:17655616,ppa018228m|PACid:17651327,ppb024873m|PACid:17654189,ppa020234m|PACid:17658142,ppb013318m|PACid:17655362,ppa016235m|PACid:17652894,ppa017636m|PACid:17668066,ppa1027121m|PACid:17652117,ppa000799m|PACid:17651051,ppa022061m|PACid:17642376,ppa023253m|PACid:17660105,ppa000566m|PACid:17666084,ppa02685…
GO:0016899	oxidoreductase activity, acting on the CH-OH group of donors, oxygen as acceptor	4 out of 1713 genes, 0.2%	19 out of 13333 genes, 0.1%	1	ppa014756m|PACid:17669137,ppa026902m|PACid:17651732,ppa003167m|PACid:17660889,ppa015890m|PACid:17644038
GO:0004084	branched-chain-amino-acid transaminase activity	2 out of 1713 genes, 0.1%	7 out of 13333 genes, 0.1%	1	ppa006309m|PACid:17642691,ppa023043m|PACid:17651473
GO:0016801	hydrolase activity, acting on ether bonds	2 out of 1713 genes, 0.1%	7 out of 13333 genes, 0.1%	1	ppa004934m|PACid:17665246,ppa008875m|PACid:17648523
GO:0019798	procollagen-proline dioxygenase activity	2 out of 1713 genes, 0.1%	7 out of 13333 genes, 0.1%	1	ppa009459m|PACid:17663696,ppa009336m|PACid:17656363
GO:0031543	peptidyl-proline dioxygenase activity	2 out of 1713 genes, 0.1%	7 out of 13333 genes, 0.1%	1	ppa009459m|PACid:17663696,ppa009336m|PACid:17656363
GO:0015149	hexose transmembrane transporter activity	3 out of 1713 genes, 0.2%	13 out of 13333 genes, 0.1%	1	ppa021368m|PACid:17657809,ppa004602m|PACid:17668662,ppa006608m|PACid:17668181
GO:0046914	transition metal ion binding	202 out of 1713 genes, 11.8%	1499 out of 13333 genes, 11.2%	1	ppa010460m|PACid:17652376,ppa002486m|PACid:17665017,ppa026178m|PACid:17667467,ppa001177m|PACid:17658964,ppa006087m|PACid:17663421,ppa011047m|PACid:17653183,ppa002480m|PACid:17653684,ppa009942m|PACid:17657503,ppa023209m|PACid:17659306,ppa002554m|PACid:17641127,ppa017322m|PACid:17657913,ppa011460m|PACid:17640938,ppa019319m|PACid:17642372,ppa009459m|PACid:17663696,ppa023488m|PACid:17659957,ppa008876…
GO:0005267	potassium channel activity	8 out of 1713 genes, 0.5%	46 out of 13333 genes, 0.3%	1	ppa016982m|PACid:17658382,ppa006560m|PACid:17660752,ppb024948m|PACid:17645822,ppa023309m|PACid:17650561,ppa003116m|PACid:17666135,ppb018972m|PACid:17651726,ppb020152m|PACid:17649666,ppa016962m|PACid:17643707
GO:0015197	peptide transporter activity	5 out of 1713 genes, 0.3%	26 out of 13333 genes, 0.2%	1	ppa002368m|PACid:17647349,ppa026888m|PACid:17644452,ppa021086m|PACid:17669273,ppa022679m|PACid:17667409,ppa001827m|PACid:17653274
GO:0051119	sugar transmembrane transporter activity	5 out of 1713 genes, 0.3%	26 out of 13333 genes, 0.2%	1	ppa006549m|PACid:17642262,ppa021368m|PACid:17657809,ppa004602m|PACid:17668662,ppa006089m|PACid:17664790,ppa006608m|PACid:17668181
GO:0022836	gated channel activity	10 out of 1713 genes, 0.6%	60 out of 13333 genes, 0.5%	1	ppb013415m|PACid:17644636,ppb023753m|PACid:17644156,ppa016982m|PACid:17658382,ppa006560m|PACid:17660752,ppb024948m|PACid:17645822,ppa023309m|PACid:17650561,ppa003116m|PACid:17666135,ppb018972m|PACid:17651726,ppb020152m|PACid:17649666,ppa009796m|PACid:17658935
GO:0030695	GTPase regulator activity	10 out of 1713 genes, 0.6%	60 out of 13333 genes, 0.5%	1	ppa003087m|PACid:17658549,ppa003094m|PACid:17662118,ppa022931m|PACid:17663359,ppa000769m|PACid:17664054,ppa000110m|PACid:17654964,ppa005355m|PACid:17655944,ppa010564m|PACid:17645361,ppa005426m|PACid:17660617,ppa010849m|PACid:17668224,ppa010306m|PACid:17665231
GO:0060589	nucleoside-triphosphatase regulator activity	10 out of 1713 genes, 0.6%	60 out of 13333 genes, 0.5%	1	ppa003087m|PACid:17658549,ppa003094m|PACid:17662118,ppa022931m|PACid:17663359,ppa000769m|PACid:17664054,ppa000110m|PACid:17654964,ppa005355m|PACid:17655944,ppa010564m|PACid:17645361,ppa005426m|PACid:17660617,ppa010849m|PACid:17668224,ppa010306m|PACid:17665231
GO:0008375	acetylglucosaminyltransferase activity	6 out of 1713 genes, 0.4%	33 out of 13333 genes, 0.2%	1	ppa006973m|PACid:17662084,ppa008586m|PACid:17658817,ppa012700m|PACid:17640689,ppa005855m|PACid:17643389,ppa008342m|PACid:17642173,ppa018035m|PACid:17660073
GO:0003954	NADH dehydrogenase activity	4 out of 1713 genes, 0.2%	20 out of 13333 genes, 0.2%	1	ppa010853m|PACid:17652295,ppa004904m|PACid:17659421,ppa009098m|PACid:17652293,ppa010797m|PACid:17652294
GO:0050136	NADH dehydrogenase (quinone) activity	4 out of 1713 genes, 0.2%	20 out of 13333 genes, 0.2%	1	ppa010853m|PACid:17652295,ppa004904m|PACid:17659421,ppa009098m|PACid:17652293,ppa010797m|PACid:17652294
GO:0016810	hydrolase activity, acting on carbon-nitrogen (but not peptide) bonds	15 out of 1713 genes, 0.9%	97 out of 13333 genes, 0.7%	1	ppa006053m|PACid:17651798,ppa015978m|PACid:17650899,ppa001115m|PACid:17662604,ppa007526m|PACid:17650995,ppa007647m|PACid:17645886,ppa001377m|PACid:17654345,ppa000342m|PACid:17661106,ppa001694m|PACid:17668836,ppa011143m|PACid:17653431,ppa003050m|PACid:17658582,ppa017600m|PACid:17645163,ppa008761m|PACid:17656360,ppa003160m|PACid:17664543,ppa005836m|PACid:17665294,ppa003231m|PACid:17659631
GO:0005102	receptor binding	5 out of 1713 genes, 0.3%	27 out of 13333 genes, 0.2%	1	ppa003509m|PACid:17651645,ppa013219m|PACid:17667037,ppa001500m|PACid:17656717,ppa001707m|PACid:17648008,ppa000739m|PACid:17664294
GO:0019887	protein kinase regulator activity	3 out of 1713 genes, 0.2%	14 out of 13333 genes, 0.1%	1	ppa000599m|PACid:17665526,ppa023125m|PACid:17656062,ppa011098m|PACid:17641923
GO:0003774	motor activity	9 out of 1713 genes, 0.5%	55 out of 13333 genes, 0.4%	1	ppa019074m|PACid:17644563,ppa025850m|PACid:17652829,ppa000013m|PACid:17651877,ppa000583m|PACid:17645421,ppa009663m|PACid:17640956,ppb016807m|PACid:17643753,ppa000677m|PACid:17645476,ppa000768m|PACid:17654748,ppa026079m|PACid:17667450
GO:0015078	hydrogen ion transmembrane transporter activity	8 out of 1713 genes, 0.5%	48 out of 13333 genes, 0.4%	1	ppa013294m|PACid:17660195,ppa024172m|PACid:17646681,ppa012241m|PACid:17661303,ppa010263m|PACid:17659999,ppa009909m|PACid:17654820,ppa000453m|PACid:17654664,ppa001619m|PACid:17652525,ppa012208m|PACid:17661302
GO:0022892	substrate-specific transporter activity	110 out of 1713 genes, 6.4%	809 out of 13333 genes, 6.1%	1	ppa008857m|PACid:17649117,ppa008510m|PACid:17661501,ppa012241m|PACid:17661303,ppa023430m|PACid:17645549,ppa000235m|PACid:17658888,ppa001980m|PACid:17655922,ppa000897m|PACid:17656092,ppa024071m|PACid:17664845,ppa021289m|PACid:17648416,ppa001619m|PACid:17652525,ppa004936m|PACid:17653005,ppa013294m|PACid:17660195,ppa010754m|PACid:17651068,ppa000248m|PACid:17654076,ppa011616m|PACid:17667206,ppa027071…
GO:0003747	translation release factor activity	2 out of 1713 genes, 0.1%	8 out of 13333 genes, 0.1%	1	ppa007171m|PACid:17645777,ppa006406m|PACid:17662167
GO:0004629	phospholipase C activity	2 out of 1713 genes, 0.1%	8 out of 13333 genes, 0.1%	1	ppa020283m|PACid:17643486,ppa003685m|PACid:17663959
GO:0042623	ATPase activity, coupled	46 out of 1713 genes, 2.7%	328 out of 13333 genes, 2.5%	1	ppa003094m|PACid:17662118,ppa023430m|PACid:17645549,ppa002447m|PACid:17640885,ppa000897m|PACid:17656092,ppa000886m|PACid:17645265,ppa000670m|PACid:17643395,ppa020572m|PACid:17658653,ppa000740m|PACid:17648364,ppa001009m|PACid:17652497,ppa000977m|PACid:17648435,ppa013294m|PACid:17660195,ppa001751m|PACid:17666600,ppa000245m|PACid:17652606,ppa000070m|PACid:17654720,ppa000654m|PACid:17654086,ppa000376…
GO:0015276	ligand-gated ion channel activity	6 out of 1713 genes, 0.4%	35 out of 13333 genes, 0.3%	1	ppb013415m|PACid:17644636,ppa003116m|PACid:17666135,ppb018972m|PACid:17651726,ppa016982m|PACid:17658382,ppb020152m|PACid:17649666,ppb024948m|PACid:17645822
GO:0022834	ligand-gated channel activity	6 out of 1713 genes, 0.4%	35 out of 13333 genes, 0.3%	1	ppb013415m|PACid:17644636,ppa003116m|PACid:17666135,ppb018972m|PACid:17651726,ppa016982m|PACid:17658382,ppb020152m|PACid:17649666,ppb024948m|PACid:17645822
GO:0035251	UDP-glucosyltransferase activity	17 out of 1713 genes, 1.0%	114 out of 13333 genes, 0.9%	1	ppa000716m|PACid:17653019,ppa026168m|PACid:17644075,ppa003008m|PACid:17640640,ppa007905m|PACid:17666026,ppa024989m|PACid:17657131,ppa016883m|PACid:17657196,ppa022811m|PACid:17667523,ppa005294m|PACid:17667209,ppa002267m|PACid:17649592,ppa001573m|PACid:17659255,ppa003165m|PACid:17666910,ppa004825m|PACid:17649697,ppa002976m|PACid:17661339,ppa001301m|PACid:17662076,ppa000639m|PACid:17666930,ppa001048…
GO:0019829	cation-transporting ATPase activity	11 out of 1713 genes, 0.6%	71 out of 13333 genes, 0.5%	1	ppa003087m|PACid:17658549,ppa003094m|PACid:17662118,ppa013294m|PACid:17660195,ppa021744m|PACid:17650643,ppa000654m|PACid:17654086,ppa011277m|PACid:17643838,ppa000629m|PACid:17642887,ppa015238m|PACid:17657028,ppa000670m|PACid:17643395,ppa016356m|PACid:17658729,ppa000703m|PACid:17643396
GO:0004551	nucleotide diphosphatase activity	3 out of 1713 genes, 0.2%	15 out of 13333 genes, 0.1%	1	ppa009420m|PACid:17642813,ppa007741m|PACid:17642812,ppa010372m|PACid:17642814
GO:0005375	copper ion transmembrane transporter activity	3 out of 1713 genes, 0.2%	15 out of 13333 genes, 0.1%	1	ppa021274m|PACid:17645030,ppa026783m|PACid:17669038,ppa000897m|PACid:17656092
GO:0005083	small GTPase regulator activity	9 out of 1713 genes, 0.5%	57 out of 13333 genes, 0.4%	1	ppa003087m|PACid:17658549,ppa003094m|PACid:17662118,ppa022931m|PACid:17663359,ppa005355m|PACid:17655944,ppa000110m|PACid:17654964,ppa010564m|PACid:17645361,ppa005426m|PACid:17660617,ppa010849m|PACid:17668224,ppa010306m|PACid:17665231
GO:0015631	tubulin binding	4 out of 1713 genes, 0.2%	22 out of 13333 genes, 0.2%	1	ppa013430m|PACid:17647220,ppa003030m|PACid:17661438,ppa013947m|PACid:17647221,ppa013435m|PACid:17647219
GO:0019842	vitamin binding	6 out of 1713 genes, 0.4%	36 out of 13333 genes, 0.3%	1	ppa002576m|PACid:17640432,ppa009459m|PACid:17663696,ppa009336m|PACid:17656363,ppa027071m|PACid:17643290,ppa003458m|PACid:17654369,ppa013239m|PACid:17665719
GO:0016831	carboxy-lyase activity	10 out of 1713 genes, 0.6%	65 out of 13333 genes, 0.5%	1	ppa020279m|PACid:17648999,ppa025815m|PACid:17668670,ppa020420m|PACid:17642818,ppa004992m|PACid:17644515,ppa003458m|PACid:17654369,ppa006290m|PACid:17648217,ppa000910m|PACid:17646983,ppa004626m|PACid:17647611,ppa002034m|PACid:17647482,ppa026170m|PACid:17663001
GO:0046527	glucosyltransferase activity	21 out of 1713 genes, 1.2%	148 out of 13333 genes, 1.1%	1	ppa000716m|PACid:17653019,ppa026168m|PACid:17644075,ppa003008m|PACid:17640640,ppa007905m|PACid:17666026,ppa000641m|PACid:17669034,ppa024989m|PACid:17657131,ppa016883m|PACid:17657196,ppa000493m|PACid:17665094,ppa022811m|PACid:17667523,ppa000490m|PACid:17645215,ppa005294m|PACid:17667209,ppa002267m|PACid:17649592,ppa001573m|PACid:17659255,ppa003165m|PACid:17666910,ppa004825m|PACid:17649697,ppa021772…
GO:0016887	ATPase activity	47 out of 1713 genes, 2.7%	344 out of 13333 genes, 2.6%	1	ppa003094m|PACid:17662118,ppa023430m|PACid:17645549,ppa002447m|PACid:17640885,ppa000897m|PACid:17656092,ppa000886m|PACid:17645265,ppa000670m|PACid:17643395,ppa020572m|PACid:17658653,ppa000740m|PACid:17648364,ppa001009m|PACid:17652497,ppa000977m|PACid:17648435,ppa013294m|PACid:17660195,ppa001751m|PACid:17666600,ppa000245m|PACid:17652606,ppa000070m|PACid:17654720,ppa000654m|PACid:17654086,ppa022543…
GO:0022891	substrate-specific transmembrane transporter activity	95 out of 1713 genes, 5.5%	711 out of 13333 genes, 5.3%	1	ppa008857m|PACid:17649117,ppa008510m|PACid:17661501,ppa012241m|PACid:17661303,ppa023430m|PACid:17645549,ppa000235m|PACid:17658888,ppa001980m|PACid:17655922,ppa000897m|PACid:17656092,ppa024071m|PACid:17664845,ppa021289m|PACid:17648416,ppa001619m|PACid:17652525,ppa004936m|PACid:17653005,ppa013294m|PACid:17660195,ppa010754m|PACid:17651068,ppa000248m|PACid:17654076,ppa003284m|PACid:17640494,ppa000654…
GO:0004702	receptor signaling protein serine/threonine kinase activity	13 out of 1713 genes, 0.8%	89 out of 13333 genes, 0.7%	1	ppa004933m|PACid:17662530,ppa002991m|PACid:17641319,ppa002902m|PACid:17658338,ppa007898m|PACid:17667762,ppa000956m|PACid:17644215,ppa002064m|PACid:17658337,ppa000438m|PACid:17649984,ppa003651m|PACid:17659118,ppa007272m|PACid:17649229,ppa017049m|PACid:17641974,ppa003567m|PACid:17662647,ppa000739m|PACid:17664294,ppa002001m|PACid:17642342
GO:0005057	receptor signaling protein activity	13 out of 1713 genes, 0.8%	89 out of 13333 genes, 0.7%	1	ppa004933m|PACid:17662530,ppa002991m|PACid:17641319,ppa002902m|PACid:17658338,ppa007898m|PACid:17667762,ppa000956m|PACid:17644215,ppa002064m|PACid:17658337,ppa000438m|PACid:17649984,ppa003651m|PACid:17659118,ppa007272m|PACid:17649229,ppa017049m|PACid:17641974,ppa003567m|PACid:17662647,ppa000739m|PACid:17664294,ppa002001m|PACid:17642342
GO:0030528	transcription regulator activity	25 out of 1713 genes, 1.5%	180 out of 13333 genes, 1.4%	1	ppa000478m|PACid:17669277,ppa006484m|PACid:17668848,ppa010770m|PACid:17646821,ppa015230m|PACid:17654212,ppa017159m|PACid:17667679,ppa015791m|PACid:17652739,ppa006909m|PACid:17657595,ppa006243m|PACid:17664074,ppa010895m|PACid:17640728,ppa010369m|PACid:17660460,ppa000708m|PACid:17643475,ppa000289m|PACid:17655870,ppa007594m|PACid:17668907,ppa019402m|PACid:17641018,ppa006634m|PACid:17655522,ppa020429…
GO:0019865	immunoglobulin binding	4 out of 1713 genes, 0.2%	24 out of 13333 genes, 0.2%	1	ppa010473m|PACid:17651461,ppa010471m|PACid:17659071,ppa017577m|PACid:17654621,ppa017062m|PACid:17661812
GO:0004712	protein serine/threonine/tyrosine kinase activity	2 out of 1713 genes, 0.1%	10 out of 13333 genes, 0.1%	1	ppa023125m|PACid:17656062,ppa011098m|PACid:17641923
GO:0032182	small conjugating protein binding	2 out of 1713 genes, 0.1%	10 out of 13333 genes, 0.1%	1	ppa004806m|PACid:17658192,ppa004788m|PACid:17646173
GO:0050664	oxidoreductase activity, acting on NADH or NADPH, oxygen as acceptor	2 out of 1713 genes, 0.1%	10 out of 13333 genes, 0.1%	1	ppa000883m|PACid:17656947,ppa002101m|PACid:17645127
GO:0043565	sequence-specific DNA binding	3 out of 1713 genes, 0.2%	17 out of 13333 genes, 0.1%	1	ppa004575m|PACid:17646238,ppa015230m|PACid:17654212,ppa005410m|PACid:17655869
GO:0016779	nucleotidyltransferase activity	22 out of 1713 genes, 1.3%	159 out of 13333 genes, 1.2%	1	ppa024150m|PACid:17642270,ppa002348m|PACid:17655063,ppa003010m|PACid:17642676,ppa006076m|PACid:17668504,ppa009646m|PACid:17649433,ppa000562m|PACid:17667671,ppa000093m|PACid:17665303,ppa013037m|PACid:17648123,ppa002270m|PACid:17651237,ppa008428m|PACid:17644793,ppa015975m|PACid:17657556,ppa004485m|PACid:17650917,ppa008036m|PACid:17641090,ppa017025m|PACid:17645820,ppa000922m|PACid:17658709,ppa000038…
GO:0005342	organic acid transmembrane transporter activity	8 out of 1713 genes, 0.5%	54 out of 13333 genes, 0.4%	1	ppa008857m|PACid:17649117,ppa006549m|PACid:17642262,ppa006608m|PACid:17668181,ppa005214m|PACid:17651788,ppa021368m|PACid:17657809,ppa015187m|PACid:17658648,ppa019340m|PACid:17643146,ppa006089m|PACid:17664790
GO:0003690	double-stranded DNA binding	3 out of 1713 genes, 0.2%	18 out of 13333 genes, 0.1%	1	ppa001614m|PACid:17640454,ppa000475m|PACid:17664714,ppa000456m|PACid:17646694
GO:0008081	phosphoric diester hydrolase activity	3 out of 1713 genes, 0.2%	18 out of 13333 genes, 0.1%	1	ppa001847m|PACid:17656069,ppa020283m|PACid:17643486,ppa003685m|PACid:17663959
GO:0019783	small conjugating protein-specific protease activity	3 out of 1713 genes, 0.2%	18 out of 13333 genes, 0.1%	1	ppa024919m|PACid:17667107,ppa001039m|PACid:17643288,ppa010707m|PACid:17650533
GO:0042626	ATPase activity, coupled to transmembrane movement of substances	21 out of 1713 genes, 1.2%	154 out of 13333 genes, 1.2%	1	ppa003094m|PACid:17662118,ppa000761m|PACid:17658164,ppa023430m|PACid:17645549,ppa002862m|PACid:17641711,ppa000897m|PACid:17656092,ppa000629m|PACid:17642887,ppa000670m|PACid:17643395,ppa016356m|PACid:17658729,ppa001009m|PACid:17652497,ppa021744m|PACid:17650643,ppa013294m|PACid:17660195,ppa003087m|PACid:17658549,ppa000977m|PACid:17648435,ppa000369m|PACid:17665663,ppa000245m|PACid:17652606,ppa026987…
GO:0005543	phospholipid binding	7 out of 1713 genes, 0.4%	48 out of 13333 genes, 0.4%	1	ppa002030m|PACid:17665054,ppa003610m|PACid:17654292,ppa002567m|PACid:17666139,ppa004705m|PACid:17648849,ppa003415m|PACid:17663498,ppa002552m|PACid:17666138,ppa003962m|PACid:17665916
GO:0016783	sulfurtransferase activity	2 out of 1713 genes, 0.1%	11 out of 13333 genes, 0.1%	1	ppa005512m|PACid:17640555,ppa007143m|PACid:17649576
GO:0016820	hydrolase activity, acting on acid anhydrides, catalyzing transmembrane movement of substances	21 out of 1713 genes, 1.2%	155 out of 13333 genes, 1.2%	1	ppa003094m|PACid:17662118,ppa000761m|PACid:17658164,ppa023430m|PACid:17645549,ppa002862m|PACid:17641711,ppa000897m|PACid:17656092,ppa000629m|PACid:17642887,ppa000670m|PACid:17643395,ppa016356m|PACid:17658729,ppa001009m|PACid:17652497,ppa021744m|PACid:17650643,ppa013294m|PACid:17660195,ppa003087m|PACid:17658549,ppa000977m|PACid:17648435,ppa000369m|PACid:17665663,ppa000245m|PACid:17652606,ppa026987…
GO:0043492	ATPase activity, coupled to movement of substances	21 out of 1713 genes, 1.2%	155 out of 13333 genes, 1.2%	1	ppa003094m|PACid:17662118,ppa000761m|PACid:17658164,ppa023430m|PACid:17645549,ppa002862m|PACid:17641711,ppa000897m|PACid:17656092,ppa000629m|PACid:17642887,ppa000670m|PACid:17643395,ppa016356m|PACid:17658729,ppa001009m|PACid:17652497,ppa021744m|PACid:17650643,ppa013294m|PACid:17660195,ppa003087m|PACid:17658549,ppa000977m|PACid:17648435,ppa000369m|PACid:17665663,ppa000245m|PACid:17652606,ppa026987…
GO:0030234	enzyme regulator activity	24 out of 1713 genes, 1.4%	179 out of 13333 genes, 1.3%	1	ppa003094m|PACid:17662118,ppa022931m|PACid:17663359,ppa007854m|PACid:17666110,ppa024156m|PACid:17668190,ppa007733m|PACid:17648853,ppa003291m|PACid:17643962,ppa011831m|PACid:17650595,ppa010564m|PACid:17645361,ppa005426m|PACid:17660617,ppa010849m|PACid:17668224,ppa003047m|PACid:17658308,ppa021446m|PACid:17656962,ppa010306m|PACid:17665231,ppa003087m|PACid:17658549,ppa000769m|PACid:17664054,ppa023125…
GO:0008289	lipid binding	10 out of 1713 genes, 0.6%	72 out of 13333 genes, 0.5%	1	ppa001108m|PACid:17663323,ppa004705m|PACid:17648849,ppa013415m|PACid:17667918,ppa003415m|PACid:17663498,ppa003962m|PACid:17665916,ppa002030m|PACid:17665054,ppa003610m|PACid:17654292,ppa000566m|PACid:17666084,ppa002567m|PACid:17666139,ppa002552m|PACid:17666138
GO:0016634	oxidoreductase activity, acting on the CH-CH group of donors, oxygen as acceptor	3 out of 1713 genes, 0.2%	19 out of 13333 genes, 0.1%	1	ppa024029m|PACid:17663261,ppa004496m|PACid:17645828,ppa026875m|PACid:17641081
GO:0019207	kinase regulator activity	3 out of 1713 genes, 0.2%	19 out of 13333 genes, 0.1%	1	ppa000599m|PACid:17665526,ppa023125m|PACid:17656062,ppa011098m|PACid:17641923
GO:0022890	inorganic cation transmembrane transporter activity	15 out of 1713 genes, 0.9%	111 out of 13333 genes, 0.8%	1	ppa013294m|PACid:17660195,ppa008857m|PACid:17649117,ppa010754m|PACid:17651068,ppa024172m|PACid:17646681,ppa012241m|PACid:17661303,ppa003284m|PACid:17640494,ppa026783m|PACid:17669038,ppa010263m|PACid:17659999,ppa009909m|PACid:17654820,ppa000453m|PACid:17654664,ppa000897m|PACid:17656092,ppa011277m|PACid:17643838,ppa021274m|PACid:17645030,ppa001619m|PACid:17652525,ppa012208m|PACid:17661302
GO:0016759	cellulose synthase activity	4 out of 1713 genes, 0.2%	27 out of 13333 genes, 0.2%	1	ppa000490m|PACid:17645215,ppa000493m|PACid:17665094,ppa021772m|PACid:17645069,ppa000641m|PACid:17669034
GO:0019205	nucleobase, nucleoside, nucleotide kinase activity	4 out of 1713 genes, 0.2%	27 out of 13333 genes, 0.2%	1	ppa002506m|PACid:17662244,ppa002882m|PACid:17662245,ppa004295m|PACid:17662240,ppa005201m|PACid:17647621
GO:0032403	protein complex binding	4 out of 1713 genes, 0.2%	27 out of 13333 genes, 0.2%	1	ppa010473m|PACid:17651461,ppa010471m|PACid:17659071,ppa017577m|PACid:17654621,ppa017062m|PACid:17661812
GO:0004091	carboxylesterase activity	18 out of 1713 genes, 1.1%	135 out of 13333 genes, 1.0%	1	ppa1027164m|PACid:17648532,ppa000149m|PACid:17648819,ppa024156m|PACid:17668190,ppa001066m|PACid:17651147,ppa017780m|PACid:17648009,ppa011831m|PACid:17650595,ppa014909m|PACid:17654923,ppa003047m|PACid:17658308,ppa021446m|PACid:17656962,ppa007225m|PACid:17642326,ppa007143m|PACid:17649576,ppa004221m|PACid:17646854,ppa025611m|PACid:17652826,ppa010552m|PACid:17664768,ppa005260m|PACid:17640498,ppa02378…
GO:0016830	carbon-carbon lyase activity	15 out of 1713 genes, 0.9%	112 out of 13333 genes, 0.8%	1	ppa003458m|PACid:17654369,ppa000910m|PACid:17646983,ppa020279m|PACid:17648999,ppa025815m|PACid:17668670,ppa004886m|PACid:17641806,ppa020420m|PACid:17642818,ppa004792m|PACid:17659659,ppa007730m|PACid:17640770,ppa004992m|PACid:17644515,ppa006290m|PACid:17648217,ppa004626m|PACid:17647611,ppa002034m|PACid:17647482,ppa004959m|PACid:17641807,ppa021389m|PACid:17653165,ppa026170m|PACid:17663001
GO:0004386	helicase activity	6 out of 1713 genes, 0.4%	43 out of 13333 genes, 0.3%	1	ppa001835m|PACid:17656738,ppa002447m|PACid:17640885,ppa004386m|PACid:17645781,ppa000440m|PACid:17668414,ppa020572m|PACid:17658653,ppa000740m|PACid:17648364
GO:0015082	di-, tri-valent inorganic cation transmembrane transporter activity	3 out of 1713 genes, 0.2%	20 out of 13333 genes, 0.2%	1	ppa021274m|PACid:17645030,ppa026783m|PACid:17669038,ppa000897m|PACid:17656092
GO:0008135	translation factor activity, nucleic acid binding	17 out of 1713 genes, 1.0%	129 out of 13333 genes, 1.0%	1	ppa000547m|PACid:17649466,ppa000619m|PACid:17653601,ppa021420m|PACid:17655848,ppa006329m|PACid:17650697,ppa006633m|PACid:17655636,ppa010923m|PACid:17663700,ppa006318m|PACid:17650698,ppa000823m|PACid:17660804,ppa024131m|PACid:17646265,ppa001802m|PACid:17657996,ppa007171m|PACid:17645777,ppa000900m|PACid:17653602,ppa010895m|PACid:17640728,ppa005197m|PACid:17662600,ppa006406m|PACid:17662167,ppa006073…
GO:0015144	carbohydrate transmembrane transporter activity	6 out of 1713 genes, 0.4%	44 out of 13333 genes, 0.3%	1	ppa010208m|PACid:17660432,ppa006549m|PACid:17642262,ppa021368m|PACid:17657809,ppa004602m|PACid:17668662,ppa006089m|PACid:17664790,ppa006608m|PACid:17668181
GO:0008237	metallopeptidase activity	2 out of 1713 genes, 0.1%	13 out of 13333 genes, 0.1%	1	ppa026745m|PACid:17649112,ppa005933m|PACid:17655519
GO:0015645	fatty acid ligase activity	2 out of 1713 genes, 0.1%	13 out of 13333 genes, 0.1%	1	ppa001880m|PACid:17659196,ppa001870m|PACid:17659277
GO:0046906	tetrapyrrole binding	2 out of 1713 genes, 0.1%	13 out of 13333 genes, 0.1%	1	ppa009110m|PACid:17643985,ppa009686m|PACid:17641930
GO:0015077	monovalent inorganic cation transmembrane transporter activity	10 out of 1713 genes, 0.6%	76 out of 13333 genes, 0.6%	1	ppa013294m|PACid:17660195,ppa008857m|PACid:17649117,ppa024172m|PACid:17646681,ppa012241m|PACid:17661303,ppa010263m|PACid:17659999,ppa009909m|PACid:17654820,ppa000453m|PACid:17654664,ppa011277m|PACid:17643838,ppa001619m|PACid:17652525,ppa012208m|PACid:17661302
GO:0008276	protein methyltransferase activity	4 out of 1713 genes, 0.2%	29 out of 13333 genes, 0.2%	1	ppa000574m|PACid:17654405,ppa004967m|PACid:17643244,ppa000179m|PACid:17644104,ppa025484m|PACid:17646279
GO:0043566	structure-specific DNA binding	5 out of 1713 genes, 0.3%	37 out of 13333 genes, 0.3%	1	ppa000176m|PACid:17650260,ppa001614m|PACid:17640454,ppa000475m|PACid:17664714,ppa010901m|PACid:17643795,ppa000456m|PACid:17646694
GO:0042625	ATPase activity, coupled to transmembrane movement of ions	13 out of 1713 genes, 0.8%	100 out of 13333 genes, 0.8%	1	ppa000977m|PACid:17648435,ppa003087m|PACid:17658549,ppa003094m|PACid:17662118,ppa013294m|PACid:17660195,ppa021744m|PACid:17650643,ppa000654m|PACid:17654086,ppa000897m|PACid:17656092,ppa011277m|PACid:17643838,ppa000629m|PACid:17642887,ppa015238m|PACid:17657028,ppa000670m|PACid:17643395,ppa016356m|PACid:17658729,ppa000703m|PACid:17643396
GO:0004527	exonuclease activity	6 out of 1713 genes, 0.4%	46 out of 13333 genes, 0.3%	1	ppa009546m|PACid:17652801,ppa026356m|PACid:17646437,ppa010037m|PACid:17655524,ppa008192m|PACid:17655523,ppa009278m|PACid:17659327,ppa021583m|PACid:17663908
GO:0004033	aldo-keto reductase activity	3 out of 1713 genes, 0.2%	22 out of 13333 genes, 0.2%	1	ppa007455m|PACid:17659437,ppa008094m|PACid:17669234,ppa008476m|PACid:17669235
GO:0016814	hydrolase activity, acting on carbon-nitrogen (but not peptide) bonds, in cyclic amidines	3 out of 1713 genes, 0.2%	22 out of 13333 genes, 0.2%	1	ppa001115m|PACid:17662604,ppa007647m|PACid:17645886,ppa001377m|PACid:17654345
GO:0016840	carbon-nitrogen lyase activity	3 out of 1713 genes, 0.2%	22 out of 13333 genes, 0.2%	1	ppa002878m|PACid:17659526,ppa017527m|PACid:17657017,ppa002328m|PACid:17659525
GO:0046872	metal ion binding	270 out of 1713 genes, 15.8%	2117 out of 13333 genes, 15.9%	1	ppb019316m|PACid:17664104,ppa003458m|PACid:17654369,ppa019443m|PACid:17649311,ppa002486m|PACid:17665017,ppa026178m|PACid:17667467,ppa009942m|PACid:17657503,ppa023209m|PACid:17659306,ppa010347m|PACid:17642230,ppa004179m|PACid:17658323,ppa002554m|PACid:17641127,ppa009459m|PACid:17663696,ppa008876m|PACid:17651834,ppa004901m|PACid:17666877,ppa022807m|PACid:17662363,ppa021596m|PACid:17666346,ppa007605…
GO:0050662	coenzyme binding	16 out of 1713 genes, 0.9%	127 out of 13333 genes, 1.0%	1	ppa004673m|PACid:17644253,ppa004370m|PACid:17640875,ppa007526m|PACid:17650995,ppa026902m|PACid:17651732,ppa015890m|PACid:17644038,ppa007482m|PACid:17642127,ppa024148m|PACid:17647412,ppa024442m|PACid:17665638,ppa002576m|PACid:17640432,ppa003678m|PACid:17640633,ppa000883m|PACid:17656947,ppa004276m|PACid:17661171,ppa005081m|PACid:17664748,ppa003167m|PACid:17660889,ppa001113m|PACid:17664470,ppa007232…
GO:0008194	UDP-glycosyltransferase activity	31 out of 1713 genes, 1.8%	247 out of 13333 genes, 1.9%	1	ppa000716m|PACid:17653019,ppa026168m|PACid:17644075,ppa006891m|PACid:17655761,ppa003008m|PACid:17640640,ppa006973m|PACid:17662084,ppa007905m|PACid:17666026,ppa024989m|PACid:17657131,ppa006418m|PACid:17662323,ppa003603m|PACid:17654922,ppa016883m|PACid:17657196,ppa005539m|PACid:17669146,ppa022811m|PACid:17667523,ppa008342m|PACid:17642173,ppa018035m|PACid:17660073,ppa005294m|PACid:17667209,ppa007437…
GO:0004175	endopeptidase activity	28 out of 1713 genes, 1.6%	224 out of 13333 genes, 1.7%	1	ppa022931m|PACid:17663359,ppa002202m|PACid:17667115,ppa003679m|PACid:17662231,ppa002093m|PACid:17649210,ppa011126m|PACid:17664501,ppa019079m|PACid:17645013,ppa027143m|PACid:17661497,ppa003181m|PACid:17654042,ppa000683m|PACid:17649317,ppa010642m|PACid:17653300,ppa005199m|PACid:17668676,ppa023027m|PACid:17663816,ppa001739m|PACid:17661418,ppa002117m|PACid:17641032,ppa016877m|PACid:17640762,ppa004381…
GO:0016655	oxidoreductase activity, acting on NADH or NADPH, quinone or similar compound as acceptor	6 out of 1713 genes, 0.4%	48 out of 13333 genes, 0.4%	1	ppa010853m|PACid:17652295,ppa008401m|PACid:17665391,ppa004904m|PACid:17659421,ppa005081m|PACid:17664748,ppa009098m|PACid:17652293,ppa010797m|PACid:17652294
GO:0030246	carbohydrate binding	10 out of 1713 genes, 0.6%	81 out of 13333 genes, 0.6%	1	ppa001345m|PACid:17653782,ppa002177m|PACid:17653783,ppa002271m|PACid:17653307,ppa021994m|PACid:17665751,ppa019770m|PACid:17650056,ppa002125m|PACid:17654107,ppa001372m|PACid:17649272,ppa010695m|PACid:17654406,ppa024421m|PACid:17645399,ppa001334m|PACid:17660446
GO:0008234	cysteine-type peptidase activity	3 out of 1713 genes, 0.2%	24 out of 13333 genes, 0.2%	1	ppa024919m|PACid:17667107,ppa001039m|PACid:17643288,ppa010707m|PACid:17650533
GO:0016641	oxidoreductase activity, acting on the CH-NH2 group of donors, oxygen as acceptor	3 out of 1713 genes, 0.2%	24 out of 13333 genes, 0.2%	1	ppa016301m|PACid:17668701,ppa001504m|PACid:17661226,ppa001698m|PACid:17667989
GO:0008079	translation termination factor activity	2 out of 1713 genes, 0.1%	16 out of 13333 genes, 0.1%	1	ppa007171m|PACid:17645777,ppa006406m|PACid:17662167
GO:0016411	acylglycerol O-acyltransferase activity	2 out of 1713 genes, 0.1%	16 out of 13333 genes, 0.1%	1	ppa007197m|PACid:17658694,ppa008457m|PACid:17658695
GO:0004713	protein tyrosine kinase activity	12 out of 1713 genes, 0.7%	99 out of 13333 genes, 0.7%	1	ppa006942m|PACid:17652235,ppa015042m|PACid:17649490,ppa008875m|PACid:17648523,ppa024039m|PACid:17643262,ppa020370m|PACid:17654539,ppa004836m|PACid:17661203,ppa006853m|PACid:17666924,ppa017272m|PACid:17656296,ppa001294m|PACid:17668631,ppa005276m|PACid:17666388,ppa001372m|PACid:17649272,ppa019269m|PACid:17663163
GO:0060089	molecular transducer activity	55 out of 1713 genes, 3.2%	444 out of 13333 genes, 3.3%	1	ppa004933m|PACid:17662530,ppa002991m|PACid:17641319,ppa002796m|PACid:17659556,ppa020832m|PACid:17646823,ppa016131m|PACid:17663534,ppa006686m|PACid:17655680,ppa001331m|PACid:17663751,ppa007898m|PACid:17667762,ppa000956m|PACid:17644215,ppa020370m|PACid:17654539,ppa011460m|PACid:17640938,ppa003567m|PACid:17662647,ppa005276m|PACid:17666388,ppa008578m|PACid:17643003,ppa004587m|PACid:17646675,ppb024873…
GO:0004659	prenyltransferase activity	3 out of 1713 genes, 0.2%	25 out of 13333 genes, 0.2%	1	ppa005714m|PACid:17653906,ppa006596m|PACid:17642002,ppa019340m|PACid:17643146
GO:0034062	RNA polymerase activity	7 out of 1713 genes, 0.4%	59 out of 13333 genes, 0.4%	1	ppa000562m|PACid:17667671,ppa000093m|PACid:17665303,ppa017025m|PACid:17645820,ppa013037m|PACid:17648123,ppa015975m|PACid:17657556,ppa002270m|PACid:17651237,ppa015019m|PACid:17640508
GO:0004871	signal transducer activity	50 out of 1713 genes, 2.9%	406 out of 13333 genes, 3.0%	1	ppa004933m|PACid:17662530,ppa002991m|PACid:17641319,ppa016131m|PACid:17663534,ppa006686m|PACid:17655680,ppa001331m|PACid:17663751,ppa007898m|PACid:17667762,ppa000956m|PACid:17644215,ppa020370m|PACid:17654539,ppa011460m|PACid:17640938,ppa003567m|PACid:17662647,ppa005276m|PACid:17666388,ppa008578m|PACid:17643003,ppa004587m|PACid:17646675,ppb024873m|PACid:17654189,ppa002001m|PACid:17642342,ppa013430…
GO:0070011	peptidase activity, acting on L-amino acid peptides	48 out of 1713 genes, 2.8%	391 out of 13333 genes, 2.9%	1	ppa015210m|PACid:17656359,ppa025466m|PACid:17641945,ppa005933m|PACid:17655519,ppa027143m|PACid:17661497,ppa023848m|PACid:17652848,ppa000683m|PACid:17649317,ppa005199m|PACid:17668676,ppa001739m|PACid:17661418,ppa001695m|PACid:17662807,ppa016877m|PACid:17640762,ppa004381m|PACid:17653284,ppa010707m|PACid:17650533,ppa010641m|PACid:17641225,ppa1027224m|PACid:17666765,ppa004446m|PACid:17658857,ppa00610…
GO:0016788	hydrolase activity, acting on ester bonds	96 out of 1713 genes, 5.6%	773 out of 13333 genes, 5.8%	1	ppa1027164m|PACid:17648532,ppa000547m|PACid:17649466,ppa006861m|PACid:17656025,ppa002348m|PACid:17655063,ppa000475m|PACid:17664714,ppa024156m|PACid:17668190,ppa001177m|PACid:17658964,ppa001066m|PACid:17651147,ppa017398m|PACid:17646343,ppa000176m|PACid:17650260,ppa017780m|PACid:17648009,ppa006672m|PACid:17645548,ppa003047m|PACid:17658308,ppa026357m|PACid:17667481,ppa000619m|PACid:17653601,ppa00819…
GO:0005372	water transmembrane transporter activity	2 out of 1713 genes, 0.1%	17 out of 13333 genes, 0.1%	1	ppa008510m|PACid:17661501,ppa009506m|PACid:17659155
GO:0003723	RNA binding	32 out of 1713 genes, 1.9%	264 out of 13333 genes, 2.0%	1	ppa000547m|PACid:17649466,ppa000900m|PACid:17653602,ppa010895m|PACid:17640728,ppa005372m|PACid:17648369,ppa020173m|PACid:17654945,ppa006073m|PACid:17648533,ppa009300m|PACid:17656541,ppa001913m|PACid:17642534,ppa000070m|PACid:17654720,ppa000619m|PACid:17653601,ppa006633m|PACid:17655636,ppa000823m|PACid:17660804,ppa000376m|PACid:17655136,ppa021309m|PACid:17661360,ppa001802m|PACid:17657996,ppa008659…
GO:0015926	glucosidase activity	12 out of 1713 genes, 0.7%	103 out of 13333 genes, 0.8%	1	ppa001103m|PACid:17658336,ppa001098m|PACid:17662534,ppa001168m|PACid:17641053,ppa005210m|PACid:17663450,ppa010473m|PACid:17651461,ppa005194m|PACid:17646746,ppa001718m|PACid:17657879,ppa010471m|PACid:17659071,ppa004484m|PACid:17646679,ppa003412m|PACid:17666264,ppa001032m|PACid:17643597,ppa003984m|PACid:17641089
GO:0016289	CoA hydrolase activity	3 out of 1713 genes, 0.2%	27 out of 13333 genes, 0.2%	1	ppa020598m|PACid:17645072,ppa012406m|PACid:17656215,ppa014881m|PACid:17646380
GO:0005275	amine transmembrane transporter activity	7 out of 1713 genes, 0.4%	62 out of 13333 genes, 0.5%	1	ppa019345m|PACid:17644459,ppa004166m|PACid:17647805,ppa005214m|PACid:17651788,ppa004865m|PACid:17668805,ppa015187m|PACid:17658648,ppa004936m|PACid:17653005,ppa004526m|PACid:17664321
GO:0016298	lipase activity	5 out of 1713 genes, 0.3%	45 out of 13333 genes, 0.3%	1	ppa011074m|PACid:17650986,ppa011758m|PACid:17650987,ppa020283m|PACid:17643486,ppa007143m|PACid:17649576,ppa003685m|PACid:17663959
GO:0016709	oxidoreductase activity, acting on paired donors, with incorporation or reduction of molecular oxygen, NADH or NADPH as one donor, and incorporation of one atom of oxygen	11 out of 1713 genes, 0.6%	96 out of 13333 genes, 0.7%	1	ppa004901m|PACid:17666877,ppa004370m|PACid:17640875,ppa026692m|PACid:17667258,ppa027023m|PACid:17664163,ppa017987m|PACid:17665942,ppa004910m|PACid:17660794,ppa023488m|PACid:17659957,ppa005059m|PACid:17642522,ppa018282m|PACid:17645764,ppa014786m|PACid:17656040,ppa026558m|PACid:17659467
GO:0016765	transferase activity, transferring alkyl or aryl (other than methyl) groups	11 out of 1713 genes, 0.6%	96 out of 13333 genes, 0.7%	1	ppa007124m|PACid:17642672,ppa017088m|PACid:17651845,ppa010831m|PACid:17660979,ppa004068m|PACid:17645530,ppa008576m|PACid:17648228,ppa011766m|PACid:17650213,ppa006596m|PACid:17642002,ppa005714m|PACid:17653906,ppa008283m|PACid:17653338,ppa019340m|PACid:17643146,ppa011246m|PACid:17640466
GO:0019899	enzyme binding	11 out of 1713 genes, 0.6%	96 out of 13333 genes, 0.7%	1	ppa001433m|PACid:17667456,ppa001115m|PACid:17662604,ppa004744m|PACid:17655559,ppa023127m|PACid:17667194,ppa001377m|PACid:17654345,ppa001230m|PACid:17642722,ppa007282m|PACid:17653701,ppa024950m|PACid:17664450,ppa009645m|PACid:17649381,ppa007272m|PACid:17649229,ppa003357m|PACid:17664517
GO:0004468	lysine N-acetyltransferase activity	3 out of 1713 genes, 0.2%	28 out of 13333 genes, 0.2%	1	ppa006205m|PACid:17666775,ppa005177m|PACid:17657893,ppa001781m|PACid:17656366
GO:0004888	transmembrane receptor activity	3 out of 1713 genes, 0.2%	28 out of 13333 genes, 0.2%	1	ppa000566m|PACid:17666084,ppa026853m|PACid:17663033,ppa1027121m|PACid:17652117
GO:0005402	cation:sugar symporter activity	3 out of 1713 genes, 0.2%	28 out of 13333 genes, 0.2%	1	ppa004702m|PACid:17650255,ppa008121m|PACid:17664239,ppa004219m|PACid:17642166
GO:0004180	carboxypeptidase activity	4 out of 1713 genes, 0.2%	37 out of 13333 genes, 0.3%	1	ppa006101m|PACid:17658859,ppa015435m|PACid:17662238,ppa005192m|PACid:17645345,ppa026347m|PACid:17646116
GO:0004620	phospholipase activity	4 out of 1713 genes, 0.2%	37 out of 13333 genes, 0.3%	1	ppa011074m|PACid:17650986,ppa011758m|PACid:17650987,ppa020283m|PACid:17643486,ppa003685m|PACid:17663959
GO:0015662	ATPase activity, coupled to transmembrane movement of ions, phosphorylative mechanism	2 out of 1713 genes, 0.1%	19 out of 13333 genes, 0.1%	1	ppa000977m|PACid:17648435,ppa000897m|PACid:17656092
GO:0016615	malate dehydrogenase activity	2 out of 1713 genes, 0.1%	19 out of 13333 genes, 0.1%	1	ppa002842m|PACid:17663119,ppa008423m|PACid:17661403
GO:0016717	oxidoreductase activity, acting on paired donors, with oxidation of a pair of donors resulting in the reduction of molecular oxygen to two molecules of water	2 out of 1713 genes, 0.1%	19 out of 13333 genes, 0.1%	1	ppa023265m|PACid:17641085,ppa007872m|PACid:17651872
GO:0008080	N-acetyltransferase activity	4 out of 1713 genes, 0.2%	38 out of 13333 genes, 0.3%	1	ppa002500m|PACid:17648642,ppa006205m|PACid:17666775,ppa005177m|PACid:17657893,ppa001781m|PACid:17656366
GO:0008422	beta-glucosidase activity	5 out of 1713 genes, 0.3%	47 out of 13333 genes, 0.4%	1	ppa005210m|PACid:17663450,ppa010473m|PACid:17651461,ppa005194m|PACid:17646746,ppa010471m|PACid:17659071,ppa003984m|PACid:17641089
GO:0043167	ion binding	315 out of 1713 genes, 18.4%	2525 out of 13333 genes, 18.9%	1	ppb019316m|PACid:17664104,ppa003458m|PACid:17654369,ppa019443m|PACid:17649311,ppa002486m|PACid:17665017,ppa026178m|PACid:17667467,ppa009942m|PACid:17657503,ppa023209m|PACid:17659306,ppa010347m|PACid:17642230,ppa004179m|PACid:17658323,ppa002554m|PACid:17641127,ppa009110m|PACid:17643985,ppa009459m|PACid:17663696,ppa008876m|PACid:17651834,ppa004901m|PACid:17666877,ppa002842m|PACid:17663119,ppa022807…
GO:0008415	acyltransferase activity	21 out of 1713 genes, 1.2%	183 out of 13333 genes, 1.4%	1	ppa007197m|PACid:17658694,ppa003674m|PACid:17660051,ppa002500m|PACid:17648642,ppa019948m|PACid:17667235,ppa004589m|PACid:17646950,ppa006758m|PACid:17666724,ppa005320m|PACid:17669002,ppa003742m|PACid:17649893,ppa005177m|PACid:17657893,ppa009385m|PACid:17653272,ppa004859m|PACid:17662059,ppa004007m|PACid:17640949,ppa005418m|PACid:17660122,ppa006205m|PACid:17666775,ppa008803m|PACid:17644982,ppa008457…
GO:0016782	transferase activity, transferring sulfur-containing groups	2 out of 1713 genes, 0.1%	20 out of 13333 genes, 0.2%	1	ppa005512m|PACid:17640555,ppa007143m|PACid:17649576
GO:0016837	carbon-oxygen lyase activity, acting on polysaccharides	2 out of 1713 genes, 0.1%	20 out of 13333 genes, 0.2%	1	ppa003600m|PACid:17652676,ppa006229m|PACid:17648298
GO:0016651	oxidoreductase activity, acting on NADH or NADPH	10 out of 1713 genes, 0.6%	91 out of 13333 genes, 0.7%	1	ppa010853m|PACid:17652295,ppa008401m|PACid:17665391,ppa004904m|PACid:17659421,ppa008641m|PACid:17645832,ppa010797m|PACid:17652294,ppa000883m|PACid:17656947,ppa009098m|PACid:17652293,ppa005081m|PACid:17664748,ppa002101m|PACid:17645127,ppa010933m|PACid:17659770
GO:0051536	iron-sulfur cluster binding	5 out of 1713 genes, 0.3%	48 out of 13333 genes, 0.4%	1	ppa020575m|PACid:17655999,ppa004904m|PACid:17659421,ppa007143m|PACid:17649576,ppa009909m|PACid:17654820,ppa002111m|PACid:17662707
GO:0019900	kinase binding	4 out of 1713 genes, 0.2%	39 out of 13333 genes, 0.3%	1	ppa007282m|PACid:17653701,ppa001115m|PACid:17662604,ppa024950m|PACid:17664450,ppa001377m|PACid:17654345
GO:0004497	monooxygenase activity	26 out of 1713 genes, 1.5%	226 out of 13333 genes, 1.7%	1	ppa004370m|PACid:17640875,ppa004377m|PACid:17669173,ppa005209m|PACid:17655816,ppa004910m|PACid:17660794,ppa025126m|PACid:17659547,ppa024077m|PACid:17665595,ppa026664m|PACid:17651200,ppa019319m|PACid:17642372,ppa023488m|PACid:17659957,ppa004467m|PACid:17652931,ppa023159m|PACid:17645100,ppa018282m|PACid:17645764,ppa005190m|PACid:17656241,ppa026558m|PACid:17659467,ppa004356m|PACid:17652064,ppa004901…
GO:0004601	peroxidase activity	3 out of 1713 genes, 0.2%	30 out of 13333 genes, 0.2%	1	ppa008640m|PACid:17668178,ppa027071m|PACid:17643290,ppa011246m|PACid:17640466
GO:0016684	oxidoreductase activity, acting on peroxide as acceptor	3 out of 1713 genes, 0.2%	30 out of 13333 genes, 0.2%	1	ppa008640m|PACid:17668178,ppa027071m|PACid:17643290,ppa011246m|PACid:17640466
GO:0016791	phosphatase activity	33 out of 1713 genes, 1.9%	285 out of 13333 genes, 2.1%	1	ppa001108m|PACid:17663323,ppa000237m|PACid:17658160,ppa006861m|PACid:17656025,ppa002348m|PACid:17655063,ppa001177m|PACid:17658964,ppa005292m|PACid:17644702,ppa005293m|PACid:17652645,ppa017398m|PACid:17646343,ppa024950m|PACid:17664450,ppa006672m|PACid:17645548,ppa007095m|PACid:17661356,ppa000783m|PACid:17650064,ppa009672m|PACid:17655092,ppa006195m|PACid:17659247,ppa007126m|PACid:17667494,ppa000633…
GO:0048037	cofactor binding	41 out of 1713 genes, 2.4%	351 out of 13333 genes, 2.6%	1	ppa008132m|PACid:17666308,ppa004370m|PACid:17640875,ppa026949m|PACid:17659927,ppa007482m|PACid:17642127,ppa001975m|PACid:17667681,ppa020420m|PACid:17642818,ppa005092m|PACid:17667017,ppa007357m|PACid:17644339,ppa006013m|PACid:17649714,ppa002246m|PACid:17643775,ppa008124m|PACid:17644528,ppa003613m|PACid:17668049,ppa020892m|PACid:17662635,ppa005150m|PACid:17659990,ppa020279m|PACid:17648999,ppa004276…
GO:0016747	transferase activity, transferring acyl groups other than amino-acyl groups	30 out of 1713 genes, 1.8%	261 out of 13333 genes, 2.0%	1	ppa007197m|PACid:17658694,ppa003674m|PACid:17660051,ppa002500m|PACid:17648642,ppa019948m|PACid:17667235,ppa003648m|PACid:17665116,ppa004589m|PACid:17646950,ppa006758m|PACid:17666724,ppa004868m|PACid:17651708,ppa005320m|PACid:17669002,ppa009528m|PACid:17663839,ppa003742m|PACid:17649893,ppa1027226m|PACid:17648857,ppa005318m|PACid:17651707,ppa005177m|PACid:17657893,ppa009385m|PACid:17653272,ppa01492…
GO:0008483	transaminase activity	5 out of 1713 genes, 0.3%	49 out of 13333 genes, 0.4%	1	ppa005092m|PACid:17667017,ppa006309m|PACid:17642691,ppa005426m|PACid:17660617,ppa006013m|PACid:17649714,ppa023043m|PACid:17651473
GO:0016646	oxidoreductase activity, acting on the CH-NH group of donors, NAD or NADP as acceptor	2 out of 1713 genes, 0.1%	21 out of 13333 genes, 0.2%	1	ppa009660m|PACid:17650006,ppa007647m|PACid:17645886
GO:0016798	hydrolase activity, acting on glycosyl bonds	51 out of 1713 genes, 3.0%	434 out of 13333 genes, 3.3%	1	ppa015822m|PACid:17653326,ppa001345m|PACid:17653782,ppa010471m|PACid:17659071,ppa021891m|PACid:17641082,ppa003412m|PACid:17666264,ppa017487m|PACid:17649233,ppa001098m|PACid:17662534,ppa001168m|PACid:17641053,ppa005337m|PACid:17645214,ppa016544m|PACid:17661343,ppa020575m|PACid:17655999,ppa021596m|PACid:17666346,ppa010473m|PACid:17651461,ppa005014m|PACid:17656313,ppa004484m|PACid:17646679,ppa002271…
GO:0008233	peptidase activity	52 out of 1713 genes, 3.0%	443 out of 13333 genes, 3.3%	1	ppa015210m|PACid:17656359,ppa025466m|PACid:17641945,ppa005933m|PACid:17655519,ppa027143m|PACid:17661497,ppa023848m|PACid:17652848,ppa000683m|PACid:17649317,ppa005199m|PACid:17668676,ppa002550m|PACid:17641302,ppa001739m|PACid:17661418,ppa001695m|PACid:17662807,ppa016877m|PACid:17640762,ppa004381m|PACid:17653284,ppa010707m|PACid:17650533,ppa010641m|PACid:17641225,ppa1027224m|PACid:17666765,ppa00444…
GO:0043169	cation binding	294 out of 1713 genes, 17.2%	2374 out of 13333 genes, 17.8%	1	ppb019316m|PACid:17664104,ppa003458m|PACid:17654369,ppa019443m|PACid:17649311,ppa002486m|PACid:17665017,ppa026178m|PACid:17667467,ppa009942m|PACid:17657503,ppa023209m|PACid:17659306,ppa010347m|PACid:17642230,ppa004179m|PACid:17658323,ppa002554m|PACid:17641127,ppa009110m|PACid:17643985,ppa009459m|PACid:17663696,ppa008876m|PACid:17651834,ppa004901m|PACid:17666877,ppa002842m|PACid:17663119,ppa022807…
GO:0016758	transferase activity, transferring hexosyl groups	43 out of 1713 genes, 2.5%	370 out of 13333 genes, 2.8%	1	ppa005052m|PACid:17648470,ppa007905m|PACid:17666026,ppa014816m|PACid:17644361,ppa000641m|PACid:17669034,ppa024989m|PACid:17657131,ppa006418m|PACid:17662323,ppa015939m|PACid:17643746,ppa019770m|PACid:17650056,ppa005539m|PACid:17669146,ppa000493m|PACid:17665094,ppa008342m|PACid:17642173,ppa017487m|PACid:17649233,ppa016544m|PACid:17661343,ppa005294m|PACid:17667209,ppa008207m|PACid:17641984,ppa001301…
GO:0042578	phosphoric ester hydrolase activity	37 out of 1713 genes, 2.2%	321 out of 13333 genes, 2.4%	1	ppa006861m|PACid:17656025,ppa002348m|PACid:17655063,ppa001177m|PACid:17658964,ppa005293m|PACid:17652645,ppa009189m|PACid:17646178,ppa017398m|PACid:17646343,ppa024950m|PACid:17664450,ppa006672m|PACid:17645548,ppa000633m|PACid:17641388,ppa006058m|PACid:17649515,ppa026357m|PACid:17667481,ppa003685m|PACid:17663959,ppa008400m|PACid:17656404,ppa006143m|PACid:17649799,ppa006664m|PACid:17659221,ppa001301…
GO:0008374	O-acyltransferase activity	5 out of 1713 genes, 0.3%	50 out of 13333 genes, 0.4%	1	ppa007197m|PACid:17658694,ppa002500m|PACid:17648642,ppa019948m|PACid:17667235,ppa008457m|PACid:17658695,ppa004589m|PACid:17646950
GO:0051540	metal cluster binding	9 out of 1713 genes, 0.5%	86 out of 13333 genes, 0.6%	1	ppa003087m|PACid:17658549,ppa003094m|PACid:17662118,ppa020575m|PACid:17655999,ppa004904m|PACid:17659421,ppa007143m|PACid:17649576,ppa009909m|PACid:17654820,ppa016428m|PACid:17655345,ppa018743m|PACid:17650505,ppa002111m|PACid:17662707
GO:0019203	carbohydrate phosphatase activity	2 out of 1713 genes, 0.1%	22 out of 13333 genes, 0.2%	1	ppa001301m|PACid:17662076,ppa001048m|PACid:17641209
GO:0004553	hydrolase activity, hydrolyzing O-glycosyl compounds	38 out of 1713 genes, 2.2%	331 out of 13333 genes, 2.5%	1	ppa015822m|PACid:17653326,ppa001345m|PACid:17653782,ppa010471m|PACid:17659071,ppa021891m|PACid:17641082,ppa003412m|PACid:17666264,ppa001168m|PACid:17641053,ppa001098m|PACid:17662534,ppa005337m|PACid:17645214,ppa016544m|PACid:17661343,ppa021596m|PACid:17666346,ppa010473m|PACid:17651461,ppa004484m|PACid:17646679,ppa002271m|PACid:17653307,ppa001012m|PACid:17643144,ppa001032m|PACid:17643597,ppa019691…
GO:0008238	exopeptidase activity	8 out of 1713 genes, 0.5%	79 out of 13333 genes, 0.6%	1	ppa006101m|PACid:17658859,ppa015435m|PACid:17662238,ppa025466m|PACid:17641945,ppa005933m|PACid:17655519,ppa005192m|PACid:17645345,ppa026347m|PACid:17646116,ppa008761m|PACid:17656360,ppa026745m|PACid:17649112
GO:0016251	general RNA polymerase II transcription factor activity	2 out of 1713 genes, 0.1%	23 out of 13333 genes, 0.2%	1	ppa014622m|PACid:17649874,ppa010369m|PACid:17660460
GO:0004312	fatty acid synthase activity	3 out of 1713 genes, 0.2%	33 out of 13333 genes, 0.2%	1	ppa006758m|PACid:17666724,ppa008803m|PACid:17644982,ppa008829m|PACid:17653723
GO:0016638	oxidoreductase activity, acting on the CH-NH2 group of donors	3 out of 1713 genes, 0.2%	33 out of 13333 genes, 0.2%	1	ppa016301m|PACid:17668701,ppa001504m|PACid:17661226,ppa001698m|PACid:17667989
GO:0015294	solute:cation symporter activity	4 out of 1713 genes, 0.2%	43 out of 13333 genes, 0.3%	1	ppa004702m|PACid:17650255,ppa008857m|PACid:17649117,ppa008121m|PACid:17664239,ppa004219m|PACid:17642166
GO:0016410	N-acyltransferase activity	4 out of 1713 genes, 0.2%	43 out of 13333 genes, 0.3%	1	ppa002500m|PACid:17648642,ppa006205m|PACid:17666775,ppa005177m|PACid:17657893,ppa001781m|PACid:17656366
GO:0008757	S-adenosylmethionine-dependent methyltransferase activity	7 out of 1713 genes, 0.4%	71 out of 13333 genes, 0.5%	1	ppa026107m|PACid:17661938,ppa022466m|PACid:17641163,ppa000574m|PACid:17654405,ppa004967m|PACid:17643244,ppa008283m|PACid:17653338,ppa000179m|PACid:17644104,ppa025484m|PACid:17646279
GO:0015103	inorganic anion transmembrane transporter activity	5 out of 1713 genes, 0.3%	53 out of 13333 genes, 0.4%	1	ppa024435m|PACid:17650881,ppa014606m|PACid:17664257,ppa001619m|PACid:17652525,ppa002425m|PACid:17648573,ppa002648m|PACid:17669010
GO:0016229	steroid dehydrogenase activity	2 out of 1713 genes, 0.1%	24 out of 13333 genes, 0.2%	1	ppa015113m|PACid:17649735,ppa024349m|PACid:17657708
GO:0016769	transferase activity, transferring nitrogenous groups	5 out of 1713 genes, 0.3%	54 out of 13333 genes, 0.4%	1	ppa005092m|PACid:17667017,ppa006309m|PACid:17642691,ppa005426m|PACid:17660617,ppa006013m|PACid:17649714,ppa023043m|PACid:17651473
GO:0016746	transferase activity, transferring acyl groups	32 out of 1713 genes, 1.9%	289 out of 13333 genes, 2.2%	1	ppa007197m|PACid:17658694,ppa003674m|PACid:17660051,ppa002500m|PACid:17648642,ppa019948m|PACid:17667235,ppa003648m|PACid:17665116,ppa004589m|PACid:17646950,ppa006758m|PACid:17666724,ppa004868m|PACid:17651708,ppa005320m|PACid:17669002,ppa009528m|PACid:17663839,ppa003742m|PACid:17649893,ppa005193m|PACid:17642536,ppa1027226m|PACid:17648857,ppa005318m|PACid:17651707,ppa005177m|PACid:17657893,ppa00938…
GO:0034061	DNA polymerase activity	3 out of 1713 genes, 0.2%	35 out of 13333 genes, 0.3%	1	ppa000038m|PACid:17668376,ppa000922m|PACid:17658709,ppb001514m|PACid:17646255
GO:0015293	symporter activity	4 out of 1713 genes, 0.2%	45 out of 13333 genes, 0.3%	1	ppa004702m|PACid:17650255,ppa008857m|PACid:17649117,ppa008121m|PACid:17664239,ppa004219m|PACid:17642166
GO:0015171	amino acid transmembrane transporter activity	2 out of 1713 genes, 0.1%	25 out of 13333 genes, 0.2%	1	ppa005214m|PACid:17651788,ppa015187m|PACid:17658648
GO:0016701	oxidoreductase activity, acting on single donors with incorporation of molecular oxygen	10 out of 1713 genes, 0.6%	101 out of 13333 genes, 0.8%	1	ppa001631m|PACid:17655866,ppa001216m|PACid:17649088,ppa007336m|PACid:17659320,ppa006109m|PACid:17652437,ppa000968m|PACid:17658941,ppa001634m|PACid:17642948,ppa017865m|PACid:17645850,ppa003658m|PACid:17666665,ppa001064m|PACid:17645439,ppa001316m|PACid:17650118
GO:0019901	protein kinase binding	2 out of 1713 genes, 0.1%	26 out of 13333 genes, 0.2%	1	ppa001115m|PACid:17662604,ppa001377m|PACid:17654345
GO:0008408	3'-5' exonuclease activity	2 out of 1713 genes, 0.1%	27 out of 13333 genes, 0.2%	1	ppa009546m|PACid:17652801,ppa009278m|PACid:17659327
GO:0016712	oxidoreductase activity, acting on paired donors, with incorporation or reduction of molecular oxygen, reduced flavin or flavoprotein as one donor, and incorporation of one atom of oxygen	2 out of 1713 genes, 0.1%	27 out of 13333 genes, 0.2%	1	ppa004199m|PACid:17646731,ppa004356m|PACid:17652064
GO:0016857	racemase and epimerase activity, acting on carbohydrates and derivatives	2 out of 1713 genes, 0.1%	27 out of 13333 genes, 0.2%	1	ppa002417m|PACid:17658588,ppa007822m|PACid:17657752
GO:0003702	RNA polymerase II transcription factor activity	2 out of 1713 genes, 0.1%	28 out of 13333 genes, 0.2%	1	ppa014622m|PACid:17649874,ppa010369m|PACid:17660460
GO:0008047	enzyme activator activity	2 out of 1713 genes, 0.1%	28 out of 13333 genes, 0.2%	1	ppa005355m|PACid:17655944,ppa007854m|PACid:17666110
GO:0008171	O-methyltransferase activity	2 out of 1713 genes, 0.1%	28 out of 13333 genes, 0.2%	1	ppa008655m|PACid:17667225,ppa008863m|PACid:17662712
GO:0016407	acetyltransferase activity	6 out of 1713 genes, 0.4%	69 out of 13333 genes, 0.5%	1	ppa004007m|PACid:17640949,ppa002500m|PACid:17648642,ppa006205m|PACid:17666775,ppa005177m|PACid:17657893,ppa009385m|PACid:17653272,ppa001781m|PACid:17656366
GO:0003824	catalytic activity	1135 out of 1713 genes, 66.3%	9012 out of 13333 genes, 67.6%	1	ppa005073m|PACid:17668031,ppa005045m|PACid:17667554,ppa002554m|PACid:17641127,ppa006187m|PACid:17662911,ppa002438m|PACid:17643645,ppa001058m|PACid:17655819,ppa000069m|PACid:17650127,ppa001739m|PACid:17661418,ppa004901m|PACid:17666877,ppa015231m|PACid:17669290,ppa004904m|PACid:17659421,ppa008655m|PACid:17667225,ppa008829m|PACid:17653723,ppa005357m|PACid:17666151,ppa022543m|PACid:17657868,ppa004757…
GO:0070566	adenylyltransferase activity	2 out of 1713 genes, 0.1%	29 out of 13333 genes, 0.2%	1	ppa008036m|PACid:17641090,ppa005353m|PACid:17662952
GO:0031406	carboxylic acid binding	3 out of 1713 genes, 0.2%	40 out of 13333 genes, 0.3%	1	ppa000606m|PACid:17652161,ppa009645m|PACid:17649381,ppa002769m|PACid:17668075
GO:0008565	protein transporter activity	3 out of 1713 genes, 0.2%	41 out of 13333 genes, 0.3%	1	ppa016199m|PACid:17643583,ppa013975m|PACid:17642123,ppa005115m|PACid:17662322
GO:0015300	solute:solute antiporter activity	2 out of 1713 genes, 0.1%	32 out of 13333 genes, 0.2%	1	ppa005835m|PACid:17640872,ppa021289m|PACid:17648416
GO:0016757	transferase activity, transferring glycosyl groups	60 out of 1713 genes, 3.5%	551 out of 13333 genes, 4.1%	1	ppa005052m|PACid:17648470,ppa007905m|PACid:17666026,ppa014816m|PACid:17644361,ppa000641m|PACid:17669034,ppa024989m|PACid:17657131,ppa006418m|PACid:17662323,ppa015939m|PACid:17643746,ppa003603m|PACid:17654922,ppa019770m|PACid:17650056,ppa005517m|PACid:17647987,ppa005539m|PACid:17669146,ppa000493m|PACid:17665094,ppa008342m|PACid:17642173,ppa017487m|PACid:17649233,ppa016544m|PACid:17661343,ppa005294…
GO:0015036	disulfide oxidoreductase activity	6 out of 1713 genes, 0.4%	75 out of 13333 genes, 0.6%	1	ppa006757m|PACid:17656600,ppa013797m|PACid:17641770,ppa004673m|PACid:17644253,ppa003678m|PACid:17640633,ppa009830m|PACid:17656970,ppa006250m|PACid:17645322
GO:0015297	antiporter activity	2 out of 1713 genes, 0.1%	33 out of 13333 genes, 0.2%	1	ppa005835m|PACid:17640872,ppa021289m|PACid:17648416
GO:0016853	isomerase activity	23 out of 1713 genes, 1.3%	236 out of 13333 genes, 1.8%	1	ppa000237m|PACid:17658160,ppa009307m|PACid:17651187,ppa006003m|PACid:17641468,ppa002097m|PACid:17647077,ppa012551m|PACid:17646896,ppa004469m|PACid:17648995,ppa004969m|PACid:17656312,ppa009406m|PACid:17656695,ppa026012m|PACid:17669230,ppa002417m|PACid:17658588,ppa021419m|PACid:17649683,ppa009722m|PACid:17651188,ppa001913m|PACid:17642534,ppa008640m|PACid:17668178,ppa026987m|PACid:17663697,ppa006478…
GO:0008320	protein transmembrane transporter activity	2 out of 1713 genes, 0.1%	34 out of 13333 genes, 0.3%	1	ppa013975m|PACid:17642123,ppa005115m|PACid:17662322
GO:0008378	galactosyltransferase activity	2 out of 1713 genes, 0.1%	34 out of 13333 genes, 0.3%	1	ppa007437m|PACid:17642495,ppa025926m|PACid:17652733
GO:0022884	macromolecule transmembrane transporter activity	2 out of 1713 genes, 0.1%	34 out of 13333 genes, 0.3%	1	ppa013975m|PACid:17642123,ppa005115m|PACid:17662322
GO:0046943	carboxylic acid transmembrane transporter activity	2 out of 1713 genes, 0.1%	34 out of 13333 genes, 0.3%	1	ppa005214m|PACid:17651788,ppa015187m|PACid:17658648
GO:0016627	oxidoreductase activity, acting on the CH-CH group of donors	36 out of 1713 genes, 2.1%	354 out of 13333 genes, 2.7%	1	ppa001834m|PACid:17668678,ppa004496m|PACid:17645828,ppa000910m|PACid:17646983,ppa020370m|PACid:17654539,ppa002554m|PACid:17641127,ppa006788m|PACid:17643126,ppa007765m|PACid:17660217,ppa005199m|PACid:17668676,ppa026875m|PACid:17641081,ppa007847m|PACid:17645007,ppa019759m|PACid:17648913,ppa004381m|PACid:17653284,ppa000172m|PACid:17664974,ppa010754m|PACid:17651068,ppa015231m|PACid:17669290,ppa000847…
GO:0016741	transferase activity, transferring one-carbon groups	28 out of 1713 genes, 1.6%	286 out of 13333 genes, 2.1%	1	ppa022005m|PACid:17658808,ppa005915m|PACid:17643346,ppa000574m|PACid:17654405,ppa017088m|PACid:17651845,ppa004967m|PACid:17643244,ppa004181m|PACid:17664849,ppa005242m|PACid:17645813,ppa003145m|PACid:17660828,ppa007859m|PACid:17642416,ppa009078m|PACid:17659801,ppa008183m|PACid:17642417,ppa026107m|PACid:17661938,ppa022466m|PACid:17641163,ppa007323m|PACid:17641107,ppa008283m|PACid:17653338,ppa012562…
GO:0016620	oxidoreductase activity, acting on the aldehyde or oxo group of donors, NAD or NADP as acceptor	4 out of 1713 genes, 0.2%	59 out of 13333 genes, 0.4%	1	ppa011829m|PACid:17646427,ppa003848m|PACid:17655130,ppa006087m|PACid:17663421,ppa004563m|PACid:17659708
GO:0008168	methyltransferase activity	16 out of 1713 genes, 0.9%	178 out of 13333 genes, 1.3%	1	ppa022005m|PACid:17658808,ppa008655m|PACid:17667225,ppa005915m|PACid:17643346,ppa000574m|PACid:17654405,ppa017088m|PACid:17651845,ppa004967m|PACid:17643244,ppa004181m|PACid:17664849,ppa008512m|PACid:17663441,ppa026107m|PACid:17661938,ppa003386m|PACid:17644768,ppa022466m|PACid:17641163,ppa008283m|PACid:17653338,ppa025484m|PACid:17646279,ppa000179m|PACid:17644104,ppa012562m|PACid:17653245,ppa008863…
GO:0005506	iron ion binding	34 out of 1713 genes, 2.0%	343 out of 13333 genes, 2.6%	1	ppa000299m|PACid:17657340,ppa004496m|PACid:17645828,ppa004377m|PACid:17669173,ppa011895m|PACid:17650487,ppa009703m|PACid:17650126,ppa009873m|PACid:17665079,ppa004910m|PACid:17660794,ppa025126m|PACid:17659547,ppa024077m|PACid:17665595,ppa026664m|PACid:17651200,ppa019319m|PACid:17642372,ppa004433m|PACid:17668474,ppa023488m|PACid:17659957,ppa004467m|PACid:17652931,ppa018282m|PACid:17645764,ppa026875…
GO:0016667	oxidoreductase activity, acting on a sulfur group of donors	9 out of 1713 genes, 0.5%	113 out of 13333 genes, 0.8%	1	ppa004673m|PACid:17644253,ppa003678m|PACid:17640633,ppa009830m|PACid:17656970,ppa006250m|PACid:17645322,ppa013797m|PACid:17641770,ppa006757m|PACid:17656600,ppa007482m|PACid:17642127,ppa005081m|PACid:17664748,ppa010933m|PACid:17659770
GO:0016854	racemase and epimerase activity	2 out of 1713 genes, 0.1%	38 out of 13333 genes, 0.3%	1	ppa002417m|PACid:17658588,ppa007822m|PACid:17657752
GO:0016903	oxidoreductase activity, acting on the aldehyde or oxo group of donors	6 out of 1713 genes, 0.4%	85 out of 13333 genes, 0.6%	1	ppa011460m|PACid:17640938,ppa011829m|PACid:17646427,ppa006008m|PACid:17660839,ppa003848m|PACid:17655130,ppa006087m|PACid:17663421,ppa004563m|PACid:17659708
GO:0016491	oxidoreductase activity	228 out of 1713 genes, 13.3%	1975 out of 13333 genes, 14.8%	1	ppa008132m|PACid:17666308,ppa005045m|PACid:17667554,ppa014756m|PACid:17669137,ppb019316m|PACid:17664104,ppa019443m|PACid:17649311,ppa000355m|PACid:17658617,ppa006087m|PACid:17663421,ppa004179m|PACid:17658323,ppa002554m|PACid:17641127,ppa011460m|PACid:17640938,ppa007482m|PACid:17642127,ppa011700m|PACid:17648225,ppa019319m|PACid:17642372,ppa009459m|PACid:17663696,ppb018777m|PACid:17646860,ppa023488…
GO:0016859	cis-trans isomerase activity	3 out of 1713 genes, 0.2%	53 out of 13333 genes, 0.4%	1	ppa011090m|PACid:17649235,ppa011219m|PACid:17667541,ppa012551m|PACid:17646896
GO:0016846	carbon-sulfur lyase activity	4 out of 1713 genes, 0.2%	65 out of 13333 genes, 0.5%	1	ppa005490m|PACid:17661444,ppa016458m|PACid:17651542,ppa008124m|PACid:17644528,ppa007643m|PACid:17666050
GO:0004540	ribonuclease activity	2 out of 1713 genes, 0.1%	42 out of 13333 genes, 0.3%	1	ppa002044m|PACid:17653293,ppa000070m|PACid:17654720
GO:0032561	guanyl ribonucleotide binding	19 out of 1713 genes, 1.1%	224 out of 13333 genes, 1.7%	1	ppa000337m|PACid:17666894,ppa021420m|PACid:17655848,ppa006318m|PACid:17650698,ppa003585m|PACid:17641678,ppa005372m|PACid:17648369,ppa009820m|PACid:17654841,ppa005084m|PACid:17666893,ppa012920m|PACid:17651213,ppa023482m|PACid:17662269,ppa011758m|PACid:17650987,ppa017220m|PACid:17642341,ppa006329m|PACid:17650697,ppa002661m|PACid:17665441,ppa001802m|PACid:17657996,ppa002696m|PACid:17656268,ppa011074…
GO:0016628	oxidoreductase activity, acting on the CH-CH group of donors, NAD or NADP as acceptor	28 out of 1713 genes, 1.6%	310 out of 13333 genes, 2.3%	1	ppa001834m|PACid:17668678,ppa003679m|PACid:17662231,ppa001697m|PACid:17648926,ppa000910m|PACid:17646983,ppa020370m|PACid:17654539,ppa002554m|PACid:17641127,ppa003181m|PACid:17654042,ppa006788m|PACid:17643126,ppa007765m|PACid:17660217,ppa005199m|PACid:17668676,ppa007847m|PACid:17645007,ppa001782m|PACid:17646120,ppa019759m|PACid:17648913,ppa004381m|PACid:17653284,ppa000172m|PACid:17664974,ppa000369…
GO:0016763	transferase activity, transferring pentosyl groups	2 out of 1713 genes, 0.1%	46 out of 13333 genes, 0.3%	1	ppa004992m|PACid:17644515,ppa006622m|PACid:17647563
GO:0019001	guanyl nucleotide binding	19 out of 1713 genes, 1.1%	226 out of 13333 genes, 1.7%	1	ppa000337m|PACid:17666894,ppa021420m|PACid:17655848,ppa006318m|PACid:17650698,ppa003585m|PACid:17641678,ppa005372m|PACid:17648369,ppa009820m|PACid:17654841,ppa005084m|PACid:17666893,ppa012920m|PACid:17651213,ppa023482m|PACid:17662269,ppa011758m|PACid:17650987,ppa017220m|PACid:17642341,ppa006329m|PACid:17650697,ppa002661m|PACid:17665441,ppa001802m|PACid:17657996,ppa002696m|PACid:17656268,ppa011074…
GO:0005198	structural molecule activity	29 out of 1713 genes, 1.7%	328 out of 13333 genes, 2.5%	1	ppa012769m|PACid:17668256,ppa024854m|PACid:17643685,ppa012738m|PACid:17647865,ppa002546m|PACid:17668488,ppa002902m|PACid:17658338,ppa016019m|PACid:17645305,ppa013126m|PACid:17662451,ppa012878m|PACid:17654930,ppa011596m|PACid:17663333,ppa013798m|PACid:17667557,ppa016321m|PACid:17665575,ppa005542m|PACid:17643009,ppa012251m|PACid:17651383,ppa012760m|PACid:17663336,ppa017527m|PACid:17657017,ppa012996…
GO:0016706	oxidoreductase activity, acting on paired donors, with incorporation or reduction of molecular oxygen, 2-oxoglutarate as one donor, and incorporation of one atom each of oxygen into both donors	5 out of 1713 genes, 0.3%	88 out of 13333 genes, 0.7%	1	ppa009459m|PACid:17663696,ppa009336m|PACid:17656363,ppa019415m|PACid:17651801,ppa008310m|PACid:17657706,ppa022381m|PACid:17646171
GO:0016614	oxidoreductase activity, acting on CH-OH group of donors	26 out of 1713 genes, 1.5%	301 out of 13333 genes, 2.3%	1	ppa008132m|PACid:17666308,ppa000606m|PACid:17652161,ppa005045m|PACid:17667554,ppa014756m|PACid:17669137,ppa009101m|PACid:17662077,ppa008094m|PACid:17669234,ppa026902m|PACid:17651732,ppa015890m|PACid:17644038,ppa026949m|PACid:17659927,ppa001975m|PACid:17667681,ppb018777m|PACid:17646860,ppa015863m|PACid:17647684,ppa003848m|PACid:17655130,ppa002417m|PACid:17658588,ppa002842m|PACid:17663119,ppa008423…
GO:0016836	hydro-lyase activity	4 out of 1713 genes, 0.2%	77 out of 13333 genes, 0.6%	1	ppa015238m|PACid:17657028,ppa007357m|PACid:17644339,ppa004626m|PACid:17647611,ppa002417m|PACid:17658588
GO:0016705	oxidoreductase activity, acting on paired donors, with incorporation or reduction of molecular oxygen	22 out of 1713 genes, 1.3%	275 out of 13333 genes, 2.1%	1	ppa004370m|PACid:17640875,ppa009336m|PACid:17656363,ppa023265m|PACid:17641085,ppa008310m|PACid:17657706,ppa009873m|PACid:17665079,ppa004910m|PACid:17660794,ppa009459m|PACid:17663696,ppa023488m|PACid:17659957,ppa022381m|PACid:17646171,ppa018282m|PACid:17645764,ppa026558m|PACid:17659467,ppa004356m|PACid:17652064,ppa004901m|PACid:17666877,ppa026692m|PACid:17667258,ppa019415m|PACid:17651801,ppa007872…
GO:0016835	carbon-oxygen lyase activity	7 out of 1713 genes, 0.4%	126 out of 13333 genes, 0.9%	1	ppa015238m|PACid:17657028,ppa020575m|PACid:17655999,ppa003600m|PACid:17652676,ppa007357m|PACid:17644339,ppa006229m|PACid:17648298,ppa004626m|PACid:17647611,ppa002417m|PACid:17658588
GO:0016829	lyase activity	30 out of 1713 genes, 1.8%	371 out of 13333 genes, 2.8%	1	ppa006229m|PACid:17648298,ppa003458m|PACid:17654369,ppa016458m|PACid:17651542,ppa000910m|PACid:17646983,ppa007643m|PACid:17666050,ppa002328m|PACid:17659525,ppa010831m|PACid:17660979,ppa025815m|PACid:17668670,ppa004886m|PACid:17641806,ppa020420m|PACid:17642818,ppa003600m|PACid:17652676,ppa004792m|PACid:17659659,ppa006290m|PACid:17648217,ppa017527m|PACid:17657017,ppa004626m|PACid:17647611,ppa002034…
GO:0016616	oxidoreductase activity, acting on the CH-OH group of donors, NAD or NADP as acceptor	17 out of 1713 genes, 1.0%	247 out of 13333 genes, 1.9%	1	ppa008132m|PACid:17666308,ppa000606m|PACid:17652161,ppa005045m|PACid:17667554,ppa009101m|PACid:17662077,ppa008094m|PACid:17669234,ppa026949m|PACid:17659927,ppa001975m|PACid:17667681,ppa015863m|PACid:17647684,ppa003848m|PACid:17655130,ppa002417m|PACid:17658588,ppa015113m|PACid:17649735,ppa002769m|PACid:17668075,ppa003613m|PACid:17668049,ppa005150m|PACid:17659990,ppa007455m|PACid:17659437,ppa020373…
GO:0016209	antioxidant activity	6 out of 1713 genes, 0.4%	148 out of 13333 genes, 1.1%	1	ppa008640m|PACid:17668178,ppa021596m|PACid:17666346,ppa027071m|PACid:17643290,ppa000883m|PACid:17656947,ppa011246m|PACid:17640466,ppa008577m|PACid:17645385

## Sheet: terms from the process ontology
	Process ontology terms with a p-value of at least 1
	Gene ontology term	Cluster frequency	Genome frequency of use	Corrected P-value	Genes annotated to the term
GO:0009808	lignin metabolic process	15 out of 1491 genes, 1.0%	24 out of 11167 genes, 0.2%	2.35e-05	ppa003408m|PACid:17641280,ppa019880m|PACid:17641359,ppa022440m|PACid:17665016,ppa003714m|PACid:17642955,ppa003577m|PACid:17667777,ppa003572m|PACid:17664395,ppa003646m|PACid:17664010,ppa017421m|PACid:17663643,ppa003529m|PACid:17661396,ppa003319m|PACid:17655940,ppa003296m|PACid:17640881,ppa003308m|PACid:17643211,ppa003587m|PACid:17656052,ppa015544m|PACid:17653369,ppa003590m|PACid:17643671
GO:0048513	organ development	108 out of 1491 genes, 7.2%	531 out of 11167 genes, 4.8%	0.00245	ppa000547m|PACid:17649466,ppa001378m|PACid:17652594,ppa006087m|PACid:17663421,ppa014604m|PACid:17667980,ppa010831m|PACid:17660979,ppa006187m|PACid:17662911,ppa005714m|PACid:17653906,ppa007056m|PACid:17664418,ppa019007m|PACid:17646692,ppa009300m|PACid:17656541,ppa019759m|PACid:17648913,ppa001226m|PACid:17642085,ppa006205m|PACid:17666775,ppa022855m|PACid:17657010,ppa000619m|PACid:17653601,ppa012275…
GO:0048731	system development	108 out of 1491 genes, 7.2%	531 out of 11167 genes, 4.8%	0.00245	ppa000547m|PACid:17649466,ppa001378m|PACid:17652594,ppa006087m|PACid:17663421,ppa014604m|PACid:17667980,ppa010831m|PACid:17660979,ppa006187m|PACid:17662911,ppa005714m|PACid:17653906,ppa007056m|PACid:17664418,ppa019007m|PACid:17646692,ppa009300m|PACid:17656541,ppa019759m|PACid:17648913,ppa001226m|PACid:17642085,ppa006205m|PACid:17666775,ppa022855m|PACid:17657010,ppa000619m|PACid:17653601,ppa012275…
GO:0030036	actin cytoskeleton organization	11 out of 1491 genes, 0.7%	19 out of 11167 genes, 0.2%	0.00514	ppa006958m|PACid:17656890,ppa011758m|PACid:17650987,ppa000893m|PACid:17648620,ppa025070m|PACid:17643708,ppa000858m|PACid:17648618,ppa011074m|PACid:17650986,ppa000857m|PACid:17648619,ppa025208m|PACid:17658725,ppa026144m|PACid:17650857,ppa000983m|PACid:17649168,ppa000289m|PACid:17655870
GO:0048519	negative regulation of biological process	30 out of 1491 genes, 2.0%	103 out of 11167 genes, 0.9%	0.01605	ppa010465m|PACid:17644712,ppa000547m|PACid:17649466,ppa021305m|PACid:17662079,ppa007526m|PACid:17650995,ppa003737m|PACid:17654767,ppa024131m|PACid:17646265,ppa000900m|PACid:17653602,ppa024278m|PACid:17657933,ppa022274m|PACid:17660682,ppa003301m|PACid:17657178,ppa000195m|PACid:17663623,ppa021782m|PACid:17649818,ppa000204m|PACid:17646646,ppa020429m|PACid:17667739,ppa000070m|PACid:17654720,ppa000619…
GO:0007015	actin filament organization	10 out of 1491 genes, 0.7%	18 out of 11167 genes, 0.2%	0.02264	ppa011758m|PACid:17650987,ppa000893m|PACid:17648620,ppa025070m|PACid:17643708,ppa000858m|PACid:17648618,ppa000857m|PACid:17648619,ppa011074m|PACid:17650986,ppa025208m|PACid:17658725,ppa026144m|PACid:17650857,ppa000983m|PACid:17649168,ppa000289m|PACid:17655870
GO:0030029	actin filament-based process	12 out of 1491 genes, 0.8%	25 out of 11167 genes, 0.2%	0.0244	ppa006958m|PACid:17656890,ppa011758m|PACid:17650987,ppa000893m|PACid:17648620,ppa025070m|PACid:17643708,ppa000858m|PACid:17648618,ppa011074m|PACid:17650986,ppa000435m|PACid:17668087,ppa000857m|PACid:17648619,ppa025208m|PACid:17658725,ppa026144m|PACid:17650857,ppa000983m|PACid:17649168,ppa000289m|PACid:17655870
GO:0051093	negative regulation of developmental process	12 out of 1491 genes, 0.8%	25 out of 11167 genes, 0.2%	0.0244	ppa000823m|PACid:17660804,ppa001840m|PACid:17654788,ppa000196m|PACid:17663622,ppa003309m|PACid:17657179,ppa002604m|PACid:17650638,ppa005230m|PACid:17666914,ppa022274m|PACid:17660682,ppa003301m|PACid:17657178,ppa001781m|PACid:17656366,ppa000195m|PACid:17663623,ppa021782m|PACid:17649818,ppa000204m|PACid:17646646
GO:0007275	multicellular organismal development	176 out of 1491 genes, 11.8%	1016 out of 11167 genes, 9.1%	0.07663	ppa000547m|PACid:17649466,ppa006087m|PACid:17663421,ppa003415m|PACid:17663498,ppa010831m|PACid:17660979,ppa006187m|PACid:17662911,ppa003030m|PACid:17661438,ppa007056m|PACid:17664418,ppa019007m|PACid:17646692,ppa014926m|PACid:17642323,ppa001739m|PACid:17661418,ppa019402m|PACid:17641018,ppa006205m|PACid:17666775,ppa000619m|PACid:17653601,ppa012275m|PACid:17653322,ppa000110m|PACid:17654964,ppa001234…
GO:0009987	cellular process	987 out of 1491 genes, 66.2%	6906 out of 11167 genes, 61.8%	0.08417	ppa008132m|PACid:17666308,ppa005593m|PACid:17651128,ppa003729m|PACid:17645824,ppa010793m|PACid:17665376,ppa002854m|PACid:17663227,ppa002554m|PACid:17641127,ppa006187m|PACid:17662911,ppa002438m|PACid:17643645,ppa007482m|PACid:17642127,ppa009110m|PACid:17643985,ppa008779m|PACid:17667944,ppa004587m|PACid:17646675,ppa003776m|PACid:17667334,ppa009709m|PACid:17647361,ppa010379m|PACid:17640308,ppa001739…
GO:0007010	cytoskeleton organization	25 out of 1491 genes, 1.7%	90 out of 11167 genes, 0.8%	0.17716	ppa000320m|PACid:17649266,ppa010614m|PACid:17657047,ppa022203m|PACid:17654139,ppa000943m|PACid:17651705,ppa000893m|PACid:17648620,ppa025070m|PACid:17643708,ppa013278m|PACid:17661489,ppa010596m|PACid:17657048,ppa000575m|PACid:17644938,ppa000314m|PACid:17660703,ppa000289m|PACid:17655870,ppa001809m|PACid:17661837,ppa000494m|PACid:17642290,ppa006958m|PACid:17656890,ppa011758m|PACid:17650987,ppa024740…
GO:0050793	regulation of developmental process	21 out of 1491 genes, 1.4%	73 out of 11167 genes, 0.7%	0.32987	ppa010465m|PACid:17644712,ppa026810m|PACid:17645655,ppa006187m|PACid:17662911,ppa022274m|PACid:17660682,ppa003301m|PACid:17657178,ppa000195m|PACid:17663623,ppa021782m|PACid:17649818,ppa000204m|PACid:17646646,ppa001226m|PACid:17642085,ppa001386m|PACid:17667341,ppa006634m|PACid:17655522,ppa020429m|PACid:17667739,ppa000823m|PACid:17660804,ppa001840m|PACid:17654788,ppa000196m|PACid:17663622,ppa003309…
GO:0048523	negative regulation of cellular process	16 out of 1491 genes, 1.1%	49 out of 11167 genes, 0.4%	0.33774	ppa010465m|PACid:17644712,ppa003737m|PACid:17654767,ppa022274m|PACid:17660682,ppa003301m|PACid:17657178,ppa021782m|PACid:17649818,ppa020429m|PACid:17667739,ppa001840m|PACid:17654788,ppa000823m|PACid:17660804,ppa000922m|PACid:17658709,ppa004934m|PACid:17665246,ppa003309m|PACid:17657179,ppa005230m|PACid:17666914,ppa015063m|PACid:17660343,ppa003344m|PACid:17646287,ppa002604m|PACid:17650638,ppa001781…
GO:0032501	multicellular organismal process	193 out of 1491 genes, 12.9%	1161 out of 11167 genes, 10.4%	0.35396	ppa000547m|PACid:17649466,ppa006087m|PACid:17663421,ppa003415m|PACid:17663498,ppa010831m|PACid:17660979,ppa006187m|PACid:17662911,ppa003030m|PACid:17661438,ppa007056m|PACid:17664418,ppa019007m|PACid:17646692,ppa014926m|PACid:17642323,ppa001739m|PACid:17661418,ppa019402m|PACid:17641018,ppa006205m|PACid:17666775,ppa000619m|PACid:17653601,ppa012275m|PACid:17653322,ppa000110m|PACid:17654964,ppa001234…
GO:0009887	organ morphogenesis	22 out of 1491 genes, 1.5%	79 out of 11167 genes, 0.7%	0.39918	ppa000547m|PACid:17649466,ppa012878m|PACid:17654930,ppa000063m|PACid:17641973,ppa010383m|PACid:17666745,ppa022238m|PACid:17668899,ppa024131m|PACid:17646265,ppa018419m|PACid:17654880,ppa000900m|PACid:17653602,ppa024278m|PACid:17657933,ppa009300m|PACid:17656541,ppa001405m|PACid:17645693,ppa007161m|PACid:17647484,ppa001226m|PACid:17642085,ppa022855m|PACid:17657010,ppa000619m|PACid:17653601,ppa000847…
GO:0048507	meristem development	22 out of 1491 genes, 1.5%	81 out of 11167 genes, 0.7%	0.58027	ppa001108m|PACid:17663323,ppa001378m|PACid:17652594,ppa011209m|PACid:17658980,ppa009873m|PACid:17665079,ppa022238m|PACid:17668899,ppa022274m|PACid:17660682,ppa005714m|PACid:17653906,ppa003301m|PACid:17657178,ppa001405m|PACid:17645693,ppa021782m|PACid:17649818,ppa001386m|PACid:17667341,ppa001343m|PACid:17656535,ppa013219m|PACid:17667037,ppa003309m|PACid:17657179,ppa002604m|PACid:17650638,ppa005230…
GO:0006996	organelle organization	80 out of 1491 genes, 5.4%	426 out of 11167 genes, 3.8%	0.672	ppa018145m|PACid:17651394,ppa000475m|PACid:17664714,ppa010614m|PACid:17657047,ppa011596m|PACid:17663333,ppa000786m|PACid:17653448,ppa001066m|PACid:17651147,ppa003030m|PACid:17661438,ppa013278m|PACid:17661489,ppa001809m|PACid:17661837,ppa000494m|PACid:17642290,ppa000204m|PACid:17646646,ppa001226m|PACid:17642085,ppa006205m|PACid:17666775,ppa006053m|PACid:17651798,ppa022200m|PACid:17655964,ppa025208…
GO:0045596	negative regulation of cell differentiation	9 out of 1491 genes, 0.6%	21 out of 11167 genes, 0.2%	0.70114	ppa000823m|PACid:17660804,ppa001840m|PACid:17654788,ppa003309m|PACid:17657179,ppa005230m|PACid:17666914,ppa022274m|PACid:17660682,ppa002604m|PACid:17650638,ppa003301m|PACid:17657178,ppa001781m|PACid:17656366,ppa021782m|PACid:17649818
GO:0044260	cellular macromolecule metabolic process	452 out of 1491 genes, 30.3%	3007 out of 11167 genes, 26.9%	0.77528	ppa005593m|PACid:17651128,ppa003729m|PACid:17645824,ppa000753m|PACid:17646281,ppa002854m|PACid:17663227,ppa002554m|PACid:17641127,ppa006187m|PACid:17662911,ppa007482m|PACid:17642127,ppa009110m|PACid:17643985,ppa019770m|PACid:17650056,ppa004587m|PACid:17646675,ppa009709m|PACid:17647361,ppa000740m|PACid:17648364,ppa008655m|PACid:17667225,ppa001883m|PACid:17645335,ppa008400m|PACid:17656404,ppa001871…
GO:0048856	anatomical structure development	158 out of 1491 genes, 10.6%	944 out of 11167 genes, 8.5%	0.89375	ppa000547m|PACid:17649466,ppa006087m|PACid:17663421,ppa010831m|PACid:17660979,ppa006187m|PACid:17662911,ppa007056m|PACid:17664418,ppa019007m|PACid:17646692,ppa000204m|PACid:17646646,ppa003141m|PACid:17652741,ppa006205m|PACid:17666775,ppa000619m|PACid:17653601,ppa002160m|PACid:17661326,ppa012275m|PACid:17653322,ppa001234m|PACid:17668147,ppa001108m|PACid:17663323,ppa003968m|PACid:17660641,ppa012878…
GO:0003006	developmental process involved in reproduction	113 out of 1491 genes, 7.6%	646 out of 11167 genes, 5.8%	1	ppa000547m|PACid:17649466,ppa003783m|PACid:17649184,ppa008560m|PACid:17662567,ppa006087m|PACid:17663421,ppa014604m|PACid:17667980,ppa009922m|PACid:17655093,ppa006187m|PACid:17662911,ppa023048m|PACid:17656898,ppa017398m|PACid:17646343,ppa025862m|PACid:17656655,ppa007056m|PACid:17664418,ppa002893m|PACid:17657636,ppa001739m|PACid:17661418,ppa001226m|PACid:17642085,ppa019402m|PACid:17641018,ppa006205…
GO:0007389	pattern specification process	28 out of 1491 genes, 1.9%	119 out of 11167 genes, 1.1%	1	ppa000478m|PACid:17669277,ppa003968m|PACid:17660641,ppa022931m|PACid:17663359,ppa026810m|PACid:17645655,ppa020832m|PACid:17646823,ppa001378m|PACid:17652594,ppa011209m|PACid:17658980,ppa010383m|PACid:17666745,ppa022238m|PACid:17668899,ppa003030m|PACid:17661438,ppa010908m|PACid:17646716,ppa023981m|PACid:17656329,ppa024278m|PACid:17657933,ppa022466m|PACid:17641163,ppa020013m|PACid:17650939,ppa009300…
GO:0003002	regionalization	26 out of 1491 genes, 1.7%	109 out of 11167 genes, 1.0%	1	ppa000478m|PACid:17669277,ppa003968m|PACid:17660641,ppa026810m|PACid:17645655,ppa020832m|PACid:17646823,ppa001378m|PACid:17652594,ppa011209m|PACid:17658980,ppa010383m|PACid:17666745,ppa022238m|PACid:17668899,ppa003030m|PACid:17661438,ppa010908m|PACid:17646716,ppa023981m|PACid:17656329,ppa022466m|PACid:17641163,ppa020013m|PACid:17650939,ppa009300m|PACid:17656541,ppa001405m|PACid:17645693,ppa021782…
GO:0009799	specification of symmetry	3 out of 1491 genes, 0.2%	3 out of 11167 genes, 0.0%	1	ppa001378m|PACid:17652594,ppa001405m|PACid:17645693,ppa001343m|PACid:17656535
GO:0010160	formation of organ boundary	3 out of 1491 genes, 0.2%	3 out of 11167 genes, 0.0%	1	ppa025260m|PACid:17656857,ppa010383m|PACid:17666745,ppa022238m|PACid:17668899
GO:0048859	formation of anatomical boundary	3 out of 1491 genes, 0.2%	3 out of 11167 genes, 0.0%	1	ppa025260m|PACid:17656857,ppa010383m|PACid:17666745,ppa022238m|PACid:17668899
GO:0009933	meristem structural organization	9 out of 1491 genes, 0.6%	24 out of 11167 genes, 0.2%	1	ppa001386m|PACid:17667341,ppa001108m|PACid:17663323,ppa001378m|PACid:17652594,ppa022238m|PACid:17668899,ppa001343m|PACid:17656535,ppa005714m|PACid:17653906,ppa000739m|PACid:17664294,ppa002017m|PACid:17663250,ppa001405m|PACid:17645693
GO:0048532	anatomical structure arrangement	9 out of 1491 genes, 0.6%	24 out of 11167 genes, 0.2%	1	ppa001386m|PACid:17667341,ppa001108m|PACid:17663323,ppa001378m|PACid:17652594,ppa022238m|PACid:17668899,ppa001343m|PACid:17656535,ppa005714m|PACid:17653906,ppa000739m|PACid:17664294,ppa002017m|PACid:17663250,ppa001405m|PACid:17645693
GO:0000003	reproduction	123 out of 1491 genes, 8.2%	727 out of 11167 genes, 6.5%	1	ppa000547m|PACid:17649466,ppa003783m|PACid:17649184,ppa008560m|PACid:17662567,ppa006087m|PACid:17663421,ppa014604m|PACid:17667980,ppa009922m|PACid:17655093,ppa006187m|PACid:17662911,ppa023048m|PACid:17656898,ppa017398m|PACid:17646343,ppa025862m|PACid:17656655,ppa007056m|PACid:17664418,ppa002893m|PACid:17657636,ppa001739m|PACid:17661418,ppa001226m|PACid:17642085,ppa019402m|PACid:17641018,ppa006205…
GO:0045595	regulation of cell differentiation	11 out of 1491 genes, 0.7%	33 out of 11167 genes, 0.3%	1	ppa001386m|PACid:17667341,ppa020429m|PACid:17667739,ppa000823m|PACid:17660804,ppa001840m|PACid:17654788,ppa003309m|PACid:17657179,ppa005230m|PACid:17666914,ppa022274m|PACid:17660682,ppa002604m|PACid:17650638,ppa003301m|PACid:17657178,ppa001781m|PACid:17656366,ppa021782m|PACid:17649818
GO:0019827	stem cell maintenance	8 out of 1491 genes, 0.5%	20 out of 11167 genes, 0.2%	1	ppa000823m|PACid:17660804,ppa003309m|PACid:17657179,ppa005230m|PACid:17666914,ppa022274m|PACid:17660682,ppa002604m|PACid:17650638,ppa003301m|PACid:17657178,ppa001781m|PACid:17656366,ppa021782m|PACid:17649818
GO:0048863	stem cell differentiation	8 out of 1491 genes, 0.5%	20 out of 11167 genes, 0.2%	1	ppa000823m|PACid:17660804,ppa003309m|PACid:17657179,ppa005230m|PACid:17666914,ppa022274m|PACid:17660682,ppa002604m|PACid:17650638,ppa003301m|PACid:17657178,ppa001781m|PACid:17656366,ppa021782m|PACid:17649818
GO:0048864	stem cell development	8 out of 1491 genes, 0.5%	20 out of 11167 genes, 0.2%	1	ppa000823m|PACid:17660804,ppa003309m|PACid:17657179,ppa005230m|PACid:17666914,ppa022274m|PACid:17660682,ppa002604m|PACid:17650638,ppa003301m|PACid:17657178,ppa001781m|PACid:17656366,ppa021782m|PACid:17649818
GO:0010074	maintenance of meristem identity	7 out of 1491 genes, 0.5%	16 out of 11167 genes, 0.1%	1	ppa003309m|PACid:17657179,ppa002604m|PACid:17650638,ppa022274m|PACid:17660682,ppa005230m|PACid:17666914,ppa003301m|PACid:17657178,ppa001781m|PACid:17656366,ppa021782m|PACid:17649818
GO:0048645	organ formation	7 out of 1491 genes, 0.5%	16 out of 11167 genes, 0.1%	1	ppa025260m|PACid:17656857,ppa000063m|PACid:17641973,ppa021226m|PACid:17650748,ppa021410m|PACid:17645902,ppa010383m|PACid:17666745,ppa022238m|PACid:17668899,ppa018419m|PACid:17654880
GO:0015749	monosaccharide transport	5 out of 1491 genes, 0.3%	9 out of 11167 genes, 0.1%	1	ppa006549m|PACid:17642262,ppa021368m|PACid:17657809,ppa004602m|PACid:17668662,ppa006089m|PACid:17664790,ppa006608m|PACid:17668181
GO:0009653	anatomical structure morphogenesis	83 out of 1491 genes, 5.6%	468 out of 11167 genes, 4.2%	1	ppa000547m|PACid:17649466,ppa001378m|PACid:17652594,ppa017398m|PACid:17646343,ppa005714m|PACid:17653906,ppa009300m|PACid:17656541,ppa000204m|PACid:17646646,ppa019759m|PACid:17648913,ppa001226m|PACid:17642085,ppa003141m|PACid:17652741,ppa022855m|PACid:17657010,ppa000619m|PACid:17653601,ppa002160m|PACid:17661326,ppa012275m|PACid:17653322,ppa025260m|PACid:17656857,ppa017865m|PACid:17645850,ppa003309…
GO:0010073	meristem maintenance	12 out of 1491 genes, 0.8%	39 out of 11167 genes, 0.3%	1	ppa001108m|PACid:17663323,ppa009873m|PACid:17665079,ppa003309m|PACid:17657179,ppa002604m|PACid:17650638,ppa005230m|PACid:17666914,ppa022274m|PACid:17660682,ppa026745m|PACid:17649112,ppa003301m|PACid:17657178,ppa000739m|PACid:17664294,ppa001781m|PACid:17656366,ppa021782m|PACid:17649818,ppa001405m|PACid:17645693
GO:0006290	pyrimidine dimer repair	4 out of 1491 genes, 0.3%	6 out of 11167 genes, 0.1%	1	ppa004886m|PACid:17641806,ppa004792m|PACid:17659659,ppa008932m|PACid:17668684,ppa004959m|PACid:17641807
GO:0010468	regulation of gene expression	45 out of 1491 genes, 3.0%	228 out of 11167 genes, 2.0%	1	ppa000547m|PACid:17649466,ppa006484m|PACid:17668848,ppa010770m|PACid:17646821,ppa019943m|PACid:17668865,ppa000562m|PACid:17667671,ppa014599m|PACid:17667964,ppa000900m|PACid:17653602,ppa010369m|PACid:17660460,ppa005262m|PACid:17664314,ppa003628m|PACid:17660700,ppa015975m|PACid:17657556,ppa022465m|PACid:17651893,ppa006205m|PACid:17666775,ppa001672m|PACid:17663311,ppa014622m|PACid:17649874,ppa006634…
GO:0022414	reproductive process	119 out of 1491 genes, 8.0%	712 out of 11167 genes, 6.4%	1	ppa000547m|PACid:17649466,ppa003783m|PACid:17649184,ppa008560m|PACid:17662567,ppa006087m|PACid:17663421,ppa014604m|PACid:17667980,ppa009922m|PACid:17655093,ppa006187m|PACid:17662911,ppa023048m|PACid:17656898,ppa017398m|PACid:17646343,ppa025862m|PACid:17656655,ppa007056m|PACid:17664418,ppa002893m|PACid:17657636,ppa001739m|PACid:17661418,ppa001226m|PACid:17642085,ppa019402m|PACid:17641018,ppa006205…
GO:0015674	di-, tri-valent inorganic cation transport	21 out of 1491 genes, 1.4%	88 out of 11167 genes, 0.8%	1	ppa000237m|PACid:17658160,ppa005729m|PACid:17659081,ppa001980m|PACid:17655922,ppa016982m|PACid:17658382,ppa000629m|PACid:17642887,ppa000670m|PACid:17643395,ppa016356m|PACid:17658729,ppa003116m|PACid:17666135,ppa003097m|PACid:17644399,ppa020091m|PACid:17663152,ppa021744m|PACid:17650643,ppa002698m|PACid:17655923,ppa026987m|PACid:17663697,ppa000654m|PACid:17654086,ppa006624m|PACid:17656102,ppb024948…
GO:0032502	developmental process	248 out of 1491 genes, 16.6%	1608 out of 11167 genes, 14.4%	1	ppa000547m|PACid:17649466,ppa006087m|PACid:17663421,ppa003415m|PACid:17663498,ppa010831m|PACid:17660979,ppa009922m|PACid:17655093,ppa006187m|PACid:17662911,ppa003030m|PACid:17661438,ppa025862m|PACid:17656655,ppa007056m|PACid:17664418,ppa019007m|PACid:17646692,ppa014926m|PACid:17642323,ppa001739m|PACid:17661418,ppa000204m|PACid:17646646,ppa003141m|PACid:17652741,ppa019402m|PACid:17641018,ppa006205…
GO:0009888	tissue development	39 out of 1491 genes, 2.6%	194 out of 11167 genes, 1.7%	1	ppa020832m|PACid:17646823,ppa001378m|PACid:17652594,ppa022238m|PACid:17668899,ppa014604m|PACid:17667980,ppa010564m|PACid:17645361,ppa005714m|PACid:17653906,ppa019759m|PACid:17648913,ppa001386m|PACid:17667341,ppa006205m|PACid:17666775,ppa017621m|PACid:17648434,ppa003309m|PACid:17657179,ppa013219m|PACid:17667037,ppa002604m|PACid:17650638,ppa005230m|PACid:17666914,ppa001781m|PACid:17656366,ppa000681…
GO:0050789	regulation of biological process	133 out of 1491 genes, 8.9%	813 out of 11167 genes, 7.3%	1	ppa000547m|PACid:17649466,ppa019943m|PACid:17668865,ppa000753m|PACid:17646281,ppa006187m|PACid:17662911,ppa007056m|PACid:17664418,ppa000204m|PACid:17646646,ppa019402m|PACid:17641018,ppa006205m|PACid:17666775,ppa000619m|PACid:17653601,ppa000110m|PACid:17654964,ppa001234m|PACid:17668147,ppa011173m|PACid:17659923,ppa005907m|PACid:17657481,ppa012049m|PACid:17649346,ppa000478m|PACid:17669277,ppa005906…
GO:0030522	intracellular receptor mediated signaling pathway	6 out of 1491 genes, 0.4%	14 out of 11167 genes, 0.1%	1	ppa021894m|PACid:17657719,ppa007095m|PACid:17661356,ppa000708m|PACid:17643475,ppa005292m|PACid:17644702,ppa016483m|PACid:17666789,ppa026357m|PACid:17667481
GO:0006464	protein modification process	177 out of 1491 genes, 11.9%	1122 out of 11167 genes, 10.0%	1	ppa021456m|PACid:17652679,ppa010460m|PACid:17652376,ppa005593m|PACid:17651128,ppa002554m|PACid:17641127,ppa004913m|PACid:17644313,ppa000705m|PACid:17663131,ppa009110m|PACid:17643985,ppa009164m|PACid:17660130,ppa019770m|PACid:17650056,ppa004587m|PACid:17646675,ppa001217m|PACid:17658780,ppa000204m|PACid:17646646,ppa008655m|PACid:17667225,ppa008400m|PACid:17656404,ppa001871m|PACid:17659151,ppa009585…
GO:0015717	triose phosphate transport	4 out of 1491 genes, 0.3%	7 out of 11167 genes, 0.1%	1	ppa006549m|PACid:17642262,ppa021368m|PACid:17657809,ppa006089m|PACid:17664790,ppa006608m|PACid:17668181
GO:0070838	divalent metal ion transport	17 out of 1491 genes, 1.1%	69 out of 11167 genes, 0.6%	1	ppa002698m|PACid:17655923,ppa021744m|PACid:17650643,ppa005729m|PACid:17659081,ppa001980m|PACid:17655922,ppa000654m|PACid:17654086,ppa016982m|PACid:17658382,ppa006624m|PACid:17656102,ppb024948m|PACid:17645822,ppa000629m|PACid:17642887,ppa015238m|PACid:17657028,ppa000670m|PACid:17643395,ppa016356m|PACid:17658729,ppa003116m|PACid:17666135,ppb020152m|PACid:17649666,ppa005619m|PACid:17652626,ppa020091…
GO:0006952	defense response	68 out of 1491 genes, 4.6%	384 out of 11167 genes, 3.4%	1	ppa000547m|PACid:17649466,ppa024045m|PACid:17656398,ppa009922m|PACid:17655093,ppa006909m|PACid:17657595,ppa005276m|PACid:17666388,ppa001226m|PACid:17642085,ppa016877m|PACid:17640762,ppa000619m|PACid:17653601,ppa017636m|PACid:17668066,ppa023253m|PACid:17660105,ppa019630m|PACid:17663538,ppa004722m|PACid:17660068,ppa005059m|PACid:17642522,ppa002111m|PACid:17662707,ppa000237m|PACid:17658160,ppa023298…
GO:0007041	lysosomal transport	3 out of 1491 genes, 0.2%	4 out of 11167 genes, 0.0%	1	ppa002567m|PACid:17666139,ppa011938m|PACid:17645742,ppa002552m|PACid:17666138
GO:0009225	nucleotide-sugar metabolic process	5 out of 1491 genes, 0.3%	11 out of 11167 genes, 0.1%	1	ppa007357m|PACid:17644339,ppa003010m|PACid:17642676,ppa004626m|PACid:17647611,ppa005855m|PACid:17643389,ppa002417m|PACid:17658588
GO:0012501	programmed cell death	14 out of 1491 genes, 0.9%	54 out of 11167 genes, 0.5%	1	ppa020234m|PACid:17658142,ppb013318m|PACid:17655362,ppa016235m|PACid:17652894,ppa017636m|PACid:17668066,ppa019943m|PACid:17668865,ppa015238m|PACid:17657028,ppa000799m|PACid:17651051,ppa021874m|PACid:17650668,ppa000883m|PACid:17656947,ppa002108m|PACid:17664202,ppa002101m|PACid:17645127,ppb024873m|PACid:17654189,ppa003628m|PACid:17660700,ppa022465m|PACid:17651893
GO:0044237	cellular metabolic process	746 out of 1491 genes, 50.0%	5272 out of 11167 genes, 47.2%	1	ppa008132m|PACid:17666308,ppa005593m|PACid:17651128,ppa003729m|PACid:17645824,ppa002854m|PACid:17663227,ppa002554m|PACid:17641127,ppa006187m|PACid:17662911,ppa007482m|PACid:17642127,ppa009110m|PACid:17643985,ppa004587m|PACid:17646675,ppa009709m|PACid:17647361,ppa001739m|PACid:17661418,ppa004901m|PACid:17666877,ppa015231m|PACid:17669290,ppa008655m|PACid:17667225,ppa008829m|PACid:17653723,ppa009909…
GO:0060255	regulation of macromolecule metabolic process	45 out of 1491 genes, 3.0%	240 out of 11167 genes, 2.1%	1	ppa000547m|PACid:17649466,ppa006484m|PACid:17668848,ppa010770m|PACid:17646821,ppa019943m|PACid:17668865,ppa000562m|PACid:17667671,ppa014599m|PACid:17667964,ppa000900m|PACid:17653602,ppa010369m|PACid:17660460,ppa005262m|PACid:17664314,ppa003628m|PACid:17660700,ppa015975m|PACid:17657556,ppa022465m|PACid:17651893,ppa006205m|PACid:17666775,ppa001672m|PACid:17663311,ppa014622m|PACid:17649874,ppa006634…
GO:0009553	embryo sac development	7 out of 1491 genes, 0.5%	20 out of 11167 genes, 0.2%	1	ppa000110m|PACid:17654964,ppa012044m|PACid:17645279,ppa006953m|PACid:17642034,ppa003115m|PACid:17659030,ppa004491m|PACid:17660728,ppa001230m|PACid:17642722,ppa024131m|PACid:17646265
GO:0010629	negative regulation of gene expression	13 out of 1491 genes, 0.9%	50 out of 11167 genes, 0.4%	1	ppa000547m|PACid:17649466,ppa021305m|PACid:17662079,ppa000070m|PACid:17654720,ppa007526m|PACid:17650995,ppa000619m|PACid:17653601,ppa024131m|PACid:17646265,ppa000922m|PACid:17658709,ppa021309m|PACid:17661360,ppa004934m|PACid:17665246,ppa000900m|PACid:17653602,ppa021059m|PACid:17656851,ppa003344m|PACid:17646287,ppa000400m|PACid:17668361
GO:0008154	actin polymerization or depolymerization	4 out of 1491 genes, 0.3%	8 out of 11167 genes, 0.1%	1	ppa011074m|PACid:17650986,ppa025208m|PACid:17658725,ppa011758m|PACid:17650987,ppa000983m|PACid:17649168
GO:0010605	negative regulation of macromolecule metabolic process	13 out of 1491 genes, 0.9%	51 out of 11167 genes, 0.5%	1	ppa000547m|PACid:17649466,ppa021305m|PACid:17662079,ppa000070m|PACid:17654720,ppa007526m|PACid:17650995,ppa000619m|PACid:17653601,ppa024131m|PACid:17646265,ppa000922m|PACid:17658709,ppa021309m|PACid:17661360,ppa004934m|PACid:17665246,ppa000900m|PACid:17653602,ppa021059m|PACid:17656851,ppa003344m|PACid:17646287,ppa000400m|PACid:17668361
GO:0006633	fatty acid biosynthetic process	21 out of 1491 genes, 1.4%	97 out of 11167 genes, 0.9%	1	ppa001880m|PACid:17659196,ppa002770m|PACid:17644599,ppa001980m|PACid:17655922,ppa000968m|PACid:17658941,ppa001634m|PACid:17642948,ppa006187m|PACid:17662911,ppa006758m|PACid:17666724,ppa001870m|PACid:17659277,ppa002903m|PACid:17648239,ppa1027226m|PACid:17648857,ppa002836m|PACid:17647095,ppa002893m|PACid:17657636,ppa021389m|PACid:17653165,ppa002698m|PACid:17655923,ppa001631m|PACid:17655866,ppa00121…
GO:0043412	macromolecule modification	190 out of 1491 genes, 12.7%	1237 out of 11167 genes, 11.1%	1	ppa021456m|PACid:17652679,ppa010460m|PACid:17652376,ppa005593m|PACid:17651128,ppa002554m|PACid:17641127,ppa004913m|PACid:17644313,ppa000705m|PACid:17663131,ppa009110m|PACid:17643985,ppa009164m|PACid:17660130,ppa019770m|PACid:17650056,ppa004587m|PACid:17646675,ppa001217m|PACid:17658780,ppa000204m|PACid:17646646,ppa008655m|PACid:17667225,ppa008400m|PACid:17656404,ppa001871m|PACid:17659151,ppa009585…
GO:0048646	anatomical structure formation involved in morphogenesis	13 out of 1491 genes, 0.9%	52 out of 11167 genes, 0.5%	1	ppa026810m|PACid:17645655,ppa000063m|PACid:17641973,ppa021226m|PACid:17650748,ppa006852m|PACid:17661523,ppa010383m|PACid:17666745,ppa022238m|PACid:17668899,ppa018419m|PACid:17654880,ppa016240m|PACid:17666782,ppa025260m|PACid:17656857,ppa017865m|PACid:17645850,ppa000566m|PACid:17666084,ppa002604m|PACid:17650638,ppa021410m|PACid:17645902
GO:0003156	regulation of organ formation	2 out of 1491 genes, 0.1%	2 out of 11167 genes, 0.0%	1	ppa026810m|PACid:17645655,ppa021582m|PACid:17650931
GO:0006063	uronic acid metabolic process	2 out of 1491 genes, 0.1%	2 out of 11167 genes, 0.0%	1	ppa003010m|PACid:17642676,ppa007250m|PACid:17647796
GO:0009695	jasmonic acid biosynthetic process	2 out of 1491 genes, 0.1%	2 out of 11167 genes, 0.0%	1	ppa002698m|PACid:17655923,ppa001980m|PACid:17655922
GO:0022603	regulation of anatomical structure morphogenesis	2 out of 1491 genes, 0.1%	2 out of 11167 genes, 0.0%	1	ppa026810m|PACid:17645655,ppa021582m|PACid:17650931
GO:0030042	actin filament depolymerization	2 out of 1491 genes, 0.1%	2 out of 11167 genes, 0.0%	1	ppa011074m|PACid:17650986,ppa011758m|PACid:17650987
GO:0031408	oxylipin biosynthetic process	2 out of 1491 genes, 0.1%	2 out of 11167 genes, 0.0%	1	ppa002698m|PACid:17655923,ppa001980m|PACid:17655922
GO:0034623	cellular macromolecular complex disassembly	2 out of 1491 genes, 0.1%	2 out of 11167 genes, 0.0%	1	ppa011074m|PACid:17650986,ppa011758m|PACid:17650987
GO:0034643	establishment of mitochondrion localization, microtubule-mediated	2 out of 1491 genes, 0.1%	2 out of 11167 genes, 0.0%	1	ppa002696m|PACid:17656268,ppa002661m|PACid:17665441
GO:0043241	protein complex disassembly	2 out of 1491 genes, 0.1%	2 out of 11167 genes, 0.0%	1	ppa011074m|PACid:17650986,ppa011758m|PACid:17650987
GO:0043624	cellular protein complex disassembly	2 out of 1491 genes, 0.1%	2 out of 11167 genes, 0.0%	1	ppa011074m|PACid:17650986,ppa011758m|PACid:17650987
GO:0051261	protein depolymerization	2 out of 1491 genes, 0.1%	2 out of 11167 genes, 0.0%	1	ppa011074m|PACid:17650986,ppa011758m|PACid:17650987
GO:0051646	mitochondrion localization	2 out of 1491 genes, 0.1%	2 out of 11167 genes, 0.0%	1	ppa002696m|PACid:17656268,ppa002661m|PACid:17665441
GO:0051654	establishment of mitochondrion localization	2 out of 1491 genes, 0.1%	2 out of 11167 genes, 0.0%	1	ppa002696m|PACid:17656268,ppa002661m|PACid:17665441
GO:0071845	cellular component disassembly at cellular level	2 out of 1491 genes, 0.1%	2 out of 11167 genes, 0.0%	1	ppa011074m|PACid:17650986,ppa011758m|PACid:17650987
GO:2000027	regulation of organ morphogenesis	2 out of 1491 genes, 0.1%	2 out of 11167 genes, 0.0%	1	ppa026810m|PACid:17645655,ppa021582m|PACid:17650931
GO:0010608	posttranscriptional regulation of gene expression	12 out of 1491 genes, 0.8%	47 out of 11167 genes, 0.4%	1	ppa000547m|PACid:17649466,ppa000070m|PACid:17654720,ppa000619m|PACid:17653601,ppa000562m|PACid:17667671,ppa024131m|PACid:17646265,ppa021309m|PACid:17661360,ppa016910m|PACid:17668223,ppa004934m|PACid:17665246,ppa000900m|PACid:17653602,ppa015975m|PACid:17657556,ppa012643m|PACid:17660882,ppa015019m|PACid:17640508
GO:0043170	macromolecule metabolic process	553 out of 1491 genes, 37.1%	3870 out of 11167 genes, 34.7%	1	ppa005593m|PACid:17651128,ppa003729m|PACid:17645824,ppa002854m|PACid:17663227,ppa002554m|PACid:17641127,ppa006187m|PACid:17662911,ppa007482m|PACid:17642127,ppa009110m|PACid:17643985,ppa004587m|PACid:17646675,ppa009709m|PACid:17647361,ppa001739m|PACid:17661418,ppa017487m|PACid:17649233,ppa008655m|PACid:17667225,ppa003436m|PACid:17667888,ppa000894m|PACid:17667004,ppa005855m|PACid:17643389,ppa000237…
GO:0006997	nucleus organization	6 out of 1491 genes, 0.4%	17 out of 11167 genes, 0.2%	1	ppa016019m|PACid:17645305,ppa004802m|PACid:17662666,ppa002156m|PACid:17659602,ppa002158m|PACid:17659601,ppa008054m|PACid:17663055,ppa021410m|PACid:17645902
GO:0007034	vacuolar transport	3 out of 1491 genes, 0.2%	5 out of 11167 genes, 0.0%	1	ppa002567m|PACid:17666139,ppa011938m|PACid:17645742,ppa002552m|PACid:17666138
GO:0008645	hexose transport	3 out of 1491 genes, 0.2%	5 out of 11167 genes, 0.0%	1	ppa021368m|PACid:17657809,ppa004602m|PACid:17668662,ppa006608m|PACid:17668181
GO:0015691	cadmium ion transport	3 out of 1491 genes, 0.2%	5 out of 11167 genes, 0.0%	1	ppa000237m|PACid:17658160,ppa027044m|PACid:17645519,ppa026987m|PACid:17663697
GO:0016104	triterpenoid biosynthetic process	3 out of 1491 genes, 0.2%	5 out of 11167 genes, 0.0%	1	ppa000237m|PACid:17658160,ppa027044m|PACid:17645519,ppa026987m|PACid:17663697
GO:0009892	negative regulation of metabolic process	13 out of 1491 genes, 0.9%	53 out of 11167 genes, 0.5%	1	ppa000547m|PACid:17649466,ppa021305m|PACid:17662079,ppa000070m|PACid:17654720,ppa007526m|PACid:17650995,ppa000619m|PACid:17653601,ppa024131m|PACid:17646265,ppa000922m|PACid:17658709,ppa021309m|PACid:17661360,ppa004934m|PACid:17665246,ppa000900m|PACid:17653602,ppa021059m|PACid:17656851,ppa003344m|PACid:17646287,ppa000400m|PACid:17668361
GO:0090304	nucleic acid metabolic process	200 out of 1491 genes, 13.4%	1316 out of 11167 genes, 11.8%	1	ppa000475m|PACid:17664714,ppa002447m|PACid:17640885,ppa000753m|PACid:17646281,ppa002854m|PACid:17663227,ppa002554m|PACid:17641127,ppa000176m|PACid:17650260,ppa006909m|PACid:17657595,ppa004792m|PACid:17659659,ppa003124m|PACid:17646161,ppa009709m|PACid:17647361,ppa021419m|PACid:17649683,ppa006514m|PACid:17667950,ppa000740m|PACid:17648364,ppa000204m|PACid:17646646,ppa001883m|PACid:17645335,ppa003436…
GO:0000741	karyogamy	5 out of 1491 genes, 0.3%	13 out of 11167 genes, 0.1%	1	ppa004802m|PACid:17662666,ppa002156m|PACid:17659602,ppa002158m|PACid:17659601,ppa008054m|PACid:17663055,ppa021410m|PACid:17645902
GO:0006350	transcription	105 out of 1491 genes, 7.0%	656 out of 11167 genes, 5.9%	1	ppa018145m|PACid:17651394,ppa003644m|PACid:17642692,ppa022980m|PACid:17650967,ppa003783m|PACid:17649184,ppa024033m|PACid:17658983,ppa000753m|PACid:17646281,ppa001378m|PACid:17652594,ppa003267m|PACid:17642377,ppa006909m|PACid:17657595,ppa004792m|PACid:17659659,ppa003124m|PACid:17646161,ppa009709m|PACid:17647361,ppa021419m|PACid:17649683,ppa006514m|PACid:17667950,ppa000204m|PACid:17646646,ppa001883…
GO:0006351	transcription, DNA-dependent	105 out of 1491 genes, 7.0%	656 out of 11167 genes, 5.9%	1	ppa018145m|PACid:17651394,ppa003644m|PACid:17642692,ppa022980m|PACid:17650967,ppa003783m|PACid:17649184,ppa024033m|PACid:17658983,ppa000753m|PACid:17646281,ppa001378m|PACid:17652594,ppa003267m|PACid:17642377,ppa006909m|PACid:17657595,ppa004792m|PACid:17659659,ppa003124m|PACid:17646161,ppa009709m|PACid:17647361,ppa021419m|PACid:17649683,ppa006514m|PACid:17667950,ppa000204m|PACid:17646646,ppa001883…
GO:0032774	RNA biosynthetic process	105 out of 1491 genes, 7.0%	656 out of 11167 genes, 5.9%	1	ppa018145m|PACid:17651394,ppa003644m|PACid:17642692,ppa022980m|PACid:17650967,ppa003783m|PACid:17649184,ppa024033m|PACid:17658983,ppa000753m|PACid:17646281,ppa001378m|PACid:17652594,ppa003267m|PACid:17642377,ppa006909m|PACid:17657595,ppa004792m|PACid:17659659,ppa003124m|PACid:17646161,ppa009709m|PACid:17647361,ppa021419m|PACid:17649683,ppa006514m|PACid:17667950,ppa000204m|PACid:17646646,ppa001883…
GO:0016458	gene silencing	12 out of 1491 genes, 0.8%	49 out of 11167 genes, 0.4%	1	ppa000547m|PACid:17649466,ppa021305m|PACid:17662079,ppa000070m|PACid:17654720,ppa007526m|PACid:17650995,ppa000619m|PACid:17653601,ppa024131m|PACid:17646265,ppa000922m|PACid:17658709,ppa021309m|PACid:17661360,ppa004934m|PACid:17665246,ppa000900m|PACid:17653602,ppa021059m|PACid:17656851,ppa000400m|PACid:17668361
GO:0040029	regulation of gene expression, epigenetic	13 out of 1491 genes, 0.9%	55 out of 11167 genes, 0.5%	1	ppa006454m|PACid:17653420,ppa000547m|PACid:17649466,ppa006205m|PACid:17666775,ppa001672m|PACid:17663311,ppa020575m|PACid:17655999,ppa000070m|PACid:17654720,ppa000619m|PACid:17653601,ppa002685m|PACid:17662528,ppa024131m|PACid:17646265,ppa000922m|PACid:17658709,ppa021309m|PACid:17661360,ppa004934m|PACid:17665246,ppa000900m|PACid:17653602
GO:0048608	reproductive structure development	35 out of 1491 genes, 2.3%	189 out of 11167 genes, 1.7%	1	ppa000063m|PACid:17641973,ppa014604m|PACid:17667980,ppa006187m|PACid:17662911,ppa023048m|PACid:17656898,ppa004688m|PACid:17657901,ppa001386m|PACid:17667341,ppa006205m|PACid:17666775,ppa000070m|PACid:17654720,ppa022855m|PACid:17657010,ppa013219m|PACid:17667037,ppa001234m|PACid:17668147,ppa002604m|PACid:17650638,ppa003344m|PACid:17646287,ppa021410m|PACid:17645902,ppa000681m|PACid:17657312,ppa001433…
GO:0016070	RNA metabolic process	153 out of 1491 genes, 10.3%	993 out of 11167 genes, 8.9%	1	ppa000753m|PACid:17646281,ppa002854m|PACid:17663227,ppa006909m|PACid:17657595,ppa004792m|PACid:17659659,ppa003124m|PACid:17646161,ppa009709m|PACid:17647361,ppa021419m|PACid:17649683,ppa006514m|PACid:17667950,ppa000204m|PACid:17646646,ppa001883m|PACid:17645335,ppa003436m|PACid:17667888,ppa015893m|PACid:17665674,ppa003951m|PACid:17644941,ppa017030m|PACid:17658191,ppa001234m|PACid:17668147,ppa008321…
GO:0008219	cell death	15 out of 1491 genes, 1.0%	67 out of 11167 genes, 0.6%	1	ppa020234m|PACid:17658142,ppb013318m|PACid:17655362,ppa016235m|PACid:17652894,ppa017636m|PACid:17668066,ppa019943m|PACid:17668865,ppa012516m|PACid:17654488,ppa015238m|PACid:17657028,ppa000799m|PACid:17651051,ppa021874m|PACid:17650668,ppa000883m|PACid:17656947,ppa002108m|PACid:17664202,ppa002101m|PACid:17645127,ppb024873m|PACid:17654189,ppa003628m|PACid:17660700,ppa022465m|PACid:17651893
GO:0016265	death	15 out of 1491 genes, 1.0%	67 out of 11167 genes, 0.6%	1	ppa020234m|PACid:17658142,ppb013318m|PACid:17655362,ppa016235m|PACid:17652894,ppa017636m|PACid:17668066,ppa019943m|PACid:17668865,ppa012516m|PACid:17654488,ppa015238m|PACid:17657028,ppa000799m|PACid:17651051,ppa021874m|PACid:17650668,ppa000883m|PACid:17656947,ppa002108m|PACid:17664202,ppa002101m|PACid:17645127,ppb024873m|PACid:17654189,ppa003628m|PACid:17660700,ppa022465m|PACid:17651893
GO:0009059	macromolecule biosynthetic process	156 out of 1491 genes, 10.5%	1016 out of 11167 genes, 9.1%	1	ppa000547m|PACid:17649466,ppa000753m|PACid:17646281,ppa006909m|PACid:17657595,ppa004792m|PACid:17659659,ppa003124m|PACid:17646161,ppa009709m|PACid:17647361,ppa021419m|PACid:17649683,ppa006514m|PACid:17667950,ppa000204m|PACid:17646646,ppa001883m|PACid:17645335,ppa000619m|PACid:17653601,ppa003436m|PACid:17667888,ppa017030m|PACid:17658191,ppa001234m|PACid:17668147,ppa008321m|PACid:17658751,ppa009274…
GO:0034645	cellular macromolecule biosynthetic process	156 out of 1491 genes, 10.5%	1016 out of 11167 genes, 9.1%	1	ppa000547m|PACid:17649466,ppa000753m|PACid:17646281,ppa006909m|PACid:17657595,ppa004792m|PACid:17659659,ppa003124m|PACid:17646161,ppa009709m|PACid:17647361,ppa021419m|PACid:17649683,ppa006514m|PACid:17667950,ppa000204m|PACid:17646646,ppa001883m|PACid:17645335,ppa000619m|PACid:17653601,ppa003436m|PACid:17667888,ppa017030m|PACid:17658191,ppa001234m|PACid:17668147,ppa008321m|PACid:17658751,ppa009274…
GO:0048284	organelle fusion	5 out of 1491 genes, 0.3%	14 out of 11167 genes, 0.1%	1	ppa004802m|PACid:17662666,ppa002156m|PACid:17659602,ppa002158m|PACid:17659601,ppa008054m|PACid:17663055,ppa021410m|PACid:17645902
GO:0071842	cellular component organization at cellular level	86 out of 1491 genes, 5.8%	531 out of 11167 genes, 4.8%	1	ppa018145m|PACid:17651394,ppa000475m|PACid:17664714,ppa010614m|PACid:17657047,ppa011596m|PACid:17663333,ppa000786m|PACid:17653448,ppa001066m|PACid:17651147,ppa003030m|PACid:17661438,ppa013278m|PACid:17661489,ppa001809m|PACid:17661837,ppa000494m|PACid:17642290,ppa000204m|PACid:17646646,ppa001226m|PACid:17642085,ppa006205m|PACid:17666775,ppa006053m|PACid:17651798,ppa022200m|PACid:17655964,ppa025208…
GO:0051239	regulation of multicellular organismal process	9 out of 1491 genes, 0.6%	34 out of 11167 genes, 0.3%	1	ppa010465m|PACid:17644712,ppa006634m|PACid:17655522,ppa026810m|PACid:17645655,ppa006187m|PACid:17662911,ppa000196m|PACid:17663622,ppa026745m|PACid:17649112,ppa000195m|PACid:17663623,ppa000204m|PACid:17646646,ppa021582m|PACid:17650931
GO:2000026	regulation of multicellular organismal development	9 out of 1491 genes, 0.6%	34 out of 11167 genes, 0.3%	1	ppa010465m|PACid:17644712,ppa006634m|PACid:17655522,ppa026810m|PACid:17645655,ppa006187m|PACid:17662911,ppa000196m|PACid:17663622,ppa026745m|PACid:17649112,ppa000195m|PACid:17663623,ppa000204m|PACid:17646646,ppa021582m|PACid:17650931
GO:0009292	genetic transfer	8 out of 1491 genes, 0.5%	29 out of 11167 genes, 0.3%	1	ppa006998m|PACid:17648024,ppa002355m|PACid:17649744,ppa007485m|PACid:17662777,ppa013202m|PACid:17659779,ppa004509m|PACid:17665164,ppa026922m|PACid:17650915,ppa007328m|PACid:17662776,ppa011970m|PACid:17640537
GO:0015893	drug transport	10 out of 1491 genes, 0.7%	40 out of 11167 genes, 0.4%	1	ppa000237m|PACid:17658160,ppa025789m|PACid:17657562,ppa026987m|PACid:17663697,ppa005140m|PACid:17647883,ppa027044m|PACid:17645519,ppa017237m|PACid:17659749,ppb020050m|PACid:17665474,ppa003755m|PACid:17647293,ppa003352m|PACid:17645507,ppa026412m|PACid:17650007
GO:0042493	response to drug	10 out of 1491 genes, 0.7%	40 out of 11167 genes, 0.4%	1	ppa000237m|PACid:17658160,ppa025789m|PACid:17657562,ppa026987m|PACid:17663697,ppa005140m|PACid:17647883,ppa027044m|PACid:17645519,ppa017237m|PACid:17659749,ppb020050m|PACid:17665474,ppa003755m|PACid:17647293,ppa003352m|PACid:17645507,ppa026412m|PACid:17650007
GO:0010346	shoot formation	4 out of 1491 genes, 0.3%	10 out of 11167 genes, 0.1%	1	ppa016240m|PACid:17666782,ppa017865m|PACid:17645850,ppa026810m|PACid:17645655,ppa002604m|PACid:17650638
GO:0010383	cell wall polysaccharide metabolic process	4 out of 1491 genes, 0.3%	10 out of 11167 genes, 0.1%	1	ppa006418m|PACid:17662323,ppa001847m|PACid:17656069,ppa007313m|PACid:17653003,ppa008207m|PACid:17641984
GO:0032956	regulation of actin cytoskeleton organization	4 out of 1491 genes, 0.3%	10 out of 11167 genes, 0.1%	1	ppa000443m|PACid:17643908,ppa026663m|PACid:17643111,ppa011074m|PACid:17650986,ppa011758m|PACid:17650987
GO:0032970	regulation of actin filament-based process	4 out of 1491 genes, 0.3%	10 out of 11167 genes, 0.1%	1	ppa000443m|PACid:17643908,ppa026663m|PACid:17643111,ppa011074m|PACid:17650986,ppa011758m|PACid:17650987
GO:0042360	vitamin E metabolic process	4 out of 1491 genes, 0.3%	10 out of 11167 genes, 0.1%	1	ppa008171m|PACid:17642418,ppa008183m|PACid:17642417,ppa007855m|PACid:17642415,ppa007859m|PACid:17642416
GO:0044036	cell wall macromolecule metabolic process	4 out of 1491 genes, 0.3%	10 out of 11167 genes, 0.1%	1	ppa006418m|PACid:17662323,ppa001847m|PACid:17656069,ppa007313m|PACid:17653003,ppa008207m|PACid:17641984
GO:0006139	nucleobase, nucleoside, nucleotide and nucleic acid metabolic process	259 out of 1491 genes, 17.4%	1756 out of 11167 genes, 15.7%	1	ppa000355m|PACid:17658617,ppa000753m|PACid:17646281,ppa002854m|PACid:17663227,ppa002554m|PACid:17641127,ppa009709m|PACid:17647361,ppa000740m|PACid:17648364,ppa001009m|PACid:17652497,ppa000172m|PACid:17664974,ppa015231m|PACid:17669290,ppa001883m|PACid:17645335,ppa001377m|PACid:17654345,ppa003436m|PACid:17667888,ppa003951m|PACid:17644941,ppa001234m|PACid:17668147,ppa023868m|PACid:17650176,ppa005855…
GO:0006722	triterpenoid metabolic process	3 out of 1491 genes, 0.2%	6 out of 11167 genes, 0.1%	1	ppa000237m|PACid:17658160,ppa027044m|PACid:17645519,ppa026987m|PACid:17663697
GO:0044267	cellular protein metabolic process	250 out of 1491 genes, 16.8%	1694 out of 11167 genes, 15.2%	1	ppa000547m|PACid:17649466,ppa021456m|PACid:17652679,ppa010460m|PACid:17652376,ppa005593m|PACid:17651128,ppa003729m|PACid:17645824,ppa002554m|PACid:17641127,ppa004913m|PACid:17644313,ppa000705m|PACid:17663131,ppa007482m|PACid:17642127,ppa009110m|PACid:17643985,ppa009164m|PACid:17660130,ppa019770m|PACid:17650056,ppa004587m|PACid:17646675,ppa001217m|PACid:17658780,ppa000204m|PACid:17646646,ppa008655…
GO:0034641	cellular nitrogen compound metabolic process	309 out of 1491 genes, 20.7%	2120 out of 11167 genes, 19.0%	1	ppa000355m|PACid:17658617,ppa000753m|PACid:17646281,ppa002854m|PACid:17663227,ppa002554m|PACid:17641127,ppa006187m|PACid:17662911,ppa009709m|PACid:17647361,ppa000740m|PACid:17648364,ppa001009m|PACid:17652497,ppa000172m|PACid:17664974,ppa015231m|PACid:17669290,ppa008655m|PACid:17667225,ppa001883m|PACid:17645335,ppa008124m|PACid:17644528,ppa001377m|PACid:17654345,ppa003436m|PACid:17667888,ppa003951…
GO:0006281	DNA repair	20 out of 1491 genes, 1.3%	100 out of 11167 genes, 0.9%	1	ppa004673m|PACid:17644253,ppa008932m|PACid:17668684,ppa001614m|PACid:17640454,ppa000475m|PACid:17664714,ppa010112m|PACid:17656527,ppa009551m|PACid:17643236,ppa009020m|PACid:17657064,ppa007252m|PACid:17662655,ppa026105m|PACid:17645802,ppa000456m|PACid:17646694,ppa000176m|PACid:17650260,ppa001835m|PACid:17656738,ppa004886m|PACid:17641806,ppa004792m|PACid:17659659,ppa006280m|PACid:17658475,ppa022274…
GO:0008610	lipid biosynthetic process	35 out of 1491 genes, 2.3%	196 out of 11167 genes, 1.8%	1	ppa001980m|PACid:17655922,ppa009646m|PACid:17649433,ppa000968m|PACid:17658941,ppa006187m|PACid:17662911,ppa006596m|PACid:17642002,ppa002893m|PACid:17657636,ppa021389m|PACid:17653165,ppa001631m|PACid:17655866,ppa001216m|PACid:17649088,ppa002824m|PACid:17651439,ppa007143m|PACid:17649576,ppa009339m|PACid:17645529,ppa001500m|PACid:17656717,ppa020081m|PACid:17664746,ppa001880m|PACid:17659196,ppa000237…
GO:0006955	immune response	12 out of 1491 genes, 0.8%	53 out of 11167 genes, 0.5%	1	ppa000237m|PACid:17658160,ppa000547m|PACid:17649466,ppa000070m|PACid:17654720,ppa026987m|PACid:17663697,ppa000619m|PACid:17653601,ppa023125m|PACid:17656062,ppa024131m|PACid:17646265,ppa011098m|PACid:17641923,ppa027044m|PACid:17645519,ppa000900m|PACid:17653602,ppa005426m|PACid:17660617,ppa002111m|PACid:17662707
GO:0045087	innate immune response	12 out of 1491 genes, 0.8%	53 out of 11167 genes, 0.5%	1	ppa000237m|PACid:17658160,ppa000547m|PACid:17649466,ppa000070m|PACid:17654720,ppa026987m|PACid:17663697,ppa000619m|PACid:17653601,ppa023125m|PACid:17656062,ppa024131m|PACid:17646265,ppa011098m|PACid:17641923,ppa027044m|PACid:17645519,ppa000900m|PACid:17653602,ppa005426m|PACid:17660617,ppa002111m|PACid:17662707
GO:0006974	response to DNA damage stimulus	20 out of 1491 genes, 1.3%	102 out of 11167 genes, 0.9%	1	ppa004673m|PACid:17644253,ppa008932m|PACid:17668684,ppa001614m|PACid:17640454,ppa000475m|PACid:17664714,ppa010112m|PACid:17656527,ppa009551m|PACid:17643236,ppa009020m|PACid:17657064,ppa007252m|PACid:17662655,ppa026105m|PACid:17645802,ppa000456m|PACid:17646694,ppa000176m|PACid:17650260,ppa001835m|PACid:17656738,ppa004886m|PACid:17641806,ppa004792m|PACid:17659659,ppa006280m|PACid:17658475,ppa022274…
GO:0015712	hexose phosphate transport	2 out of 1491 genes, 0.1%	3 out of 11167 genes, 0.0%	1	ppa021368m|PACid:17657809,ppa006608m|PACid:17668181
GO:0048236	plant-type spore development	2 out of 1491 genes, 0.1%	3 out of 11167 genes, 0.0%	1	ppa025801m|PACid:17642879,ppa008560m|PACid:17662567
GO:0048467	gynoecium development	2 out of 1491 genes, 0.1%	3 out of 11167 genes, 0.0%	1	ppa021226m|PACid:17650748,ppa021410m|PACid:17645902
GO:0022904	respiratory electron transport chain	6 out of 1491 genes, 0.4%	21 out of 11167 genes, 0.2%	1	ppa005663m|PACid:17657066,ppa005658m|PACid:17651924,ppa016428m|PACid:17655345,ppa022392m|PACid:17648193,ppa018743m|PACid:17650505,ppb018456m|PACid:17667796
GO:0050794	regulation of cellular process	94 out of 1491 genes, 6.3%	601 out of 11167 genes, 5.4%	1	ppa006484m|PACid:17668848,ppa013169m|PACid:17646049,ppa001980m|PACid:17655922,ppa019943m|PACid:17668865,ppa024033m|PACid:17658983,ppa000562m|PACid:17667671,ppa010369m|PACid:17660460,ppa005262m|PACid:17664314,ppa022465m|PACid:17651893,ppa019402m|PACid:17641018,ppa006205m|PACid:17666775,ppa017220m|PACid:17642341,ppa000823m|PACid:17660804,ppa001840m|PACid:17654788,ppa006604m|PACid:17645408,ppa001899…
GO:0022622	root system development	22 out of 1491 genes, 1.5%	116 out of 11167 genes, 1.0%	1	ppa010465m|PACid:17644712,ppa000547m|PACid:17649466,ppa022931m|PACid:17663359,ppa020832m|PACid:17646823,ppa015230m|PACid:17654212,ppa006087m|PACid:17663421,ppa024131m|PACid:17646265,ppa010831m|PACid:17660979,ppa008801m|PACid:17654344,ppa000900m|PACid:17653602,ppa000708m|PACid:17643475,ppa003301m|PACid:17657178,ppa015730m|PACid:17660744,ppa019759m|PACid:17648913,ppa000619m|PACid:17653601,ppa019939…
GO:0048364	root development	22 out of 1491 genes, 1.5%	116 out of 11167 genes, 1.0%	1	ppa010465m|PACid:17644712,ppa000547m|PACid:17649466,ppa022931m|PACid:17663359,ppa020832m|PACid:17646823,ppa015230m|PACid:17654212,ppa006087m|PACid:17663421,ppa024131m|PACid:17646265,ppa010831m|PACid:17660979,ppa008801m|PACid:17654344,ppa000900m|PACid:17653602,ppa000708m|PACid:17643475,ppa003301m|PACid:17657178,ppa015730m|PACid:17660744,ppa019759m|PACid:17648913,ppa000619m|PACid:17653601,ppa019939…
GO:0010496	intercellular transport	3 out of 1491 genes, 0.2%	7 out of 11167 genes, 0.1%	1	ppa009229m|PACid:17664775,ppa004386m|PACid:17645781,ppa026946m|PACid:17640887
GO:0010154	fruit development	12 out of 1491 genes, 0.8%	55 out of 11167 genes, 0.5%	1	ppa001386m|PACid:17667341,ppa001433m|PACid:17667456,ppa000070m|PACid:17654720,ppa001573m|PACid:17659255,ppa014604m|PACid:17667980,ppa001234m|PACid:17668147,ppa013219m|PACid:17667037,ppa005458m|PACid:17665344,ppa003975m|PACid:17663329,ppa004688m|PACid:17657901,ppa000681m|PACid:17657312,ppa004745m|PACid:17655952
GO:0048316	seed development	12 out of 1491 genes, 0.8%	55 out of 11167 genes, 0.5%	1	ppa001386m|PACid:17667341,ppa001433m|PACid:17667456,ppa000070m|PACid:17654720,ppa001573m|PACid:17659255,ppa014604m|PACid:17667980,ppa001234m|PACid:17668147,ppa013219m|PACid:17667037,ppa005458m|PACid:17665344,ppa003975m|PACid:17663329,ppa004688m|PACid:17657901,ppa000681m|PACid:17657312,ppa004745m|PACid:17655952
GO:0030154	cell differentiation	46 out of 1491 genes, 3.1%	274 out of 11167 genes, 2.5%	1	ppa000547m|PACid:17649466,ppa006003m|PACid:17641468,ppa022224m|PACid:17653521,ppa000900m|PACid:17653602,ppa010564m|PACid:17645361,ppa000493m|PACid:17665094,ppa019759m|PACid:17648913,ppa006205m|PACid:17666775,ppa000619m|PACid:17653601,ppa002160m|PACid:17661326,ppa011758m|PACid:17650987,ppa000823m|PACid:17660804,ppa003309m|PACid:17657179,ppa002604m|PACid:17650638,ppa005230m|PACid:17666914,ppa012862…
GO:0016114	terpenoid biosynthetic process	9 out of 1491 genes, 0.6%	38 out of 11167 genes, 0.3%	1	ppa000237m|PACid:17658160,ppa004231m|PACid:17667943,ppa026987m|PACid:17663697,ppa007820m|PACid:17646492,ppa006187m|PACid:17662911,ppa027044m|PACid:17645519,ppa001500m|PACid:17656717,ppa006596m|PACid:17642002,ppa002324m|PACid:17650930
GO:0009798	axis specification	7 out of 1491 genes, 0.5%	27 out of 11167 genes, 0.2%	1	ppa022931m|PACid:17663359,ppa024278m|PACid:17657933,ppa022466m|PACid:17641163,ppa000847m|PACid:17652982,ppa001378m|PACid:17652594,ppa011209m|PACid:17658980,ppa001343m|PACid:17656535
GO:0032870	cellular response to hormone stimulus	42 out of 1491 genes, 2.8%	248 out of 11167 genes, 2.2%	1	ppa010465m|PACid:17644712,ppa019943m|PACid:17668865,ppa001177m|PACid:17658964,ppa003267m|PACid:17642377,ppa017159m|PACid:17667679,ppa008801m|PACid:17654344,ppa015791m|PACid:17652739,ppa011460m|PACid:17640938,ppa024950m|PACid:17664450,ppa005714m|PACid:17653906,ppa004587m|PACid:17646675,ppa003628m|PACid:17660700,ppa022465m|PACid:17651893,ppa003141m|PACid:17652741,ppa011758m|PACid:17650987,ppa004865…
GO:0019538	protein metabolic process	290 out of 1491 genes, 19.5%	2007 out of 11167 genes, 18.0%	1	ppa005593m|PACid:17651128,ppa003729m|PACid:17645824,ppa002554m|PACid:17641127,ppa007482m|PACid:17642127,ppa009110m|PACid:17643985,ppa019770m|PACid:17650056,ppa004587m|PACid:17646675,ppa001739m|PACid:17661418,ppa008655m|PACid:17667225,ppa008400m|PACid:17656404,ppa001871m|PACid:17659151,ppa000237m|PACid:17658160,ppa004967m|PACid:17643244,ppa021420m|PACid:17655848,ppa023127m|PACid:17667194,ppa006318…
GO:0006807	nitrogen compound metabolic process	318 out of 1491 genes, 21.3%	2214 out of 11167 genes, 19.8%	1	ppa000355m|PACid:17658617,ppa000753m|PACid:17646281,ppa002854m|PACid:17663227,ppa002554m|PACid:17641127,ppa006187m|PACid:17662911,ppa009709m|PACid:17647361,ppa000740m|PACid:17648364,ppa001009m|PACid:17652497,ppa000172m|PACid:17664974,ppa015231m|PACid:17669290,ppa008655m|PACid:17667225,ppa001883m|PACid:17645335,ppa008124m|PACid:17644528,ppa001377m|PACid:17654345,ppa003436m|PACid:17667888,ppa003951…
GO:0010118	stomatal movement	8 out of 1491 genes, 0.5%	33 out of 11167 genes, 0.3%	1	ppa002698m|PACid:17655923,ppa023185m|PACid:17664376,ppa024950m|PACid:17664450,ppa002635m|PACid:17646468,ppa001980m|PACid:17655922,ppa002101m|PACid:17645127,ppa020007m|PACid:17654422,ppa002554m|PACid:17641127
GO:0032535	regulation of cellular component size	24 out of 1491 genes, 1.6%	131 out of 11167 genes, 1.2%	1	ppa021305m|PACid:17662079,ppa006187m|PACid:17662911,ppa025070m|PACid:17643708,ppa010564m|PACid:17645361,ppa003600m|PACid:17652676,ppa000493m|PACid:17665094,ppa005458m|PACid:17665344,ppa019007m|PACid:17646692,ppa000289m|PACid:17655870,ppa007161m|PACid:17647484,ppa000490m|PACid:17645215,ppa006958m|PACid:17656890,ppa024172m|PACid:17646681,ppa011758m|PACid:17650987,ppa000847m|PACid:17652982,ppa021772…
GO:0090066	regulation of anatomical structure size	24 out of 1491 genes, 1.6%	131 out of 11167 genes, 1.2%	1	ppa021305m|PACid:17662079,ppa006187m|PACid:17662911,ppa025070m|PACid:17643708,ppa010564m|PACid:17645361,ppa003600m|PACid:17652676,ppa000493m|PACid:17665094,ppa005458m|PACid:17665344,ppa019007m|PACid:17646692,ppa000289m|PACid:17655870,ppa007161m|PACid:17647484,ppa000490m|PACid:17645215,ppa006958m|PACid:17656890,ppa024172m|PACid:17646681,ppa011758m|PACid:17650987,ppa000847m|PACid:17652982,ppa021772…
GO:0000160	two-component signal transduction system (phosphorelay)	9 out of 1491 genes, 0.6%	39 out of 11167 genes, 0.3%	1	ppa026784m|PACid:17640775,ppa023125m|PACid:17656062,ppa000641m|PACid:17669034,ppa017159m|PACid:17667679,ppa011098m|PACid:17641923,ppa026574m|PACid:17643014,ppa023185m|PACid:17664376,ppa026356m|PACid:17646437,ppa020007m|PACid:17654422
GO:0043401	steroid hormone mediated signaling pathway	9 out of 1491 genes, 0.6%	39 out of 11167 genes, 0.3%	1	ppa010563m|PACid:17650799,ppa003436m|PACid:17667888,ppa001177m|PACid:17658964,ppa005701m|PACid:17646676,ppa015791m|PACid:17652739,ppa000566m|PACid:17666084,ppa017272m|PACid:17656296,ppa004587m|PACid:17646675,ppa007161m|PACid:17647484
GO:0048545	response to steroid hormone stimulus	9 out of 1491 genes, 0.6%	39 out of 11167 genes, 0.3%	1	ppa010563m|PACid:17650799,ppa003436m|PACid:17667888,ppa001177m|PACid:17658964,ppa005701m|PACid:17646676,ppa015791m|PACid:17652739,ppa000566m|PACid:17666084,ppa017272m|PACid:17656296,ppa004587m|PACid:17646675,ppa007161m|PACid:17647484
GO:0071383	cellular response to steroid hormone stimulus	9 out of 1491 genes, 0.6%	39 out of 11167 genes, 0.3%	1	ppa010563m|PACid:17650799,ppa003436m|PACid:17667888,ppa001177m|PACid:17658964,ppa005701m|PACid:17646676,ppa015791m|PACid:17652739,ppa000566m|PACid:17666084,ppa017272m|PACid:17656296,ppa004587m|PACid:17646675,ppa007161m|PACid:17647484
GO:0048869	cellular developmental process	64 out of 1491 genes, 4.3%	400 out of 11167 genes, 3.6%	1	ppa000547m|PACid:17649466,ppa008560m|PACid:17662567,ppa001378m|PACid:17652594,ppa000204m|PACid:17646646,ppa019759m|PACid:17648913,ppa003141m|PACid:17652741,ppa006205m|PACid:17666775,ppa000619m|PACid:17653601,ppa002160m|PACid:17661326,ppa000823m|PACid:17660804,ppa003309m|PACid:17657179,ppa002604m|PACid:17650638,ppa005152m|PACid:17652608,ppa012878m|PACid:17654930,ppa004008m|PACid:17650539,ppa006758…
GO:0071495	cellular response to endogenous stimulus	42 out of 1491 genes, 2.8%	251 out of 11167 genes, 2.2%	1	ppa010465m|PACid:17644712,ppa019943m|PACid:17668865,ppa001177m|PACid:17658964,ppa003267m|PACid:17642377,ppa017159m|PACid:17667679,ppa008801m|PACid:17654344,ppa015791m|PACid:17652739,ppa011460m|PACid:17640938,ppa024950m|PACid:17664450,ppa005714m|PACid:17653906,ppa004587m|PACid:17646675,ppa003628m|PACid:17660700,ppa022465m|PACid:17651893,ppa003141m|PACid:17652741,ppa011758m|PACid:17650987,ppa004865…
GO:0007167	enzyme linked receptor protein signaling pathway	13 out of 1491 genes, 0.9%	63 out of 11167 genes, 0.6%	1	ppa001834m|PACid:17668678,ppa002831m|PACid:17640531,ppa002287m|PACid:17646022,ppa020370m|PACid:17654539,ppa002781m|PACid:17667053,ppa002823m|PACid:17640532,ppa000739m|PACid:17664294,ppa003735m|PACid:17652484,ppa002812m|PACid:17656463,ppa001025m|PACid:17669071,ppa003138m|PACid:17640914,ppa002092m|PACid:17660950,ppa026803m|PACid:17666808
GO:0045333	cellular respiration	13 out of 1491 genes, 0.9%	63 out of 11167 genes, 0.6%	1	ppa005663m|PACid:17657066,ppa003648m|PACid:17665116,ppa024172m|PACid:17646681,ppa008423m|PACid:17661403,ppa000910m|PACid:17646983,ppa016428m|PACid:17655345,ppa022392m|PACid:17648193,ppb018456m|PACid:17667796,ppa008341m|PACid:17656686,ppa005193m|PACid:17642536,ppa011793m|PACid:17666742,ppa018743m|PACid:17650505,ppa005658m|PACid:17651924
GO:0034655	nucleobase, nucleoside, nucleotide and nucleic acid catabolic process	39 out of 1491 genes, 2.6%	232 out of 11167 genes, 2.1%	1	ppa003094m|PACid:17662118,ppa023430m|PACid:17645549,ppa000235m|PACid:17658888,ppa000355m|PACid:17658617,ppa000239m|PACid:17640400,ppa003585m|PACid:17641678,ppa005372m|PACid:17648369,ppa005084m|PACid:17666893,ppa001009m|PACid:17652497,ppa000977m|PACid:17648435,ppa000172m|PACid:17664974,ppa000245m|PACid:17652606,ppa015231m|PACid:17669290,ppa000248m|PACid:17654076,ppa000431m|PACid:17649130,ppa001802…
GO:0034656	nucleobase, nucleoside and nucleotide catabolic process	39 out of 1491 genes, 2.6%	232 out of 11167 genes, 2.1%	1	ppa003094m|PACid:17662118,ppa023430m|PACid:17645549,ppa000235m|PACid:17658888,ppa000355m|PACid:17658617,ppa000239m|PACid:17640400,ppa003585m|PACid:17641678,ppa005372m|PACid:17648369,ppa005084m|PACid:17666893,ppa001009m|PACid:17652497,ppa000977m|PACid:17648435,ppa000172m|PACid:17664974,ppa000245m|PACid:17652606,ppa015231m|PACid:17669290,ppa000248m|PACid:17654076,ppa000431m|PACid:17649130,ppa001802…
GO:0044238	primary metabolic process	716 out of 1491 genes, 48.0%	5165 out of 11167 genes, 46.3%	1	ppa008132m|PACid:17666308,ppa005593m|PACid:17651128,ppa003729m|PACid:17645824,ppa002854m|PACid:17663227,ppa002554m|PACid:17641127,ppa006187m|PACid:17662911,ppa007482m|PACid:17642127,ppa009110m|PACid:17643985,ppa004587m|PACid:17646675,ppa009709m|PACid:17647361,ppa001739m|PACid:17661418,ppa017487m|PACid:17649233,ppa004901m|PACid:17666877,ppa015231m|PACid:17669290,ppa008655m|PACid:17667225,ppa008829…
GO:0009648	photoperiodism	8 out of 1491 genes, 0.5%	34 out of 11167 genes, 0.3%	1	ppa004051m|PACid:17667199,ppa021305m|PACid:17662079,ppa001433m|PACid:17667456,ppa002554m|PACid:17641127,ppa004913m|PACid:17644313,ppa006243m|PACid:17664074,ppa002635m|PACid:17646468,ppa007783m|PACid:17649995
GO:0023052	signaling	120 out of 1491 genes, 8.0%	795 out of 11167 genes, 7.1%	1	ppa013169m|PACid:17646049,ppa001980m|PACid:17655922,ppa019943m|PACid:17668865,ppa001177m|PACid:17658964,ppa003267m|PACid:17642377,ppa007733m|PACid:17648853,ppa020370m|PACid:17654539,ppa011460m|PACid:17640938,ppa005714m|PACid:17653906,ppa004587m|PACid:17646675,ppa003735m|PACid:17652484,ppa026357m|PACid:17667481,ppa022465m|PACid:17651893,ppa003141m|PACid:17652741,ppa019402m|PACid:17641018,ppa017220…
GO:0044270	cellular nitrogen compound catabolic process	41 out of 1491 genes, 2.7%	246 out of 11167 genes, 2.2%	1	ppa003094m|PACid:17662118,ppa023430m|PACid:17645549,ppa000235m|PACid:17658888,ppa000355m|PACid:17658617,ppa000239m|PACid:17640400,ppa003585m|PACid:17641678,ppa005372m|PACid:17648369,ppa005084m|PACid:17666893,ppa001009m|PACid:17652497,ppa000977m|PACid:17648435,ppa000172m|PACid:17664974,ppa000245m|PACid:17652606,ppa015231m|PACid:17669290,ppa000248m|PACid:17654076,ppa004221m|PACid:17646854,ppa000431…
GO:0046700	heterocycle catabolic process	41 out of 1491 genes, 2.7%	246 out of 11167 genes, 2.2%	1	ppa003094m|PACid:17662118,ppa023430m|PACid:17645549,ppa000235m|PACid:17658888,ppa000355m|PACid:17658617,ppa000239m|PACid:17640400,ppa003585m|PACid:17641678,ppa005372m|PACid:17648369,ppa005084m|PACid:17666893,ppa001009m|PACid:17652497,ppa000977m|PACid:17648435,ppa000172m|PACid:17664974,ppa000245m|PACid:17652606,ppa015231m|PACid:17669290,ppa000248m|PACid:17654076,ppa004221m|PACid:17646854,ppa000431…
GO:0006195	purine nucleotide catabolic process	38 out of 1491 genes, 2.5%	226 out of 11167 genes, 2.0%	1	ppa003094m|PACid:17662118,ppa023430m|PACid:17645549,ppa000235m|PACid:17658888,ppa000355m|PACid:17658617,ppa000239m|PACid:17640400,ppa003585m|PACid:17641678,ppa005372m|PACid:17648369,ppa005084m|PACid:17666893,ppa001009m|PACid:17652497,ppa000977m|PACid:17648435,ppa000172m|PACid:17664974,ppa000245m|PACid:17652606,ppa015231m|PACid:17669290,ppa000248m|PACid:17654076,ppa000431m|PACid:17649130,ppa001802…
GO:0009143	nucleoside triphosphate catabolic process	38 out of 1491 genes, 2.5%	226 out of 11167 genes, 2.0%	1	ppa003094m|PACid:17662118,ppa023430m|PACid:17645549,ppa000235m|PACid:17658888,ppa000355m|PACid:17658617,ppa000239m|PACid:17640400,ppa003585m|PACid:17641678,ppa005372m|PACid:17648369,ppa005084m|PACid:17666893,ppa001009m|PACid:17652497,ppa000977m|PACid:17648435,ppa000172m|PACid:17664974,ppa000245m|PACid:17652606,ppa015231m|PACid:17669290,ppa000248m|PACid:17654076,ppa000431m|PACid:17649130,ppa001802…
GO:0009146	purine nucleoside triphosphate catabolic process	38 out of 1491 genes, 2.5%	226 out of 11167 genes, 2.0%	1	ppa003094m|PACid:17662118,ppa023430m|PACid:17645549,ppa000235m|PACid:17658888,ppa000355m|PACid:17658617,ppa000239m|PACid:17640400,ppa003585m|PACid:17641678,ppa005372m|PACid:17648369,ppa005084m|PACid:17666893,ppa001009m|PACid:17652497,ppa000977m|PACid:17648435,ppa000172m|PACid:17664974,ppa000245m|PACid:17652606,ppa015231m|PACid:17669290,ppa000248m|PACid:17654076,ppa000431m|PACid:17649130,ppa001802…
GO:0009154	purine ribonucleotide catabolic process	38 out of 1491 genes, 2.5%	226 out of 11167 genes, 2.0%	1	ppa003094m|PACid:17662118,ppa023430m|PACid:17645549,ppa000235m|PACid:17658888,ppa000355m|PACid:17658617,ppa000239m|PACid:17640400,ppa003585m|PACid:17641678,ppa005372m|PACid:17648369,ppa005084m|PACid:17666893,ppa001009m|PACid:17652497,ppa000977m|PACid:17648435,ppa000172m|PACid:17664974,ppa000245m|PACid:17652606,ppa015231m|PACid:17669290,ppa000248m|PACid:17654076,ppa000431m|PACid:17649130,ppa001802…
GO:0009166	nucleotide catabolic process	38 out of 1491 genes, 2.5%	226 out of 11167 genes, 2.0%	1	ppa003094m|PACid:17662118,ppa023430m|PACid:17645549,ppa000235m|PACid:17658888,ppa000355m|PACid:17658617,ppa000239m|PACid:17640400,ppa003585m|PACid:17641678,ppa005372m|PACid:17648369,ppa005084m|PACid:17666893,ppa001009m|PACid:17652497,ppa000977m|PACid:17648435,ppa000172m|PACid:17664974,ppa000245m|PACid:17652606,ppa015231m|PACid:17669290,ppa000248m|PACid:17654076,ppa000431m|PACid:17649130,ppa001802…
GO:0009203	ribonucleoside triphosphate catabolic process	38 out of 1491 genes, 2.5%	226 out of 11167 genes, 2.0%	1	ppa003094m|PACid:17662118,ppa023430m|PACid:17645549,ppa000235m|PACid:17658888,ppa000355m|PACid:17658617,ppa000239m|PACid:17640400,ppa003585m|PACid:17641678,ppa005372m|PACid:17648369,ppa005084m|PACid:17666893,ppa001009m|PACid:17652497,ppa000977m|PACid:17648435,ppa000172m|PACid:17664974,ppa000245m|PACid:17652606,ppa015231m|PACid:17669290,ppa000248m|PACid:17654076,ppa000431m|PACid:17649130,ppa001802…
GO:0009207	purine ribonucleoside triphosphate catabolic process	38 out of 1491 genes, 2.5%	226 out of 11167 genes, 2.0%	1	ppa003094m|PACid:17662118,ppa023430m|PACid:17645549,ppa000235m|PACid:17658888,ppa000355m|PACid:17658617,ppa000239m|PACid:17640400,ppa003585m|PACid:17641678,ppa005372m|PACid:17648369,ppa005084m|PACid:17666893,ppa001009m|PACid:17652497,ppa000977m|PACid:17648435,ppa000172m|PACid:17664974,ppa000245m|PACid:17652606,ppa015231m|PACid:17669290,ppa000248m|PACid:17654076,ppa000431m|PACid:17649130,ppa001802…
GO:0009261	ribonucleotide catabolic process	38 out of 1491 genes, 2.5%	226 out of 11167 genes, 2.0%	1	ppa003094m|PACid:17662118,ppa023430m|PACid:17645549,ppa000235m|PACid:17658888,ppa000355m|PACid:17658617,ppa000239m|PACid:17640400,ppa003585m|PACid:17641678,ppa005372m|PACid:17648369,ppa005084m|PACid:17666893,ppa001009m|PACid:17652497,ppa000977m|PACid:17648435,ppa000172m|PACid:17664974,ppa000245m|PACid:17652606,ppa015231m|PACid:17669290,ppa000248m|PACid:17654076,ppa000431m|PACid:17649130,ppa001802…
GO:0009790	embryo development	12 out of 1491 genes, 0.8%	58 out of 11167 genes, 0.5%	1	ppa001386m|PACid:17667341,ppa001433m|PACid:17667456,ppa022931m|PACid:17663359,ppa000070m|PACid:17654720,ppa023298m|PACid:17656925,ppa014604m|PACid:17667980,ppa001343m|PACid:17656535,ppa013219m|PACid:17667037,ppa005458m|PACid:17665344,ppa004688m|PACid:17657901,ppa000681m|PACid:17657312,ppa004745m|PACid:17655952
GO:0009226	nucleotide-sugar biosynthetic process	3 out of 1491 genes, 0.2%	8 out of 11167 genes, 0.1%	1	ppa007357m|PACid:17644339,ppa004626m|PACid:17647611,ppa002417m|PACid:17658588
GO:0010410	hemicellulose metabolic process	3 out of 1491 genes, 0.2%	8 out of 11167 genes, 0.1%	1	ppa006418m|PACid:17662323,ppa007313m|PACid:17653003,ppa008207m|PACid:17641984
GO:0010413	glucuronoxylan metabolic process	3 out of 1491 genes, 0.2%	8 out of 11167 genes, 0.1%	1	ppa006418m|PACid:17662323,ppa007313m|PACid:17653003,ppa008207m|PACid:17641984
GO:0042044	fluid transport	3 out of 1491 genes, 0.2%	8 out of 11167 genes, 0.1%	1	ppa008510m|PACid:17661501,ppa000847m|PACid:17652982,ppa009506m|PACid:17659155
GO:0045491	xylan metabolic process	3 out of 1491 genes, 0.2%	8 out of 11167 genes, 0.1%	1	ppa006418m|PACid:17662323,ppa007313m|PACid:17653003,ppa008207m|PACid:17641984
GO:0015711	organic anion transport	5 out of 1491 genes, 0.3%	18 out of 11167 genes, 0.2%	1	ppa006549m|PACid:17642262,ppa021368m|PACid:17657809,ppa019340m|PACid:17643146,ppa006089m|PACid:17664790,ppa006608m|PACid:17668181
GO:0030001	metal ion transport	36 out of 1491 genes, 2.4%	214 out of 11167 genes, 1.9%	1	ppa008857m|PACid:17649117,ppa009703m|PACid:17650126,ppa001980m|PACid:17655922,ppa000897m|PACid:17656092,ppa000670m|PACid:17643395,ppa003097m|PACid:17644399,ppa020091m|PACid:17663152,ppa010754m|PACid:17651068,ppa003284m|PACid:17640494,ppa000654m|PACid:17654086,ppa000453m|PACid:17654664,ppa006560m|PACid:17660752,ppa006624m|PACid:17656102,ppb018972m|PACid:17651726,ppb020152m|PACid:17649666,ppa000237…
GO:0035601	protein deacylation	4 out of 1491 genes, 0.3%	13 out of 11167 genes, 0.1%	1	ppa007108m|PACid:17647055,ppa006053m|PACid:17651798,ppa001504m|PACid:17661226,ppa007526m|PACid:17650995
GO:0051493	regulation of cytoskeleton organization	4 out of 1491 genes, 0.3%	13 out of 11167 genes, 0.1%	1	ppa000443m|PACid:17643908,ppa026663m|PACid:17643111,ppa011074m|PACid:17650986,ppa011758m|PACid:17650987
GO:0019222	regulation of metabolic process	51 out of 1491 genes, 3.4%	316 out of 11167 genes, 2.8%	1	ppa000547m|PACid:17649466,ppa006484m|PACid:17668848,ppa010770m|PACid:17646821,ppa019943m|PACid:17668865,ppa000562m|PACid:17667671,ppa004821m|PACid:17650013,ppa014599m|PACid:17667964,ppa000900m|PACid:17653602,ppa010369m|PACid:17660460,ppa005262m|PACid:17664314,ppa003628m|PACid:17660700,ppa015975m|PACid:17657556,ppa022465m|PACid:17651893,ppa004588m|PACid:17657541,ppa006205m|PACid:17666775,ppa001672…
GO:0009725	response to hormone stimulus	110 out of 1491 genes, 7.4%	729 out of 11167 genes, 6.5%	1	ppa000547m|PACid:17649466,ppa004107m|PACid:17662418,ppa019943m|PACid:17668865,ppa001177m|PACid:17658964,ppa003267m|PACid:17642377,ppa010831m|PACid:17660979,ppa021387m|PACid:17658024,ppa011460m|PACid:17640938,ppa006909m|PACid:17657595,ppa006788m|PACid:17643126,ppb018777m|PACid:17646860,ppa005714m|PACid:17653906,ppa004587m|PACid:17646675,ppa022465m|PACid:17651893,ppa000204m|PACid:17646646,ppa003141…
GO:0032446	protein modification by small protein conjugation	30 out of 1491 genes, 2.0%	175 out of 11167 genes, 1.6%	1	ppa010465m|PACid:17644712,ppa001433m|PACid:17667456,ppa003509m|PACid:17651645,ppa004806m|PACid:17658192,ppa007402m|PACid:17667836,ppa023672m|PACid:17659600,ppa010460m|PACid:17652376,ppa000149m|PACid:17648819,ppa013561m|PACid:17661772,ppa000451m|PACid:17646189,ppa002554m|PACid:17641127,ppa000705m|PACid:17663131,ppa009164m|PACid:17660130,ppa004788m|PACid:17646173,ppa012813m|PACid:17661979,ppa008832…
GO:0033014	tetrapyrrole biosynthetic process	11 out of 1491 genes, 0.7%	53 out of 11167 genes, 0.5%	1	ppa005663m|PACid:17657066,ppa007124m|PACid:17642672,ppa008655m|PACid:17667225,ppa001804m|PACid:17651074,ppa009873m|PACid:17665079,ppa006187m|PACid:17662911,ppa024953m|PACid:17643122,ppa006788m|PACid:17643126,ppa001500m|PACid:17656717,ppa003848m|PACid:17655130,ppa005658m|PACid:17651924
GO:0007166	cell surface receptor linked signaling pathway	16 out of 1491 genes, 1.1%	84 out of 11167 genes, 0.8%	1	ppa001834m|PACid:17668678,ppa002831m|PACid:17640531,ppa004883m|PACid:17667013,ppa020370m|PACid:17654539,ppa002146m|PACid:17653240,ppa003735m|PACid:17652484,ppa002812m|PACid:17656463,ppa001710m|PACid:17653318,ppa003138m|PACid:17640914,ppa026803m|PACid:17666808,ppa002092m|PACid:17660950,ppa002287m|PACid:17646022,ppa002823m|PACid:17640532,ppa002781m|PACid:17667053,ppa001025m|PACid:17669071,ppa000739…
GO:0006812	cation transport	46 out of 1491 genes, 3.1%	283 out of 11167 genes, 2.5%	1	ppa008857m|PACid:17649117,ppa012241m|PACid:17661303,ppa009703m|PACid:17650126,ppa001980m|PACid:17655922,ppa000897m|PACid:17656092,ppa000670m|PACid:17643395,ppa004845m|PACid:17662472,ppa009112m|PACid:17652174,ppa003097m|PACid:17644399,ppa020091m|PACid:17663152,ppa015730m|PACid:17660744,ppa013294m|PACid:17660195,ppa010754m|PACid:17651068,ppa003284m|PACid:17640494,ppa000654m|PACid:17654086,ppa000453…
GO:0006072	glycerol-3-phosphate metabolic process	2 out of 1491 genes, 0.1%	4 out of 11167 genes, 0.0%	1	ppa005150m|PACid:17659990,ppa026949m|PACid:17659927
GO:0006892	post-Golgi vesicle-mediated transport	2 out of 1491 genes, 0.1%	4 out of 11167 genes, 0.0%	1	ppa002567m|PACid:17666139,ppa002552m|PACid:17666138
GO:0009173	pyrimidine ribonucleoside monophosphate metabolic process	2 out of 1491 genes, 0.1%	4 out of 11167 genes, 0.0%	1	ppa006144m|PACid:17646045,ppa004992m|PACid:17644515
GO:0009174	pyrimidine ribonucleoside monophosphate biosynthetic process	2 out of 1491 genes, 0.1%	4 out of 11167 genes, 0.0%	1	ppa006144m|PACid:17646045,ppa004992m|PACid:17644515
GO:0010218	response to far red light	2 out of 1491 genes, 0.1%	4 out of 11167 genes, 0.0%	1	ppa002156m|PACid:17659602,ppa002158m|PACid:17659601
GO:0019048	virus-host interaction	2 out of 1491 genes, 0.1%	4 out of 11167 genes, 0.0%	1	ppa003309m|PACid:17657179,ppa003301m|PACid:17657178
GO:0040011	locomotion	2 out of 1491 genes, 0.1%	4 out of 11167 genes, 0.0%	1	ppa003309m|PACid:17657179,ppa003301m|PACid:17657178
GO:0044000	movement in host	2 out of 1491 genes, 0.1%	4 out of 11167 genes, 0.0%	1	ppa003309m|PACid:17657179,ppa003301m|PACid:17657178
GO:0046739	spread of virus in host	2 out of 1491 genes, 0.1%	4 out of 11167 genes, 0.0%	1	ppa003309m|PACid:17657179,ppa003301m|PACid:17657178
GO:0051814	movement in other organism involved in symbiotic interaction	2 out of 1491 genes, 0.1%	4 out of 11167 genes, 0.0%	1	ppa003309m|PACid:17657179,ppa003301m|PACid:17657178
GO:0052126	movement in host environment	2 out of 1491 genes, 0.1%	4 out of 11167 genes, 0.0%	1	ppa003309m|PACid:17657179,ppa003301m|PACid:17657178
GO:0052192	movement in environment of other organism involved in symbiotic interaction	2 out of 1491 genes, 0.1%	4 out of 11167 genes, 0.0%	1	ppa003309m|PACid:17657179,ppa003301m|PACid:17657178
GO:0048468	cell development	35 out of 1491 genes, 2.3%	210 out of 11167 genes, 1.9%	1	ppa000547m|PACid:17649466,ppa022224m|PACid:17653521,ppa000900m|PACid:17653602,ppa000493m|PACid:17665094,ppa000619m|PACid:17653601,ppa002160m|PACid:17661326,ppa011758m|PACid:17650987,ppa000823m|PACid:17660804,ppa003309m|PACid:17657179,ppa002604m|PACid:17650638,ppa005230m|PACid:17666914,ppa012862m|PACid:17658863,ppa001781m|PACid:17656366,ppa008185m|PACid:17655342,ppa022931m|PACid:17663359,ppa026453…
GO:0071841	cellular component organization or biogenesis at cellular level	112 out of 1491 genes, 7.5%	747 out of 11167 genes, 6.7%	1	ppa018145m|PACid:17651394,ppa000475m|PACid:17664714,ppa010614m|PACid:17657047,ppa011596m|PACid:17663333,ppa000786m|PACid:17653448,ppa001066m|PACid:17651147,ppa006418m|PACid:17662323,ppa003030m|PACid:17661438,ppa013278m|PACid:17661489,ppa012251m|PACid:17651383,ppa003776m|PACid:17667334,ppa010379m|PACid:17640308,ppa001809m|PACid:17661837,ppa009300m|PACid:17656541,ppa000494m|PACid:17642290,ppa000204…
GO:0009943	adaxial/abaxial axis specification	5 out of 1491 genes, 0.3%	19 out of 11167 genes, 0.2%	1	ppa022466m|PACid:17641163,ppa000847m|PACid:17652982,ppa001378m|PACid:17652594,ppa011209m|PACid:17658980,ppa001343m|PACid:17656535
GO:0006775	fat-soluble vitamin metabolic process	4 out of 1491 genes, 0.3%	14 out of 11167 genes, 0.1%	1	ppa008171m|PACid:17642418,ppa008183m|PACid:17642417,ppa007855m|PACid:17642415,ppa007859m|PACid:17642416
GO:0040034	regulation of development, heterochronic	4 out of 1491 genes, 0.3%	14 out of 11167 genes, 0.1%	1	ppa001226m|PACid:17642085,ppa006634m|PACid:17655522,ppa005230m|PACid:17666914,ppa021782m|PACid:17649818
GO:0007186	G-protein coupled receptor protein signaling pathway	3 out of 1491 genes, 0.2%	9 out of 11167 genes, 0.1%	1	ppa002146m|PACid:17653240,ppa004883m|PACid:17667013,ppa001710m|PACid:17653318
GO:0008064	regulation of actin polymerization or depolymerization	3 out of 1491 genes, 0.2%	9 out of 11167 genes, 0.1%	1	ppa026663m|PACid:17643111,ppa011074m|PACid:17650986,ppa011758m|PACid:17650987
GO:0010065	primary meristem tissue development	3 out of 1491 genes, 0.2%	9 out of 11167 genes, 0.1%	1	ppa001386m|PACid:17667341,ppa013219m|PACid:17667037,ppa000681m|PACid:17657312
GO:0030832	regulation of actin filament length	3 out of 1491 genes, 0.2%	9 out of 11167 genes, 0.1%	1	ppa026663m|PACid:17643111,ppa011074m|PACid:17650986,ppa011758m|PACid:17650987
GO:0031399	regulation of protein modification process	3 out of 1491 genes, 0.2%	9 out of 11167 genes, 0.1%	1	ppa023125m|PACid:17656062,ppa000922m|PACid:17658709,ppa011098m|PACid:17641923
GO:0045017	glycerolipid biosynthetic process	3 out of 1491 genes, 0.2%	9 out of 11167 genes, 0.1%	1	ppa007257m|PACid:17655754,ppa008428m|PACid:17644793,ppa009646m|PACid:17649433
GO:0046474	glycerophospholipid biosynthetic process	3 out of 1491 genes, 0.2%	9 out of 11167 genes, 0.1%	1	ppa007257m|PACid:17655754,ppa008428m|PACid:17644793,ppa009646m|PACid:17649433
GO:0048508	embryonic meristem development	3 out of 1491 genes, 0.2%	9 out of 11167 genes, 0.1%	1	ppa001386m|PACid:17667341,ppa013219m|PACid:17667037,ppa000681m|PACid:17657312
GO:0002376	immune system process	21 out of 1491 genes, 1.4%	119 out of 11167 genes, 1.1%	1	ppa000237m|PACid:17658160,ppa000547m|PACid:17649466,ppa005906m|PACid:17657480,ppa023672m|PACid:17659600,ppa021464m|PACid:17647497,ppa000753m|PACid:17646281,ppa024131m|PACid:17646265,ppa000900m|PACid:17653602,ppa005426m|PACid:17660617,ppa011438m|PACid:17650090,ppa002101m|PACid:17645127,ppa000070m|PACid:17654720,ppa026987m|PACid:17663697,ppa000619m|PACid:17653601,ppa023125m|PACid:17656062,ppa011098…
GO:0009144	purine nucleoside triphosphate metabolic process	47 out of 1491 genes, 3.2%	295 out of 11167 genes, 2.6%	1	ppa003094m|PACid:17662118,ppa023430m|PACid:17645549,ppa000235m|PACid:17658888,ppa000355m|PACid:17658617,ppa000239m|PACid:17640400,ppa000897m|PACid:17656092,ppa003585m|PACid:17641678,ppa000670m|PACid:17643395,ppa005372m|PACid:17648369,ppa005084m|PACid:17666893,ppa001009m|PACid:17652497,ppa000977m|PACid:17648435,ppa000172m|PACid:17664974,ppa000245m|PACid:17652606,ppa015231m|PACid:17669290,ppa000248…
GO:0009205	purine ribonucleoside triphosphate metabolic process	47 out of 1491 genes, 3.2%	295 out of 11167 genes, 2.6%	1	ppa003094m|PACid:17662118,ppa023430m|PACid:17645549,ppa000235m|PACid:17658888,ppa000355m|PACid:17658617,ppa000239m|PACid:17640400,ppa000897m|PACid:17656092,ppa003585m|PACid:17641678,ppa000670m|PACid:17643395,ppa005372m|PACid:17648369,ppa005084m|PACid:17666893,ppa001009m|PACid:17652497,ppa000977m|PACid:17648435,ppa000172m|PACid:17664974,ppa000245m|PACid:17652606,ppa015231m|PACid:17669290,ppa000248…
GO:0008299	isoprenoid biosynthetic process	9 out of 1491 genes, 0.6%	43 out of 11167 genes, 0.4%	1	ppa000237m|PACid:17658160,ppa004231m|PACid:17667943,ppa026987m|PACid:17663697,ppa007820m|PACid:17646492,ppa006187m|PACid:17662911,ppa027044m|PACid:17645519,ppa001500m|PACid:17656717,ppa006596m|PACid:17642002,ppa002324m|PACid:17650930
GO:0009908	flower development	22 out of 1491 genes, 1.5%	126 out of 11167 genes, 1.1%	1	ppa021305m|PACid:17662079,ppa002685m|PACid:17662528,ppa000063m|PACid:17641973,ppa011209m|PACid:17658980,ppa006187m|PACid:17662911,ppa023048m|PACid:17656898,ppa011295m|PACid:17641223,ppa024278m|PACid:17657933,ppa022274m|PACid:17660682,ppa000195m|PACid:17663623,ppa006454m|PACid:17653420,ppa006205m|PACid:17666775,ppa022855m|PACid:17657010,ppa021226m|PACid:17650748,ppa018767m|PACid:17643810,ppa000196…
GO:0009199	ribonucleoside triphosphate metabolic process	47 out of 1491 genes, 3.2%	296 out of 11167 genes, 2.7%	1	ppa003094m|PACid:17662118,ppa023430m|PACid:17645549,ppa000235m|PACid:17658888,ppa000355m|PACid:17658617,ppa000239m|PACid:17640400,ppa000897m|PACid:17656092,ppa003585m|PACid:17641678,ppa000670m|PACid:17643395,ppa005372m|PACid:17648369,ppa005084m|PACid:17666893,ppa001009m|PACid:17652497,ppa000977m|PACid:17648435,ppa000172m|PACid:17664974,ppa000245m|PACid:17652606,ppa015231m|PACid:17669290,ppa000248…
GO:0008361	regulation of cell size	21 out of 1491 genes, 1.4%	120 out of 11167 genes, 1.1%	1	ppa021305m|PACid:17662079,ppa006187m|PACid:17662911,ppa025070m|PACid:17643708,ppa010564m|PACid:17645361,ppa003600m|PACid:17652676,ppa000493m|PACid:17665094,ppa005458m|PACid:17665344,ppa019007m|PACid:17646692,ppa000289m|PACid:17655870,ppa007161m|PACid:17647484,ppa000490m|PACid:17645215,ppa006958m|PACid:17656890,ppa024172m|PACid:17646681,ppa000847m|PACid:17652982,ppa021772m|PACid:17645069,ppa004219…
GO:0023033	signaling pathway	73 out of 1491 genes, 4.9%	478 out of 11167 genes, 4.3%	1	ppa001980m|PACid:17655922,ppa019943m|PACid:17668865,ppa001177m|PACid:17658964,ppa003267m|PACid:17642377,ppa020370m|PACid:17654539,ppa011460m|PACid:17640938,ppa005714m|PACid:17653906,ppa004587m|PACid:17646675,ppa003735m|PACid:17652484,ppa026357m|PACid:17667481,ppa022465m|PACid:17651893,ppa003141m|PACid:17652741,ppa017220m|PACid:17642341,ppa003436m|PACid:17667888,ppa001899m|PACid:17669040,ppa000110…
GO:0006261	DNA-dependent DNA replication	5 out of 1491 genes, 0.3%	20 out of 11167 genes, 0.2%	1	ppa001751m|PACid:17666600,ppa001044m|PACid:17662276,ppa000080m|PACid:17667623,ppa015063m|PACid:17660343,ppa000996m|PACid:17657769
GO:0009955	adaxial/abaxial pattern formation	5 out of 1491 genes, 0.3%	20 out of 11167 genes, 0.2%	1	ppa022466m|PACid:17641163,ppa000847m|PACid:17652982,ppa001378m|PACid:17652594,ppa011209m|PACid:17658980,ppa001343m|PACid:17656535
GO:0006779	porphyrin biosynthetic process	10 out of 1491 genes, 0.7%	50 out of 11167 genes, 0.4%	1	ppa005663m|PACid:17657066,ppa007124m|PACid:17642672,ppa008655m|PACid:17667225,ppa001804m|PACid:17651074,ppa006187m|PACid:17662911,ppa024953m|PACid:17643122,ppa006788m|PACid:17643126,ppa001500m|PACid:17656717,ppa003848m|PACid:17655130,ppa005658m|PACid:17651924
GO:0018130	heterocycle biosynthetic process	13 out of 1491 genes, 0.9%	69 out of 11167 genes, 0.6%	1	ppa005663m|PACid:17657066,ppa007124m|PACid:17642672,ppa007657m|PACid:17660003,ppa008655m|PACid:17667225,ppa001804m|PACid:17651074,ppa009873m|PACid:17665079,ppa006187m|PACid:17662911,ppa024953m|PACid:17643122,ppa008576m|PACid:17648228,ppa006788m|PACid:17643126,ppa001500m|PACid:17656717,ppa005658m|PACid:17651924,ppa003848m|PACid:17655130
GO:0016567	protein ubiquitination	4 out of 1491 genes, 0.3%	15 out of 11167 genes, 0.1%	1	ppa001226m|PACid:17642085,ppa001433m|PACid:17667456,ppa023672m|PACid:17659600,ppa1027169m|PACid:17648874
GO:0032268	regulation of cellular protein metabolic process	4 out of 1491 genes, 0.3%	15 out of 11167 genes, 0.1%	1	ppa023125m|PACid:17656062,ppa000922m|PACid:17658709,ppa012643m|PACid:17660882,ppa011098m|PACid:17641923
GO:0051246	regulation of protein metabolic process	4 out of 1491 genes, 0.3%	15 out of 11167 genes, 0.1%	1	ppa023125m|PACid:17656062,ppa000922m|PACid:17658709,ppa012643m|PACid:17660882,ppa011098m|PACid:17641923
GO:0009259	ribonucleotide metabolic process	49 out of 1491 genes, 3.3%	313 out of 11167 genes, 2.8%	1	ppa003094m|PACid:17662118,ppa023430m|PACid:17645549,ppa000235m|PACid:17658888,ppa000355m|PACid:17658617,ppa000239m|PACid:17640400,ppa000897m|PACid:17656092,ppa003585m|PACid:17641678,ppa000670m|PACid:17643395,ppa005372m|PACid:17648369,ppa005084m|PACid:17666893,ppa001009m|PACid:17652497,ppa000977m|PACid:17648435,ppa000172m|PACid:17664974,ppa000245m|PACid:17652606,ppa015231m|PACid:17669290,ppa000248…
GO:0065007	biological regulation	184 out of 1491 genes, 12.3%	1278 out of 11167 genes, 11.4%	1	ppa000547m|PACid:17649466,ppa019943m|PACid:17668865,ppa000753m|PACid:17646281,ppa006087m|PACid:17663421,ppa006187m|PACid:17662911,ppa007056m|PACid:17664418,ppa019007m|PACid:17646692,ppa000204m|PACid:17646646,ppa003141m|PACid:17652741,ppa019402m|PACid:17641018,ppa006205m|PACid:17666775,ppa000619m|PACid:17653601,ppa003284m|PACid:17640494,ppa004219m|PACid:17642166,ppa006250m|PACid:17645322,ppa000110…
GO:0071310	cellular response to organic substance	46 out of 1491 genes, 3.1%	293 out of 11167 genes, 2.6%	1	ppa010465m|PACid:17644712,ppa019943m|PACid:17668865,ppa001177m|PACid:17658964,ppa003267m|PACid:17642377,ppa017159m|PACid:17667679,ppa008801m|PACid:17654344,ppa015791m|PACid:17652739,ppa011460m|PACid:17640938,ppa024950m|PACid:17664450,ppa005714m|PACid:17653906,ppa004587m|PACid:17646675,ppa003628m|PACid:17660700,ppa022465m|PACid:17651893,ppa003141m|PACid:17652741,ppa000070m|PACid:17654720,ppa011758…
GO:0006413	translational initiation	2 out of 1491 genes, 0.1%	5 out of 11167 genes, 0.0%	1	ppa005197m|PACid:17662600,ppa006073m|PACid:17648533
GO:0006482	protein demethylation	2 out of 1491 genes, 0.1%	5 out of 11167 genes, 0.0%	1	ppa024131m|PACid:17646265,ppa000204m|PACid:17646646
GO:0006783	heme biosynthetic process	2 out of 1491 genes, 0.1%	5 out of 11167 genes, 0.0%	1	ppa005663m|PACid:17657066,ppa005658m|PACid:17651924
GO:0008214	protein dealkylation	2 out of 1491 genes, 0.1%	5 out of 11167 genes, 0.0%	1	ppa024131m|PACid:17646265,ppa000204m|PACid:17646646
GO:0009130	pyrimidine nucleoside monophosphate biosynthetic process	2 out of 1491 genes, 0.1%	5 out of 11167 genes, 0.0%	1	ppa006144m|PACid:17646045,ppa004992m|PACid:17644515
GO:0016577	histone demethylation	2 out of 1491 genes, 0.1%	5 out of 11167 genes, 0.0%	1	ppa024131m|PACid:17646265,ppa000204m|PACid:17646646
GO:0019856	pyrimidine base biosynthetic process	2 out of 1491 genes, 0.1%	5 out of 11167 genes, 0.0%	1	ppa006144m|PACid:17646045,ppa004992m|PACid:17644515
GO:0042168	heme metabolic process	2 out of 1491 genes, 0.1%	5 out of 11167 genes, 0.0%	1	ppa005663m|PACid:17657066,ppa005658m|PACid:17651924
GO:0070076	histone lysine demethylation	2 out of 1491 genes, 0.1%	5 out of 11167 genes, 0.0%	1	ppa024131m|PACid:17646265,ppa000204m|PACid:17646646
GO:0070988	demethylation	2 out of 1491 genes, 0.1%	5 out of 11167 genes, 0.0%	1	ppa024131m|PACid:17646265,ppa000204m|PACid:17646646
GO:0090305	nucleic acid phosphodiester bond hydrolysis	2 out of 1491 genes, 0.1%	5 out of 11167 genes, 0.0%	1	ppa000070m|PACid:17654720,ppa010500m|PACid:17657393
GO:0009755	hormone-mediated signaling pathway	39 out of 1491 genes, 2.6%	245 out of 11167 genes, 2.2%	1	ppa010465m|PACid:17644712,ppa019943m|PACid:17668865,ppa001177m|PACid:17658964,ppa003267m|PACid:17642377,ppa017159m|PACid:17667679,ppa008801m|PACid:17654344,ppa015791m|PACid:17652739,ppa011460m|PACid:17640938,ppa024950m|PACid:17664450,ppa005714m|PACid:17653906,ppa004587m|PACid:17646675,ppa003628m|PACid:17660700,ppa022465m|PACid:17651893,ppa003141m|PACid:17652741,ppa011758m|PACid:17650987,ppa004865…
GO:0022621	shoot system development	18 out of 1491 genes, 1.2%	103 out of 11167 genes, 0.9%	1	ppa001782m|PACid:17646120,ppa006205m|PACid:17666775,ppa001433m|PACid:17667456,ppa026810m|PACid:17645655,ppa007313m|PACid:17653003,ppa000823m|PACid:17660804,ppa016910m|PACid:17668223,ppa006187m|PACid:17662911,ppa015791m|PACid:17652739,ppa016240m|PACid:17666782,ppb025303m|PACid:17663956,ppa002146m|PACid:17653240,ppa000566m|PACid:17666084,ppa017865m|PACid:17645850,ppa002604m|PACid:17650638,ppa000708…
GO:0048367	shoot development	18 out of 1491 genes, 1.2%	103 out of 11167 genes, 0.9%	1	ppa001782m|PACid:17646120,ppa006205m|PACid:17666775,ppa001433m|PACid:17667456,ppa026810m|PACid:17645655,ppa007313m|PACid:17653003,ppa000823m|PACid:17660804,ppa016910m|PACid:17668223,ppa006187m|PACid:17662911,ppa015791m|PACid:17652739,ppa016240m|PACid:17666782,ppb025303m|PACid:17663956,ppa002146m|PACid:17653240,ppa000566m|PACid:17666084,ppa017865m|PACid:17645850,ppa002604m|PACid:17650638,ppa000708…
GO:0002239	response to oomycetes	3 out of 1491 genes, 0.2%	10 out of 11167 genes, 0.1%	1	ppa020447m|PACid:17664436,ppa023125m|PACid:17656062,ppa011098m|PACid:17641923
GO:0009646	response to absence of light	3 out of 1491 genes, 0.2%	10 out of 11167 genes, 0.1%	1	ppa000566m|PACid:17666084,ppa002635m|PACid:17646468,ppa002554m|PACid:17641127
GO:0032583	regulation of gene-specific transcription	3 out of 1491 genes, 0.2%	10 out of 11167 genes, 0.1%	1	ppa010770m|PACid:17646821,ppa006634m|PACid:17655522,ppa012143m|PACid:17647428
GO:0009141	nucleoside triphosphate metabolic process	47 out of 1491 genes, 3.2%	301 out of 11167 genes, 2.7%	1	ppa003094m|PACid:17662118,ppa023430m|PACid:17645549,ppa000235m|PACid:17658888,ppa000355m|PACid:17658617,ppa000239m|PACid:17640400,ppa000897m|PACid:17656092,ppa003585m|PACid:17641678,ppa000670m|PACid:17643395,ppa005372m|PACid:17648369,ppa005084m|PACid:17666893,ppa001009m|PACid:17652497,ppa000977m|PACid:17648435,ppa000172m|PACid:17664974,ppa000245m|PACid:17652606,ppa015231m|PACid:17669290,ppa000248…
GO:0006163	purine nucleotide metabolic process	51 out of 1491 genes, 3.4%	329 out of 11167 genes, 2.9%	1	ppa003094m|PACid:17662118,ppa023430m|PACid:17645549,ppa000235m|PACid:17658888,ppa000355m|PACid:17658617,ppa000239m|PACid:17640400,ppa000897m|PACid:17656092,ppa003585m|PACid:17641678,ppa000670m|PACid:17643395,ppa002882m|PACid:17662245,ppa005372m|PACid:17648369,ppa005084m|PACid:17666893,ppa001009m|PACid:17652497,ppa000977m|PACid:17648435,ppa000172m|PACid:17664974,ppa000245m|PACid:17652606,ppa015231…
GO:0006259	DNA metabolic process	53 out of 1491 genes, 3.6%	343 out of 11167 genes, 3.1%	1	ppa006003m|PACid:17641468,ppa006998m|PACid:17648024,ppa008932m|PACid:17668684,ppa007485m|PACid:17662777,ppa002348m|PACid:17655063,ppa000475m|PACid:17664714,ppa002447m|PACid:17640885,ppa026105m|PACid:17645802,ppa002554m|PACid:17641127,ppa000176m|PACid:17650260,ppa004792m|PACid:17659659,ppa010901m|PACid:17643795,ppa021419m|PACid:17649683,ppa000740m|PACid:17648364,ppa001751m|PACid:17666600,ppa001672…
GO:0048522	positive regulation of cellular process	6 out of 1491 genes, 0.4%	27 out of 11167 genes, 0.2%	1	ppa008036m|PACid:17641090,ppa005262m|PACid:17664314,ppa000562m|PACid:17667671,ppa015975m|PACid:17657556,ppa001899m|PACid:17669040,ppa015019m|PACid:17640508
GO:0051321	meiotic cell cycle	6 out of 1491 genes, 0.4%	27 out of 11167 genes, 0.2%	1	ppa025801m|PACid:17642879,ppa022866m|PACid:17664226,ppa008560m|PACid:17662567,ppa022203m|PACid:17654139,ppa024280m|PACid:17649422,ppa024131m|PACid:17646265
GO:0009913	epidermal cell differentiation	11 out of 1491 genes, 0.7%	58 out of 11167 genes, 0.5%	1	ppa019759m|PACid:17648913,ppa006205m|PACid:17666775,ppa022931m|PACid:17663359,ppa020429m|PACid:17667739,ppa001847m|PACid:17656069,ppa010908m|PACid:17646716,ppa010564m|PACid:17645361,ppa017536m|PACid:17644580,ppa022065m|PACid:17661697,ppa012813m|PACid:17661979,ppa000379m|PACid:17667988
GO:0034660	ncRNA metabolic process	23 out of 1491 genes, 1.5%	137 out of 11167 genes, 1.2%	1	ppa003133m|PACid:17657295,ppa004925m|PACid:17652827,ppa005915m|PACid:17643346,ppa004181m|PACid:17664849,ppa010500m|PACid:17657393,ppa007022m|PACid:17648870,ppa001925m|PACid:17652706,ppa003585m|PACid:17641678,ppa000678m|PACid:17665568,ppa026107m|PACid:17661938,ppa002044m|PACid:17653293,ppa003109m|PACid:17646543,ppa004257m|PACid:17668593,ppa000578m|PACid:17654862,ppa000823m|PACid:17660804,ppa007151…
GO:0016043	cellular component organization	139 out of 1491 genes, 9.3%	959 out of 11167 genes, 8.6%	1	ppa000475m|PACid:17664714,ppa011596m|PACid:17663333,ppa006187m|PACid:17662911,ppa003030m|PACid:17661438,ppa013278m|PACid:17661489,ppa019007m|PACid:17646692,ppa010379m|PACid:17640308,ppa001809m|PACid:17661837,ppa000494m|PACid:17642290,ppa000204m|PACid:17646646,ppa003141m|PACid:17652741,ppa006205m|PACid:17666775,ppa002160m|PACid:17661326,ppa004219m|PACid:17642166,ppa022200m|PACid:17655964,ppa025208…
GO:0006721	terpenoid metabolic process	16 out of 1491 genes, 1.1%	91 out of 11167 genes, 0.8%	1	ppa004901m|PACid:17666877,ppa000237m|PACid:17658160,ppa004231m|PACid:17667943,ppa026987m|PACid:17663697,ppa027023m|PACid:17664163,ppa007820m|PACid:17646492,ppa004910m|PACid:17660794,ppa006187m|PACid:17662911,ppa017865m|PACid:17645850,ppa027044m|PACid:17645519,ppa001500m|PACid:17656717,ppa006596m|PACid:17642002,ppa005059m|PACid:17642522,ppa026558m|PACid:17659467,ppa002324m|PACid:17650930,ppa002111…
GO:0006418	tRNA aminoacylation for protein translation	12 out of 1491 genes, 0.8%	65 out of 11167 genes, 0.6%	1	ppa003133m|PACid:17657295,ppa004925m|PACid:17652827,ppa003109m|PACid:17646543,ppa004257m|PACid:17668593,ppa000578m|PACid:17654862,ppa007022m|PACid:17648870,ppa007151m|PACid:17668594,ppa002288m|PACid:17659855,ppa002055m|PACid:17667076,ppa001925m|PACid:17652706,ppa026682m|PACid:17655269,ppa003818m|PACid:17659926
GO:0008544	epidermis development	12 out of 1491 genes, 0.8%	65 out of 11167 genes, 0.6%	1	ppa019759m|PACid:17648913,ppa006205m|PACid:17666775,ppa022931m|PACid:17663359,ppa020429m|PACid:17667739,ppa014604m|PACid:17667980,ppa001847m|PACid:17656069,ppa010908m|PACid:17646716,ppa010564m|PACid:17645361,ppa017536m|PACid:17644580,ppa022065m|PACid:17661697,ppa012813m|PACid:17661979,ppa000379m|PACid:17667988
GO:0043038	amino acid activation	12 out of 1491 genes, 0.8%	65 out of 11167 genes, 0.6%	1	ppa003133m|PACid:17657295,ppa004925m|PACid:17652827,ppa003109m|PACid:17646543,ppa004257m|PACid:17668593,ppa000578m|PACid:17654862,ppa007022m|PACid:17648870,ppa007151m|PACid:17668594,ppa002288m|PACid:17659855,ppa002055m|PACid:17667076,ppa001925m|PACid:17652706,ppa026682m|PACid:17655269,ppa003818m|PACid:17659926
GO:0043039	tRNA aminoacylation	12 out of 1491 genes, 0.8%	65 out of 11167 genes, 0.6%	1	ppa003133m|PACid:17657295,ppa004925m|PACid:17652827,ppa003109m|PACid:17646543,ppa004257m|PACid:17668593,ppa000578m|PACid:17654862,ppa007022m|PACid:17648870,ppa007151m|PACid:17668594,ppa002288m|PACid:17659855,ppa002055m|PACid:17667076,ppa001925m|PACid:17652706,ppa026682m|PACid:17655269,ppa003818m|PACid:17659926
GO:0016049	cell growth	20 out of 1491 genes, 1.3%	118 out of 11167 genes, 1.1%	1	ppa021305m|PACid:17662079,ppa025070m|PACid:17643708,ppa010564m|PACid:17645361,ppa003600m|PACid:17652676,ppa000493m|PACid:17665094,ppa005458m|PACid:17665344,ppa019007m|PACid:17646692,ppa000289m|PACid:17655870,ppa007161m|PACid:17647484,ppa000490m|PACid:17645215,ppa006958m|PACid:17656890,ppa024172m|PACid:17646681,ppa000847m|PACid:17652982,ppa021772m|PACid:17645069,ppa004219m|PACid:17642166,ppa001178…
GO:0001708	cell fate specification	4 out of 1491 genes, 0.3%	16 out of 11167 genes, 0.1%	1	ppa006003m|PACid:17641468,ppa005152m|PACid:17652608,ppa011209m|PACid:17658980,ppa000438m|PACid:17649984
GO:0006665	sphingolipid metabolic process	4 out of 1491 genes, 0.3%	16 out of 11167 genes, 0.1%	1	ppa019099m|PACid:17642802,ppa001012m|PACid:17643144,ppa001710m|PACid:17653318,ppa004859m|PACid:17662059
GO:0006887	exocytosis	4 out of 1491 genes, 0.3%	16 out of 11167 genes, 0.1%	1	ppa011074m|PACid:17650986,ppa011758m|PACid:17650987,ppa003188m|PACid:17656799,ppa002868m|PACid:17653350
GO:0009627	systemic acquired resistance	4 out of 1491 genes, 0.3%	16 out of 11167 genes, 0.1%	1	ppa005426m|PACid:17660617,ppa023125m|PACid:17656062,ppa002111m|PACid:17662707,ppa011098m|PACid:17641923
GO:0032940	secretion by cell	4 out of 1491 genes, 0.3%	16 out of 11167 genes, 0.1%	1	ppa011074m|PACid:17650986,ppa011758m|PACid:17650987,ppa003188m|PACid:17656799,ppa002868m|PACid:17653350
GO:0016441	posttranscriptional gene silencing	6 out of 1491 genes, 0.4%	28 out of 11167 genes, 0.3%	1	ppa000547m|PACid:17649466,ppa000900m|PACid:17653602,ppa000070m|PACid:17654720,ppa000619m|PACid:17653601,ppa024131m|PACid:17646265,ppa021309m|PACid:17661360
GO:0051276	chromosome organization	25 out of 1491 genes, 1.7%	153 out of 11167 genes, 1.4%	1	ppa018145m|PACid:17651394,ppa021305m|PACid:17662079,ppa001504m|PACid:17661226,ppa006998m|PACid:17648024,ppa000574m|PACid:17654405,ppa004967m|PACid:17643244,ppa011596m|PACid:17663333,ppa022203m|PACid:17654139,ppa024131m|PACid:17646265,ppa000276m|PACid:17659776,ppa011970m|PACid:17640537,ppa012760m|PACid:17663336,ppa000204m|PACid:17646646,ppa001226m|PACid:17642085,ppa012955m|PACid:17663337,ppa006205…
GO:0006325	chromatin organization	23 out of 1491 genes, 1.5%	140 out of 11167 genes, 1.3%	1	ppa018145m|PACid:17651394,ppa021305m|PACid:17662079,ppa001504m|PACid:17661226,ppa006998m|PACid:17648024,ppa000574m|PACid:17654405,ppa004967m|PACid:17643244,ppa011596m|PACid:17663333,ppa024131m|PACid:17646265,ppa011970m|PACid:17640537,ppa012760m|PACid:17663336,ppa000204m|PACid:17646646,ppa001226m|PACid:17642085,ppa012955m|PACid:17663337,ppa006205m|PACid:17666775,ppa012331m|PACid:17663335,ppa006053…
GO:0006476	protein deacetylation	3 out of 1491 genes, 0.2%	11 out of 11167 genes, 0.1%	1	ppa007108m|PACid:17647055,ppa006053m|PACid:17651798,ppa001504m|PACid:17661226
GO:0009218	pyrimidine ribonucleotide metabolic process	3 out of 1491 genes, 0.2%	11 out of 11167 genes, 0.1%	1	ppa006144m|PACid:17646045,ppa004992m|PACid:17644515,ppa010872m|PACid:17665179
GO:0009220	pyrimidine ribonucleotide biosynthetic process	3 out of 1491 genes, 0.2%	11 out of 11167 genes, 0.1%	1	ppa006144m|PACid:17646045,ppa004992m|PACid:17644515,ppa010872m|PACid:17665179
GO:0015695	organic cation transport	3 out of 1491 genes, 0.2%	11 out of 11167 genes, 0.1%	1	ppa015730m|PACid:17660744,ppa004613m|PACid:17651940,ppa004845m|PACid:17662472
GO:0015696	ammonium transport	3 out of 1491 genes, 0.2%	11 out of 11167 genes, 0.1%	1	ppa015730m|PACid:17660744,ppa004613m|PACid:17651940,ppa004845m|PACid:17662472
GO:0048438	floral whorl development	3 out of 1491 genes, 0.2%	11 out of 11167 genes, 0.1%	1	ppa023048m|PACid:17656898,ppa021226m|PACid:17650748,ppa021410m|PACid:17645902
GO:0048449	floral organ formation	3 out of 1491 genes, 0.2%	11 out of 11167 genes, 0.1%	1	ppa000063m|PACid:17641973,ppa021226m|PACid:17650748,ppa021410m|PACid:17645902
GO:0070887	cellular response to chemical stimulus	48 out of 1491 genes, 3.2%	314 out of 11167 genes, 2.8%	1	ppa010465m|PACid:17644712,ppa019943m|PACid:17668865,ppa001177m|PACid:17658964,ppa003267m|PACid:17642377,ppa017159m|PACid:17667679,ppa008801m|PACid:17654344,ppa015791m|PACid:17652739,ppa011460m|PACid:17640938,ppa024950m|PACid:17664450,ppa005714m|PACid:17653906,ppa004587m|PACid:17646675,ppa003628m|PACid:17660700,ppa022465m|PACid:17651893,ppa003141m|PACid:17652741,ppa010996m|PACid:17646103,ppa000070…
GO:0009060	aerobic respiration	7 out of 1491 genes, 0.5%	35 out of 11167 genes, 0.3%	1	ppa005193m|PACid:17642536,ppa003648m|PACid:17665116,ppa008423m|PACid:17661403,ppa000910m|PACid:17646983,ppa016428m|PACid:17655345,ppa018743m|PACid:17650505,ppa008341m|PACid:17656686
GO:0009150	purine ribonucleotide metabolic process	47 out of 1491 genes, 3.2%	308 out of 11167 genes, 2.8%	1	ppa003094m|PACid:17662118,ppa023430m|PACid:17645549,ppa000235m|PACid:17658888,ppa000355m|PACid:17658617,ppa000239m|PACid:17640400,ppa000897m|PACid:17656092,ppa003585m|PACid:17641678,ppa000670m|PACid:17643395,ppa005372m|PACid:17648369,ppa005084m|PACid:17666893,ppa001009m|PACid:17652497,ppa000977m|PACid:17648435,ppa000172m|PACid:17664974,ppa000245m|PACid:17652606,ppa015231m|PACid:17669290,ppa000248…
GO:0048229	gametophyte development	25 out of 1491 genes, 1.7%	155 out of 11167 genes, 1.4%	1	ppa022557m|PACid:17666541,ppa016019m|PACid:17645305,ppa003010m|PACid:17642676,ppa023298m|PACid:17656925,ppa008560m|PACid:17662567,ppa001230m|PACid:17642722,ppa006087m|PACid:17663421,ppa024131m|PACid:17646265,ppa017398m|PACid:17646343,ppa021368m|PACid:17657809,ppa006953m|PACid:17642034,ppa004491m|PACid:17660728,ppa004859m|PACid:17662059,ppa006205m|PACid:17666775,ppa017920m|PACid:17662353,ppa006852…
GO:0010476	gibberellin mediated signaling pathway	4 out of 1491 genes, 0.3%	17 out of 11167 genes, 0.2%	1	ppa019943m|PACid:17668865,ppa003975m|PACid:17663329,ppa001899m|PACid:17669040,ppa022465m|PACid:17651893
GO:0006551	leucine metabolic process	2 out of 1491 genes, 0.1%	6 out of 11167 genes, 0.1%	1	ppa001681m|PACid:17665184,ppa004868m|PACid:17651708
GO:0006656	phosphatidylcholine biosynthetic process	2 out of 1491 genes, 0.1%	6 out of 11167 genes, 0.1%	1	ppa008428m|PACid:17644793,ppa009646m|PACid:17649433
GO:0007264	small GTPase mediated signal transduction	2 out of 1491 genes, 0.1%	6 out of 11167 genes, 0.1%	1	ppa022931m|PACid:17663359,ppa000110m|PACid:17654964
GO:0007265	Ras protein signal transduction	2 out of 1491 genes, 0.1%	6 out of 11167 genes, 0.1%	1	ppa022931m|PACid:17663359,ppa000110m|PACid:17654964
GO:0009129	pyrimidine nucleoside monophosphate metabolic process	2 out of 1491 genes, 0.1%	6 out of 11167 genes, 0.1%	1	ppa006144m|PACid:17646045,ppa004992m|PACid:17644515
GO:0009720	detection of hormone stimulus	2 out of 1491 genes, 0.1%	6 out of 11167 genes, 0.1%	1	ppa000566m|PACid:17666084,ppa007161m|PACid:17647484
GO:0009726	detection of endogenous stimulus	2 out of 1491 genes, 0.1%	6 out of 11167 genes, 0.1%	1	ppa000566m|PACid:17666084,ppa007161m|PACid:17647484
GO:0009825	multidimensional cell growth	2 out of 1491 genes, 0.1%	6 out of 11167 genes, 0.1%	1	ppa003600m|PACid:17652676,ppa019691m|PACid:17648183
GO:0022411	cellular component disassembly	2 out of 1491 genes, 0.1%	6 out of 11167 genes, 0.1%	1	ppa011074m|PACid:17650986,ppa011758m|PACid:17650987
GO:0032011	ARF protein signal transduction	2 out of 1491 genes, 0.1%	6 out of 11167 genes, 0.1%	1	ppa022931m|PACid:17663359,ppa000110m|PACid:17654964
GO:0032984	macromolecular complex disassembly	2 out of 1491 genes, 0.1%	6 out of 11167 genes, 0.1%	1	ppa011074m|PACid:17650986,ppa011758m|PACid:17650987
GO:0019748	secondary metabolic process	47 out of 1491 genes, 3.2%	311 out of 11167 genes, 2.8%	1	ppa019948m|PACid:17667235,ppa010831m|PACid:17660979,ppa004910m|PACid:17660794,ppa002554m|PACid:17641127,ppa006187m|PACid:17662911,ppa003529m|PACid:17661396,ppa009406m|PACid:17656695,ppa003308m|PACid:17643211,ppa006596m|PACid:17642002,ppa007783m|PACid:17649995,ppa004901m|PACid:17666877,ppa019880m|PACid:17641359,ppa027023m|PACid:17664163,ppa004139m|PACid:17662187,ppa003714m|PACid:17642955,ppa023125…
GO:0044249	cellular biosynthetic process	246 out of 1491 genes, 16.5%	1756 out of 11167 genes, 15.7%	1	ppa000547m|PACid:17649466,ppa009646m|PACid:17649433,ppa000753m|PACid:17646281,ppa006187m|PACid:17662911,ppa006909m|PACid:17657595,ppa004792m|PACid:17659659,ppa009406m|PACid:17656695,ppa003124m|PACid:17646161,ppa009709m|PACid:17647361,ppa021419m|PACid:17649683,ppa006514m|PACid:17667950,ppa000204m|PACid:17646646,ppa008655m|PACid:17667225,ppa001883m|PACid:17645335,ppa000619m|PACid:17653601,ppa008124…
GO:0006720	isoprenoid metabolic process	18 out of 1491 genes, 1.2%	109 out of 11167 genes, 1.0%	1	ppa004901m|PACid:17666877,ppa000237m|PACid:17658160,ppa004231m|PACid:17667943,ppa026987m|PACid:17663697,ppa027023m|PACid:17664163,ppa003613m|PACid:17668049,ppa007820m|PACid:17646492,ppa004910m|PACid:17660794,ppa006187m|PACid:17662911,ppa017865m|PACid:17645850,ppa027044m|PACid:17645519,ppa001500m|PACid:17656717,ppa006290m|PACid:17648217,ppa006596m|PACid:17642002,ppa005059m|PACid:17642522,ppa026558…
GO:0055114	oxidation reduction	14 out of 1491 genes, 0.9%	82 out of 11167 genes, 0.7%	1	ppa005663m|PACid:17657066,ppa002202m|PACid:17667115,ppa006505m|PACid:17656747,ppa002264m|PACid:17667116,ppa010263m|PACid:17659999,ppa011732m|PACid:17644639,ppa006274m|PACid:17656746,ppa009873m|PACid:17665079,ppa016428m|PACid:17655345,ppa022392m|PACid:17648193,ppb018456m|PACid:17667796,ppa020081m|PACid:17664746,ppa018743m|PACid:17650505,ppa005658m|PACid:17651924
GO:0016053	organic acid biosynthetic process	31 out of 1491 genes, 2.1%	199 out of 11167 genes, 1.8%	1	ppa000606m|PACid:17652161,ppa001880m|PACid:17659196,ppa002770m|PACid:17644599,ppa016458m|PACid:17651542,ppa001980m|PACid:17655922,ppa000968m|PACid:17658941,ppa001634m|PACid:17642948,ppa006187m|PACid:17662911,ppa006758m|PACid:17666724,ppa004868m|PACid:17651708,ppa001870m|PACid:17659277,ppa002903m|PACid:17648239,ppa1027226m|PACid:17648857,ppa002836m|PACid:17647095,ppa005426m|PACid:17660617,ppa00289…
GO:0046394	carboxylic acid biosynthetic process	31 out of 1491 genes, 2.1%	199 out of 11167 genes, 1.8%	1	ppa000606m|PACid:17652161,ppa001880m|PACid:17659196,ppa002770m|PACid:17644599,ppa016458m|PACid:17651542,ppa001980m|PACid:17655922,ppa000968m|PACid:17658941,ppa001634m|PACid:17642948,ppa006187m|PACid:17662911,ppa006758m|PACid:17666724,ppa004868m|PACid:17651708,ppa001870m|PACid:17659277,ppa002903m|PACid:17648239,ppa1027226m|PACid:17648857,ppa002836m|PACid:17647095,ppa005426m|PACid:17660617,ppa00289…
GO:0050896	response to stimulus	440 out of 1491 genes, 29.5%	3192 out of 11167 genes, 28.6%	1	ppa008510m|PACid:17661501,ppa011678m|PACid:17645142,ppa002486m|PACid:17665017,ppa009922m|PACid:17655093,ppa002554m|PACid:17641127,ppa006187m|PACid:17662911,ppa001619m|PACid:17652525,ppa004587m|PACid:17646675,ppa019402m|PACid:17641018,ppa021596m|PACid:17666346,ppa017291m|PACid:17665306,ppa001377m|PACid:17654345,ppa003436m|PACid:17667888,ppa024292m|PACid:17651088,ppa004219m|PACid:17642166,ppa023253…
GO:0048518	positive regulation of biological process	10 out of 1491 genes, 0.7%	56 out of 11167 genes, 0.5%	1	ppa005906m|PACid:17657480,ppa008036m|PACid:17641090,ppa000562m|PACid:17667671,ppa000753m|PACid:17646281,ppa001899m|PACid:17669040,ppa005262m|PACid:17664314,ppa005907m|PACid:17657481,ppa015975m|PACid:17657556,ppa007161m|PACid:17647484,ppa015019m|PACid:17640508
GO:0009793	embryo development ending in seed dormancy	8 out of 1491 genes, 0.5%	43 out of 11167 genes, 0.4%	1	ppa001386m|PACid:17667341,ppa001433m|PACid:17667456,ppa013219m|PACid:17667037,ppa005458m|PACid:17665344,ppa004688m|PACid:17657901,ppa014604m|PACid:17667980,ppa004745m|PACid:17655952,ppa000681m|PACid:17657312
GO:0000271	polysaccharide biosynthetic process	13 out of 1491 genes, 0.9%	76 out of 11167 genes, 0.7%	1	ppa000490m|PACid:17645215,ppa007905m|PACid:17666026,ppa021772m|PACid:17645069,ppa004008m|PACid:17650539,ppa000641m|PACid:17669034,ppa005538m|PACid:17657363,ppa009339m|PACid:17645529,ppa002811m|PACid:17644426,ppa003603m|PACid:17654922,ppa000493m|PACid:17665094,ppa001032m|PACid:17643597,ppa007906m|PACid:17666025,ppa002417m|PACid:17658588
GO:0033692	cellular polysaccharide biosynthetic process	13 out of 1491 genes, 0.9%	76 out of 11167 genes, 0.7%	1	ppa000490m|PACid:17645215,ppa007905m|PACid:17666026,ppa021772m|PACid:17645069,ppa004008m|PACid:17650539,ppa000641m|PACid:17669034,ppa005538m|PACid:17657363,ppa009339m|PACid:17645529,ppa002811m|PACid:17644426,ppa003603m|PACid:17654922,ppa000493m|PACid:17665094,ppa001032m|PACid:17643597,ppa007906m|PACid:17666025,ppa002417m|PACid:17658588
GO:0006074	1,3-beta-glucan metabolic process	3 out of 1491 genes, 0.2%	12 out of 11167 genes, 0.1%	1	ppa026168m|PACid:17644075,ppa003008m|PACid:17640640,ppa002267m|PACid:17649592
GO:0010558	negative regulation of macromolecule biosynthetic process	3 out of 1491 genes, 0.2%	12 out of 11167 genes, 0.1%	1	ppa004934m|PACid:17665246,ppa003344m|PACid:17646287,ppa000922m|PACid:17658709
GO:0016481	negative regulation of transcription	3 out of 1491 genes, 0.2%	12 out of 11167 genes, 0.1%	1	ppa004934m|PACid:17665246,ppa003344m|PACid:17646287,ppa000922m|PACid:17658709
GO:0022898	regulation of transmembrane transporter activity	3 out of 1491 genes, 0.2%	12 out of 11167 genes, 0.1%	1	ppa002698m|PACid:17655923,ppa024950m|PACid:17664450,ppa001980m|PACid:17655922
GO:0031327	negative regulation of cellular biosynthetic process	3 out of 1491 genes, 0.2%	12 out of 11167 genes, 0.1%	1	ppa004934m|PACid:17665246,ppa003344m|PACid:17646287,ppa000922m|PACid:17658709
GO:0032409	regulation of transporter activity	3 out of 1491 genes, 0.2%	12 out of 11167 genes, 0.1%	1	ppa002698m|PACid:17655923,ppa024950m|PACid:17664450,ppa001980m|PACid:17655922
GO:0032412	regulation of ion transmembrane transporter activity	3 out of 1491 genes, 0.2%	12 out of 11167 genes, 0.1%	1	ppa002698m|PACid:17655923,ppa024950m|PACid:17664450,ppa001980m|PACid:17655922
GO:0034762	regulation of transmembrane transport	3 out of 1491 genes, 0.2%	12 out of 11167 genes, 0.1%	1	ppa002698m|PACid:17655923,ppa024950m|PACid:17664450,ppa001980m|PACid:17655922
GO:0034765	regulation of ion transmembrane transport	3 out of 1491 genes, 0.2%	12 out of 11167 genes, 0.1%	1	ppa002698m|PACid:17655923,ppa024950m|PACid:17664450,ppa001980m|PACid:17655922
GO:0045892	negative regulation of transcription, DNA-dependent	3 out of 1491 genes, 0.2%	12 out of 11167 genes, 0.1%	1	ppa004934m|PACid:17665246,ppa003344m|PACid:17646287,ppa000922m|PACid:17658709
GO:0045934	negative regulation of nucleobase, nucleoside, nucleotide and nucleic acid metabolic process	3 out of 1491 genes, 0.2%	12 out of 11167 genes, 0.1%	1	ppa004934m|PACid:17665246,ppa003344m|PACid:17646287,ppa000922m|PACid:17658709
GO:0051172	negative regulation of nitrogen compound metabolic process	3 out of 1491 genes, 0.2%	12 out of 11167 genes, 0.1%	1	ppa004934m|PACid:17665246,ppa003344m|PACid:17646287,ppa000922m|PACid:17658709
GO:0051253	negative regulation of RNA metabolic process	3 out of 1491 genes, 0.2%	12 out of 11167 genes, 0.1%	1	ppa004934m|PACid:17665246,ppa003344m|PACid:17646287,ppa000922m|PACid:17658709
GO:0051273	beta-glucan metabolic process	3 out of 1491 genes, 0.2%	12 out of 11167 genes, 0.1%	1	ppa026168m|PACid:17644075,ppa003008m|PACid:17640640,ppa002267m|PACid:17649592
GO:2000113	negative regulation of cellular macromolecule biosynthetic process	3 out of 1491 genes, 0.2%	12 out of 11167 genes, 0.1%	1	ppa004934m|PACid:17665246,ppa003344m|PACid:17646287,ppa000922m|PACid:17658709
GO:0006825	copper ion transport	4 out of 1491 genes, 0.3%	18 out of 11167 genes, 0.2%	1	ppa021274m|PACid:17645030,ppa010754m|PACid:17651068,ppa026783m|PACid:17669038,ppa000897m|PACid:17656092
GO:0010087	phloem or xylem histogenesis	4 out of 1491 genes, 0.3%	18 out of 11167 genes, 0.2%	1	ppa001386m|PACid:17667341,ppa013219m|PACid:17667037,ppa010383m|PACid:17666745,ppa000681m|PACid:17657312
GO:0007017	microtubule-based process	11 out of 1491 genes, 0.7%	63 out of 11167 genes, 0.6%	1	ppa019074m|PACid:17644563,ppa025850m|PACid:17652829,ppa002661m|PACid:17665441,ppa000583m|PACid:17645421,ppa022203m|PACid:17654139,ppa024233m|PACid:17644167,ppa002696m|PACid:17656268,ppa000566m|PACid:17666084,ppa000677m|PACid:17645476,ppa000768m|PACid:17654748,ppa026079m|PACid:17667450
GO:0048827	phyllome development	15 out of 1491 genes, 1.0%	90 out of 11167 genes, 0.8%	1	ppa001782m|PACid:17646120,ppa006205m|PACid:17666775,ppa001433m|PACid:17667456,ppa026810m|PACid:17645655,ppa007313m|PACid:17653003,ppa000823m|PACid:17660804,ppa016910m|PACid:17668223,ppa006187m|PACid:17662911,ppa015791m|PACid:17652739,ppb025303m|PACid:17663956,ppa002146m|PACid:17653240,ppa000566m|PACid:17666084,ppa000708m|PACid:17643475,ppa007056m|PACid:17664418,ppa021582m|PACid:17650931
GO:0044264	cellular polysaccharide metabolic process	22 out of 1491 genes, 1.5%	138 out of 11167 genes, 1.2%	1	ppa026168m|PACid:17644075,ppa003008m|PACid:17640640,ppa007905m|PACid:17666026,ppa004008m|PACid:17650539,ppa000641m|PACid:17669034,ppa006187m|PACid:17662911,ppa003603m|PACid:17654922,ppa000493m|PACid:17665094,ppa002417m|PACid:17658588,ppa000490m|PACid:17645215,ppa001168m|PACid:17641053,ppa002267m|PACid:17649592,ppa011408m|PACid:17656116,ppa001573m|PACid:17659255,ppa021772m|PACid:17645069,ppa005538…
GO:0006816	calcium ion transport	7 out of 1491 genes, 0.5%	37 out of 11167 genes, 0.3%	1	ppa002698m|PACid:17655923,ppa015238m|PACid:17657028,ppa021744m|PACid:17650643,ppa000670m|PACid:17643395,ppa016356m|PACid:17658729,ppa001980m|PACid:17655922,ppa000703m|PACid:17643396
GO:0008643	carbohydrate transport	7 out of 1491 genes, 0.5%	37 out of 11167 genes, 0.3%	1	ppa006549m|PACid:17642262,ppa005696m|PACid:17662556,ppa021368m|PACid:17657809,ppa008121m|PACid:17664239,ppa004602m|PACid:17668662,ppa006089m|PACid:17664790,ppa006608m|PACid:17668181
GO:0009814	defense response, incompatible interaction	7 out of 1491 genes, 0.5%	37 out of 11167 genes, 0.3%	1	ppa000237m|PACid:17658160,ppa027044m|PACid:17645519,ppa026987m|PACid:17663697,ppa005426m|PACid:17660617,ppa023125m|PACid:17656062,ppa002111m|PACid:17662707,ppa011098m|PACid:17641923
GO:0051128	regulation of cellular component organization	7 out of 1491 genes, 0.5%	37 out of 11167 genes, 0.3%	1	ppa000443m|PACid:17643908,ppa026663m|PACid:17643111,ppa011074m|PACid:17650986,ppa011758m|PACid:17650987,ppa017272m|PACid:17656296,ppa000922m|PACid:17658709,ppa012643m|PACid:17660882
GO:0044255	cellular lipid metabolic process	67 out of 1491 genes, 4.5%	459 out of 11167 genes, 4.1%	1	ppa001980m|PACid:17655922,ppa009646m|PACid:17649433,ppa000968m|PACid:17658941,ppa004910m|PACid:17660794,ppa006187m|PACid:17662911,ppa014926m|PACid:17642323,ppa002893m|PACid:17657636,ppa004901m|PACid:17666877,ppa001631m|PACid:17655866,ppa004284m|PACid:17640937,ppa008829m|PACid:17653723,ppa001216m|PACid:17649088,ppa002824m|PACid:17651439,ppa003613m|PACid:17668049,ppa017865m|PACid:17645850,ppa003658…
GO:0009719	response to endogenous stimulus	110 out of 1491 genes, 7.4%	771 out of 11167 genes, 6.9%	1	ppa000547m|PACid:17649466,ppa004107m|PACid:17662418,ppa019943m|PACid:17668865,ppa001177m|PACid:17658964,ppa003267m|PACid:17642377,ppa010831m|PACid:17660979,ppa021387m|PACid:17658024,ppa011460m|PACid:17640938,ppa006909m|PACid:17657595,ppa006788m|PACid:17643126,ppb018777m|PACid:17646860,ppa005714m|PACid:17653906,ppa004587m|PACid:17646675,ppa022465m|PACid:17651893,ppa000204m|PACid:17646646,ppa003141…
GO:0009629	response to gravity	5 out of 1491 genes, 0.3%	25 out of 11167 genes, 0.2%	1	ppa003623m|PACid:17655180,ppa002567m|PACid:17666139,ppa005458m|PACid:17665344,ppa001066m|PACid:17651147,ppa002552m|PACid:17666138
GO:0009630	gravitropism	5 out of 1491 genes, 0.3%	25 out of 11167 genes, 0.2%	1	ppa003623m|PACid:17655180,ppa002567m|PACid:17666139,ppa005458m|PACid:17665344,ppa001066m|PACid:17651147,ppa002552m|PACid:17666138
GO:0070647	protein modification by small protein conjugation or removal	30 out of 1491 genes, 2.0%	196 out of 11167 genes, 1.8%	1	ppa010465m|PACid:17644712,ppa001433m|PACid:17667456,ppa003509m|PACid:17651645,ppa004806m|PACid:17658192,ppa007402m|PACid:17667836,ppa023672m|PACid:17659600,ppa010460m|PACid:17652376,ppa000149m|PACid:17648819,ppa013561m|PACid:17661772,ppa000451m|PACid:17646189,ppa002554m|PACid:17641127,ppa000705m|PACid:17663131,ppa009164m|PACid:17660130,ppa004788m|PACid:17646173,ppa012813m|PACid:17661979,ppa008832…
GO:0015980	energy derivation by oxidation of organic compounds	13 out of 1491 genes, 0.9%	78 out of 11167 genes, 0.7%	1	ppa005663m|PACid:17657066,ppa003648m|PACid:17665116,ppa024172m|PACid:17646681,ppa008423m|PACid:17661403,ppa000910m|PACid:17646983,ppa016428m|PACid:17655345,ppa022392m|PACid:17648193,ppb018456m|PACid:17667796,ppa008341m|PACid:17656686,ppa005193m|PACid:17642536,ppa011793m|PACid:17666742,ppa018743m|PACid:17650505,ppa005658m|PACid:17651924
GO:0022900	electron transport chain	13 out of 1491 genes, 0.9%	78 out of 11167 genes, 0.7%	1	ppa005663m|PACid:17657066,ppa002202m|PACid:17667115,ppa006505m|PACid:17656747,ppa002264m|PACid:17667116,ppa010263m|PACid:17659999,ppa011732m|PACid:17644639,ppa006274m|PACid:17656746,ppa016428m|PACid:17655345,ppa022392m|PACid:17648193,ppb018456m|PACid:17667796,ppa020081m|PACid:17664746,ppa018743m|PACid:17650505,ppa005658m|PACid:17651924
GO:0031326	regulation of cellular biosynthetic process	24 out of 1491 genes, 1.6%	154 out of 11167 genes, 1.4%	1	ppa006484m|PACid:17668848,ppa010770m|PACid:17646821,ppa019943m|PACid:17668865,ppa014599m|PACid:17667964,ppa010369m|PACid:17660460,ppa022274m|PACid:17660682,ppa005262m|PACid:17664314,ppa003628m|PACid:17660700,ppa022465m|PACid:17651893,ppa006634m|PACid:17655522,ppa020429m|PACid:17667739,ppa014622m|PACid:17649874,ppa001044m|PACid:17662276,ppa023125m|PACid:17656062,ppa019971m|PACid:17653024,ppa000922…
GO:0001932	regulation of protein phosphorylation	2 out of 1491 genes, 0.1%	7 out of 11167 genes, 0.1%	1	ppa023125m|PACid:17656062,ppa011098m|PACid:17641923
GO:0006071	glycerol metabolic process	2 out of 1491 genes, 0.1%	7 out of 11167 genes, 0.1%	1	ppa005150m|PACid:17659990,ppa026949m|PACid:17659927
GO:0009700	indole phytoalexin biosynthetic process	2 out of 1491 genes, 0.1%	7 out of 11167 genes, 0.1%	1	ppa023125m|PACid:17656062,ppa011098m|PACid:17641923
GO:0010431	seed maturation	2 out of 1491 genes, 0.1%	7 out of 11167 genes, 0.1%	1	ppa001234m|PACid:17668147,ppa003975m|PACid:17663329
GO:0042431	indole metabolic process	2 out of 1491 genes, 0.1%	7 out of 11167 genes, 0.1%	1	ppa023125m|PACid:17656062,ppa011098m|PACid:17641923
GO:0046217	indole phytoalexin metabolic process	2 out of 1491 genes, 0.1%	7 out of 11167 genes, 0.1%	1	ppa023125m|PACid:17656062,ppa011098m|PACid:17641923
GO:0046519	sphingoid metabolic process	2 out of 1491 genes, 0.1%	7 out of 11167 genes, 0.1%	1	ppa001012m|PACid:17643144,ppa004859m|PACid:17662059
GO:0051656	establishment of organelle localization	2 out of 1491 genes, 0.1%	7 out of 11167 genes, 0.1%	1	ppa002696m|PACid:17656268,ppa002661m|PACid:17665441
GO:0052314	phytoalexin metabolic process	2 out of 1491 genes, 0.1%	7 out of 11167 genes, 0.1%	1	ppa023125m|PACid:17656062,ppa011098m|PACid:17641923
GO:0052315	phytoalexin biosynthetic process	2 out of 1491 genes, 0.1%	7 out of 11167 genes, 0.1%	1	ppa023125m|PACid:17656062,ppa011098m|PACid:17641923
GO:0048437	floral organ development	7 out of 1491 genes, 0.5%	38 out of 11167 genes, 0.3%	1	ppa022855m|PACid:17657010,ppa003344m|PACid:17646287,ppa014897m|PACid:17663243,ppa003465m|PACid:17667582,ppa000063m|PACid:17641973,ppa021226m|PACid:17650748,ppa021410m|PACid:17645902
GO:0006364	rRNA processing	4 out of 1491 genes, 0.3%	19 out of 11167 genes, 0.2%	1	ppa026107m|PACid:17661938,ppa004181m|PACid:17664849,ppa010500m|PACid:17657393,ppa008863m|PACid:17662712
GO:0009658	chloroplast organization	4 out of 1491 genes, 0.3%	19 out of 11167 genes, 0.2%	1	ppa007886m|PACid:17658782,ppa005084m|PACid:17666893,ppa002785m|PACid:17667917,ppa000786m|PACid:17653448
GO:0009685	gibberellin metabolic process	4 out of 1491 genes, 0.3%	19 out of 11167 genes, 0.2%	1	ppa004901m|PACid:17666877,ppa027023m|PACid:17664163,ppa026558m|PACid:17659467,ppa004910m|PACid:17660794
GO:0010016	shoot morphogenesis	4 out of 1491 genes, 0.3%	19 out of 11167 genes, 0.2%	1	ppa016240m|PACid:17666782,ppa017865m|PACid:17645850,ppa026810m|PACid:17645655,ppa002604m|PACid:17650638
GO:0046903	secretion	4 out of 1491 genes, 0.3%	19 out of 11167 genes, 0.2%	1	ppa011074m|PACid:17650986,ppa011758m|PACid:17650987,ppa003188m|PACid:17656799,ppa002868m|PACid:17653350
GO:0023034	intracellular signaling pathway	19 out of 1491 genes, 1.3%	120 out of 11167 genes, 1.1%	1	ppa022931m|PACid:17663359,ppa001980m|PACid:17655922,ppa005292m|PACid:17644702,ppa003585m|PACid:17641678,ppa007095m|PACid:17661356,ppa007272m|PACid:17649229,ppa009820m|PACid:17654841,ppa000708m|PACid:17643475,ppa026357m|PACid:17667481,ppa002698m|PACid:17655923,ppa011758m|PACid:17650987,ppa017220m|PACid:17642341,ppa002661m|PACid:17665441,ppa002502m|PACid:17664174,ppa002696m|PACid:17656268,ppa000110…
GO:0006596	polyamine biosynthetic process	3 out of 1491 genes, 0.2%	13 out of 11167 genes, 0.1%	1	ppa017088m|PACid:17651845,ppa008283m|PACid:17653338,ppa002034m|PACid:17647482
GO:0031324	negative regulation of cellular metabolic process	3 out of 1491 genes, 0.2%	13 out of 11167 genes, 0.1%	1	ppa004934m|PACid:17665246,ppa003344m|PACid:17646287,ppa000922m|PACid:17658709
GO:0035434	copper ion transmembrane transport	3 out of 1491 genes, 0.2%	13 out of 11167 genes, 0.1%	1	ppa021274m|PACid:17645030,ppa026783m|PACid:17669038,ppa000897m|PACid:17656092
GO:0042401	cellular biogenic amine biosynthetic process	3 out of 1491 genes, 0.2%	13 out of 11167 genes, 0.1%	1	ppa017088m|PACid:17651845,ppa008283m|PACid:17653338,ppa002034m|PACid:17647482
GO:0048444	floral organ morphogenesis	3 out of 1491 genes, 0.2%	13 out of 11167 genes, 0.1%	1	ppa000063m|PACid:17641973,ppa021226m|PACid:17650748,ppa021410m|PACid:17645902
GO:0048563	post-embryonic organ morphogenesis	3 out of 1491 genes, 0.2%	13 out of 11167 genes, 0.1%	1	ppa000063m|PACid:17641973,ppa021226m|PACid:17650748,ppa021410m|PACid:17645902
GO:0006355	regulation of transcription, DNA-dependent	22 out of 1491 genes, 1.5%	141 out of 11167 genes, 1.3%	1	ppa006484m|PACid:17668848,ppa010770m|PACid:17646821,ppa019943m|PACid:17668865,ppa014599m|PACid:17667964,ppa010369m|PACid:17660460,ppa022274m|PACid:17660682,ppa005262m|PACid:17664314,ppa003628m|PACid:17660700,ppa022465m|PACid:17651893,ppa006634m|PACid:17655522,ppa020429m|PACid:17667739,ppa014622m|PACid:17649874,ppa001044m|PACid:17662276,ppa023125m|PACid:17656062,ppa019971m|PACid:17653024,ppa000922…
GO:0045449	regulation of transcription	22 out of 1491 genes, 1.5%	141 out of 11167 genes, 1.3%	1	ppa006484m|PACid:17668848,ppa010770m|PACid:17646821,ppa019943m|PACid:17668865,ppa014599m|PACid:17667964,ppa010369m|PACid:17660460,ppa022274m|PACid:17660682,ppa005262m|PACid:17664314,ppa003628m|PACid:17660700,ppa022465m|PACid:17651893,ppa006634m|PACid:17655522,ppa020429m|PACid:17667739,ppa014622m|PACid:17649874,ppa001044m|PACid:17662276,ppa023125m|PACid:17656062,ppa019971m|PACid:17653024,ppa000922…
GO:0040007	growth	24 out of 1491 genes, 1.6%	155 out of 11167 genes, 1.4%	1	ppa021305m|PACid:17662079,ppa022224m|PACid:17653521,ppa000149m|PACid:17648819,ppa025070m|PACid:17643708,ppa010564m|PACid:17645361,ppa003600m|PACid:17652676,ppa000493m|PACid:17665094,ppa005458m|PACid:17665344,ppa019007m|PACid:17646692,ppa000289m|PACid:17655870,ppa007161m|PACid:17647484,ppa000490m|PACid:17645215,ppa001226m|PACid:17642085,ppa006958m|PACid:17656890,ppa024172m|PACid:17646681,ppa000847…
GO:0005976	polysaccharide metabolic process	33 out of 1491 genes, 2.2%	219 out of 11167 genes, 2.0%	1	ppa007905m|PACid:17666026,ppa000641m|PACid:17669034,ppa006187m|PACid:17662911,ppa006418m|PACid:17662323,ppa003603m|PACid:17654922,ppa000493m|PACid:17665094,ppa017487m|PACid:17649233,ppa001168m|PACid:17641053,ppa011408m|PACid:17656116,ppa008207m|PACid:17641984,ppa005538m|PACid:17657363,ppa009339m|PACid:17645529,ppa001032m|PACid:17643597,ppa007906m|PACid:17666025,ppa005855m|PACid:17643389,ppa026168…
GO:0009889	regulation of biosynthetic process	24 out of 1491 genes, 1.6%	156 out of 11167 genes, 1.4%	1	ppa006484m|PACid:17668848,ppa010770m|PACid:17646821,ppa019943m|PACid:17668865,ppa014599m|PACid:17667964,ppa010369m|PACid:17660460,ppa022274m|PACid:17660682,ppa005262m|PACid:17664314,ppa003628m|PACid:17660700,ppa022465m|PACid:17651893,ppa006634m|PACid:17655522,ppa020429m|PACid:17667739,ppa014622m|PACid:17649874,ppa001044m|PACid:17662276,ppa023125m|PACid:17656062,ppa019971m|PACid:17653024,ppa000922…
GO:0010556	regulation of macromolecule biosynthetic process	23 out of 1491 genes, 1.5%	149 out of 11167 genes, 1.3%	1	ppa006484m|PACid:17668848,ppa010770m|PACid:17646821,ppa019943m|PACid:17668865,ppa014599m|PACid:17667964,ppa010369m|PACid:17660460,ppa022274m|PACid:17660682,ppa005262m|PACid:17664314,ppa003628m|PACid:17660700,ppa022465m|PACid:17651893,ppa006634m|PACid:17655522,ppa020429m|PACid:17667739,ppa014622m|PACid:17649874,ppa001044m|PACid:17662276,ppa023125m|PACid:17656062,ppa019971m|PACid:17653024,ppa000922…
GO:2000112	regulation of cellular macromolecule biosynthetic process	23 out of 1491 genes, 1.5%	149 out of 11167 genes, 1.3%	1	ppa006484m|PACid:17668848,ppa010770m|PACid:17646821,ppa019943m|PACid:17668865,ppa014599m|PACid:17667964,ppa010369m|PACid:17660460,ppa022274m|PACid:17660682,ppa005262m|PACid:17664314,ppa003628m|PACid:17660700,ppa022465m|PACid:17651893,ppa006634m|PACid:17655522,ppa020429m|PACid:17667739,ppa014622m|PACid:17649874,ppa001044m|PACid:17662276,ppa023125m|PACid:17656062,ppa019971m|PACid:17653024,ppa000922…
GO:0051252	regulation of RNA metabolic process	22 out of 1491 genes, 1.5%	142 out of 11167 genes, 1.3%	1	ppa006484m|PACid:17668848,ppa010770m|PACid:17646821,ppa019943m|PACid:17668865,ppa014599m|PACid:17667964,ppa010369m|PACid:17660460,ppa022274m|PACid:17660682,ppa005262m|PACid:17664314,ppa003628m|PACid:17660700,ppa022465m|PACid:17651893,ppa006634m|PACid:17655522,ppa020429m|PACid:17667739,ppa014622m|PACid:17649874,ppa001044m|PACid:17662276,ppa023125m|PACid:17656062,ppa019971m|PACid:17653024,ppa000922…
GO:0009555	pollen development	7 out of 1491 genes, 0.5%	39 out of 11167 genes, 0.3%	1	ppa000566m|PACid:17666084,ppa003344m|PACid:17646287,ppa021368m|PACid:17657809,ppa003465m|PACid:17667582,ppa008560m|PACid:17662567,ppa006852m|PACid:17661523,ppa000438m|PACid:17649984
GO:0031047	gene silencing by RNA	5 out of 1491 genes, 0.3%	26 out of 11167 genes, 0.2%	1	ppa000547m|PACid:17649466,ppa000900m|PACid:17653602,ppa000070m|PACid:17654720,ppa000619m|PACid:17653601,ppa024131m|PACid:17646265
GO:0032879	regulation of localization	5 out of 1491 genes, 0.3%	26 out of 11167 genes, 0.2%	1	ppa002698m|PACid:17655923,ppa024950m|PACid:17664450,ppa001980m|PACid:17655922,ppa009796m|PACid:17658935,ppa007161m|PACid:17647484
GO:0033043	regulation of organelle organization	5 out of 1491 genes, 0.3%	26 out of 11167 genes, 0.2%	1	ppa000443m|PACid:17643908,ppa026663m|PACid:17643111,ppa011074m|PACid:17650986,ppa011758m|PACid:17650987,ppa000922m|PACid:17658709
GO:0035194	posttranscriptional gene silencing by RNA	5 out of 1491 genes, 0.3%	26 out of 11167 genes, 0.2%	1	ppa000547m|PACid:17649466,ppa000900m|PACid:17653602,ppa000070m|PACid:17654720,ppa000619m|PACid:17653601,ppa024131m|PACid:17646265
GO:0051049	regulation of transport	5 out of 1491 genes, 0.3%	26 out of 11167 genes, 0.2%	1	ppa002698m|PACid:17655923,ppa024950m|PACid:17664450,ppa001980m|PACid:17655922,ppa009796m|PACid:17658935,ppa007161m|PACid:17647484
GO:0006811	ion transport	64 out of 1491 genes, 4.3%	443 out of 11167 genes, 4.0%	1	ppa008857m|PACid:17649117,ppa012241m|PACid:17661303,ppa009703m|PACid:17650126,ppa001980m|PACid:17655922,ppa000897m|PACid:17656092,ppa024071m|PACid:17664845,ppa021289m|PACid:17648416,ppa001619m|PACid:17652525,ppa009112m|PACid:17652174,ppa013294m|PACid:17660195,ppa010754m|PACid:17651068,ppa003284m|PACid:17640494,ppa000654m|PACid:17654086,ppa002519m|PACid:17656090,ppa006608m|PACid:17668181,ppb018972…
GO:0009250	glucan biosynthetic process	9 out of 1491 genes, 0.6%	53 out of 11167 genes, 0.5%	1	ppa000490m|PACid:17645215,ppa007905m|PACid:17666026,ppa021772m|PACid:17645069,ppa004008m|PACid:17650539,ppa000641m|PACid:17669034,ppa002811m|PACid:17644426,ppa001032m|PACid:17643597,ppa000493m|PACid:17665094,ppa007906m|PACid:17666025
GO:0022403	cell cycle phase	9 out of 1491 genes, 0.6%	53 out of 11167 genes, 0.5%	1	ppa001226m|PACid:17642085,ppa002183m|PACid:17666827,ppa022866m|PACid:17664226,ppa026105m|PACid:17645802,ppa022203m|PACid:17654139,ppa024280m|PACid:17649422,ppa024131m|PACid:17646265,ppa000276m|PACid:17659776,ppa012017m|PACid:17656608
GO:0009791	post-embryonic development	59 out of 1491 genes, 4.0%	408 out of 11167 genes, 3.7%	1	ppa003783m|PACid:17649184,ppa000063m|PACid:17641973,ppa003267m|PACid:17642377,ppa003415m|PACid:17663498,ppa014604m|PACid:17667980,ppa010831m|PACid:17660979,ppa006187m|PACid:17662911,ppa023048m|PACid:17656898,ppa017398m|PACid:17646343,ppa008801m|PACid:17654344,ppa019007m|PACid:17646692,ppa004688m|PACid:17657901,ppa001739m|PACid:17661418,ppa015730m|PACid:17660744,ppa001386m|PACid:17667341,ppa006205…
GO:0006397	mRNA processing	4 out of 1491 genes, 0.3%	20 out of 11167 genes, 0.2%	1	ppa003968m|PACid:17660641,ppa000070m|PACid:17654720,ppa022511m|PACid:17665081,ppa002348m|PACid:17655063
GO:0016072	rRNA metabolic process	4 out of 1491 genes, 0.3%	20 out of 11167 genes, 0.2%	1	ppa026107m|PACid:17661938,ppa004181m|PACid:17664849,ppa010500m|PACid:17657393,ppa008863m|PACid:17662712
GO:0006091	generation of precursor metabolites and energy	33 out of 1491 genes, 2.2%	222 out of 11167 genes, 2.0%	1	ppa005663m|PACid:17657066,ppa011693m|PACid:17648226,ppa006505m|PACid:17656747,ppa000910m|PACid:17646983,ppa006274m|PACid:17656746,ppa022392m|PACid:17648193,ppb018456m|PACid:17667796,ppa011700m|PACid:17648225,ppa009110m|PACid:17643985,ppa009374m|PACid:17666863,ppa024172m|PACid:17646681,ppa008423m|PACid:17661403,ppa009909m|PACid:17654820,ppa011732m|PACid:17644639,ppa007747m|PACid:17666528,ppa008341…
GO:0042546	cell wall biogenesis	12 out of 1491 genes, 0.8%	74 out of 11167 genes, 0.7%	1	ppa000490m|PACid:17645215,ppa022440m|PACid:17665016,ppb021634m|PACid:17646907,ppa008207m|PACid:17641984,ppa003646m|PACid:17664010,ppa021772m|PACid:17645069,ppa000641m|PACid:17669034,ppa003030m|PACid:17661438,ppa006418m|PACid:17662323,ppa000493m|PACid:17665094,ppa001048m|PACid:17641209,ppa022065m|PACid:17661697
GO:0006073	cellular glucan metabolic process	17 out of 1491 genes, 1.1%	109 out of 11167 genes, 1.0%	1	ppa026168m|PACid:17644075,ppa003008m|PACid:17640640,ppa007905m|PACid:17666026,ppa004008m|PACid:17650539,ppa000641m|PACid:17669034,ppa006187m|PACid:17662911,ppa000493m|PACid:17665094,ppa000490m|PACid:17645215,ppa001168m|PACid:17641053,ppa011408m|PACid:17656116,ppa002267m|PACid:17649592,ppa001573m|PACid:17659255,ppa021772m|PACid:17645069,ppa002811m|PACid:17644426,ppa001032m|PACid:17643597,ppa007906…
GO:0009890	negative regulation of biosynthetic process	3 out of 1491 genes, 0.2%	14 out of 11167 genes, 0.1%	1	ppa004934m|PACid:17665246,ppa003344m|PACid:17646287,ppa000922m|PACid:17658709
GO:0006560	proline metabolic process	2 out of 1491 genes, 0.1%	8 out of 11167 genes, 0.1%	1	ppa009660m|PACid:17650006,ppa004722m|PACid:17660068
GO:0010948	negative regulation of cell cycle process	2 out of 1491 genes, 0.1%	8 out of 11167 genes, 0.1%	1	ppa010465m|PACid:17644712,ppa015063m|PACid:17660343
GO:0071840	cellular component organization or biogenesis	165 out of 1491 genes, 11.1%	1187 out of 11167 genes, 10.6%	1	ppa000475m|PACid:17664714,ppa011596m|PACid:17663333,ppa006187m|PACid:17662911,ppa006418m|PACid:17662323,ppa003030m|PACid:17661438,ppa013278m|PACid:17661489,ppa019007m|PACid:17646692,ppa003776m|PACid:17667334,ppa010379m|PACid:17640308,ppa001809m|PACid:17661837,ppa000494m|PACid:17642290,ppa000204m|PACid:17646646,ppa003141m|PACid:17652741,ppa006205m|PACid:17666775,ppa002160m|PACid:17661326,ppa004219…
GO:0009058	biosynthetic process	247 out of 1491 genes, 16.6%	1795 out of 11167 genes, 16.1%	1	ppa000547m|PACid:17649466,ppa009646m|PACid:17649433,ppa000753m|PACid:17646281,ppa006187m|PACid:17662911,ppa006909m|PACid:17657595,ppa004792m|PACid:17659659,ppa009406m|PACid:17656695,ppa003124m|PACid:17646161,ppa009709m|PACid:17647361,ppa021419m|PACid:17649683,ppa006514m|PACid:17667950,ppa000204m|PACid:17646646,ppa008655m|PACid:17667225,ppa001883m|PACid:17645335,ppa000619m|PACid:17653601,ppa008124…
GO:0071554	cell wall organization or biogenesis	29 out of 1491 genes, 1.9%	196 out of 11167 genes, 1.8%	1	ppa000237m|PACid:17658160,ppa022440m|PACid:17665016,ppa024156m|PACid:17668190,ppa003646m|PACid:17664010,ppa004008m|PACid:17650539,ppa000641m|PACid:17669034,ppa006418m|PACid:17662323,ppa003030m|PACid:17661438,ppa001847m|PACid:17656069,ppa000493m|PACid:17665094,ppa010379m|PACid:17640308,ppa003047m|PACid:17658308,ppa021446m|PACid:17656962,ppa020533m|PACid:17645016,ppa000490m|PACid:17645215,ppa007313…
GO:0032787	monocarboxylic acid metabolic process	52 out of 1491 genes, 3.5%	362 out of 11167 genes, 3.2%	1	ppa003674m|PACid:17660051,ppa009336m|PACid:17656363,ppa003010m|PACid:17642676,ppa001980m|PACid:17655922,ppa000968m|PACid:17658941,ppa004910m|PACid:17660794,ppa006187m|PACid:17662911,ppa003755m|PACid:17647293,ppa014926m|PACid:17642323,ppa002893m|PACid:17657636,ppa021389m|PACid:17653165,ppa004007m|PACid:17640949,ppa004901m|PACid:17666877,ppa016877m|PACid:17640762,ppa001631m|PACid:17655866,ppa005294…
GO:0006304	DNA modification	4 out of 1491 genes, 0.3%	21 out of 11167 genes, 0.2%	1	ppa001672m|PACid:17663311,ppa020575m|PACid:17655999,ppa021059m|PACid:17656851,ppa000400m|PACid:17668361
GO:0006305	DNA alkylation	4 out of 1491 genes, 0.3%	21 out of 11167 genes, 0.2%	1	ppa001672m|PACid:17663311,ppa020575m|PACid:17655999,ppa021059m|PACid:17656851,ppa000400m|PACid:17668361
GO:0008283	cell proliferation	4 out of 1491 genes, 0.3%	21 out of 11167 genes, 0.2%	1	ppa001386m|PACid:17667341,ppa003951m|PACid:17644941,ppa010465m|PACid:17644712,ppa000996m|PACid:17657769
GO:0023046	signaling process	43 out of 1491 genes, 2.9%	297 out of 11167 genes, 2.7%	1	ppa013169m|PACid:17646049,ppa001980m|PACid:17655922,ppa000641m|PACid:17669034,ppa017159m|PACid:17667679,ppa003585m|PACid:17641678,ppa003685m|PACid:17663959,ppa019402m|PACid:17641018,ppa017220m|PACid:17642341,ppa011758m|PACid:17650987,ppa002502m|PACid:17664174,ppa023125m|PACid:17656062,ppa006604m|PACid:17645408,ppa000110m|PACid:17654964,ppa020007m|PACid:17654422,ppa005127m|PACid:17664764,ppa010933…
GO:0023060	signal transmission	43 out of 1491 genes, 2.9%	297 out of 11167 genes, 2.7%	1	ppa013169m|PACid:17646049,ppa001980m|PACid:17655922,ppa000641m|PACid:17669034,ppa017159m|PACid:17667679,ppa003585m|PACid:17641678,ppa003685m|PACid:17663959,ppa019402m|PACid:17641018,ppa017220m|PACid:17642341,ppa011758m|PACid:17650987,ppa002502m|PACid:17664174,ppa023125m|PACid:17656062,ppa006604m|PACid:17645408,ppa000110m|PACid:17654964,ppa020007m|PACid:17654422,ppa005127m|PACid:17664764,ppa010933…
GO:0009411	response to UV	8 out of 1491 genes, 0.5%	48 out of 11167 genes, 0.4%	1	ppa000176m|PACid:17650260,ppa000566m|PACid:17666084,ppa004886m|PACid:17641806,ppa004792m|PACid:17659659,ppa011967m|PACid:17668763,ppa004959m|PACid:17641807,ppa004825m|PACid:17649697,ppa006187m|PACid:17662911
GO:0009416	response to light stimulus	46 out of 1491 genes, 3.1%	319 out of 11167 genes, 2.9%	1	ppa004051m|PACid:17667199,ppa000547m|PACid:17649466,ppa008932m|PACid:17668684,ppa002486m|PACid:17665017,ppa010831m|PACid:17660979,ppa002554m|PACid:17641127,ppa006187m|PACid:17662911,ppa000176m|PACid:17650260,ppa004913m|PACid:17644313,ppa000900m|PACid:17653602,ppa006243m|PACid:17664074,ppa004792m|PACid:17659659,ppa007783m|PACid:17649995,ppa000619m|PACid:17653601,ppa007143m|PACid:17649576,ppa001899…
GO:0009886	post-embryonic morphogenesis	10 out of 1491 genes, 0.7%	62 out of 11167 genes, 0.6%	1	ppa015730m|PACid:17660744,ppa000847m|PACid:17652982,ppa000063m|PACid:17641973,ppa021226m|PACid:17650748,ppa019939m|PACid:17647628,ppa004613m|PACid:17651940,ppa017398m|PACid:17646343,ppa024278m|PACid:17657933,ppa003344m|PACid:17646287,ppa021410m|PACid:17645902
GO:0010033	response to organic substance	126 out of 1491 genes, 8.5%	905 out of 11167 genes, 8.1%	1	ppa000547m|PACid:17649466,ppa004107m|PACid:17662418,ppa019943m|PACid:17668865,ppa000562m|PACid:17667671,ppa001177m|PACid:17658964,ppa003267m|PACid:17642377,ppa010831m|PACid:17660979,ppa021387m|PACid:17658024,ppa011460m|PACid:17640938,ppa006909m|PACid:17657595,ppa006788m|PACid:17643126,ppb018777m|PACid:17646860,ppa005714m|PACid:17653906,ppa004587m|PACid:17646675,ppa022465m|PACid:17651893,ppa000204…
GO:0044248	cellular catabolic process	78 out of 1491 genes, 5.2%	553 out of 11167 genes, 5.0%	1	ppa023430m|PACid:17645549,ppa000235m|PACid:17658888,ppa000355m|PACid:17658617,ppa000705m|PACid:17663131,ppa026114m|PACid:17668725,ppa001009m|PACid:17652497,ppa000172m|PACid:17664974,ppa015231m|PACid:17669290,ppa000248m|PACid:17654076,ppa010641m|PACid:17641225,ppa000431m|PACid:17649130,ppa017865m|PACid:17645850,ppa000225m|PACid:17665910,ppa023868m|PACid:17650176,ppa004807m|PACid:17659355,ppa000215…
GO:0016108	tetraterpenoid metabolic process	6 out of 1491 genes, 0.4%	35 out of 11167 genes, 0.3%	1	ppa017865m|PACid:17645850,ppa004231m|PACid:17667943,ppa006596m|PACid:17642002,ppa007820m|PACid:17646492,ppa002324m|PACid:17650930,ppa006187m|PACid:17662911
GO:0006399	tRNA metabolic process	17 out of 1491 genes, 1.1%	112 out of 11167 genes, 1.0%	1	ppa003133m|PACid:17657295,ppa004925m|PACid:17652827,ppa005915m|PACid:17643346,ppa007022m|PACid:17648870,ppa001925m|PACid:17652706,ppa003585m|PACid:17641678,ppa000678m|PACid:17665568,ppa002044m|PACid:17653293,ppa003109m|PACid:17646543,ppa004257m|PACid:17668593,ppa000578m|PACid:17654862,ppa002288m|PACid:17659855,ppa007151m|PACid:17668594,ppa002055m|PACid:17667076,ppa026682m|PACid:17655269,ppa003818…
GO:0006221	pyrimidine nucleotide biosynthetic process	3 out of 1491 genes, 0.2%	15 out of 11167 genes, 0.1%	1	ppa006144m|PACid:17646045,ppa004992m|PACid:17644515,ppa010872m|PACid:17665179
GO:0008654	phospholipid biosynthetic process	3 out of 1491 genes, 0.2%	15 out of 11167 genes, 0.1%	1	ppa007257m|PACid:17655754,ppa008428m|PACid:17644793,ppa009646m|PACid:17649433
GO:0034637	cellular carbohydrate biosynthetic process	16 out of 1491 genes, 1.1%	105 out of 11167 genes, 0.9%	1	ppa007905m|PACid:17666026,ppa004008m|PACid:17650539,ppa000641m|PACid:17669034,ppa003603m|PACid:17654922,ppa000493m|PACid:17665094,ppa002417m|PACid:17658588,ppa000490m|PACid:17645215,ppa007357m|PACid:17644339,ppa004139m|PACid:17662187,ppa021772m|PACid:17645069,ppa005538m|PACid:17657363,ppa009339m|PACid:17645529,ppa002811m|PACid:17644426,ppa001032m|PACid:17643597,ppa006527m|PACid:17641493,ppa007906…
GO:0000902	cell morphogenesis	37 out of 1491 genes, 2.5%	256 out of 11167 genes, 2.3%	1	ppa022224m|PACid:17653521,ppa025070m|PACid:17643708,ppa010564m|PACid:17645361,ppa000204m|PACid:17646646,ppa019759m|PACid:17648913,ppa003141m|PACid:17652741,ppa002160m|PACid:17661326,ppa011758m|PACid:17650987,ppa010563m|PACid:17650799,ppa001032m|PACid:17643597,ppa012862m|PACid:17658863,ppa001781m|PACid:17656366,ppa008185m|PACid:17655342,ppa022931m|PACid:17663359,ppa026453m|PACid:17668369,ppa012878…
GO:0033013	tetrapyrrole metabolic process	12 out of 1491 genes, 0.8%	77 out of 11167 genes, 0.7%	1	ppa005663m|PACid:17657066,ppa007124m|PACid:17642672,ppa008655m|PACid:17667225,ppa001804m|PACid:17651074,ppa009873m|PACid:17665079,ppa004221m|PACid:17646854,ppa006187m|PACid:17662911,ppa024953m|PACid:17643122,ppa006788m|PACid:17643126,ppa001500m|PACid:17656717,ppa003848m|PACid:17655130,ppa005658m|PACid:17651924
GO:0032989	cellular component morphogenesis	39 out of 1491 genes, 2.6%	271 out of 11167 genes, 2.4%	1	ppa022224m|PACid:17653521,ppa025070m|PACid:17643708,ppa010564m|PACid:17645361,ppa000204m|PACid:17646646,ppa019759m|PACid:17648913,ppa003141m|PACid:17652741,ppa002160m|PACid:17661326,ppa011758m|PACid:17650987,ppa010563m|PACid:17650799,ppa006852m|PACid:17661523,ppa001032m|PACid:17643597,ppa012862m|PACid:17658863,ppa001781m|PACid:17656366,ppa008185m|PACid:17655342,ppa022931m|PACid:17663359,ppa026453…
GO:0043269	regulation of ion transport	4 out of 1491 genes, 0.3%	22 out of 11167 genes, 0.2%	1	ppa002698m|PACid:17655923,ppa024950m|PACid:17664450,ppa001980m|PACid:17655922,ppa009796m|PACid:17658935
GO:0001101	response to acid	2 out of 1491 genes, 0.1%	9 out of 11167 genes, 0.1%	1	ppa026356m|PACid:17646437,ppa026888m|PACid:17644452
GO:0006457	protein folding	2 out of 1491 genes, 0.1%	9 out of 11167 genes, 0.1%	1	ppa007482m|PACid:17642127,ppa020938m|PACid:17668879
GO:0006558	L-phenylalanine metabolic process	2 out of 1491 genes, 0.1%	9 out of 11167 genes, 0.1%	1	ppa002878m|PACid:17659526,ppa002328m|PACid:17659525
GO:0010243	response to organic nitrogen	2 out of 1491 genes, 0.1%	9 out of 11167 genes, 0.1%	1	ppa026356m|PACid:17646437,ppa026888m|PACid:17644452
GO:0014075	response to amine stimulus	2 out of 1491 genes, 0.1%	9 out of 11167 genes, 0.1%	1	ppa026356m|PACid:17646437,ppa026888m|PACid:17644452
GO:0042325	regulation of phosphorylation	2 out of 1491 genes, 0.1%	9 out of 11167 genes, 0.1%	1	ppa023125m|PACid:17656062,ppa011098m|PACid:17641923
GO:0042435	indole derivative biosynthetic process	2 out of 1491 genes, 0.1%	9 out of 11167 genes, 0.1%	1	ppa023125m|PACid:17656062,ppa011098m|PACid:17641923
GO:0042439	ethanolamine and derivative metabolic process	2 out of 1491 genes, 0.1%	9 out of 11167 genes, 0.1%	1	ppa008428m|PACid:17644793,ppa009646m|PACid:17649433
GO:0043200	response to amino acid stimulus	2 out of 1491 genes, 0.1%	9 out of 11167 genes, 0.1%	1	ppa026356m|PACid:17646437,ppa026888m|PACid:17644452
GO:0046470	phosphatidylcholine metabolic process	2 out of 1491 genes, 0.1%	9 out of 11167 genes, 0.1%	1	ppa008428m|PACid:17644793,ppa009646m|PACid:17649433
GO:0010051	xylem and phloem pattern formation	5 out of 1491 genes, 0.3%	29 out of 11167 genes, 0.3%	1	ppa003968m|PACid:17660641,ppa020832m|PACid:17646823,ppa001178m|PACid:17661525,ppa026745m|PACid:17649112,ppa020013m|PACid:17650939
GO:0016109	tetraterpenoid biosynthetic process	5 out of 1491 genes, 0.3%	29 out of 11167 genes, 0.3%	1	ppa004231m|PACid:17667943,ppa006596m|PACid:17642002,ppa007820m|PACid:17646492,ppa002324m|PACid:17650930,ppa006187m|PACid:17662911
GO:0000041	transition metal ion transport	11 out of 1491 genes, 0.7%	71 out of 11167 genes, 0.6%	1	ppa000237m|PACid:17658160,ppa010754m|PACid:17651068,ppa026987m|PACid:17663697,ppa009703m|PACid:17650126,ppa003284m|PACid:17640494,ppa026783m|PACid:17669038,ppa000897m|PACid:17656092,ppa000629m|PACid:17642887,ppa027044m|PACid:17645519,ppa021274m|PACid:17645030,ppa003097m|PACid:17644399
GO:0009738	abscisic acid mediated signaling pathway	6 out of 1491 genes, 0.4%	36 out of 11167 genes, 0.3%	1	ppa024950m|PACid:17664450,ppa005714m|PACid:17653906,ppa004665m|PACid:17653864,ppa019943m|PACid:17668865,ppa003628m|PACid:17660700,ppa022465m|PACid:17651893
GO:0009832	plant-type cell wall biogenesis	6 out of 1491 genes, 0.4%	36 out of 11167 genes, 0.3%	1	ppa006418m|PACid:17662323,ppa022440m|PACid:17665016,ppb021634m|PACid:17646907,ppa008207m|PACid:17641984,ppa003646m|PACid:17664010,ppa000641m|PACid:17669034
GO:0071215	cellular response to abscisic acid stimulus	6 out of 1491 genes, 0.4%	36 out of 11167 genes, 0.3%	1	ppa024950m|PACid:17664450,ppa005714m|PACid:17653906,ppa004665m|PACid:17653864,ppa019943m|PACid:17668865,ppa003628m|PACid:17660700,ppa022465m|PACid:17651893
GO:0046483	heterocycle metabolic process	83 out of 1491 genes, 5.6%	595 out of 11167 genes, 5.3%	1	ppa023430m|PACid:17645549,ppa000235m|PACid:17658888,ppa000355m|PACid:17658617,ppa000897m|PACid:17656092,ppa006187m|PACid:17662911,ppa008183m|PACid:17642417,ppa006788m|PACid:17643126,ppa001009m|PACid:17652497,ppa000172m|PACid:17664974,ppa015231m|PACid:17669290,ppa001115m|PACid:17662604,ppa000248m|PACid:17654076,ppa008655m|PACid:17667225,ppa001804m|PACid:17651074,ppa000654m|PACid:17654086,ppa001377…
GO:0006595	polyamine metabolic process	3 out of 1491 genes, 0.2%	16 out of 11167 genes, 0.1%	1	ppa017088m|PACid:17651845,ppa008283m|PACid:17653338,ppa002034m|PACid:17647482
GO:0009696	salicylic acid metabolic process	3 out of 1491 genes, 0.2%	16 out of 11167 genes, 0.1%	1	ppa016877m|PACid:17640762,ppa003755m|PACid:17647293,ppa023027m|PACid:17663816
GO:0019932	second-messenger-mediated signaling	3 out of 1491 genes, 0.2%	16 out of 11167 genes, 0.1%	1	ppa002698m|PACid:17655923,ppa001980m|PACid:17655922,ppa002502m|PACid:17664174
GO:0009698	phenylpropanoid metabolic process	25 out of 1491 genes, 1.7%	173 out of 11167 genes, 1.5%	1	ppa003408m|PACid:17641280,ppa019948m|PACid:17667235,ppa022440m|PACid:17665016,ppa008310m|PACid:17657706,ppa003572m|PACid:17664395,ppa003646m|PACid:17664010,ppa002554m|PACid:17641127,ppa003319m|PACid:17655940,ppa003529m|PACid:17661396,ppa009406m|PACid:17656695,ppa003308m|PACid:17643211,ppa007783m|PACid:17649995,ppa002417m|PACid:17658588,ppa007594m|PACid:17668907,ppa019880m|PACid:17641359,ppa003714…
GO:0016051	carbohydrate biosynthetic process	16 out of 1491 genes, 1.1%	108 out of 11167 genes, 1.0%	1	ppa007905m|PACid:17666026,ppa004008m|PACid:17650539,ppa000641m|PACid:17669034,ppa003603m|PACid:17654922,ppa000493m|PACid:17665094,ppa002417m|PACid:17658588,ppa000490m|PACid:17645215,ppa007357m|PACid:17644339,ppa004139m|PACid:17662187,ppa021772m|PACid:17645069,ppa005538m|PACid:17657363,ppa009339m|PACid:17645529,ppa002811m|PACid:17644426,ppa001032m|PACid:17643597,ppa006527m|PACid:17641493,ppa007906…
GO:0044283	small molecule biosynthetic process	51 out of 1491 genes, 3.4%	363 out of 11167 genes, 3.3%	1	ppa001980m|PACid:17655922,ppa000968m|PACid:17658941,ppa000897m|PACid:17656092,ppa006187m|PACid:17662911,ppa000670m|PACid:17643395,ppa002882m|PACid:17662245,ppa002893m|PACid:17657636,ppa021389m|PACid:17653165,ppa000977m|PACid:17648435,ppa008640m|PACid:17668178,ppa001631m|PACid:17655866,ppa001115m|PACid:17662604,ppa007357m|PACid:17644339,ppa001216m|PACid:17649088,ppa008124m|PACid:17644528,ppa000654…
GO:0000904	cell morphogenesis involved in differentiation	20 out of 1491 genes, 1.3%	137 out of 11167 genes, 1.2%	1	ppa008185m|PACid:17655342,ppa026453m|PACid:17668369,ppa012878m|PACid:17654930,ppa022224m|PACid:17653521,ppa001847m|PACid:17656069,ppa010908m|PACid:17646716,ppa005458m|PACid:17665344,ppa000289m|PACid:17655870,ppa020013m|PACid:17650939,ppa020533m|PACid:17645016,ppa016962m|PACid:17643707,ppa006958m|PACid:17656890,ppa002160m|PACid:17661326,ppa011758m|PACid:17650987,ppa002661m|PACid:17665441,ppa002696…
GO:0016570	histone modification	8 out of 1491 genes, 0.5%	51 out of 11167 genes, 0.5%	1	ppa001226m|PACid:17642085,ppa001504m|PACid:17661226,ppa000574m|PACid:17654405,ppa004967m|PACid:17643244,ppa024131m|PACid:17646265,ppa025484m|PACid:17646279,ppa000179m|PACid:17644104,ppa000204m|PACid:17646646
GO:0048569	post-embryonic organ development	15 out of 1491 genes, 1.0%	101 out of 11167 genes, 0.9%	1	ppa015730m|PACid:17660744,ppa022931m|PACid:17663359,ppa022855m|PACid:17657010,ppa015230m|PACid:17654212,ppa000063m|PACid:17641973,ppa021226m|PACid:17650748,ppa019939m|PACid:17647628,ppa010831m|PACid:17660979,ppa008801m|PACid:17654344,ppa004613m|PACid:17651940,ppa003344m|PACid:17646287,ppa000708m|PACid:17643475,ppa003465m|PACid:17667582,ppa014897m|PACid:17663243,ppa021410m|PACid:17645902
GO:0006260	DNA replication	6 out of 1491 genes, 0.4%	37 out of 11167 genes, 0.3%	1	ppa001751m|PACid:17666600,ppa001044m|PACid:17662276,ppa000080m|PACid:17667623,ppa015063m|PACid:17660343,ppa000996m|PACid:17657769,ppb001514m|PACid:17646255
GO:0009117	nucleotide metabolic process	55 out of 1491 genes, 3.7%	393 out of 11167 genes, 3.5%	1	ppa003094m|PACid:17662118,ppa023430m|PACid:17645549,ppa000235m|PACid:17658888,ppa000355m|PACid:17658617,ppa000239m|PACid:17640400,ppa000897m|PACid:17656092,ppa003585m|PACid:17641678,ppa000670m|PACid:17643395,ppa002882m|PACid:17662245,ppa005372m|PACid:17648369,ppa005084m|PACid:17666893,ppa001009m|PACid:17652497,ppa000977m|PACid:17648435,ppa000172m|PACid:17664974,ppa000245m|PACid:17652606,ppa015231…
GO:0006753	nucleoside phosphate metabolic process	55 out of 1491 genes, 3.7%	394 out of 11167 genes, 3.5%	1	ppa003094m|PACid:17662118,ppa023430m|PACid:17645549,ppa000235m|PACid:17658888,ppa000355m|PACid:17658617,ppa000239m|PACid:17640400,ppa000897m|PACid:17656092,ppa003585m|PACid:17641678,ppa000670m|PACid:17643395,ppa002882m|PACid:17662245,ppa005372m|PACid:17648369,ppa005084m|PACid:17666893,ppa001009m|PACid:17652497,ppa000977m|PACid:17648435,ppa000172m|PACid:17664974,ppa000245m|PACid:17652606,ppa015231…
GO:0010015	root morphogenesis	11 out of 1491 genes, 0.7%	73 out of 11167 genes, 0.7%	1	ppa015730m|PACid:17660744,ppa019759m|PACid:17648913,ppa010465m|PACid:17644712,ppa022931m|PACid:17663359,ppa019939m|PACid:17647628,ppa004613m|PACid:17651940,ppa003309m|PACid:17657179,ppa003344m|PACid:17646287,ppa026745m|PACid:17649112,ppa003301m|PACid:17657178,ppa000996m|PACid:17657769
GO:0030163	protein catabolic process	30 out of 1491 genes, 2.0%	211 out of 11167 genes, 1.9%	1	ppa001433m|PACid:17667456,ppa001039m|PACid:17643288,ppa002202m|PACid:17667115,ppa001230m|PACid:17642722,ppa004821m|PACid:17650013,ppa000932m|PACid:17650256,ppa011126m|PACid:17664501,ppa000705m|PACid:17663131,ppa010642m|PACid:17653300,ppa026114m|PACid:17668725,ppa012813m|PACid:17661979,ppa002687m|PACid:17657803,ppa008524m|PACid:17665430,ppa002264m|PACid:17667116,ppa008530m|PACid:17665429,ppa002864…
GO:0044257	cellular protein catabolic process	30 out of 1491 genes, 2.0%	211 out of 11167 genes, 1.9%	1	ppa001433m|PACid:17667456,ppa001039m|PACid:17643288,ppa002202m|PACid:17667115,ppa001230m|PACid:17642722,ppa004821m|PACid:17650013,ppa000932m|PACid:17650256,ppa011126m|PACid:17664501,ppa000705m|PACid:17663131,ppa010642m|PACid:17653300,ppa026114m|PACid:17668725,ppa012813m|PACid:17661979,ppa002687m|PACid:17657803,ppa008524m|PACid:17665430,ppa002264m|PACid:17667116,ppa008530m|PACid:17665429,ppa002864…
GO:0044265	cellular macromolecule catabolic process	32 out of 1491 genes, 2.1%	226 out of 11167 genes, 2.0%	1	ppa004821m|PACid:17650013,ppa000705m|PACid:17663131,ppa026114m|PACid:17668725,ppa008530m|PACid:17665429,ppa000553m|PACid:17663232,ppa010641m|PACid:17641225,ppa000535m|PACid:17656895,ppa003344m|PACid:17646287,ppa004807m|PACid:17659355,ppa000604m|PACid:17650129,ppa002410m|PACid:17651690,ppa002202m|PACid:17667115,ppa004673m|PACid:17644253,ppa001039m|PACid:17643288,ppa001433m|PACid:17667456,ppa000932…
GO:0071669	plant-type cell wall organization or biogenesis	9 out of 1491 genes, 0.6%	59 out of 11167 genes, 0.5%	1	ppa022440m|PACid:17665016,ppb021634m|PACid:17646907,ppa008207m|PACid:17641984,ppa003646m|PACid:17664010,ppa004008m|PACid:17650539,ppa000641m|PACid:17669034,ppa006418m|PACid:17662323,ppa001661m|PACid:17647103,ppa020533m|PACid:17645016
GO:0019941	modification-dependent protein catabolic process	28 out of 1491 genes, 1.9%	197 out of 11167 genes, 1.8%	1	ppa001433m|PACid:17667456,ppa001039m|PACid:17643288,ppa001230m|PACid:17642722,ppa004821m|PACid:17650013,ppa000932m|PACid:17650256,ppa011126m|PACid:17664501,ppa000705m|PACid:17663131,ppa010642m|PACid:17653300,ppa026114m|PACid:17668725,ppa012813m|PACid:17661979,ppa002687m|PACid:17657803,ppa008524m|PACid:17665430,ppa008530m|PACid:17665429,ppa002864m|PACid:17652844,ppa000553m|PACid:17663232,ppa010641…
GO:0043632	modification-dependent macromolecule catabolic process	28 out of 1491 genes, 1.9%	197 out of 11167 genes, 1.8%	1	ppa001433m|PACid:17667456,ppa001039m|PACid:17643288,ppa001230m|PACid:17642722,ppa004821m|PACid:17650013,ppa000932m|PACid:17650256,ppa011126m|PACid:17664501,ppa000705m|PACid:17663131,ppa010642m|PACid:17653300,ppa026114m|PACid:17668725,ppa012813m|PACid:17661979,ppa002687m|PACid:17657803,ppa008524m|PACid:17665430,ppa008530m|PACid:17665429,ppa002864m|PACid:17652844,ppa000553m|PACid:17663232,ppa010641…
GO:0016569	covalent chromatin modification	8 out of 1491 genes, 0.5%	52 out of 11167 genes, 0.5%	1	ppa001226m|PACid:17642085,ppa001504m|PACid:17661226,ppa000574m|PACid:17654405,ppa004967m|PACid:17643244,ppa024131m|PACid:17646265,ppa025484m|PACid:17646279,ppa000179m|PACid:17644104,ppa000204m|PACid:17646646
GO:0070882	cellular cell wall organization or biogenesis	17 out of 1491 genes, 1.1%	117 out of 11167 genes, 1.0%	1	ppa022440m|PACid:17665016,ppa003646m|PACid:17664010,ppa004008m|PACid:17650539,ppa000641m|PACid:17669034,ppa006418m|PACid:17662323,ppa003030m|PACid:17661438,ppa000493m|PACid:17665094,ppa010379m|PACid:17640308,ppa020533m|PACid:17645016,ppa000490m|PACid:17645215,ppb021634m|PACid:17646907,ppa000847m|PACid:17652982,ppa008207m|PACid:17641984,ppa021772m|PACid:17645069,ppa001048m|PACid:17641209,ppa001661…
GO:0006004	fucose metabolic process	2 out of 1491 genes, 0.1%	10 out of 11167 genes, 0.1%	1	ppa002811m|PACid:17644426,ppa007357m|PACid:17644339
GO:0006084	acetyl-CoA metabolic process	2 out of 1491 genes, 0.1%	10 out of 11167 genes, 0.1%	1	ppa006290m|PACid:17648217,ppa006187m|PACid:17662911
GO:0006206	pyrimidine base metabolic process	2 out of 1491 genes, 0.1%	10 out of 11167 genes, 0.1%	1	ppa006144m|PACid:17646045,ppa004992m|PACid:17644515
GO:0016032	viral reproduction	2 out of 1491 genes, 0.1%	10 out of 11167 genes, 0.1%	1	ppa003309m|PACid:17657179,ppa003301m|PACid:17657178
GO:0019220	regulation of phosphate metabolic process	2 out of 1491 genes, 0.1%	10 out of 11167 genes, 0.1%	1	ppa023125m|PACid:17656062,ppa011098m|PACid:17641923
GO:0022415	viral reproductive process	2 out of 1491 genes, 0.1%	10 out of 11167 genes, 0.1%	1	ppa003309m|PACid:17657179,ppa003301m|PACid:17657178
GO:0046112	nucleobase biosynthetic process	2 out of 1491 genes, 0.1%	10 out of 11167 genes, 0.1%	1	ppa006144m|PACid:17646045,ppa004992m|PACid:17644515
GO:0048580	regulation of post-embryonic development	2 out of 1491 genes, 0.1%	10 out of 11167 genes, 0.1%	1	ppa026745m|PACid:17649112,ppa000204m|PACid:17646646
GO:0051174	regulation of phosphorus metabolic process	2 out of 1491 genes, 0.1%	10 out of 11167 genes, 0.1%	1	ppa023125m|PACid:17656062,ppa011098m|PACid:17641923
GO:0051704	multi-organism process	54 out of 1491 genes, 3.6%	389 out of 11167 genes, 3.5%	1	ppa006998m|PACid:17648024,ppa007485m|PACid:17662777,ppa021464m|PACid:17647497,ppa000562m|PACid:17667671,ppa006909m|PACid:17657595,ppa000670m|PACid:17643395,ppa003600m|PACid:17652676,ppa004845m|PACid:17662472,ppa021368m|PACid:17657809,ppa020447m|PACid:17664436,ppa003755m|PACid:17647293,ppa003567m|PACid:17662647,ppa005276m|PACid:17666388,ppa015975m|PACid:17657556,ppa001226m|PACid:17642085,ppa002355…
GO:0006778	porphyrin metabolic process	11 out of 1491 genes, 0.7%	74 out of 11167 genes, 0.7%	1	ppa005663m|PACid:17657066,ppa007124m|PACid:17642672,ppa008655m|PACid:17667225,ppa001804m|PACid:17651074,ppa004221m|PACid:17646854,ppa006187m|PACid:17662911,ppa024953m|PACid:17643122,ppa006788m|PACid:17643126,ppa001500m|PACid:17656717,ppa003848m|PACid:17655130,ppa005658m|PACid:17651924
GO:0019400	alditol metabolic process	3 out of 1491 genes, 0.2%	17 out of 11167 genes, 0.2%	1	ppa001847m|PACid:17656069,ppa005150m|PACid:17659990,ppa026949m|PACid:17659927
GO:0032012	regulation of ARF protein signal transduction	3 out of 1491 genes, 0.2%	17 out of 11167 genes, 0.2%	1	ppa003087m|PACid:17658549,ppa003094m|PACid:17662118,ppa005426m|PACid:17660617
GO:0007126	meiosis	4 out of 1491 genes, 0.3%	24 out of 11167 genes, 0.2%	1	ppa022866m|PACid:17664226,ppa022203m|PACid:17654139,ppa024280m|PACid:17649422,ppa024131m|PACid:17646265
GO:0009124	nucleoside monophosphate biosynthetic process	4 out of 1491 genes, 0.3%	24 out of 11167 genes, 0.2%	1	ppa001115m|PACid:17662604,ppa006144m|PACid:17646045,ppa004992m|PACid:17644515,ppa001377m|PACid:17654345
GO:0016101	diterpenoid metabolic process	4 out of 1491 genes, 0.3%	24 out of 11167 genes, 0.2%	1	ppa004901m|PACid:17666877,ppa027023m|PACid:17664163,ppa026558m|PACid:17659467,ppa004910m|PACid:17660794
GO:0051327	M phase of meiotic cell cycle	4 out of 1491 genes, 0.3%	24 out of 11167 genes, 0.2%	1	ppa022866m|PACid:17664226,ppa022203m|PACid:17654139,ppa024280m|PACid:17649422,ppa024131m|PACid:17646265
GO:0042445	hormone metabolic process	10 out of 1491 genes, 0.7%	67 out of 11167 genes, 0.6%	1	ppa003674m|PACid:17660051,ppa000547m|PACid:17649466,ppa000619m|PACid:17653601,ppa024131m|PACid:17646265,ppa003742m|PACid:17649893,ppa000900m|PACid:17653602,ppa004276m|PACid:17661171,ppa003658m|PACid:17666665,ppa005836m|PACid:17665294,ppa024442m|PACid:17665638
GO:0051603	proteolysis involved in cellular protein catabolic process	28 out of 1491 genes, 1.9%	199 out of 11167 genes, 1.8%	1	ppa001433m|PACid:17667456,ppa001039m|PACid:17643288,ppa001230m|PACid:17642722,ppa004821m|PACid:17650013,ppa000932m|PACid:17650256,ppa011126m|PACid:17664501,ppa000705m|PACid:17663131,ppa010642m|PACid:17653300,ppa026114m|PACid:17668725,ppa012813m|PACid:17661979,ppa002687m|PACid:17657803,ppa008524m|PACid:17665430,ppa008530m|PACid:17665429,ppa002864m|PACid:17652844,ppa000553m|PACid:17663232,ppa010641…
GO:0007049	cell cycle	17 out of 1491 genes, 1.1%	119 out of 11167 genes, 1.1%	1	ppa001226m|PACid:17642085,ppa022931m|PACid:17663359,ppa002183m|PACid:17666827,ppa024921m|PACid:17669017,ppa022866m|PACid:17664226,ppa011642m|PACid:17654400,ppa008560m|PACid:17662567,ppa026105m|PACid:17645802,ppa022203m|PACid:17654139,ppa024280m|PACid:17649422,ppa024131m|PACid:17646265,ppa000276m|PACid:17659776,ppa025801m|PACid:17642879,ppa012017m|PACid:17656608,ppa023592m|PACid:17661887,ppa006953…
GO:0000279	M phase	6 out of 1491 genes, 0.4%	39 out of 11167 genes, 0.3%	1	ppa000276m|PACid:17659776,ppa012017m|PACid:17656608,ppa022866m|PACid:17664226,ppa022203m|PACid:17654139,ppa024280m|PACid:17649422,ppa024131m|PACid:17646265
GO:0002252	immune effector process	6 out of 1491 genes, 0.4%	39 out of 11167 genes, 0.3%	1	ppa023672m|PACid:17659600,ppa011438m|PACid:17650090,ppa021464m|PACid:17647497,ppa006527m|PACid:17641493,ppa1027169m|PACid:17648874,ppa002101m|PACid:17645127
GO:0009845	seed germination	6 out of 1491 genes, 0.4%	39 out of 11167 genes, 0.3%	1	ppa004806m|PACid:17658192,ppa001234m|PACid:17668147,ppa004788m|PACid:17646173,ppa014897m|PACid:17663243,ppa003975m|PACid:17663329,ppa001739m|PACid:17661418
GO:0090351	seedling development	6 out of 1491 genes, 0.4%	39 out of 11167 genes, 0.3%	1	ppa004806m|PACid:17658192,ppa001234m|PACid:17668147,ppa004788m|PACid:17646173,ppa014897m|PACid:17663243,ppa003975m|PACid:17663329,ppa001739m|PACid:17661418
GO:0051716	cellular response to stimulus	89 out of 1491 genes, 6.0%	652 out of 11167 genes, 5.8%	1	ppa000475m|PACid:17664714,ppa019943m|PACid:17668865,ppa001177m|PACid:17658964,ppa003267m|PACid:17642377,ppa024232m|PACid:17652126,ppa000176m|PACid:17650260,ppa011460m|PACid:17640938,ppa004792m|PACid:17659659,ppa017857m|PACid:17666749,ppa005714m|PACid:17653906,ppa004587m|PACid:17646675,ppa022465m|PACid:17651893,ppa003141m|PACid:17652741,ppa005092m|PACid:17667017,ppa003436m|PACid:17667888,ppa001899…
GO:0031669	cellular response to nutrient levels	12 out of 1491 genes, 0.8%	83 out of 11167 genes, 0.7%	1	ppa004966m|PACid:17666947,ppa005092m|PACid:17667017,ppa004886m|PACid:17641806,ppa004792m|PACid:17659659,ppa006107m|PACid:17652244,ppa006144m|PACid:17646045,ppa003344m|PACid:17646287,ppa004992m|PACid:17644515,ppa000447m|PACid:17669265,ppa004959m|PACid:17641807,ppa017469m|PACid:17660361,ppa004800m|PACid:17654646
GO:0009123	nucleoside monophosphate metabolic process	4 out of 1491 genes, 0.3%	25 out of 11167 genes, 0.2%	1	ppa001115m|PACid:17662604,ppa006144m|PACid:17646045,ppa004992m|PACid:17644515,ppa001377m|PACid:17654345
GO:0051726	regulation of cell cycle	4 out of 1491 genes, 0.3%	25 out of 11167 genes, 0.2%	1	ppa010465m|PACid:17644712,ppa006205m|PACid:17666775,ppa015063m|PACid:17660343,ppa005262m|PACid:17664314
GO:0071555	cell wall organization	17 out of 1491 genes, 1.1%	120 out of 11167 genes, 1.1%	1	ppa000237m|PACid:17658160,ppa024156m|PACid:17668190,ppa004008m|PACid:17650539,ppa000641m|PACid:17669034,ppa010379m|PACid:17640308,ppa003047m|PACid:17658308,ppa021446m|PACid:17656962,ppa020533m|PACid:17645016,ppa007313m|PACid:17653003,ppa026987m|PACid:17663697,ppa000847m|PACid:17652982,ppa027044m|PACid:17645519,ppa014833m|PACid:17643723,ppa010695m|PACid:17654406,ppa023784m|PACid:17669139,ppa001661…
GO:0009404	toxin metabolic process	3 out of 1491 genes, 0.2%	18 out of 11167 genes, 0.2%	1	ppa011766m|PACid:17650213,ppa011246m|PACid:17640466,ppa010831m|PACid:17660979
GO:0016568	chromatin modification	10 out of 1491 genes, 0.7%	69 out of 11167 genes, 0.6%	1	ppa001226m|PACid:17642085,ppa006205m|PACid:17666775,ppa001504m|PACid:17661226,ppa000574m|PACid:17654405,ppa004967m|PACid:17643244,ppa024131m|PACid:17646265,ppa010726m|PACid:17642980,ppa025484m|PACid:17646279,ppa000179m|PACid:17644104,ppa000204m|PACid:17646646
GO:0048528	post-embryonic root development	10 out of 1491 genes, 0.7%	69 out of 11167 genes, 0.6%	1	ppa015730m|PACid:17660744,ppa022931m|PACid:17663359,ppa015230m|PACid:17654212,ppa019939m|PACid:17647628,ppa010831m|PACid:17660979,ppa004613m|PACid:17651940,ppa008801m|PACid:17654344,ppa003344m|PACid:17646287,ppa000708m|PACid:17643475,ppa003465m|PACid:17667582
GO:0006342	chromatin silencing	2 out of 1491 genes, 0.1%	11 out of 11167 genes, 0.1%	1	ppa004934m|PACid:17665246,ppa000922m|PACid:17658709
GO:0009608	response to symbiont	2 out of 1491 genes, 0.1%	11 out of 11167 genes, 0.1%	1	ppa002156m|PACid:17659602,ppa002158m|PACid:17659601
GO:0019363	pyridine nucleotide biosynthetic process	2 out of 1491 genes, 0.1%	11 out of 11167 genes, 0.1%	1	ppa017600m|PACid:17645163,ppa015978m|PACid:17650899
GO:0045814	negative regulation of gene expression, epigenetic	2 out of 1491 genes, 0.1%	11 out of 11167 genes, 0.1%	1	ppa004934m|PACid:17665246,ppa000922m|PACid:17658709
GO:0051701	interaction with host	2 out of 1491 genes, 0.1%	11 out of 11167 genes, 0.1%	1	ppa003309m|PACid:17657179,ppa003301m|PACid:17657178
GO:0044271	cellular nitrogen compound biosynthetic process	43 out of 1491 genes, 2.9%	313 out of 11167 genes, 2.8%	1	ppa005663m|PACid:17657066,ppa000897m|PACid:17656092,ppa006187m|PACid:17662911,ppa000670m|PACid:17643395,ppa002882m|PACid:17662245,ppa006788m|PACid:17643126,ppa003848m|PACid:17655130,ppa000977m|PACid:17648435,ppa008640m|PACid:17668178,ppa001115m|PACid:17662604,ppa008655m|PACid:17667225,ppa001804m|PACid:17651074,ppa000654m|PACid:17654086,ppa001377m|PACid:17654345,ppa008124m|PACid:17644528,ppa023125…
GO:0009165	nucleotide biosynthetic process	18 out of 1491 genes, 1.2%	128 out of 11167 genes, 1.1%	1	ppa015978m|PACid:17650899,ppa000897m|PACid:17656092,ppa000629m|PACid:17642887,ppa000670m|PACid:17643395,ppa002882m|PACid:17662245,ppa010872m|PACid:17665179,ppa021744m|PACid:17650643,ppa000977m|PACid:17648435,ppa001115m|PACid:17662604,ppa000654m|PACid:17654086,ppa001377m|PACid:17654345,ppa010263m|PACid:17659999,ppa002506m|PACid:17662244,ppa015238m|PACid:17657028,ppa017600m|PACid:17645163,ppa004992…
GO:0009639	response to red or far red light	18 out of 1491 genes, 1.2%	128 out of 11167 genes, 1.1%	1	ppa000547m|PACid:17649466,ppa001433m|PACid:17667456,ppa002156m|PACid:17659602,ppa024131m|PACid:17646265,ppa002554m|PACid:17641127,ppa000900m|PACid:17653602,ppa002158m|PACid:17659601,ppa004859m|PACid:17662059,ppa003975m|PACid:17663329,ppa000619m|PACid:17653601,ppa007143m|PACid:17649576,ppa017025m|PACid:17645820,ppa009686m|PACid:17641930,ppa019099m|PACid:17642802,ppa002635m|PACid:17646468,ppa014897…
GO:0006629	lipid metabolic process	71 out of 1491 genes, 4.8%	522 out of 11167 genes, 4.7%	1	ppa001980m|PACid:17655922,ppa009646m|PACid:17649433,ppa000968m|PACid:17658941,ppa004910m|PACid:17660794,ppa006187m|PACid:17662911,ppa014926m|PACid:17642323,ppa002893m|PACid:17657636,ppa004901m|PACid:17666877,ppa001631m|PACid:17655866,ppa004284m|PACid:17640937,ppa008829m|PACid:17653723,ppa001216m|PACid:17649088,ppa002824m|PACid:17651439,ppa003613m|PACid:17668049,ppa017865m|PACid:17645850,ppa003658…
GO:0006508	proteolysis	29 out of 1491 genes, 1.9%	210 out of 11167 genes, 1.9%	1	ppa001433m|PACid:17667456,ppa001039m|PACid:17643288,ppa001230m|PACid:17642722,ppa004821m|PACid:17650013,ppa000932m|PACid:17650256,ppa011126m|PACid:17664501,ppa000705m|PACid:17663131,ppa010642m|PACid:17653300,ppa006953m|PACid:17642034,ppa026114m|PACid:17668725,ppa012813m|PACid:17661979,ppa002687m|PACid:17657803,ppa008524m|PACid:17665430,ppa008530m|PACid:17665429,ppa002864m|PACid:17652844,ppa000553…
GO:0051707	response to other organism	40 out of 1491 genes, 2.7%	292 out of 11167 genes, 2.6%	1	ppa021464m|PACid:17647497,ppa000562m|PACid:17667671,ppa006909m|PACid:17657595,ppa000670m|PACid:17643395,ppa003600m|PACid:17652676,ppa004845m|PACid:17662472,ppa021368m|PACid:17657809,ppa020447m|PACid:17664436,ppa003755m|PACid:17647293,ppa003567m|PACid:17662647,ppa005276m|PACid:17666388,ppa015975m|PACid:17657556,ppa001226m|PACid:17642085,ppa025667m|PACid:17647522,ppa004865m|PACid:17668805,ppa023125…
GO:0044262	cellular carbohydrate metabolic process	55 out of 1491 genes, 3.7%	404 out of 11167 genes, 3.6%	1	ppa008132m|PACid:17666308,ppa004086m|PACid:17666427,ppa004295m|PACid:17662240,ppa007905m|PACid:17666026,ppa003010m|PACid:17642676,ppa006087m|PACid:17663421,ppa000641m|PACid:17669034,ppa026949m|PACid:17659927,ppa006187m|PACid:17662911,ppa003603m|PACid:17654922,ppb018777m|PACid:17646860,ppa000493m|PACid:17665094,ppa005031m|PACid:17643115,ppa001168m|PACid:17641053,ppa007357m|PACid:17644339,ppa011408…
GO:0006631	fatty acid metabolic process	34 out of 1491 genes, 2.3%	248 out of 11167 genes, 2.2%	1	ppa003674m|PACid:17660051,ppa001980m|PACid:17655922,ppa000968m|PACid:17658941,ppa006187m|PACid:17662911,ppa014926m|PACid:17642323,ppa002893m|PACid:17657636,ppa021389m|PACid:17653165,ppa001631m|PACid:17655866,ppa004284m|PACid:17640937,ppa008829m|PACid:17653723,ppa001216m|PACid:17649088,ppa002824m|PACid:17651439,ppa007143m|PACid:17649576,ppa003658m|PACid:17666665,ppa020081m|PACid:17664746,ppa004354…
GO:0008213	protein alkylation	7 out of 1491 genes, 0.5%	48 out of 11167 genes, 0.4%	1	ppa001504m|PACid:17661226,ppa008655m|PACid:17667225,ppa000574m|PACid:17654405,ppa004967m|PACid:17643244,ppa006686m|PACid:17655680,ppa000179m|PACid:17644104,ppa025484m|PACid:17646279
GO:0009311	oligosaccharide metabolic process	7 out of 1491 genes, 0.5%	48 out of 11167 genes, 0.4%	1	ppa000716m|PACid:17653019,ppa001301m|PACid:17662076,ppa001573m|PACid:17659255,ppa000639m|PACid:17666930,ppa001048m|PACid:17641209,ppa006143m|PACid:17649799,ppa025926m|PACid:17652733
GO:0006605	protein targeting	12 out of 1491 genes, 0.8%	85 out of 11167 genes, 0.8%	1	ppa022528m|PACid:17652742,ppa000337m|PACid:17666894,ppa010991m|PACid:17647251,ppa011938m|PACid:17645742,ppa000431m|PACid:17649130,ppa001874m|PACid:17668080,ppa018053m|PACid:17654874,ppb025303m|PACid:17663956,ppa002567m|PACid:17666139,ppa013975m|PACid:17642123,ppa003357m|PACid:17664517,ppa002552m|PACid:17666138
GO:0034470	ncRNA processing	6 out of 1491 genes, 0.4%	41 out of 11167 genes, 0.4%	1	ppa003585m|PACid:17641678,ppa000678m|PACid:17665568,ppa026107m|PACid:17661938,ppa004181m|PACid:17664849,ppa010500m|PACid:17657393,ppa008863m|PACid:17662712
GO:0048527	lateral root development	6 out of 1491 genes, 0.4%	41 out of 11167 genes, 0.4%	1	ppa015730m|PACid:17660744,ppa004613m|PACid:17651940,ppa022931m|PACid:17663359,ppa003344m|PACid:17646287,ppa000708m|PACid:17643475,ppa019939m|PACid:17647628
GO:0000278	mitotic cell cycle	3 out of 1491 genes, 0.2%	19 out of 11167 genes, 0.2%	1	ppa001226m|PACid:17642085,ppa000276m|PACid:17659776,ppa012017m|PACid:17656608
GO:0019751	polyol metabolic process	5 out of 1491 genes, 0.3%	34 out of 11167 genes, 0.3%	1	ppa001847m|PACid:17656069,ppa021492m|PACid:17647354,ppa006527m|PACid:17641493,ppa005150m|PACid:17659990,ppa026949m|PACid:17659927
GO:0033554	cellular response to stress	42 out of 1491 genes, 2.8%	310 out of 11167 genes, 2.8%	1	ppa008932m|PACid:17668684,ppa000475m|PACid:17664714,ppa026105m|PACid:17645802,ppa024232m|PACid:17652126,ppa000176m|PACid:17650260,ppa004792m|PACid:17659659,ppa017857m|PACid:17666749,ppa020575m|PACid:17655999,ppa003344m|PACid:17646287,ppa023894m|PACid:17668588,ppa000447m|PACid:17669265,ppa024644m|PACid:17648341,ppa006027m|PACid:17640771,ppa004959m|PACid:17641807,ppa017469m|PACid:17660361,ppa000237…
GO:0010817	regulation of hormone levels	18 out of 1491 genes, 1.2%	131 out of 11167 genes, 1.2%	1	ppa003674m|PACid:17660051,ppa000547m|PACid:17649466,ppa022931m|PACid:17663359,ppa024131m|PACid:17646265,ppa003742m|PACid:17649893,ppa000900m|PACid:17653602,ppa005458m|PACid:17665344,ppa004688m|PACid:17657901,ppa024442m|PACid:17665638,ppa001782m|PACid:17646120,ppa000619m|PACid:17653601,ppa023125m|PACid:17656062,ppa011098m|PACid:17641923,ppa001178m|PACid:17661525,ppa003658m|PACid:17666665,ppa004276…
GO:0006396	RNA processing	24 out of 1491 genes, 1.6%	176 out of 11167 genes, 1.6%	1	ppa024598m|PACid:17664924,ppa003968m|PACid:17660641,ppa003118m|PACid:17669361,ppa002348m|PACid:17655063,ppa004181m|PACid:17664849,ppa010500m|PACid:17657393,ppa002854m|PACid:17663227,ppa003446m|PACid:17653604,ppa017674m|PACid:17651449,ppa003585m|PACid:17641678,ppa000678m|PACid:17665568,ppa026107m|PACid:17661938,ppa001408m|PACid:17644178,ppa000070m|PACid:17654720,ppa016304m|PACid:17640504,ppa003949…
GO:0000226	microtubule cytoskeleton organization	2 out of 1491 genes, 0.1%	12 out of 11167 genes, 0.1%	1	ppa000566m|PACid:17666084,ppa022203m|PACid:17654139
GO:0005985	sucrose metabolic process	2 out of 1491 genes, 0.1%	12 out of 11167 genes, 0.1%	1	ppa001573m|PACid:17659255,ppa006143m|PACid:17649799
GO:0009765	photosynthesis, light harvesting	2 out of 1491 genes, 0.1%	12 out of 11167 genes, 0.1%	1	ppa008782m|PACid:17660067,ppa009374m|PACid:17666863
GO:0048509	regulation of meristem development	2 out of 1491 genes, 0.1%	12 out of 11167 genes, 0.1%	1	ppa006634m|PACid:17655522,ppa026745m|PACid:17649112
GO:0040008	regulation of growth	4 out of 1491 genes, 0.3%	27 out of 11167 genes, 0.2%	1	ppa024278m|PACid:17657933,ppa017272m|PACid:17656296,ppa026745m|PACid:17649112,ppa003628m|PACid:17660700
GO:0042743	hydrogen peroxide metabolic process	4 out of 1491 genes, 0.3%	27 out of 11167 genes, 0.2%	1	ppa016877m|PACid:17640762,ppa005081m|PACid:17664748,ppa023027m|PACid:17663816,ppa002101m|PACid:17645127
GO:0005984	disaccharide metabolic process	6 out of 1491 genes, 0.4%	42 out of 11167 genes, 0.4%	1	ppa000716m|PACid:17653019,ppa001301m|PACid:17662076,ppa001573m|PACid:17659255,ppa000639m|PACid:17666930,ppa001048m|PACid:17641209,ppa006143m|PACid:17649799
GO:0009267	cellular response to starvation	10 out of 1491 genes, 0.7%	72 out of 11167 genes, 0.6%	1	ppa004966m|PACid:17666947,ppa004886m|PACid:17641806,ppa004792m|PACid:17659659,ppa006107m|PACid:17652244,ppa003344m|PACid:17646287,ppa004992m|PACid:17644515,ppa000447m|PACid:17669265,ppa004959m|PACid:17641807,ppa017469m|PACid:17660361,ppa004800m|PACid:17654646
GO:0042594	response to starvation	10 out of 1491 genes, 0.7%	72 out of 11167 genes, 0.6%	1	ppa004966m|PACid:17666947,ppa004886m|PACid:17641806,ppa004792m|PACid:17659659,ppa006107m|PACid:17652244,ppa003344m|PACid:17646287,ppa004992m|PACid:17644515,ppa000447m|PACid:17669265,ppa004959m|PACid:17641807,ppa017469m|PACid:17660361,ppa004800m|PACid:17654646
GO:0031668	cellular response to extracellular stimulus	12 out of 1491 genes, 0.8%	87 out of 11167 genes, 0.8%	1	ppa004966m|PACid:17666947,ppa005092m|PACid:17667017,ppa004886m|PACid:17641806,ppa004792m|PACid:17659659,ppa006107m|PACid:17652244,ppa006144m|PACid:17646045,ppa003344m|PACid:17646287,ppa004992m|PACid:17644515,ppa000447m|PACid:17669265,ppa004959m|PACid:17641807,ppa017469m|PACid:17660361,ppa004800m|PACid:17654646
GO:0071496	cellular response to external stimulus	12 out of 1491 genes, 0.8%	87 out of 11167 genes, 0.8%	1	ppa004966m|PACid:17666947,ppa005092m|PACid:17667017,ppa004886m|PACid:17641806,ppa004792m|PACid:17659659,ppa006107m|PACid:17652244,ppa006144m|PACid:17646045,ppa003344m|PACid:17646287,ppa004992m|PACid:17644515,ppa000447m|PACid:17669265,ppa004959m|PACid:17641807,ppa017469m|PACid:17660361,ppa004800m|PACid:17654646
GO:0006790	sulfur compound metabolic process	15 out of 1491 genes, 1.0%	110 out of 11167 genes, 1.0%	1	ppa000237m|PACid:17658160,ppa000606m|PACid:17652161,ppa004673m|PACid:17644253,ppa007657m|PACid:17660003,ppa026987m|PACid:17663697,ppa003678m|PACid:17640633,ppa004139m|PACid:17662187,ppa003113m|PACid:17650181,ppa000342m|PACid:17661106,ppa001320m|PACid:17642991,ppa008512m|PACid:17663441,ppa027044m|PACid:17645519,ppa004802m|PACid:17662666,ppa005512m|PACid:17640555,ppa005353m|PACid:17662952
GO:0006575	cellular amino acid derivative metabolic process	3 out of 1491 genes, 0.2%	20 out of 11167 genes, 0.2%	1	ppa009336m|PACid:17656363,ppa009406m|PACid:17656695,ppa000342m|PACid:17661106
GO:0019760	glucosinolate metabolic process	3 out of 1491 genes, 0.2%	20 out of 11167 genes, 0.2%	1	ppa000237m|PACid:17658160,ppa027044m|PACid:17645519,ppa026987m|PACid:17663697
GO:0019762	glucosinolate catabolic process	3 out of 1491 genes, 0.2%	20 out of 11167 genes, 0.2%	1	ppa000237m|PACid:17658160,ppa027044m|PACid:17645519,ppa026987m|PACid:17663697
GO:0006164	purine nucleotide biosynthetic process	14 out of 1491 genes, 0.9%	103 out of 11167 genes, 0.9%	1	ppa000977m|PACid:17648435,ppa021744m|PACid:17650643,ppa001115m|PACid:17662604,ppa001377m|PACid:17654345,ppa000654m|PACid:17654086,ppa010263m|PACid:17659999,ppa000897m|PACid:17656092,ppa000629m|PACid:17642887,ppa015238m|PACid:17657028,ppa002506m|PACid:17662244,ppa000670m|PACid:17643395,ppa002882m|PACid:17662245,ppa000703m|PACid:17643396,ppa010872m|PACid:17665179
GO:0006412	translation	31 out of 1491 genes, 2.1%	231 out of 11167 genes, 2.1%	1	ppa000547m|PACid:17649466,ppa003133m|PACid:17657295,ppa004925m|PACid:17652827,ppa021420m|PACid:17655848,ppa010923m|PACid:17663700,ppa006318m|PACid:17650698,ppa007022m|PACid:17648870,ppa005899m|PACid:17661219,ppa024131m|PACid:17646265,ppa001925m|PACid:17652706,ppa000900m|PACid:17653602,ppa010895m|PACid:17640728,ppa005197m|PACid:17662600,ppa006073m|PACid:17648533,ppa023201m|PACid:17652355,ppa001044…
GO:0009314	response to radiation	59 out of 1491 genes, 4.0%	442 out of 11167 genes, 4.0%	1	ppa004051m|PACid:17667199,ppa000547m|PACid:17649466,ppa002796m|PACid:17659556,ppa014583m|PACid:17665330,ppa008932m|PACid:17668684,ppa020832m|PACid:17646823,ppa002486m|PACid:17665017,ppa010831m|PACid:17660979,ppa002554m|PACid:17641127,ppa006187m|PACid:17662911,ppa000176m|PACid:17650260,ppa004913m|PACid:17644313,ppa000900m|PACid:17653602,ppa006243m|PACid:17664074,ppa004792m|PACid:17659659,ppa007783…
GO:0006886	intracellular protein transport	13 out of 1491 genes, 0.9%	96 out of 11167 genes, 0.9%	1	ppa022528m|PACid:17652742,ppa000337m|PACid:17666894,ppa010991m|PACid:17647251,ppa011938m|PACid:17645742,ppa000431m|PACid:17649130,ppa001874m|PACid:17668080,ppa018053m|PACid:17654874,ppb025303m|PACid:17663956,ppa002567m|PACid:17666139,ppa016199m|PACid:17643583,ppa013975m|PACid:17642123,ppa003357m|PACid:17664517,ppa002552m|PACid:17666138
GO:0015992	proton transport	4 out of 1491 genes, 0.3%	28 out of 11167 genes, 0.3%	1	ppa013294m|PACid:17660195,ppa012241m|PACid:17661303,ppa012208m|PACid:17661302,ppa011277m|PACid:17643838
GO:0045165	cell fate commitment	4 out of 1491 genes, 0.3%	28 out of 11167 genes, 0.3%	1	ppa006003m|PACid:17641468,ppa005152m|PACid:17652608,ppa011209m|PACid:17658980,ppa000438m|PACid:17649984
GO:0019219	regulation of nucleobase, nucleoside, nucleotide and nucleic acid metabolic process	23 out of 1491 genes, 1.5%	172 out of 11167 genes, 1.5%	1	ppa006484m|PACid:17668848,ppa010770m|PACid:17646821,ppa019943m|PACid:17668865,ppa014599m|PACid:17667964,ppa010369m|PACid:17660460,ppa022274m|PACid:17660682,ppa005262m|PACid:17664314,ppa003628m|PACid:17660700,ppa022465m|PACid:17651893,ppa006634m|PACid:17655522,ppa020429m|PACid:17667739,ppa014622m|PACid:17649874,ppa001044m|PACid:17662276,ppa023125m|PACid:17656062,ppa019971m|PACid:17653024,ppa000922…
GO:0046165	alcohol biosynthetic process	2 out of 1491 genes, 0.1%	13 out of 11167 genes, 0.1%	1	ppa007357m|PACid:17644339,ppa006527m|PACid:17641493
GO:0051640	organelle localization	2 out of 1491 genes, 0.1%	13 out of 11167 genes, 0.1%	1	ppa002696m|PACid:17656268,ppa002661m|PACid:17665441
GO:0016571	histone methylation	5 out of 1491 genes, 0.3%	36 out of 11167 genes, 0.3%	1	ppa001504m|PACid:17661226,ppa000574m|PACid:17654405,ppa004967m|PACid:17643244,ppa000179m|PACid:17644104,ppa025484m|PACid:17646279
GO:0009642	response to light intensity	8 out of 1491 genes, 0.5%	59 out of 11167 genes, 0.5%	1	ppa006549m|PACid:17642262,ppa000566m|PACid:17666084,ppa002635m|PACid:17646468,ppa006621m|PACid:17663004,ppa007820m|PACid:17646492,ppa006089m|PACid:17664790,ppa006608m|PACid:17668181,ppa002554m|PACid:17641127
GO:0015979	photosynthesis	8 out of 1491 genes, 0.5%	59 out of 11167 genes, 0.5%	1	ppa002202m|PACid:17667115,ppa002264m|PACid:17667116,ppa008782m|PACid:17660067,ppa010263m|PACid:17659999,ppa011732m|PACid:17644639,ppa003818m|PACid:17659926,ppa009374m|PACid:17666863,ppa020081m|PACid:17664746
GO:0009057	macromolecule catabolic process	38 out of 1491 genes, 2.5%	286 out of 11167 genes, 2.6%	1	ppa004821m|PACid:17650013,ppa000705m|PACid:17663131,ppa026114m|PACid:17668725,ppa001168m|PACid:17641053,ppa008530m|PACid:17665429,ppa000553m|PACid:17663232,ppa010641m|PACid:17641225,ppa000535m|PACid:17656895,ppa003344m|PACid:17646287,ppa004807m|PACid:17659355,ppa000604m|PACid:17650129,ppa002410m|PACid:17651690,ppa002202m|PACid:17667115,ppa004673m|PACid:17644253,ppa001039m|PACid:17643288,ppa001433…
GO:0010467	gene expression	204 out of 1491 genes, 13.7%	1535 out of 11167 genes, 13.7%	1	ppa000547m|PACid:17649466,ppa000753m|PACid:17646281,ppa002854m|PACid:17663227,ppa006909m|PACid:17657595,ppa004792m|PACid:17659659,ppa003124m|PACid:17646161,ppa009709m|PACid:17647361,ppa021419m|PACid:17649683,ppa006514m|PACid:17667950,ppa000204m|PACid:17646646,ppa001883m|PACid:17645335,ppa000619m|PACid:17653601,ppa003436m|PACid:17667888,ppa000894m|PACid:17667004,ppa015893m|PACid:17665674,ppa020272…
GO:0015988	energy coupled proton transport, against electrochemical gradient	3 out of 1491 genes, 0.2%	21 out of 11167 genes, 0.2%	1	ppa013294m|PACid:17660195,ppa012241m|PACid:17661303,ppa012208m|PACid:17661302
GO:0030384	phosphoinositide metabolic process	3 out of 1491 genes, 0.2%	21 out of 11167 genes, 0.2%	1	ppa000098m|PACid:17646489,ppa000102m|PACid:17656595,ppa020533m|PACid:17645016
GO:0046488	phosphatidylinositol metabolic process	3 out of 1491 genes, 0.2%	21 out of 11167 genes, 0.2%	1	ppa000098m|PACid:17646489,ppa000102m|PACid:17656595,ppa020533m|PACid:17645016
GO:0080090	regulation of primary metabolic process	25 out of 1491 genes, 1.7%	189 out of 11167 genes, 1.7%	1	ppa006484m|PACid:17668848,ppa010770m|PACid:17646821,ppa019943m|PACid:17668865,ppa014599m|PACid:17667964,ppa010369m|PACid:17660460,ppa022274m|PACid:17660682,ppa005262m|PACid:17664314,ppa003628m|PACid:17660700,ppa022465m|PACid:17651893,ppa001044m|PACid:17662276,ppa006634m|PACid:17655522,ppa020429m|PACid:17667739,ppa014622m|PACid:17649874,ppa023125m|PACid:17656062,ppa019971m|PACid:17653024,ppa000922…
GO:0006643	membrane lipid metabolic process	4 out of 1491 genes, 0.3%	29 out of 11167 genes, 0.3%	1	ppa019099m|PACid:17642802,ppa001012m|PACid:17643144,ppa001710m|PACid:17653318,ppa004859m|PACid:17662059
GO:0010102	lateral root morphogenesis	4 out of 1491 genes, 0.3%	29 out of 11167 genes, 0.3%	1	ppa015730m|PACid:17660744,ppa004613m|PACid:17651940,ppa003344m|PACid:17646287,ppa019939m|PACid:17647628
GO:0071365	cellular response to auxin stimulus	4 out of 1491 genes, 0.3%	29 out of 11167 genes, 0.3%	1	ppa000237m|PACid:17658160,ppa027044m|PACid:17645519,ppa026987m|PACid:17663697,ppa002417m|PACid:17658588
GO:0044042	glucan metabolic process	18 out of 1491 genes, 1.2%	136 out of 11167 genes, 1.2%	1	ppa026168m|PACid:17644075,ppa003008m|PACid:17640640,ppa007905m|PACid:17666026,ppa004008m|PACid:17650539,ppa000641m|PACid:17669034,ppa006187m|PACid:17662911,ppa000493m|PACid:17665094,ppa017487m|PACid:17649233,ppa000490m|PACid:17645215,ppa001168m|PACid:17641053,ppa011408m|PACid:17656116,ppa002267m|PACid:17649592,ppa001573m|PACid:17659255,ppa021772m|PACid:17645069,ppa002811m|PACid:17644426,ppa001032…
GO:0051171	regulation of nitrogen compound metabolic process	23 out of 1491 genes, 1.5%	174 out of 11167 genes, 1.6%	1	ppa006484m|PACid:17668848,ppa010770m|PACid:17646821,ppa019943m|PACid:17668865,ppa014599m|PACid:17667964,ppa010369m|PACid:17660460,ppa022274m|PACid:17660682,ppa005262m|PACid:17664314,ppa003628m|PACid:17660700,ppa022465m|PACid:17651893,ppa006634m|PACid:17655522,ppa020429m|PACid:17667739,ppa014622m|PACid:17649874,ppa001044m|PACid:17662276,ppa023125m|PACid:17656062,ppa019971m|PACid:17653024,ppa000922…
GO:0009607	response to biotic stimulus	44 out of 1491 genes, 3.0%	333 out of 11167 genes, 3.0%	1	ppa021464m|PACid:17647497,ppa000562m|PACid:17667671,ppa006909m|PACid:17657595,ppa000670m|PACid:17643395,ppa003600m|PACid:17652676,ppa004845m|PACid:17662472,ppa021368m|PACid:17657809,ppa020447m|PACid:17664436,ppa003755m|PACid:17647293,ppa003567m|PACid:17662647,ppa005276m|PACid:17666388,ppa015975m|PACid:17657556,ppa001226m|PACid:17642085,ppa025667m|PACid:17647522,ppa004865m|PACid:17668805,ppa023125…
GO:0060918	auxin transport	8 out of 1491 genes, 0.5%	60 out of 11167 genes, 0.5%	1	ppa001782m|PACid:17646120,ppa022931m|PACid:17663359,ppa023125m|PACid:17656062,ppa011098m|PACid:17641923,ppa001178m|PACid:17661525,ppa005458m|PACid:17665344,ppa004688m|PACid:17657901,ppa002017m|PACid:17663250
GO:0009694	jasmonic acid metabolic process	5 out of 1491 genes, 0.3%	37 out of 11167 genes, 0.3%	1	ppa002698m|PACid:17655923,ppa003674m|PACid:17660051,ppa003742m|PACid:17649893,ppa003658m|PACid:17666665,ppa001980m|PACid:17655922
GO:0015672	monovalent inorganic cation transport	5 out of 1491 genes, 0.3%	37 out of 11167 genes, 0.3%	1	ppa013294m|PACid:17660195,ppa005835m|PACid:17640872,ppa012241m|PACid:17661303,ppa012208m|PACid:17661302,ppa011277m|PACid:17643838
GO:0016071	mRNA metabolic process	5 out of 1491 genes, 0.3%	37 out of 11167 genes, 0.3%	1	ppa003968m|PACid:17660641,ppa000070m|PACid:17654720,ppa026356m|PACid:17646437,ppa022511m|PACid:17665081,ppa002348m|PACid:17655063
GO:0007165	signal transduction	34 out of 1491 genes, 2.3%	258 out of 11167 genes, 2.3%	1	ppa013169m|PACid:17646049,ppa001980m|PACid:17655922,ppa003585m|PACid:17641678,ppa003685m|PACid:17663959,ppa019402m|PACid:17641018,ppa017220m|PACid:17642341,ppa011758m|PACid:17650987,ppa002502m|PACid:17664174,ppa006604m|PACid:17645408,ppa000110m|PACid:17654964,ppa005127m|PACid:17664764,ppa010933m|PACid:17659770,ppa000478m|PACid:17669277,ppa022931m|PACid:17663359,ppa007397m|PACid:17650598,ppa007560…
GO:0006479	protein methylation	6 out of 1491 genes, 0.4%	45 out of 11167 genes, 0.4%	1	ppa001504m|PACid:17661226,ppa000574m|PACid:17654405,ppa004967m|PACid:17643244,ppa006686m|PACid:17655680,ppa000179m|PACid:17644104,ppa025484m|PACid:17646279
GO:0006865	amino acid transport	6 out of 1491 genes, 0.4%	45 out of 11167 genes, 0.4%	1	ppa004166m|PACid:17647805,ppa005214m|PACid:17651788,ppa009326m|PACid:17657203,ppa015187m|PACid:17658648,ppa004936m|PACid:17653005,ppa004526m|PACid:17664321
GO:0009737	response to abscisic acid stimulus	6 out of 1491 genes, 0.4%	45 out of 11167 genes, 0.4%	1	ppa024950m|PACid:17664450,ppa005714m|PACid:17653906,ppa004665m|PACid:17653864,ppa019943m|PACid:17668865,ppa003628m|PACid:17660700,ppa022465m|PACid:17651893
GO:0000154	rRNA modification	2 out of 1491 genes, 0.1%	14 out of 11167 genes, 0.1%	1	ppa026107m|PACid:17661938,ppa008863m|PACid:17662712
GO:0006787	porphyrin catabolic process	2 out of 1491 genes, 0.1%	14 out of 11167 genes, 0.1%	1	ppa001500m|PACid:17656717,ppa004221m|PACid:17646854
GO:0010208	pollen wall assembly	2 out of 1491 genes, 0.1%	14 out of 11167 genes, 0.1%	1	ppa000566m|PACid:17666084,ppa006852m|PACid:17661523
GO:0010927	cellular component assembly involved in morphogenesis	2 out of 1491 genes, 0.1%	14 out of 11167 genes, 0.1%	1	ppa000566m|PACid:17666084,ppa006852m|PACid:17661523
GO:0017038	protein import	2 out of 1491 genes, 0.1%	14 out of 11167 genes, 0.1%	1	ppb025303m|PACid:17663956,ppa000779m|PACid:17643478
GO:0033015	tetrapyrrole catabolic process	2 out of 1491 genes, 0.1%	14 out of 11167 genes, 0.1%	1	ppa001500m|PACid:17656717,ppa004221m|PACid:17646854
GO:0034968	histone lysine methylation	2 out of 1491 genes, 0.1%	14 out of 11167 genes, 0.1%	1	ppa001504m|PACid:17661226,ppa000574m|PACid:17654405
GO:0051187	cofactor catabolic process	2 out of 1491 genes, 0.1%	14 out of 11167 genes, 0.1%	1	ppa001500m|PACid:17656717,ppa004221m|PACid:17646854
GO:0009657	plastid organization	11 out of 1491 genes, 0.7%	84 out of 11167 genes, 0.8%	1	ppa000855m|PACid:17668995,ppa002202m|PACid:17667115,ppa009640m|PACid:17659549,ppa002264m|PACid:17667116,ppa000779m|PACid:17643478,ppa000786m|PACid:17653448,ppa001066m|PACid:17651147,ppa000850m|PACid:17642183,ppa007886m|PACid:17658782,ppa005084m|PACid:17666893,ppa002785m|PACid:17667917
GO:0002218	activation of innate immune response	3 out of 1491 genes, 0.2%	22 out of 11167 genes, 0.2%	1	ppa005906m|PACid:17657480,ppa005907m|PACid:17657481,ppa000753m|PACid:17646281
GO:0002253	activation of immune response	3 out of 1491 genes, 0.2%	22 out of 11167 genes, 0.2%	1	ppa005906m|PACid:17657480,ppa005907m|PACid:17657481,ppa000753m|PACid:17646281
GO:0002684	positive regulation of immune system process	3 out of 1491 genes, 0.2%	22 out of 11167 genes, 0.2%	1	ppa005906m|PACid:17657480,ppa005907m|PACid:17657481,ppa000753m|PACid:17646281
GO:0006525	arginine metabolic process	3 out of 1491 genes, 0.2%	22 out of 11167 genes, 0.2%	1	ppa011829m|PACid:17646427,ppa000447m|PACid:17669265,ppa002034m|PACid:17647482
GO:0031349	positive regulation of defense response	3 out of 1491 genes, 0.2%	22 out of 11167 genes, 0.2%	1	ppa005906m|PACid:17657480,ppa005907m|PACid:17657481,ppa000753m|PACid:17646281
GO:0045088	regulation of innate immune response	3 out of 1491 genes, 0.2%	22 out of 11167 genes, 0.2%	1	ppa005906m|PACid:17657480,ppa005907m|PACid:17657481,ppa000753m|PACid:17646281
GO:0045089	positive regulation of innate immune response	3 out of 1491 genes, 0.2%	22 out of 11167 genes, 0.2%	1	ppa005906m|PACid:17657480,ppa005907m|PACid:17657481,ppa000753m|PACid:17646281
GO:0048584	positive regulation of response to stimulus	3 out of 1491 genes, 0.2%	22 out of 11167 genes, 0.2%	1	ppa005906m|PACid:17657480,ppa005907m|PACid:17657481,ppa000753m|PACid:17646281
GO:0050776	regulation of immune response	3 out of 1491 genes, 0.2%	22 out of 11167 genes, 0.2%	1	ppa005906m|PACid:17657480,ppa005907m|PACid:17657481,ppa000753m|PACid:17646281
GO:0050778	positive regulation of immune response	3 out of 1491 genes, 0.2%	22 out of 11167 genes, 0.2%	1	ppa005906m|PACid:17657480,ppa005907m|PACid:17657481,ppa000753m|PACid:17646281
GO:0055086	nucleobase, nucleoside and nucleotide metabolic process	56 out of 1491 genes, 3.8%	427 out of 11167 genes, 3.8%	1	ppa003094m|PACid:17662118,ppa023430m|PACid:17645549,ppa000235m|PACid:17658888,ppa000355m|PACid:17658617,ppa000239m|PACid:17640400,ppa000897m|PACid:17656092,ppa003585m|PACid:17641678,ppa000670m|PACid:17643395,ppa002882m|PACid:17662245,ppa005372m|PACid:17648369,ppa005084m|PACid:17666893,ppa001009m|PACid:17652497,ppa000977m|PACid:17648435,ppa000172m|PACid:17664974,ppa000245m|PACid:17652606,ppa015231…
GO:0009692	ethylene metabolic process	4 out of 1491 genes, 0.3%	30 out of 11167 genes, 0.3%	1	ppa016458m|PACid:17651542,ppa008124m|PACid:17644528,ppa023125m|PACid:17656062,ppa011098m|PACid:17641923
GO:0046578	regulation of Ras protein signal transduction	4 out of 1491 genes, 0.3%	30 out of 11167 genes, 0.3%	1	ppa003087m|PACid:17658549,ppa003094m|PACid:17662118,ppa005355m|PACid:17655944,ppa005426m|PACid:17660617
GO:0051056	regulation of small GTPase mediated signal transduction	4 out of 1491 genes, 0.3%	30 out of 11167 genes, 0.3%	1	ppa003087m|PACid:17658549,ppa003094m|PACid:17662118,ppa005355m|PACid:17655944,ppa005426m|PACid:17660617
GO:0031323	regulation of cellular metabolic process	27 out of 1491 genes, 1.8%	207 out of 11167 genes, 1.9%	1	ppa006484m|PACid:17668848,ppa010770m|PACid:17646821,ppa019943m|PACid:17668865,ppa014599m|PACid:17667964,ppa010369m|PACid:17660460,ppa022274m|PACid:17660682,ppa005262m|PACid:17664314,ppa003628m|PACid:17660700,ppa022465m|PACid:17651893,ppa004588m|PACid:17657541,ppa001044m|PACid:17662276,ppa006634m|PACid:17655522,ppa020429m|PACid:17667739,ppa014622m|PACid:17649874,ppa023125m|PACid:17656062,ppa019971…
GO:0045229	external encapsulating structure organization	17 out of 1491 genes, 1.1%	131 out of 11167 genes, 1.2%	1	ppa022931m|PACid:17663359,ppa007905m|PACid:17666026,ppa004008m|PACid:17650539,ppa000641m|PACid:17669034,ppa016502m|PACid:17660004,ppa005960m|PACid:17655500,ppa000493m|PACid:17665094,ppa010379m|PACid:17640308,ppa021446m|PACid:17656962,ppa020533m|PACid:17645016,ppa000490m|PACid:17645215,ppa000847m|PACid:17652982,ppa021772m|PACid:17645069,ppa006852m|PACid:17661523,ppa000566m|PACid:17666084,ppa001661…
GO:0034404	nucleobase, nucleoside and nucleotide biosynthetic process	18 out of 1491 genes, 1.2%	139 out of 11167 genes, 1.2%	1	ppa015978m|PACid:17650899,ppa000897m|PACid:17656092,ppa000629m|PACid:17642887,ppa000670m|PACid:17643395,ppa002882m|PACid:17662245,ppa010872m|PACid:17665179,ppa021744m|PACid:17650643,ppa000977m|PACid:17648435,ppa001115m|PACid:17662604,ppa000654m|PACid:17654086,ppa001377m|PACid:17654345,ppa010263m|PACid:17659999,ppa002506m|PACid:17662244,ppa015238m|PACid:17657028,ppa017600m|PACid:17645163,ppa004992…
GO:0034654	nucleobase, nucleoside, nucleotide and nucleic acid biosynthetic process	18 out of 1491 genes, 1.2%	139 out of 11167 genes, 1.2%	1	ppa015978m|PACid:17650899,ppa000897m|PACid:17656092,ppa000629m|PACid:17642887,ppa000670m|PACid:17643395,ppa002882m|PACid:17662245,ppa010872m|PACid:17665179,ppa021744m|PACid:17650643,ppa000977m|PACid:17648435,ppa001115m|PACid:17662604,ppa000654m|PACid:17654086,ppa001377m|PACid:17654345,ppa010263m|PACid:17659999,ppa002506m|PACid:17662244,ppa015238m|PACid:17657028,ppa017600m|PACid:17645163,ppa004992…
GO:0010260	organ senescence	8 out of 1491 genes, 0.5%	62 out of 11167 genes, 0.6%	1	ppa023185m|PACid:17664376,ppa007660m|PACid:17654394,ppa001500m|PACid:17656717,ppa003437m|PACid:17649169,ppa021464m|PACid:17647497,ppa019007m|PACid:17646692,ppa006580m|PACid:17652604,ppa020007m|PACid:17654422
GO:0048878	chemical homeostasis	13 out of 1491 genes, 0.9%	101 out of 11167 genes, 0.9%	1	ppa003141m|PACid:17652741,ppa005835m|PACid:17640872,ppa019948m|PACid:17667235,ppa009703m|PACid:17650126,ppa003284m|PACid:17640494,ppa006087m|PACid:17663421,ppa000629m|PACid:17642887,ppa015238m|PACid:17657028,ppa000566m|PACid:17666084,ppa002567m|PACid:17666139,ppa016962m|PACid:17643707,ppa002552m|PACid:17666138,ppa001613m|PACid:17655062
GO:0034220	ion transmembrane transport	10 out of 1491 genes, 0.7%	78 out of 11167 genes, 0.7%	1	ppa001782m|PACid:17646120,ppa013294m|PACid:17660195,ppa012241m|PACid:17661303,ppa026783m|PACid:17669038,ppa006560m|PACid:17660752,ppa000897m|PACid:17656092,ppa023309m|PACid:17650561,ppa022818m|PACid:17666153,ppa021274m|PACid:17645030,ppa012208m|PACid:17661302
GO:0009966	regulation of signal transduction	4 out of 1491 genes, 0.3%	31 out of 11167 genes, 0.3%	1	ppa003087m|PACid:17658549,ppa003094m|PACid:17662118,ppa005355m|PACid:17655944,ppa005426m|PACid:17660617
GO:0023051	regulation of signaling process	4 out of 1491 genes, 0.3%	31 out of 11167 genes, 0.3%	1	ppa003087m|PACid:17658549,ppa003094m|PACid:17662118,ppa005355m|PACid:17655944,ppa005426m|PACid:17660617
GO:0035466	regulation of signaling pathway	4 out of 1491 genes, 0.3%	31 out of 11167 genes, 0.3%	1	ppa003087m|PACid:17658549,ppa003094m|PACid:17662118,ppa005355m|PACid:17655944,ppa005426m|PACid:17660617
GO:0043449	cellular alkene metabolic process	4 out of 1491 genes, 0.3%	31 out of 11167 genes, 0.3%	1	ppa016458m|PACid:17651542,ppa008124m|PACid:17644528,ppa023125m|PACid:17656062,ppa011098m|PACid:17641923
GO:0006022	aminoglycan metabolic process	3 out of 1491 genes, 0.2%	23 out of 11167 genes, 0.2%	1	ppa007396m|PACid:17669163,ppa005855m|PACid:17643389,ppa008643m|PACid:17647577
GO:0009081	branched chain family amino acid metabolic process	3 out of 1491 genes, 0.2%	23 out of 11167 genes, 0.2%	1	ppa001681m|PACid:17665184,ppa004868m|PACid:17651708,ppa020598m|PACid:17645072
GO:0016145	S-glycoside catabolic process	3 out of 1491 genes, 0.2%	23 out of 11167 genes, 0.2%	1	ppa000237m|PACid:17658160,ppa027044m|PACid:17645519,ppa026987m|PACid:17663697
GO:0019759	glycosinolate catabolic process	3 out of 1491 genes, 0.2%	23 out of 11167 genes, 0.2%	1	ppa000237m|PACid:17658160,ppa027044m|PACid:17645519,ppa026987m|PACid:17663697
GO:0006650	glycerophospholipid metabolic process	6 out of 1491 genes, 0.4%	47 out of 11167 genes, 0.4%	1	ppa007257m|PACid:17655754,ppa008428m|PACid:17644793,ppa000098m|PACid:17646489,ppa000102m|PACid:17656595,ppa009646m|PACid:17649433,ppa020533m|PACid:17645016
GO:0031667	response to nutrient levels	12 out of 1491 genes, 0.8%	94 out of 11167 genes, 0.8%	1	ppa004966m|PACid:17666947,ppa005092m|PACid:17667017,ppa004886m|PACid:17641806,ppa004792m|PACid:17659659,ppa006107m|PACid:17652244,ppa006144m|PACid:17646045,ppa003344m|PACid:17646287,ppa004992m|PACid:17644515,ppa000447m|PACid:17669265,ppa004959m|PACid:17641807,ppa017469m|PACid:17660361,ppa004800m|PACid:17654646
GO:0009064	glutamine family amino acid metabolic process	7 out of 1491 genes, 0.5%	55 out of 11167 genes, 0.5%	1	ppa011829m|PACid:17646427,ppa005895m|PACid:17669201,ppa006107m|PACid:17652244,ppa009660m|PACid:17650006,ppa004722m|PACid:17660068,ppa000447m|PACid:17669265,ppa002034m|PACid:17647482
GO:0043414	macromolecule methylation	7 out of 1491 genes, 0.5%	55 out of 11167 genes, 0.5%	1	ppa001672m|PACid:17663311,ppa001504m|PACid:17661226,ppa000574m|PACid:17654405,ppa004967m|PACid:17643244,ppa006686m|PACid:17655680,ppa000179m|PACid:17644104,ppa025484m|PACid:17646279
GO:0046486	glycerolipid metabolic process	7 out of 1491 genes, 0.5%	55 out of 11167 genes, 0.5%	1	ppa007257m|PACid:17655754,ppa008428m|PACid:17644793,ppa000098m|PACid:17646489,ppa000102m|PACid:17656595,ppa015230m|PACid:17654212,ppa009646m|PACid:17649433,ppa020533m|PACid:17645016
GO:0006486	protein glycosylation	2 out of 1491 genes, 0.1%	15 out of 11167 genes, 0.1%	1	ppa006973m|PACid:17662084,ppa002795m|PACid:17649491
GO:0006563	L-serine metabolic process	2 out of 1491 genes, 0.1%	15 out of 11167 genes, 0.1%	1	ppa002769m|PACid:17668075,ppa006013m|PACid:17649714
GO:0009100	glycoprotein metabolic process	2 out of 1491 genes, 0.1%	15 out of 11167 genes, 0.1%	1	ppa006973m|PACid:17662084,ppa002795m|PACid:17649491
GO:0009101	glycoprotein biosynthetic process	2 out of 1491 genes, 0.1%	15 out of 11167 genes, 0.1%	1	ppa006973m|PACid:17662084,ppa002795m|PACid:17649491
GO:0009690	cytokinin metabolic process	2 out of 1491 genes, 0.1%	15 out of 11167 genes, 0.1%	1	ppa004276m|PACid:17661171,ppa024442m|PACid:17665638
GO:0030258	lipid modification	2 out of 1491 genes, 0.1%	15 out of 11167 genes, 0.1%	1	ppa005855m|PACid:17643389,ppa002976m|PACid:17661339
GO:0042742	defense response to bacterium	2 out of 1491 genes, 0.1%	15 out of 11167 genes, 0.1%	1	ppa005276m|PACid:17666388,ppa016910m|PACid:17668223
GO:0043413	macromolecule glycosylation	2 out of 1491 genes, 0.1%	15 out of 11167 genes, 0.1%	1	ppa006973m|PACid:17662084,ppa002795m|PACid:17649491
GO:0070085	glycosylation	2 out of 1491 genes, 0.1%	15 out of 11167 genes, 0.1%	1	ppa006973m|PACid:17662084,ppa002795m|PACid:17649491
GO:0035556	intracellular signal transduction	13 out of 1491 genes, 0.9%	102 out of 11167 genes, 0.9%	1	ppa002698m|PACid:17655923,ppa022931m|PACid:17663359,ppa017220m|PACid:17642341,ppa011758m|PACid:17650987,ppa002661m|PACid:17665441,ppa001980m|PACid:17655922,ppa002502m|PACid:17664174,ppa003585m|PACid:17641678,ppa000110m|PACid:17654964,ppa002696m|PACid:17656268,ppa011074m|PACid:17650986,ppa007272m|PACid:17649229,ppa009820m|PACid:17654841
GO:0019752	carboxylic acid metabolic process	96 out of 1491 genes, 6.4%	737 out of 11167 genes, 6.6%	1	ppa003010m|PACid:17642676,ppa001980m|PACid:17655922,ppa002328m|PACid:17659525,ppa000968m|PACid:17658941,ppa004910m|PACid:17660794,ppa006187m|PACid:17662911,ppa001925m|PACid:17652706,ppa014926m|PACid:17642323,ppa002893m|PACid:17657636,ppa004007m|PACid:17640949,ppa004901m|PACid:17666877,ppa016877m|PACid:17640762,ppa002842m|PACid:17663119,ppa001631m|PACid:17655866,ppa005294m|PACid:17667209,ppa004284…
GO:0043436	oxoacid metabolic process	96 out of 1491 genes, 6.4%	738 out of 11167 genes, 6.6%	1	ppa003010m|PACid:17642676,ppa001980m|PACid:17655922,ppa002328m|PACid:17659525,ppa000968m|PACid:17658941,ppa004910m|PACid:17660794,ppa006187m|PACid:17662911,ppa001925m|PACid:17652706,ppa014926m|PACid:17642323,ppa002893m|PACid:17657636,ppa004007m|PACid:17640949,ppa004901m|PACid:17666877,ppa016877m|PACid:17640762,ppa002842m|PACid:17663119,ppa001631m|PACid:17655866,ppa005294m|PACid:17667209,ppa004284…
GO:0034613	cellular protein localization	13 out of 1491 genes, 0.9%	103 out of 11167 genes, 0.9%	1	ppa022528m|PACid:17652742,ppa000337m|PACid:17666894,ppa010991m|PACid:17647251,ppa011938m|PACid:17645742,ppa000431m|PACid:17649130,ppa001874m|PACid:17668080,ppa018053m|PACid:17654874,ppb025303m|PACid:17663956,ppa002567m|PACid:17666139,ppa016199m|PACid:17643583,ppa013975m|PACid:17642123,ppa003357m|PACid:17664517,ppa002552m|PACid:17666138
GO:0070727	cellular macromolecule localization	13 out of 1491 genes, 0.9%	103 out of 11167 genes, 0.9%	1	ppa022528m|PACid:17652742,ppa000337m|PACid:17666894,ppa010991m|PACid:17647251,ppa011938m|PACid:17645742,ppa000431m|PACid:17649130,ppa001874m|PACid:17668080,ppa018053m|PACid:17654874,ppb025303m|PACid:17663956,ppa002567m|PACid:17666139,ppa016199m|PACid:17643583,ppa013975m|PACid:17642123,ppa003357m|PACid:17664517,ppa002552m|PACid:17666138
GO:0044282	small molecule catabolic process	47 out of 1491 genes, 3.2%	365 out of 11167 genes, 3.3%	1	ppa008132m|PACid:17666308,ppa003094m|PACid:17662118,ppa004086m|PACid:17666427,ppa023430m|PACid:17645549,ppa000235m|PACid:17658888,ppa000355m|PACid:17658617,ppa000239m|PACid:17640400,ppa003585m|PACid:17641678,ppa005372m|PACid:17648369,ppb018777m|PACid:17646860,ppa005084m|PACid:17666893,ppa005031m|PACid:17643115,ppa001009m|PACid:17652497,ppa000977m|PACid:17648435,ppa000172m|PACid:17664974,ppa000245…
GO:0009620	response to fungus	6 out of 1491 genes, 0.4%	48 out of 11167 genes, 0.4%	1	ppa000237m|PACid:17658160,ppa001226m|PACid:17642085,ppa027044m|PACid:17645519,ppa026987m|PACid:17663697,ppa003437m|PACid:17649169,ppa002108m|PACid:17664202
GO:0050832	defense response to fungus	6 out of 1491 genes, 0.4%	48 out of 11167 genes, 0.4%	1	ppa000237m|PACid:17658160,ppa001226m|PACid:17642085,ppa027044m|PACid:17645519,ppa026987m|PACid:17663697,ppa003437m|PACid:17649169,ppa002108m|PACid:17664202
GO:0006576	cellular biogenic amine metabolic process	5 out of 1491 genes, 0.3%	40 out of 11167 genes, 0.4%	1	ppa008428m|PACid:17644793,ppa017088m|PACid:17651845,ppa009646m|PACid:17649433,ppa008283m|PACid:17653338,ppa002034m|PACid:17647482
GO:0006972	hyperosmotic response	5 out of 1491 genes, 0.3%	40 out of 11167 genes, 0.4%	1	ppa004577m|PACid:17659898,ppa009640m|PACid:17659549,ppa026888m|PACid:17644452,ppa003975m|PACid:17663329,ppa007161m|PACid:17647484
GO:0031407	oxylipin metabolic process	5 out of 1491 genes, 0.3%	40 out of 11167 genes, 0.4%	1	ppa002698m|PACid:17655923,ppa003674m|PACid:17660051,ppa003742m|PACid:17649893,ppa003658m|PACid:17666665,ppa001980m|PACid:17655922
GO:0006082	organic acid metabolic process	96 out of 1491 genes, 6.4%	739 out of 11167 genes, 6.6%	1	ppa003010m|PACid:17642676,ppa001980m|PACid:17655922,ppa002328m|PACid:17659525,ppa000968m|PACid:17658941,ppa004910m|PACid:17660794,ppa006187m|PACid:17662911,ppa001925m|PACid:17652706,ppa014926m|PACid:17642323,ppa002893m|PACid:17657636,ppa004007m|PACid:17640949,ppa004901m|PACid:17666877,ppa016877m|PACid:17640762,ppa002842m|PACid:17663119,ppa001631m|PACid:17655866,ppa005294m|PACid:17667209,ppa004284…
GO:0006766	vitamin metabolic process	9 out of 1491 genes, 0.6%	72 out of 11167 genes, 0.6%	1	ppa015978m|PACid:17650899,ppa007657m|PACid:17660003,ppa007855m|PACid:17642415,ppa007859m|PACid:17642416,ppa001320m|PACid:17642991,ppa008171m|PACid:17642418,ppa008183m|PACid:17642417,ppa017600m|PACid:17645163,ppa003167m|PACid:17660889
GO:0009145	purine nucleoside triphosphate biosynthetic process	10 out of 1491 genes, 0.7%	80 out of 11167 genes, 0.7%	1	ppa000977m|PACid:17648435,ppa021744m|PACid:17650643,ppa000654m|PACid:17654086,ppa010263m|PACid:17659999,ppa000897m|PACid:17656092,ppa000629m|PACid:17642887,ppa015238m|PACid:17657028,ppa000670m|PACid:17643395,ppa010872m|PACid:17665179,ppa000703m|PACid:17643396
GO:0009206	purine ribonucleoside triphosphate biosynthetic process	10 out of 1491 genes, 0.7%	80 out of 11167 genes, 0.7%	1	ppa000977m|PACid:17648435,ppa021744m|PACid:17650643,ppa000654m|PACid:17654086,ppa010263m|PACid:17659999,ppa000897m|PACid:17656092,ppa000629m|PACid:17642887,ppa015238m|PACid:17657028,ppa000670m|PACid:17643395,ppa010872m|PACid:17665179,ppa000703m|PACid:17643396
GO:0002682	regulation of immune system process	3 out of 1491 genes, 0.2%	24 out of 11167 genes, 0.2%	1	ppa005906m|PACid:17657480,ppa005907m|PACid:17657481,ppa000753m|PACid:17646281
GO:0009723	response to ethylene stimulus	3 out of 1491 genes, 0.2%	24 out of 11167 genes, 0.2%	1	ppa010996m|PACid:17646103,ppa008576m|PACid:17648228,ppa017159m|PACid:17667679
GO:0009746	response to hexose stimulus	3 out of 1491 genes, 0.2%	24 out of 11167 genes, 0.2%	1	ppa013510m|PACid:17655432,ppa015230m|PACid:17654212,ppa004008m|PACid:17650539
GO:0010039	response to iron ion	3 out of 1491 genes, 0.2%	24 out of 11167 genes, 0.2%	1	ppa010996m|PACid:17646103,ppa008576m|PACid:17648228,ppa003113m|PACid:17650181
GO:0016139	glycoside catabolic process	3 out of 1491 genes, 0.2%	24 out of 11167 genes, 0.2%	1	ppa000237m|PACid:17658160,ppa027044m|PACid:17645519,ppa026987m|PACid:17663697
GO:0034284	response to monosaccharide stimulus	3 out of 1491 genes, 0.2%	24 out of 11167 genes, 0.2%	1	ppa013510m|PACid:17655432,ppa015230m|PACid:17654212,ppa004008m|PACid:17650539
GO:0044273	sulfur compound catabolic process	3 out of 1491 genes, 0.2%	24 out of 11167 genes, 0.2%	1	ppa000237m|PACid:17658160,ppa027044m|PACid:17645519,ppa026987m|PACid:17663697
GO:0000087	M phase of mitotic cell cycle	2 out of 1491 genes, 0.1%	16 out of 11167 genes, 0.1%	1	ppa000276m|PACid:17659776,ppa012017m|PACid:17656608
GO:0005991	trehalose metabolic process	2 out of 1491 genes, 0.1%	16 out of 11167 genes, 0.1%	1	ppa001301m|PACid:17662076,ppa001048m|PACid:17641209
GO:0006020	inositol metabolic process	2 out of 1491 genes, 0.1%	16 out of 11167 genes, 0.1%	1	ppa021492m|PACid:17647354,ppa006527m|PACid:17641493
GO:0009126	purine nucleoside monophosphate metabolic process	2 out of 1491 genes, 0.1%	16 out of 11167 genes, 0.1%	1	ppa001115m|PACid:17662604,ppa001377m|PACid:17654345
GO:0009127	purine nucleoside monophosphate biosynthetic process	2 out of 1491 genes, 0.1%	16 out of 11167 genes, 0.1%	1	ppa001115m|PACid:17662604,ppa001377m|PACid:17654345
GO:0009593	detection of chemical stimulus	2 out of 1491 genes, 0.1%	16 out of 11167 genes, 0.1%	1	ppa000566m|PACid:17666084,ppa007161m|PACid:17647484
GO:0009617	response to bacterium	2 out of 1491 genes, 0.1%	16 out of 11167 genes, 0.1%	1	ppa005276m|PACid:17666388,ppa016910m|PACid:17668223
GO:0009687	abscisic acid metabolic process	2 out of 1491 genes, 0.1%	16 out of 11167 genes, 0.1%	1	ppa001500m|PACid:17656717,ppa005059m|PACid:17642522
GO:0010191	mucilage metabolic process	2 out of 1491 genes, 0.1%	16 out of 11167 genes, 0.1%	1	ppa002417m|PACid:17658588,ppa001739m|PACid:17661418
GO:0043288	apocarotenoid metabolic process	2 out of 1491 genes, 0.1%	16 out of 11167 genes, 0.1%	1	ppa001500m|PACid:17656717,ppa005059m|PACid:17642522
GO:0005975	carbohydrate metabolic process	70 out of 1491 genes, 4.7%	544 out of 11167 genes, 4.9%	1	ppa008132m|PACid:17666308,ppa004086m|PACid:17666427,ppa003010m|PACid:17642676,ppa006087m|PACid:17663421,ppa006187m|PACid:17662911,ppa006418m|PACid:17662323,ppb018777m|PACid:17646860,ppa017487m|PACid:17649233,ppa001168m|PACid:17641053,ppa008423m|PACid:17661403,ppa001301m|PACid:17662076,ppa001048m|PACid:17641209,ppa005855m|PACid:17643389,ppa000237m|PACid:17658160,ppa006973m|PACid:17662084,ppa004008…
GO:0019684	photosynthesis, light reaction	7 out of 1491 genes, 0.5%	57 out of 11167 genes, 0.5%	1	ppa002202m|PACid:17667115,ppa002264m|PACid:17667116,ppa008782m|PACid:17660067,ppa009374m|PACid:17666863,ppa010263m|PACid:17659999,ppa020081m|PACid:17664746,ppa011732m|PACid:17644639
GO:0042545	cell wall modification	7 out of 1491 genes, 0.5%	57 out of 11167 genes, 0.5%	1	ppa000237m|PACid:17658160,ppa027044m|PACid:17645519,ppa007313m|PACid:17653003,ppa026987m|PACid:17663697,ppa010695m|PACid:17654406,ppa004008m|PACid:17650539,ppa000641m|PACid:17669034
GO:0009606	tropism	8 out of 1491 genes, 0.5%	65 out of 11167 genes, 0.6%	1	ppa001066m|PACid:17651147,ppa003623m|PACid:17655180,ppa026356m|PACid:17646437,ppa002567m|PACid:17666139,ppa000708m|PACid:17643475,ppa005458m|PACid:17665344,ppa004688m|PACid:17657901,ppa002552m|PACid:17666138
GO:0009914	hormone transport	8 out of 1491 genes, 0.5%	65 out of 11167 genes, 0.6%	1	ppa001782m|PACid:17646120,ppa022931m|PACid:17663359,ppa023125m|PACid:17656062,ppa011098m|PACid:17641923,ppa001178m|PACid:17661525,ppa005458m|PACid:17665344,ppa004688m|PACid:17657901,ppa002017m|PACid:17663250
GO:0009201	ribonucleoside triphosphate biosynthetic process	10 out of 1491 genes, 0.7%	81 out of 11167 genes, 0.7%	1	ppa000977m|PACid:17648435,ppa021744m|PACid:17650643,ppa000654m|PACid:17654086,ppa010263m|PACid:17659999,ppa000897m|PACid:17656092,ppa000629m|PACid:17642887,ppa015238m|PACid:17657028,ppa000670m|PACid:17643395,ppa010872m|PACid:17665179,ppa000703m|PACid:17643396
GO:0009056	catabolic process	92 out of 1491 genes, 6.2%	713 out of 11167 genes, 6.4%	1	ppa008132m|PACid:17666308,ppa004086m|PACid:17666427,ppa023430m|PACid:17645549,ppa000235m|PACid:17658888,ppa000355m|PACid:17658617,ppa000705m|PACid:17663131,ppb018777m|PACid:17646860,ppa026114m|PACid:17668725,ppa001009m|PACid:17652497,ppa001168m|PACid:17641053,ppa000172m|PACid:17664974,ppa015231m|PACid:17669290,ppa000248m|PACid:17654076,ppa010641m|PACid:17641225,ppa000431m|PACid:17649130,ppa017865…
GO:0022402	cell cycle process	10 out of 1491 genes, 0.7%	82 out of 11167 genes, 0.7%	1	ppa001226m|PACid:17642085,ppa022931m|PACid:17663359,ppa002183m|PACid:17666827,ppa022866m|PACid:17664226,ppa026105m|PACid:17645802,ppa022203m|PACid:17654139,ppa024280m|PACid:17649422,ppa024131m|PACid:17646265,ppa000276m|PACid:17659776,ppa012017m|PACid:17656608
GO:0009260	ribonucleotide biosynthetic process	12 out of 1491 genes, 0.8%	98 out of 11167 genes, 0.9%	1	ppa000977m|PACid:17648435,ppa021744m|PACid:17650643,ppa000654m|PACid:17654086,ppa010263m|PACid:17659999,ppa000897m|PACid:17656092,ppa000629m|PACid:17642887,ppa015238m|PACid:17657028,ppa000670m|PACid:17643395,ppa006144m|PACid:17646045,ppa004992m|PACid:17644515,ppa010872m|PACid:17665179,ppa000703m|PACid:17643396
GO:0009991	response to extracellular stimulus	12 out of 1491 genes, 0.8%	98 out of 11167 genes, 0.9%	1	ppa004966m|PACid:17666947,ppa005092m|PACid:17667017,ppa004886m|PACid:17641806,ppa004792m|PACid:17659659,ppa006107m|PACid:17652244,ppa006144m|PACid:17646045,ppa003344m|PACid:17646287,ppa004992m|PACid:17644515,ppa000447m|PACid:17669265,ppa004959m|PACid:17641807,ppa017469m|PACid:17660361,ppa004800m|PACid:17654646
GO:0006818	hydrogen transport	6 out of 1491 genes, 0.4%	50 out of 11167 genes, 0.4%	1	ppa001782m|PACid:17646120,ppa013294m|PACid:17660195,ppa012241m|PACid:17661303,ppa010263m|PACid:17659999,ppa012208m|PACid:17661302,ppa011277m|PACid:17643838
GO:0008104	protein localization	31 out of 1491 genes, 2.1%	247 out of 11167 genes, 2.2%	1	ppa005100m|PACid:17666083,ppa022528m|PACid:17652742,ppa002168m|PACid:17652006,ppa000337m|PACid:17666894,ppa012523m|PACid:17649483,ppa015230m|PACid:17654212,ppa001177m|PACid:17658964,ppa022203m|PACid:17654139,ppa001361m|PACid:17660273,ppa001874m|PACid:17668080,ppb025303m|PACid:17663956,ppa002567m|PACid:17666139,ppa013056m|PACid:17651782,ppa016199m|PACid:17643583,ppa013975m|PACid:17642123,ppa003225…
GO:0042180	cellular ketone metabolic process	96 out of 1491 genes, 6.4%	747 out of 11167 genes, 6.7%	1	ppa003010m|PACid:17642676,ppa001980m|PACid:17655922,ppa002328m|PACid:17659525,ppa000968m|PACid:17658941,ppa004910m|PACid:17660794,ppa006187m|PACid:17662911,ppa001925m|PACid:17652706,ppa014926m|PACid:17642323,ppa002893m|PACid:17657636,ppa004007m|PACid:17640949,ppa004901m|PACid:17666877,ppa016877m|PACid:17640762,ppa002842m|PACid:17663119,ppa001631m|PACid:17655866,ppa005294m|PACid:17667209,ppa004284…
GO:0042221	response to chemical stimulus	178 out of 1491 genes, 11.9%	1371 out of 11167 genes, 12.3%	1	ppa000547m|PACid:17649466,ppa019943m|PACid:17668865,ppa001177m|PACid:17658964,ppa010831m|PACid:17660979,ppa011460m|PACid:17640938,ppa006909m|PACid:17657595,ppb018777m|PACid:17646860,ppa021289m|PACid:17648416,ppa001619m|PACid:17652525,ppa004587m|PACid:17646675,ppa000204m|PACid:17646646,ppa003141m|PACid:17652741,ppa019402m|PACid:17641018,ppa000619m|PACid:17653601,ppa001377m|PACid:17654345,ppa003436…
GO:0048583	regulation of response to stimulus	4 out of 1491 genes, 0.3%	34 out of 11167 genes, 0.3%	1	ppa005906m|PACid:17657480,ppa011173m|PACid:17659923,ppa005907m|PACid:17657481,ppa000753m|PACid:17646281
GO:0051301	cell division	4 out of 1491 genes, 0.3%	34 out of 11167 genes, 0.3%	1	ppa001546m|PACid:17663660,ppa022931m|PACid:17663359,ppa023981m|PACid:17656329,ppa026635m|PACid:17653134
GO:0009156	ribonucleoside monophosphate biosynthetic process	2 out of 1491 genes, 0.1%	17 out of 11167 genes, 0.2%	1	ppa006144m|PACid:17646045,ppa004992m|PACid:17644515
GO:0009161	ribonucleoside monophosphate metabolic process	2 out of 1491 genes, 0.1%	17 out of 11167 genes, 0.2%	1	ppa006144m|PACid:17646045,ppa004992m|PACid:17644515
GO:0010053	root epidermal cell differentiation	2 out of 1491 genes, 0.1%	17 out of 11167 genes, 0.2%	1	ppa019759m|PACid:17648913,ppa022931m|PACid:17663359
GO:0006810	transport	201 out of 1491 genes, 13.5%	1547 out of 11167 genes, 13.9%	1	ppa008857m|PACid:17649117,ppa008510m|PACid:17661501,ppa022607m|PACid:17660822,ppa012241m|PACid:17661303,ppa010460m|PACid:17652376,ppa011678m|PACid:17645142,ppa000355m|PACid:17658617,ppa003415m|PACid:17663498,ppa008779m|PACid:17667944,ppa021289m|PACid:17648416,ppa001619m|PACid:17652525,ppa009112m|PACid:17652174,ppa003225m|PACid:17643125,ppa004936m|PACid:17653005,ppa013294m|PACid:17660195,ppa000172…
GO:0007154	cell communication	12 out of 1491 genes, 0.8%	99 out of 11167 genes, 0.9%	1	ppa004966m|PACid:17666947,ppa005092m|PACid:17667017,ppa004886m|PACid:17641806,ppa004792m|PACid:17659659,ppa006107m|PACid:17652244,ppa006144m|PACid:17646045,ppa003344m|PACid:17646287,ppa004992m|PACid:17644515,ppa000447m|PACid:17669265,ppa004959m|PACid:17641807,ppa017469m|PACid:17660361,ppa004800m|PACid:17654646
GO:0016137	glycoside metabolic process	8 out of 1491 genes, 0.5%	67 out of 11167 genes, 0.6%	1	ppa000237m|PACid:17658160,ppa026987m|PACid:17663697,ppa001573m|PACid:17659255,ppa004139m|PACid:17662187,ppa006143m|PACid:17649799,ppa001301m|PACid:17662076,ppa027044m|PACid:17645519,ppa001048m|PACid:17641209
GO:0015837	amine transport	7 out of 1491 genes, 0.5%	59 out of 11167 genes, 0.5%	1	ppa004166m|PACid:17647805,ppa005214m|PACid:17651788,ppa009326m|PACid:17657203,ppa004865m|PACid:17668805,ppa015187m|PACid:17658648,ppa004936m|PACid:17653005,ppa004526m|PACid:17664321
GO:0006220	pyrimidine nucleotide metabolic process	3 out of 1491 genes, 0.2%	26 out of 11167 genes, 0.2%	1	ppa006144m|PACid:17646045,ppa004992m|PACid:17644515,ppa010872m|PACid:17665179
GO:0009894	regulation of catabolic process	3 out of 1491 genes, 0.2%	26 out of 11167 genes, 0.2%	1	ppa005355m|PACid:17655944,ppa004821m|PACid:17650013,ppa004807m|PACid:17659355
GO:0031347	regulation of defense response	3 out of 1491 genes, 0.2%	26 out of 11167 genes, 0.2%	1	ppa005906m|PACid:17657480,ppa005907m|PACid:17657481,ppa000753m|PACid:17646281
GO:0007047	cellular cell wall organization	5 out of 1491 genes, 0.3%	43 out of 11167 genes, 0.4%	1	ppa000847m|PACid:17652982,ppa010379m|PACid:17640308,ppa001661m|PACid:17647103,ppa004008m|PACid:17650539,ppa020533m|PACid:17645016
GO:0009767	photosynthetic electron transport chain	5 out of 1491 genes, 0.3%	43 out of 11167 genes, 0.4%	1	ppa002202m|PACid:17667115,ppa002264m|PACid:17667116,ppa010263m|PACid:17659999,ppa020081m|PACid:17664746,ppa011732m|PACid:17644639
GO:0065008	regulation of biological quality	62 out of 1491 genes, 4.2%	490 out of 11167 genes, 4.4%	1	ppa003674m|PACid:17660051,ppa000547m|PACid:17649466,ppa019948m|PACid:17667235,ppa009703m|PACid:17650126,ppa006087m|PACid:17663421,ppa006187m|PACid:17662911,ppa006757m|PACid:17656600,ppa025070m|PACid:17643708,ppa000900m|PACid:17653602,ppa010564m|PACid:17645361,ppa003600m|PACid:17652676,ppa000493m|PACid:17665094,ppa019007m|PACid:17646692,ppa004688m|PACid:17657901,ppa003141m|PACid:17652741,ppa024172…
GO:0051179	localization	224 out of 1491 genes, 15.0%	1726 out of 11167 genes, 15.5%	1	ppa008857m|PACid:17649117,ppa008510m|PACid:17661501,ppa022607m|PACid:17660822,ppa012241m|PACid:17661303,ppa010460m|PACid:17652376,ppa011678m|PACid:17645142,ppa000235m|PACid:17658888,ppa000355m|PACid:17658617,ppa001177m|PACid:17658964,ppa002840m|PACid:17647844,ppa003415m|PACid:17663498,ppa008779m|PACid:17667944,ppa021289m|PACid:17648416,ppa001619m|PACid:17652525,ppa009112m|PACid:17652174,ppa003225…
GO:0006644	phospholipid metabolic process	8 out of 1491 genes, 0.5%	68 out of 11167 genes, 0.6%	1	ppa007257m|PACid:17655754,ppa008428m|PACid:17644793,ppa000098m|PACid:17646489,ppa000102m|PACid:17656595,ppa009646m|PACid:17649433,ppa020533m|PACid:17645016,ppa012562m|PACid:17653245,ppa026949m|PACid:17659927
GO:0009733	response to auxin stimulus	4 out of 1491 genes, 0.3%	35 out of 11167 genes, 0.3%	1	ppa000237m|PACid:17658160,ppa027044m|PACid:17645519,ppa026987m|PACid:17663697,ppa002417m|PACid:17658588
GO:0052386	cell wall thickening	4 out of 1491 genes, 0.3%	35 out of 11167 genes, 0.3%	1	ppa000237m|PACid:17658160,ppa027044m|PACid:17645519,ppa026987m|PACid:17663697,ppa010695m|PACid:17654406
GO:0055085	transmembrane transport	12 out of 1491 genes, 0.8%	101 out of 11167 genes, 0.9%	1	ppa001782m|PACid:17646120,ppa013294m|PACid:17660195,ppa012241m|PACid:17661303,ppa026783m|PACid:17669038,ppa006560m|PACid:17660752,ppa000897m|PACid:17656092,ppa023309m|PACid:17650561,ppa003993m|PACid:17661030,ppa022818m|PACid:17666153,ppa021274m|PACid:17645030,ppa023170m|PACid:17650458,ppa012208m|PACid:17661302
GO:0006913	nucleocytoplasmic transport	2 out of 1491 genes, 0.1%	18 out of 11167 genes, 0.2%	1	ppb025303m|PACid:17663956,ppa001178m|PACid:17661525
GO:0010564	regulation of cell cycle process	2 out of 1491 genes, 0.1%	18 out of 11167 genes, 0.2%	1	ppa010465m|PACid:17644712,ppa015063m|PACid:17660343
GO:0016116	carotenoid metabolic process	2 out of 1491 genes, 0.1%	18 out of 11167 genes, 0.2%	1	ppa017865m|PACid:17645850,ppa004231m|PACid:17667943
GO:0042364	water-soluble vitamin biosynthetic process	2 out of 1491 genes, 0.1%	18 out of 11167 genes, 0.2%	1	ppa017600m|PACid:17645163,ppa015978m|PACid:17650899
GO:0071241	cellular response to inorganic substance	2 out of 1491 genes, 0.1%	18 out of 11167 genes, 0.2%	1	ppa010996m|PACid:17646103,ppa008576m|PACid:17648228
GO:0009142	nucleoside triphosphate biosynthetic process	10 out of 1491 genes, 0.7%	85 out of 11167 genes, 0.8%	1	ppa000977m|PACid:17648435,ppa021744m|PACid:17650643,ppa000654m|PACid:17654086,ppa010263m|PACid:17659999,ppa000897m|PACid:17656092,ppa000629m|PACid:17642887,ppa015238m|PACid:17657028,ppa000670m|PACid:17643395,ppa010872m|PACid:17665179,ppa000703m|PACid:17643396
GO:0051234	establishment of localization	218 out of 1491 genes, 14.6%	1685 out of 11167 genes, 15.1%	1	ppa008857m|PACid:17649117,ppa008510m|PACid:17661501,ppa022607m|PACid:17660822,ppa012241m|PACid:17661303,ppa010460m|PACid:17652376,ppa011678m|PACid:17645142,ppa000235m|PACid:17658888,ppa000355m|PACid:17658617,ppa002840m|PACid:17647844,ppa003415m|PACid:17663498,ppa008779m|PACid:17667944,ppa021289m|PACid:17648416,ppa001619m|PACid:17652525,ppa009112m|PACid:17652174,ppa003225m|PACid:17643125,ppa004936…
GO:0000375	RNA splicing, via transesterification reactions	3 out of 1491 genes, 0.2%	27 out of 11167 genes, 0.2%	1	ppa003079m|PACid:17659830,ppa003118m|PACid:17669361,ppa003949m|PACid:17669362
GO:0000377	RNA splicing, via transesterification reactions with bulged adenosine as nucleophile	3 out of 1491 genes, 0.2%	27 out of 11167 genes, 0.2%	1	ppa003079m|PACid:17659830,ppa003118m|PACid:17669361,ppa003949m|PACid:17669362
GO:0080134	regulation of response to stress	3 out of 1491 genes, 0.2%	27 out of 11167 genes, 0.2%	1	ppa005906m|PACid:17657480,ppa005907m|PACid:17657481,ppa000753m|PACid:17646281
GO:0006725	cellular aromatic compound metabolic process	40 out of 1491 genes, 2.7%	323 out of 11167 genes, 2.9%	1	ppa019948m|PACid:17667235,ppa002328m|PACid:17659525,ppa002554m|PACid:17641127,ppa003529m|PACid:17661396,ppa009406m|PACid:17656695,ppa003308m|PACid:17643211,ppa003755m|PACid:17647293,ppa007783m|PACid:17649995,ppa016877m|PACid:17640762,ppa019880m|PACid:17641359,ppa005294m|PACid:17667209,ppa003714m|PACid:17642955,ppa023125m|PACid:17656062,ppa006852m|PACid:17661523,ppa003296m|PACid:17640881,ppa004276…
GO:0032259	methylation	7 out of 1491 genes, 0.5%	61 out of 11167 genes, 0.5%	1	ppa001672m|PACid:17663311,ppa001504m|PACid:17661226,ppa000574m|PACid:17654405,ppa004967m|PACid:17643244,ppa006686m|PACid:17655680,ppa000179m|PACid:17644104,ppa025484m|PACid:17646279
GO:0009826	unidimensional cell growth	4 out of 1491 genes, 0.3%	36 out of 11167 genes, 0.3%	1	ppa025070m|PACid:17643708,ppa010564m|PACid:17645361,ppa026144m|PACid:17650857,ppa022065m|PACid:17661697
GO:0060560	developmental growth involved in morphogenesis	4 out of 1491 genes, 0.3%	36 out of 11167 genes, 0.3%	1	ppa025070m|PACid:17643708,ppa010564m|PACid:17645361,ppa026144m|PACid:17650857,ppa022065m|PACid:17661697
GO:0019637	organophosphate metabolic process	9 out of 1491 genes, 0.6%	78 out of 11167 genes, 0.7%	1	ppa007257m|PACid:17655754,ppa000098m|PACid:17646489,ppa000102m|PACid:17656595,ppa009646m|PACid:17649433,ppa005150m|PACid:17659990,ppa026949m|PACid:17659927,ppa008428m|PACid:17644793,ppa012562m|PACid:17653245,ppa020533m|PACid:17645016
GO:0051188	cofactor biosynthetic process	15 out of 1491 genes, 1.0%	127 out of 11167 genes, 1.1%	1	ppa005663m|PACid:17657066,ppa007124m|PACid:17642672,ppa015978m|PACid:17650899,ppa008655m|PACid:17667225,ppa001804m|PACid:17651074,ppa004982m|PACid:17651648,ppa008786m|PACid:17662186,ppa006187m|PACid:17662911,ppa024953m|PACid:17643122,ppa017600m|PACid:17645163,ppa006788m|PACid:17643126,ppa005512m|PACid:17640555,ppa001500m|PACid:17656717,ppa005658m|PACid:17651924,ppa003848m|PACid:17655130
GO:0042254	ribosome biogenesis	7 out of 1491 genes, 0.5%	62 out of 11167 genes, 0.6%	1	ppa026107m|PACid:17661938,ppa004181m|PACid:17664849,ppa010500m|PACid:17657393,ppa003779m|PACid:17658577,ppa003776m|PACid:17667334,ppa008863m|PACid:17662712,ppa003129m|PACid:17642196
GO:0065009	regulation of molecular function	11 out of 1491 genes, 0.7%	95 out of 11167 genes, 0.9%	1	ppa002698m|PACid:17655923,ppa021305m|PACid:17662079,ppa022931m|PACid:17663359,ppa001980m|PACid:17655922,ppa1027224m|PACid:17666765,ppa024953m|PACid:17643122,ppa027143m|PACid:17661497,ppa005355m|PACid:17655944,ppa024950m|PACid:17664450,ppa001661m|PACid:17647103,ppa001918m|PACid:17648444
GO:0009664	plant-type cell wall organization	3 out of 1491 genes, 0.2%	28 out of 11167 genes, 0.3%	1	ppa001661m|PACid:17647103,ppa004008m|PACid:17650539,ppa020533m|PACid:17645016
GO:0006497	protein lipidation	2 out of 1491 genes, 0.1%	19 out of 11167 genes, 0.2%	1	ppa005714m|PACid:17653906,ppa018035m|PACid:17660073
GO:0006714	sesquiterpenoid metabolic process	2 out of 1491 genes, 0.1%	19 out of 11167 genes, 0.2%	1	ppa001500m|PACid:17656717,ppa005059m|PACid:17642522
GO:0042157	lipoprotein metabolic process	2 out of 1491 genes, 0.1%	19 out of 11167 genes, 0.2%	1	ppa005714m|PACid:17653906,ppa018035m|PACid:17660073
GO:0042158	lipoprotein biosynthetic process	2 out of 1491 genes, 0.1%	19 out of 11167 genes, 0.2%	1	ppa005714m|PACid:17653906,ppa018035m|PACid:17660073
GO:0042214	terpene metabolic process	2 out of 1491 genes, 0.1%	19 out of 11167 genes, 0.2%	1	ppa001500m|PACid:17656717,ppa005059m|PACid:17642522
GO:0051761	sesquiterpene metabolic process	2 out of 1491 genes, 0.1%	19 out of 11167 genes, 0.2%	1	ppa001500m|PACid:17656717,ppa005059m|PACid:17642522
GO:0006519	cellular amino acid and derivative metabolic process	42 out of 1491 genes, 2.8%	342 out of 11167 genes, 3.1%	1	ppa003133m|PACid:17657295,ppa009336m|PACid:17656363,ppa002328m|PACid:17659525,ppa001925m|PACid:17652706,ppa009406m|PACid:17656695,ppa008640m|PACid:17668178,ppa005294m|PACid:17667209,ppa004257m|PACid:17668593,ppa002769m|PACid:17668075,ppa006013m|PACid:17649714,ppa008124m|PACid:17644528,ppa007143m|PACid:17649576,ppa002288m|PACid:17659855,ppa008512m|PACid:17663441,ppa001681m|PACid:17665184,ppa003818…
GO:0010101	post-embryonic root morphogenesis	4 out of 1491 genes, 0.3%	37 out of 11167 genes, 0.3%	1	ppa015730m|PACid:17660744,ppa004613m|PACid:17651940,ppa003344m|PACid:17646287,ppa019939m|PACid:17647628
GO:0016143	S-glycoside metabolic process	4 out of 1491 genes, 0.3%	37 out of 11167 genes, 0.3%	1	ppa000237m|PACid:17658160,ppa027044m|PACid:17645519,ppa026987m|PACid:17663697,ppa004139m|PACid:17662187
GO:0019757	glycosinolate metabolic process	4 out of 1491 genes, 0.3%	37 out of 11167 genes, 0.3%	1	ppa000237m|PACid:17658160,ppa027044m|PACid:17645519,ppa026987m|PACid:17663697,ppa004139m|PACid:17662187
GO:0009308	amine metabolic process	49 out of 1491 genes, 3.3%	397 out of 11167 genes, 3.6%	1	ppa003133m|PACid:17657295,ppa009646m|PACid:17649433,ppa002328m|PACid:17659525,ppa001925m|PACid:17652706,ppa008640m|PACid:17668178,ppa005294m|PACid:17667209,ppa004257m|PACid:17668593,ppa002769m|PACid:17668075,ppa006013m|PACid:17649714,ppa008124m|PACid:17644528,ppa007143m|PACid:17649576,ppa002288m|PACid:17659855,ppa008512m|PACid:17663441,ppa001681m|PACid:17665184,ppa003818m|PACid:17659926,ppa004276…
GO:0016310	phosphorylation	8 out of 1491 genes, 0.5%	71 out of 11167 genes, 0.6%	1	ppa007397m|PACid:17650598,ppa023127m|PACid:17667194,ppa007733m|PACid:17648853,ppa003291m|PACid:17643962,ppa019630m|PACid:17663538,ppa000599m|PACid:17665526,ppa005276m|PACid:17666388,ppa007250m|PACid:17647796
GO:0006820	anion transport	12 out of 1491 genes, 0.8%	104 out of 11167 genes, 0.9%	1	ppa006549m|PACid:17642262,ppa024435m|PACid:17650881,ppa003252m|PACid:17666502,ppa002519m|PACid:17656090,ppa002648m|PACid:17669010,ppa006608m|PACid:17668181,ppa021289m|PACid:17648416,ppa021368m|PACid:17657809,ppa001619m|PACid:17652525,ppa002425m|PACid:17648573,ppa019340m|PACid:17643146,ppa006089m|PACid:17664790
GO:0051606	detection of stimulus	5 out of 1491 genes, 0.3%	46 out of 11167 genes, 0.4%	1	ppa000566m|PACid:17666084,ppa009873m|PACid:17665079,ppa001066m|PACid:17651147,ppa007161m|PACid:17647484,ppa010872m|PACid:17665179
GO:0044106	cellular amine metabolic process	43 out of 1491 genes, 2.9%	351 out of 11167 genes, 3.1%	1	ppa003133m|PACid:17657295,ppa009646m|PACid:17649433,ppa002328m|PACid:17659525,ppa001925m|PACid:17652706,ppa008640m|PACid:17668178,ppa005294m|PACid:17667209,ppa004257m|PACid:17668593,ppa002769m|PACid:17668075,ppa006013m|PACid:17649714,ppa008124m|PACid:17644528,ppa007143m|PACid:17649576,ppa002288m|PACid:17659855,ppa008512m|PACid:17663441,ppa001681m|PACid:17665184,ppa003818m|PACid:17659926,ppa004722…
GO:0015849	organic acid transport	6 out of 1491 genes, 0.4%	55 out of 11167 genes, 0.5%	1	ppa004166m|PACid:17647805,ppa005214m|PACid:17651788,ppa009326m|PACid:17657203,ppa015187m|PACid:17658648,ppa004936m|PACid:17653005,ppa004526m|PACid:17664321
GO:0046942	carboxylic acid transport	6 out of 1491 genes, 0.4%	55 out of 11167 genes, 0.5%	1	ppa004166m|PACid:17647805,ppa005214m|PACid:17651788,ppa009326m|PACid:17657203,ppa015187m|PACid:17658648,ppa004936m|PACid:17653005,ppa004526m|PACid:17664321
GO:0009605	response to external stimulus	24 out of 1491 genes, 1.6%	202 out of 11167 genes, 1.8%	1	ppa009873m|PACid:17665079,ppa001066m|PACid:17651147,ppa006187m|PACid:17662911,ppa003623m|PACid:17655180,ppa004886m|PACid:17641806,ppa002567m|PACid:17666139,ppa004792m|PACid:17659659,ppa001792m|PACid:17668558,ppa005458m|PACid:17665344,ppa000708m|PACid:17643475,ppa004688m|PACid:17657901,ppa002552m|PACid:17666138,ppa010872m|PACid:17665179,ppa004966m|PACid:17666947,ppa005092m|PACid:17667017,ppa026356…
GO:0007568	aging	8 out of 1491 genes, 0.5%	72 out of 11167 genes, 0.6%	1	ppa023185m|PACid:17664376,ppa007660m|PACid:17654394,ppa001500m|PACid:17656717,ppa003437m|PACid:17649169,ppa021464m|PACid:17647497,ppa019007m|PACid:17646692,ppa006580m|PACid:17652604,ppa020007m|PACid:17654422
GO:0051169	nuclear transport	3 out of 1491 genes, 0.2%	29 out of 11167 genes, 0.3%	1	ppb025303m|PACid:17663956,ppa001178m|PACid:17661525,ppa009300m|PACid:17656541
GO:0009069	serine family amino acid metabolic process	4 out of 1491 genes, 0.3%	38 out of 11167 genes, 0.3%	1	ppa002769m|PACid:17668075,ppa006013m|PACid:17649714,ppa005242m|PACid:17645813,ppa007143m|PACid:17649576
GO:0006026	aminoglycan catabolic process	2 out of 1491 genes, 0.1%	20 out of 11167 genes, 0.2%	1	ppa007396m|PACid:17669163,ppa008643m|PACid:17647577
GO:0006760	folic acid and derivative metabolic process	2 out of 1491 genes, 0.1%	20 out of 11167 genes, 0.2%	1	ppa006510m|PACid:17654890,ppa007647m|PACid:17645886
GO:0009668	plastid membrane organization	2 out of 1491 genes, 0.1%	20 out of 11167 genes, 0.2%	1	ppa002202m|PACid:17667115,ppa002264m|PACid:17667116
GO:0034754	cellular hormone metabolic process	2 out of 1491 genes, 0.1%	20 out of 11167 genes, 0.2%	1	ppa004276m|PACid:17661171,ppa024442m|PACid:17665638
GO:0006950	response to stress	212 out of 1491 genes, 14.2%	1655 out of 11167 genes, 14.8%	1	ppa000547m|PACid:17649466,ppa014756m|PACid:17669137,ppa008510m|PACid:17661501,ppa011678m|PACid:17645142,ppa000475m|PACid:17664714,ppa009922m|PACid:17655093,ppa000176m|PACid:17650260,ppa011460m|PACid:17640938,ppa006909m|PACid:17657595,ppa004792m|PACid:17659659,ppb018777m|PACid:17646860,ppa016877m|PACid:17640762,ppa021596m|PACid:17666346,ppa000619m|PACid:17653601,ppa003284m|PACid:17640494,ppa015893…
GO:0006796	phosphate metabolic process	47 out of 1491 genes, 3.2%	386 out of 11167 genes, 3.5%	1	ppa004086m|PACid:17666427,ppa004295m|PACid:17662240,ppa011642m|PACid:17654400,ppa002348m|PACid:17655063,ppa000586m|PACid:17657979,ppa004883m|PACid:17667013,ppa007733m|PACid:17648853,ppa026949m|PACid:17659927,ppa009189m|PACid:17646178,ppa000023m|PACid:17668740,ppa000994m|PACid:17646556,ppa002882m|PACid:17662245,ppa007765m|PACid:17660217,ppa005276m|PACid:17666388,ppa005031m|PACid:17643115,ppa008400…
GO:0010038	response to metal ion	45 out of 1491 genes, 3.0%	371 out of 11167 genes, 3.3%	1	ppa000829m|PACid:17657030,ppa004066m|PACid:17652344,ppa003010m|PACid:17642676,ppa025466m|PACid:17641945,ppa000063m|PACid:17641973,ppa000897m|PACid:17656092,ppa015791m|PACid:17652739,ppa010092m|PACid:17650066,ppa004802m|PACid:17662666,ppa024071m|PACid:17664845,ppa005031m|PACid:17643115,ppa004025m|PACid:17658412,ppa004485m|PACid:17650917,ppa001168m|PACid:17641053,ppa010996m|PACid:17646103,ppa006013…
GO:0006800	oxygen and reactive oxygen species metabolic process	4 out of 1491 genes, 0.3%	39 out of 11167 genes, 0.3%	1	ppa016877m|PACid:17640762,ppa005081m|PACid:17664748,ppa023027m|PACid:17663816,ppa002101m|PACid:17645127
GO:0009072	aromatic amino acid family metabolic process	3 out of 1491 genes, 0.2%	30 out of 11167 genes, 0.3%	1	ppa002878m|PACid:17659526,ppa005294m|PACid:17667209,ppa002328m|PACid:17659525
GO:0009581	detection of external stimulus	3 out of 1491 genes, 0.2%	30 out of 11167 genes, 0.3%	1	ppa009873m|PACid:17665079,ppa001066m|PACid:17651147,ppa010872m|PACid:17665179
GO:0031163	metallo-sulfur cluster assembly	2 out of 1491 genes, 0.1%	21 out of 11167 genes, 0.2%	1	ppa005512m|PACid:17640555,ppa004982m|PACid:17651648
GO:0071704	organic substance metabolic process	2 out of 1491 genes, 0.1%	21 out of 11167 genes, 0.2%	1	ppa000910m|PACid:17646983,ppa005031m|PACid:17643115
GO:0006520	cellular amino acid metabolic process	39 out of 1491 genes, 2.6%	327 out of 11167 genes, 2.9%	1	ppa003133m|PACid:17657295,ppa002328m|PACid:17659525,ppa001925m|PACid:17652706,ppa008640m|PACid:17668178,ppa005294m|PACid:17667209,ppa004257m|PACid:17668593,ppa002769m|PACid:17668075,ppa006013m|PACid:17649714,ppa008124m|PACid:17644528,ppa007143m|PACid:17649576,ppa002288m|PACid:17659855,ppa008512m|PACid:17663441,ppa001681m|PACid:17665184,ppa003818m|PACid:17659926,ppa004722m|PACid:17660068,ppa000447…
GO:0009756	carbohydrate mediated signaling	3 out of 1491 genes, 0.2%	31 out of 11167 genes, 0.3%	1	ppa001433m|PACid:17667456,ppa001048m|PACid:17641209,ppa015230m|PACid:17654212
GO:0009850	auxin metabolic process	3 out of 1491 genes, 0.2%	31 out of 11167 genes, 0.3%	1	ppa003674m|PACid:17660051,ppa003742m|PACid:17649893,ppa003658m|PACid:17666665
GO:0071322	cellular response to carbohydrate stimulus	3 out of 1491 genes, 0.2%	31 out of 11167 genes, 0.3%	1	ppa001433m|PACid:17667456,ppa001048m|PACid:17641209,ppa015230m|PACid:17654212
GO:0015031	protein transport	27 out of 1491 genes, 1.8%	232 out of 11167 genes, 2.1%	1	ppa005100m|PACid:17666083,ppa022528m|PACid:17652742,ppa002168m|PACid:17652006,ppa000337m|PACid:17666894,ppa012523m|PACid:17649483,ppa001361m|PACid:17660273,ppa001874m|PACid:17668080,ppb025303m|PACid:17663956,ppa002567m|PACid:17666139,ppa013056m|PACid:17651782,ppa016199m|PACid:17643583,ppa013975m|PACid:17642123,ppa003225m|PACid:17643125,ppa001250m|PACid:17653170,ppa015768m|PACid:17642126,ppa002552…
GO:0045184	establishment of protein localization	27 out of 1491 genes, 1.8%	232 out of 11167 genes, 2.1%	1	ppa005100m|PACid:17666083,ppa022528m|PACid:17652742,ppa002168m|PACid:17652006,ppa000337m|PACid:17666894,ppa012523m|PACid:17649483,ppa001361m|PACid:17660273,ppa001874m|PACid:17668080,ppb025303m|PACid:17663956,ppa002567m|PACid:17666139,ppa013056m|PACid:17651782,ppa016199m|PACid:17643583,ppa013975m|PACid:17642123,ppa003225m|PACid:17643125,ppa001250m|PACid:17653170,ppa015768m|PACid:17642126,ppa002552…
GO:0006066	alcohol metabolic process	25 out of 1491 genes, 1.7%	216 out of 11167 genes, 1.9%	1	ppa008132m|PACid:17666308,ppa004086m|PACid:17666427,ppa004295m|PACid:17662240,ppa003010m|PACid:17642676,ppa009646m|PACid:17649433,ppa006087m|PACid:17663421,ppa026949m|PACid:17659927,ppa001847m|PACid:17656069,ppa008428m|PACid:17644793,ppb018777m|PACid:17646860,ppa006008m|PACid:17660839,ppa004626m|PACid:17647611,ppa004859m|PACid:17662059,ppa005031m|PACid:17643115,ppa007357m|PACid:17644339,ppa008036…
GO:0009152	purine ribonucleotide biosynthetic process	10 out of 1491 genes, 0.7%	93 out of 11167 genes, 0.8%	1	ppa000977m|PACid:17648435,ppa021744m|PACid:17650643,ppa000654m|PACid:17654086,ppa010263m|PACid:17659999,ppa000897m|PACid:17656092,ppa000629m|PACid:17642887,ppa015238m|PACid:17657028,ppa000670m|PACid:17643395,ppa010872m|PACid:17665179,ppa000703m|PACid:17643396
GO:0006612	protein targeting to membrane	2 out of 1491 genes, 0.1%	22 out of 11167 genes, 0.2%	1	ppa010991m|PACid:17647251,ppa013975m|PACid:17642123
GO:0008033	tRNA processing	2 out of 1491 genes, 0.1%	22 out of 11167 genes, 0.2%	1	ppa003585m|PACid:17641678,ppa000678m|PACid:17665568
GO:0009110	vitamin biosynthetic process	2 out of 1491 genes, 0.1%	22 out of 11167 genes, 0.2%	1	ppa017600m|PACid:17645163,ppa015978m|PACid:17650899
GO:0048589	developmental growth	8 out of 1491 genes, 0.5%	76 out of 11167 genes, 0.7%	1	ppa000490m|PACid:17645215,ppa021772m|PACid:17645069,ppa025070m|PACid:17643708,ppa010564m|PACid:17645361,ppa026144m|PACid:17650857,ppa005458m|PACid:17665344,ppa000493m|PACid:17665094,ppa022065m|PACid:17661697
GO:0044092	negative regulation of molecular function	5 out of 1491 genes, 0.3%	50 out of 11167 genes, 0.4%	1	ppa027143m|PACid:17661497,ppa022931m|PACid:17663359,ppa001661m|PACid:17647103,ppa1027224m|PACid:17666765,ppa001918m|PACid:17648444
GO:0000272	polysaccharide catabolic process	4 out of 1491 genes, 0.3%	41 out of 11167 genes, 0.4%	1	ppa001168m|PACid:17641053,ppa007396m|PACid:17669163,ppa008643m|PACid:17647577,ppa023424m|PACid:17653329
GO:0043648	dicarboxylic acid metabolic process	4 out of 1491 genes, 0.3%	41 out of 11167 genes, 0.4%	1	ppa008640m|PACid:17668178,ppa002842m|PACid:17663119,ppa008423m|PACid:17661403,ppa000910m|PACid:17646983
GO:0051649	establishment of localization in cell	27 out of 1491 genes, 1.8%	234 out of 11167 genes, 2.1%	1	ppa022528m|PACid:17652742,ppa000337m|PACid:17666894,ppa002868m|PACid:17653350,ppa001874m|PACid:17668080,ppb025303m|PACid:17663956,ppa002567m|PACid:17666139,ppa016199m|PACid:17643583,ppa013975m|PACid:17642123,ppa006970m|PACid:17665587,ppa009300m|PACid:17656541,ppa002552m|PACid:17666138,ppa011758m|PACid:17650987,ppa002661m|PACid:17665441,ppa010991m|PACid:17647251,ppa003188m|PACid:17656799,ppa011415…
GO:0006793	phosphorus metabolic process	47 out of 1491 genes, 3.2%	394 out of 11167 genes, 3.5%	1	ppa004086m|PACid:17666427,ppa004295m|PACid:17662240,ppa011642m|PACid:17654400,ppa002348m|PACid:17655063,ppa000586m|PACid:17657979,ppa004883m|PACid:17667013,ppa007733m|PACid:17648853,ppa026949m|PACid:17659927,ppa009189m|PACid:17646178,ppa000023m|PACid:17668740,ppa000994m|PACid:17646556,ppa002882m|PACid:17662245,ppa007765m|PACid:17660217,ppa005276m|PACid:17666388,ppa005031m|PACid:17643115,ppa008400…
GO:0071843	cellular component biogenesis at cellular level	24 out of 1491 genes, 1.6%	210 out of 11167 genes, 1.9%	1	ppa022440m|PACid:17665016,ppa013126m|PACid:17662451,ppa004181m|PACid:17664849,ppa010500m|PACid:17657393,ppa003646m|PACid:17664010,ppa000641m|PACid:17669034,ppa006418m|PACid:17662323,ppa003030m|PACid:17661438,ppa026107m|PACid:17661938,ppa012251m|PACid:17651383,ppa000493m|PACid:17665094,ppa003776m|PACid:17667334,ppa009300m|PACid:17656541,ppa003129m|PACid:17642196,ppa000490m|PACid:17645215,ppa010824…
GO:0009309	amine biosynthetic process	12 out of 1491 genes, 0.8%	111 out of 11167 genes, 1.0%	1	ppa000606m|PACid:17652161,ppa002576m|PACid:17640432,ppa008640m|PACid:17668178,ppa017088m|PACid:17651845,ppa016458m|PACid:17651542,ppa008124m|PACid:17644528,ppa008512m|PACid:17663441,ppa004868m|PACid:17651708,ppa004068m|PACid:17645530,ppa005426m|PACid:17660617,ppa008283m|PACid:17653338,ppa002034m|PACid:17647482
GO:0015833	peptide transport	5 out of 1491 genes, 0.3%	51 out of 11167 genes, 0.5%	1	ppa026888m|PACid:17644452,ppa021086m|PACid:17669273,ppa022679m|PACid:17667409,ppa001827m|PACid:17653274,ppa017140m|PACid:17643562
GO:0048511	rhythmic process	5 out of 1491 genes, 0.3%	51 out of 11167 genes, 0.5%	1	ppa004588m|PACid:17657541,ppa004575m|PACid:17646238,ppa007143m|PACid:17649576,ppa015753m|PACid:17654894,ppa017460m|PACid:17664757
GO:0007602	phototransduction	2 out of 1491 genes, 0.1%	23 out of 11167 genes, 0.2%	1	ppa009873m|PACid:17665079,ppa010872m|PACid:17665179
GO:0009112	nucleobase metabolic process	2 out of 1491 genes, 0.1%	23 out of 11167 genes, 0.2%	1	ppa006144m|PACid:17646045,ppa004992m|PACid:17644515
GO:0009582	detection of abiotic stimulus	2 out of 1491 genes, 0.1%	23 out of 11167 genes, 0.2%	1	ppa009873m|PACid:17665079,ppa010872m|PACid:17665179
GO:0009583	detection of light stimulus	2 out of 1491 genes, 0.1%	23 out of 11167 genes, 0.2%	1	ppa009873m|PACid:17665079,ppa010872m|PACid:17665179
GO:0019362	pyridine nucleotide metabolic process	2 out of 1491 genes, 0.1%	23 out of 11167 genes, 0.2%	1	ppa017600m|PACid:17645163,ppa015978m|PACid:17650899
GO:0019953	sexual reproduction	2 out of 1491 genes, 0.1%	23 out of 11167 genes, 0.2%	1	ppa004673m|PACid:17644253,ppa016019m|PACid:17645305
GO:0044403	symbiosis, encompassing mutualism through parasitism	2 out of 1491 genes, 0.1%	23 out of 11167 genes, 0.2%	1	ppa003309m|PACid:17657179,ppa003301m|PACid:17657178
GO:0006730	one-carbon metabolic process	28 out of 1491 genes, 1.9%	244 out of 11167 genes, 2.2%	1	ppa001504m|PACid:17661226,ppa000574m|PACid:17654405,ppa004967m|PACid:17643244,ppa004181m|PACid:17664849,ppa006686m|PACid:17655680,ppa005242m|PACid:17645813,ppa003145m|PACid:17660828,ppa024131m|PACid:17646265,ppa007859m|PACid:17642416,ppa009078m|PACid:17659801,ppa008183m|PACid:17642417,ppa022466m|PACid:17641163,ppa007323m|PACid:17641107,ppa008283m|PACid:17653338,ppa012562m|PACid:17653245,ppa002720…
GO:0008380	RNA splicing	3 out of 1491 genes, 0.2%	33 out of 11167 genes, 0.3%	1	ppa003079m|PACid:17659830,ppa003118m|PACid:17669361,ppa003949m|PACid:17669362
GO:0006873	cellular ion homeostasis	5 out of 1491 genes, 0.3%	52 out of 11167 genes, 0.5%	1	ppa000629m|PACid:17642887,ppa005835m|PACid:17640872,ppa009703m|PACid:17650126,ppa003284m|PACid:17640494,ppa016962m|PACid:17643707
GO:0034728	nucleosome organization	5 out of 1491 genes, 0.3%	52 out of 11167 genes, 0.5%	1	ppa018145m|PACid:17651394,ppa013165m|PACid:17645312,ppa006998m|PACid:17648024,ppa013202m|PACid:17659779,ppa026922m|PACid:17650915
GO:0055082	cellular chemical homeostasis	5 out of 1491 genes, 0.3%	52 out of 11167 genes, 0.5%	1	ppa000629m|PACid:17642887,ppa005835m|PACid:17640872,ppa009703m|PACid:17650126,ppa003284m|PACid:17640494,ppa016962m|PACid:17643707
GO:0051641	cellular localization	28 out of 1491 genes, 1.9%	246 out of 11167 genes, 2.2%	1	ppa022528m|PACid:17652742,ppa000337m|PACid:17666894,ppa002868m|PACid:17653350,ppa022203m|PACid:17654139,ppa001874m|PACid:17668080,ppb025303m|PACid:17663956,ppa002567m|PACid:17666139,ppa016199m|PACid:17643583,ppa013975m|PACid:17642123,ppa006970m|PACid:17665587,ppa009300m|PACid:17656541,ppa002552m|PACid:17666138,ppa011758m|PACid:17650987,ppa002661m|PACid:17665441,ppa010991m|PACid:17647251,ppa003188…
GO:0051186	cofactor metabolic process	22 out of 1491 genes, 1.5%	197 out of 11167 genes, 1.8%	1	ppa005663m|PACid:17657066,ppa007124m|PACid:17642672,ppa006510m|PACid:17654890,ppa015978m|PACid:17650899,ppa007647m|PACid:17645886,ppa006187m|PACid:17662911,ppa006788m|PACid:17643126,ppa005512m|PACid:17640555,ppa006290m|PACid:17648217,ppa003848m|PACid:17655130,ppa008655m|PACid:17667225,ppa001804m|PACid:17651074,ppa004982m|PACid:17651648,ppa003613m|PACid:17668049,ppa014881m|PACid:17646380,ppa008786…
GO:0019321	pentose metabolic process	2 out of 1491 genes, 0.1%	24 out of 11167 genes, 0.2%	1	ppa004295m|PACid:17662240,ppa004626m|PACid:17647611
GO:0006875	cellular metal ion homeostasis	3 out of 1491 genes, 0.2%	34 out of 11167 genes, 0.3%	1	ppa005835m|PACid:17640872,ppa009703m|PACid:17650126,ppa016962m|PACid:17643707
GO:0052482	defense response by cell wall thickening	3 out of 1491 genes, 0.2%	34 out of 11167 genes, 0.3%	1	ppa000237m|PACid:17658160,ppa027044m|PACid:17645519,ppa026987m|PACid:17663697
GO:0009856	pollination	5 out of 1491 genes, 0.3%	53 out of 11167 genes, 0.5%	1	ppa000490m|PACid:17645215,ppa019630m|PACid:17663538,ppa005076m|PACid:17652909,ppa006195m|PACid:17659247,ppa020533m|PACid:17645016
GO:0009743	response to carbohydrate stimulus	15 out of 1491 genes, 1.0%	140 out of 11167 genes, 1.3%	1	ppa001433m|PACid:17667456,ppa006365m|PACid:17661825,ppa013510m|PACid:17655432,ppa015230m|PACid:17654212,ppa021711m|PACid:17648486,ppa004008m|PACid:17650539,ppa012516m|PACid:17654488,ppa006352m|PACid:17653826,ppa015893m|PACid:17665674,ppa003079m|PACid:17659830,ppa006909m|PACid:17657595,ppa024278m|PACid:17657933,ppa001048m|PACid:17641209,ppa009005m|PACid:17643740,ppa002340m|PACid:17655370
GO:0009628	response to abiotic stimulus	121 out of 1491 genes, 8.1%	983 out of 11167 genes, 8.8%	1	ppa000547m|PACid:17649466,ppa008510m|PACid:17661501,ppa000630m|PACid:17647130,ppa011678m|PACid:17645142,ppa022280m|PACid:17664112,ppa002486m|PACid:17665017,ppa001066m|PACid:17651147,ppa010831m|PACid:17660979,ppa002554m|PACid:17641127,ppa006187m|PACid:17662911,ppa000176m|PACid:17650260,ppa004913m|PACid:17644313,ppa004792m|PACid:17659659,ppb018777m|PACid:17646860,ppa004284m|PACid:17640937,ppa000619…
GO:0009812	flavonoid metabolic process	7 out of 1491 genes, 0.5%	72 out of 11167 genes, 0.6%	1	ppa007594m|PACid:17668907,ppa019948m|PACid:17667235,ppa002635m|PACid:17646468,ppa008310m|PACid:17657706,ppa007783m|PACid:17649995,ppa002417m|PACid:17658588,ppa002554m|PACid:17641127
GO:0050801	ion homeostasis	7 out of 1491 genes, 0.5%	72 out of 11167 genes, 0.6%	1	ppa015238m|PACid:17657028,ppa000629m|PACid:17642887,ppa005835m|PACid:17640872,ppa009703m|PACid:17650126,ppa003284m|PACid:17640494,ppa016962m|PACid:17643707,ppa001613m|PACid:17655062
GO:0005982	starch metabolic process	3 out of 1491 genes, 0.2%	35 out of 11167 genes, 0.3%	1	ppa011408m|PACid:17656116,ppa000739m|PACid:17664294,ppa006187m|PACid:17662911
GO:0016192	vesicle-mediated transport	12 out of 1491 genes, 0.8%	116 out of 11167 genes, 1.0%	1	ppa001390m|PACid:17663835,ppa011758m|PACid:17650987,ppa011415m|PACid:17647261,ppa003188m|PACid:17656799,ppa002868m|PACid:17653350,ppa003610m|PACid:17654292,ppa002567m|PACid:17666139,ppa011074m|PACid:17650986,ppa022065m|PACid:17661697,ppa020533m|PACid:17645016,ppa000749m|PACid:17643917,ppa002552m|PACid:17666138
GO:0044419	interspecies interaction between organisms	2 out of 1491 genes, 0.1%	25 out of 11167 genes, 0.2%	1	ppa003309m|PACid:17657179,ppa003301m|PACid:17657178
GO:0006970	response to osmotic stress	39 out of 1491 genes, 2.6%	340 out of 11167 genes, 3.0%	1	ppa008510m|PACid:17661501,ppa011678m|PACid:17645142,ppa007905m|PACid:17666026,ppa004577m|PACid:17659898,ppa010092m|PACid:17650066,ppb018777m|PACid:17646860,ppa020447m|PACid:17664436,ppa011592m|PACid:17649337,ppa024172m|PACid:17646681,ppa008641m|PACid:17645832,ppa003284m|PACid:17640494,ppa023125m|PACid:17656062,ppa010641m|PACid:17641225,ppa015893m|PACid:17665674,ppa008321m|PACid:17658751,ppa007906…
GO:0009451	RNA modification	7 out of 1491 genes, 0.5%	73 out of 11167 genes, 0.7%	1	ppa004469m|PACid:17648995,ppa004969m|PACid:17656312,ppa000678m|PACid:17665568,ppa026107m|PACid:17661938,ppa006478m|PACid:17648377,ppa008863m|PACid:17662712,ppa005014m|PACid:17656313
GO:0000302	response to reactive oxygen species	3 out of 1491 genes, 0.2%	36 out of 11167 genes, 0.3%	1	ppa004802m|PACid:17662666,ppa006621m|PACid:17663004,ppa010872m|PACid:17665179
GO:0055065	metal ion homeostasis	3 out of 1491 genes, 0.2%	36 out of 11167 genes, 0.3%	1	ppa005835m|PACid:17640872,ppa009703m|PACid:17650126,ppa016962m|PACid:17643707
GO:0009408	response to heat	2 out of 1491 genes, 0.1%	26 out of 11167 genes, 0.2%	1	ppa009640m|PACid:17659549,ppa016910m|PACid:17668223
GO:0000096	sulfur amino acid metabolic process	3 out of 1491 genes, 0.2%	37 out of 11167 genes, 0.3%	1	ppa008512m|PACid:17663441,ppa000606m|PACid:17652161,ppa005512m|PACid:17640555
GO:0048588	developmental cell growth	4 out of 1491 genes, 0.3%	47 out of 11167 genes, 0.4%	1	ppa000490m|PACid:17645215,ppa000493m|PACid:17665094,ppa005458m|PACid:17665344,ppa021772m|PACid:17645069
GO:0032504	multicellular organism reproduction	2 out of 1491 genes, 0.1%	27 out of 11167 genes, 0.2%	1	ppa001234m|PACid:17668147,ppa003975m|PACid:17663329
GO:0048609	multicellular organismal reproductive process	2 out of 1491 genes, 0.1%	27 out of 11167 genes, 0.2%	1	ppa001234m|PACid:17668147,ppa003975m|PACid:17663329
GO:0044281	small molecule metabolic process	208 out of 1491 genes, 14.0%	1674 out of 11167 genes, 15.0%	1	ppa008132m|PACid:17666308,ppa014756m|PACid:17669137,ppa000235m|PACid:17658888,ppa000355m|PACid:17658617,ppa009646m|PACid:17649433,ppa002328m|PACid:17659525,ppa006087m|PACid:17663421,ppa006187m|PACid:17662911,ppb018777m|PACid:17646860,ppa009406m|PACid:17656695,ppa014926m|PACid:17642323,ppa001009m|PACid:17652497,ppa000204m|PACid:17646646,ppa004901m|PACid:17666877,ppa016877m|PACid:17640762,ppa000172…
GO:0046148	pigment biosynthetic process	6 out of 1491 genes, 0.4%	67 out of 11167 genes, 0.6%	1	ppa005663m|PACid:17657066,ppa004231m|PACid:17667943,ppa008310m|PACid:17657706,ppa001500m|PACid:17656717,ppa005658m|PACid:17651924,ppa002417m|PACid:17658588
GO:0006767	water-soluble vitamin metabolic process	5 out of 1491 genes, 0.3%	58 out of 11167 genes, 0.5%	1	ppa017600m|PACid:17645163,ppa015978m|PACid:17650899,ppa007657m|PACid:17660003,ppa003167m|PACid:17660889,ppa001320m|PACid:17642991
GO:0005996	monosaccharide metabolic process	17 out of 1491 genes, 1.1%	165 out of 11167 genes, 1.5%	1	ppa008132m|PACid:17666308,ppa004086m|PACid:17666427,ppa004295m|PACid:17662240,ppa003010m|PACid:17642676,ppa006087m|PACid:17663421,ppb018777m|PACid:17646860,ppa006008m|PACid:17660839,ppa004626m|PACid:17647611,ppa005031m|PACid:17643115,ppa007357m|PACid:17644339,ppa008036m|PACid:17641090,ppa002811m|PACid:17644426,ppa003316m|PACid:17648742,ppa005855m|PACid:17643389,ppa007250m|PACid:17647796,ppa004167…
GO:0010035	response to inorganic substance	50 out of 1491 genes, 3.4%	438 out of 11167 genes, 3.9%	1	ppa000829m|PACid:17657030,ppa004066m|PACid:17652344,ppa003010m|PACid:17642676,ppa025466m|PACid:17641945,ppa000063m|PACid:17641973,ppa000897m|PACid:17656092,ppa015791m|PACid:17652739,ppa010092m|PACid:17650066,ppa004802m|PACid:17662666,ppa024071m|PACid:17664845,ppa021289m|PACid:17648416,ppa001619m|PACid:17652525,ppa005031m|PACid:17643115,ppa004025m|PACid:17658412,ppa004485m|PACid:17650917,ppa001168…
GO:0006733	oxidoreduction coenzyme metabolic process	2 out of 1491 genes, 0.1%	28 out of 11167 genes, 0.3%	1	ppa017600m|PACid:17645163,ppa015978m|PACid:17650899
GO:0042430	indole and derivative metabolic process	2 out of 1491 genes, 0.1%	28 out of 11167 genes, 0.3%	1	ppa023125m|PACid:17656062,ppa011098m|PACid:17641923
GO:0042434	indole derivative metabolic process	2 out of 1491 genes, 0.1%	28 out of 11167 genes, 0.3%	1	ppa023125m|PACid:17656062,ppa011098m|PACid:17641923
GO:0030003	cellular cation homeostasis	4 out of 1491 genes, 0.3%	49 out of 11167 genes, 0.4%	1	ppa000629m|PACid:17642887,ppa005835m|PACid:17640872,ppa009703m|PACid:17650126,ppa016962m|PACid:17643707
GO:0044242	cellular lipid catabolic process	3 out of 1491 genes, 0.2%	39 out of 11167 genes, 0.3%	1	ppa017865m|PACid:17645850,ppa020598m|PACid:17645072,ppa015230m|PACid:17654212
GO:0044275	cellular carbohydrate catabolic process	11 out of 1491 genes, 0.7%	114 out of 11167 genes, 1.0%	1	ppa008132m|PACid:17666308,ppa000237m|PACid:17658160,ppa004086m|PACid:17666427,ppa026987m|PACid:17663697,ppa027044m|PACid:17645519,ppa006008m|PACid:17660839,ppb018777m|PACid:17646860,ppa003316m|PACid:17648742,ppa023424m|PACid:17653329,ppa004167m|PACid:17663736,ppa005031m|PACid:17643115
GO:0048193	Golgi vesicle transport	5 out of 1491 genes, 0.3%	59 out of 11167 genes, 0.5%	1	ppa002567m|PACid:17666139,ppa011415m|PACid:17647261,ppa022065m|PACid:17661697,ppa002552m|PACid:17666138,ppa000749m|PACid:17643917
GO:0042440	pigment metabolic process	6 out of 1491 genes, 0.4%	69 out of 11167 genes, 0.6%	1	ppa005663m|PACid:17657066,ppa004231m|PACid:17667943,ppa008310m|PACid:17657706,ppa001500m|PACid:17656717,ppa005658m|PACid:17651924,ppa002417m|PACid:17658588
GO:0034285	response to disaccharide stimulus	2 out of 1491 genes, 0.1%	29 out of 11167 genes, 0.3%	1	ppa013510m|PACid:17655432,ppa015230m|PACid:17654212
GO:0016042	lipid catabolic process	3 out of 1491 genes, 0.2%	40 out of 11167 genes, 0.4%	1	ppa017865m|PACid:17645850,ppa020598m|PACid:17645072,ppa015230m|PACid:17654212
GO:0008652	cellular amino acid biosynthetic process	9 out of 1491 genes, 0.6%	98 out of 11167 genes, 0.9%	1	ppa000606m|PACid:17652161,ppa002576m|PACid:17640432,ppa008640m|PACid:17668178,ppa016458m|PACid:17651542,ppa008124m|PACid:17644528,ppa008512m|PACid:17663441,ppa004868m|PACid:17651708,ppa004068m|PACid:17645530,ppa005426m|PACid:17660617
GO:0051552	flavone metabolic process	2 out of 1491 genes, 0.1%	30 out of 11167 genes, 0.3%	1	ppa008310m|PACid:17657706,ppa002417m|PACid:17658588
GO:0051553	flavone biosynthetic process	2 out of 1491 genes, 0.1%	30 out of 11167 genes, 0.3%	1	ppa008310m|PACid:17657706,ppa002417m|PACid:17658588
GO:0055080	cation homeostasis	5 out of 1491 genes, 0.3%	61 out of 11167 genes, 0.5%	1	ppa000629m|PACid:17642887,ppa005835m|PACid:17640872,ppa009703m|PACid:17650126,ppa016962m|PACid:17643707,ppa001613m|PACid:17655062
GO:0006468	protein phosphorylation	5 out of 1491 genes, 0.3%	62 out of 11167 genes, 0.6%	1	ppa019630m|PACid:17663538,ppa007397m|PACid:17650598,ppa000599m|PACid:17665526,ppa023127m|PACid:17667194,ppa005276m|PACid:17666388
GO:0006007	glucose catabolic process	7 out of 1491 genes, 0.5%	82 out of 11167 genes, 0.7%	1	ppa008132m|PACid:17666308,ppa004086m|PACid:17666427,ppb018777m|PACid:17646860,ppa006008m|PACid:17660839,ppa003316m|PACid:17648742,ppa004167m|PACid:17663736,ppa005031m|PACid:17643115
GO:0046907	intracellular transport	21 out of 1491 genes, 1.4%	208 out of 11167 genes, 1.9%	1	ppa022528m|PACid:17652742,ppa000337m|PACid:17666894,ppa001874m|PACid:17668080,ppb025303m|PACid:17663956,ppa002567m|PACid:17666139,ppa016199m|PACid:17643583,ppa013975m|PACid:17642123,ppa006970m|PACid:17665587,ppa009300m|PACid:17656541,ppa002552m|PACid:17666138,ppa010991m|PACid:17647251,ppa011415m|PACid:17647261,ppb007262m|PACid:17652758,ppa011938m|PACid:17645742,ppa000431m|PACid:17649130,ppa018053…
GO:0034621	cellular macromolecular complex subunit organization	14 out of 1491 genes, 0.9%	147 out of 11167 genes, 1.3%	1	ppa015730m|PACid:17660744,ppa018145m|PACid:17651394,ppa009640m|PACid:17659549,ppa013165m|PACid:17645312,ppa006998m|PACid:17648024,ppa011758m|PACid:17650987,ppa013202m|PACid:17659779,ppa026922m|PACid:17650915,ppa004613m|PACid:17651940,ppa011074m|PACid:17650986,ppa010008m|PACid:17653275,ppa025208m|PACid:17658725,ppa015250m|PACid:17664697,ppa000983m|PACid:17649168
GO:0006732	coenzyme metabolic process	9 out of 1491 genes, 0.6%	102 out of 11167 genes, 0.9%	1	ppa006510m|PACid:17654890,ppa015978m|PACid:17650899,ppa007647m|PACid:17645886,ppa008786m|PACid:17662186,ppa014881m|PACid:17646380,ppa003613m|PACid:17668049,ppa006187m|PACid:17662911,ppa017600m|PACid:17645163,ppa006290m|PACid:17648217
GO:0033036	macromolecule localization	34 out of 1491 genes, 2.3%	320 out of 11167 genes, 2.9%	1	ppa001177m|PACid:17658964,ppa001874m|PACid:17668080,ppa003225m|PACid:17643125,ppa015768m|PACid:17642126,ppa010720m|PACid:17665855,ppa000779m|PACid:17643478,ppa003188m|PACid:17656799,ppa000431m|PACid:17649130,ppa018053m|PACid:17654874,ppa022009m|PACid:17662389,ppa005100m|PACid:17666083,ppa002168m|PACid:17652006,ppa022528m|PACid:17652742,ppa012523m|PACid:17649483,ppa000337m|PACid:17666894,ppa015230…
GO:0019320	hexose catabolic process	7 out of 1491 genes, 0.5%	84 out of 11167 genes, 0.8%	1	ppa008132m|PACid:17666308,ppa004086m|PACid:17666427,ppb018777m|PACid:17646860,ppa006008m|PACid:17660839,ppa003316m|PACid:17648742,ppa004167m|PACid:17663736,ppa005031m|PACid:17643115
GO:0046164	alcohol catabolic process	7 out of 1491 genes, 0.5%	84 out of 11167 genes, 0.8%	1	ppa008132m|PACid:17666308,ppa004086m|PACid:17666427,ppb018777m|PACid:17646860,ppa006008m|PACid:17660839,ppa003316m|PACid:17648742,ppa004167m|PACid:17663736,ppa005031m|PACid:17643115
GO:0046365	monosaccharide catabolic process	7 out of 1491 genes, 0.5%	84 out of 11167 genes, 0.8%	1	ppa008132m|PACid:17666308,ppa004086m|PACid:17666427,ppb018777m|PACid:17646860,ppa006008m|PACid:17660839,ppa003316m|PACid:17648742,ppa004167m|PACid:17663736,ppa005031m|PACid:17643115
GO:0043933	macromolecular complex subunit organization	18 out of 1491 genes, 1.2%	184 out of 11167 genes, 1.6%	1	ppa018145m|PACid:17651394,ppa005663m|PACid:17657066,ppa009640m|PACid:17659549,ppa006998m|PACid:17648024,ppa010895m|PACid:17640728,ppa010008m|PACid:17653275,ppa009300m|PACid:17656541,ppa015730m|PACid:17660744,ppa013165m|PACid:17645312,ppa011758m|PACid:17650987,ppa026922m|PACid:17650915,ppa013202m|PACid:17659779,ppa004613m|PACid:17651940,ppa011074m|PACid:17650986,ppa025208m|PACid:17658725,ppa015250…
GO:0016052	carbohydrate catabolic process	14 out of 1491 genes, 0.9%	149 out of 11167 genes, 1.3%	1	ppa008132m|PACid:17666308,ppa000237m|PACid:17658160,ppa001168m|PACid:17641053,ppa004086m|PACid:17666427,ppa026987m|PACid:17663697,ppa008643m|PACid:17647577,ppa007396m|PACid:17669163,ppa027044m|PACid:17645519,ppb018777m|PACid:17646860,ppa006008m|PACid:17660839,ppa003316m|PACid:17648742,ppa023424m|PACid:17653329,ppa004167m|PACid:17663736,ppa005031m|PACid:17643115
GO:0000097	sulfur amino acid biosynthetic process	2 out of 1491 genes, 0.1%	33 out of 11167 genes, 0.3%	1	ppa008512m|PACid:17663441,ppa000606m|PACid:17652161
GO:0019318	hexose metabolic process	13 out of 1491 genes, 0.9%	141 out of 11167 genes, 1.3%	1	ppa008132m|PACid:17666308,ppa004086m|PACid:17666427,ppa007357m|PACid:17644339,ppa008036m|PACid:17641090,ppa003010m|PACid:17642676,ppa006087m|PACid:17663421,ppa002811m|PACid:17644426,ppb018777m|PACid:17646860,ppa006008m|PACid:17660839,ppa003316m|PACid:17648742,ppa007822m|PACid:17657752,ppa004167m|PACid:17663736,ppa005031m|PACid:17643115
GO:0022613	ribonucleoprotein complex biogenesis	12 out of 1491 genes, 0.8%	136 out of 11167 genes, 1.2%	1	ppa013126m|PACid:17662451,ppa010824m|PACid:17667635,ppa004181m|PACid:17664849,ppa010500m|PACid:17657393,ppa026107m|PACid:17661938,ppa012251m|PACid:17651383,ppa003779m|PACid:17658577,ppa009348m|PACid:17651558,ppa003776m|PACid:17667334,ppa008863m|PACid:17662712,ppa009300m|PACid:17656541,ppa003129m|PACid:17642196
GO:0006979	response to oxidative stress	3 out of 1491 genes, 0.2%	48 out of 11167 genes, 0.4%	1	ppa004802m|PACid:17662666,ppa006621m|PACid:17663004,ppa010872m|PACid:17665179
GO:0044272	sulfur compound biosynthetic process	3 out of 1491 genes, 0.2%	48 out of 11167 genes, 0.4%	1	ppa008512m|PACid:17663441,ppa000606m|PACid:17652161,ppa004139m|PACid:17662187
GO:0015698	inorganic anion transport	6 out of 1491 genes, 0.4%	80 out of 11167 genes, 0.7%	1	ppa024435m|PACid:17650881,ppa003252m|PACid:17666502,ppa001619m|PACid:17652525,ppa002425m|PACid:17648573,ppa002519m|PACid:17656090,ppa002648m|PACid:17669010
GO:0009813	flavonoid biosynthetic process	5 out of 1491 genes, 0.3%	70 out of 11167 genes, 0.6%	1	ppa007594m|PACid:17668907,ppa019948m|PACid:17667235,ppa008310m|PACid:17657706,ppa007783m|PACid:17649995,ppa002417m|PACid:17658588
GO:0008202	steroid metabolic process	2 out of 1491 genes, 0.1%	38 out of 11167 genes, 0.3%	1	ppa014786m|PACid:17656040,ppa004825m|PACid:17649697
GO:0006006	glucose metabolic process	8 out of 1491 genes, 0.5%	102 out of 11167 genes, 0.9%	1	ppa008132m|PACid:17666308,ppa004086m|PACid:17666427,ppb018777m|PACid:17646860,ppa006008m|PACid:17660839,ppa003010m|PACid:17642676,ppa003316m|PACid:17648742,ppa004167m|PACid:17663736,ppa005031m|PACid:17643115
GO:0071822	protein complex subunit organization	8 out of 1491 genes, 0.5%	102 out of 11167 genes, 0.9%	1	ppa015730m|PACid:17660744,ppa009640m|PACid:17659549,ppa011758m|PACid:17650987,ppa004613m|PACid:17651940,ppa011074m|PACid:17650986,ppa010008m|PACid:17653275,ppa010895m|PACid:17640728,ppa015250m|PACid:17664697
GO:0044085	cellular component biogenesis	34 out of 1491 genes, 2.3%	345 out of 11167 genes, 3.1%	1	ppa005663m|PACid:17657066,ppa013126m|PACid:17662451,ppa000641m|PACid:17669034,ppa006418m|PACid:17662323,ppa003030m|PACid:17661438,ppa010895m|PACid:17640728,ppa012251m|PACid:17651383,ppa000493m|PACid:17665094,ppa003776m|PACid:17667334,ppa009300m|PACid:17656541,ppa003129m|PACid:17642196,ppa015730m|PACid:17660744,ppb021634m|PACid:17646907,ppa008207m|PACid:17641984,ppa006852m|PACid:17661523,ppa001048…
GO:0016044	cellular membrane organization	4 out of 1491 genes, 0.3%	66 out of 11167 genes, 0.6%	1	ppa002811m|PACid:17644426,ppa002202m|PACid:17667115,ppa003610m|PACid:17654292,ppa002264m|PACid:17667116
GO:0061024	membrane organization	4 out of 1491 genes, 0.3%	66 out of 11167 genes, 0.6%	1	ppa002811m|PACid:17644426,ppa002202m|PACid:17667115,ppa003610m|PACid:17654292,ppa002264m|PACid:17667116
GO:0043623	cellular protein complex assembly	5 out of 1491 genes, 0.3%	78 out of 11167 genes, 0.7%	1	ppa015730m|PACid:17660744,ppa004613m|PACid:17651940,ppa009640m|PACid:17659549,ppa010008m|PACid:17653275,ppa015250m|PACid:17664697
GO:0065003	macromolecular complex assembly	9 out of 1491 genes, 0.6%	120 out of 11167 genes, 1.1%	1	ppa015730m|PACid:17660744,ppa005663m|PACid:17657066,ppa009640m|PACid:17659549,ppa004613m|PACid:17651940,ppa010008m|PACid:17653275,ppa010895m|PACid:17640728,ppa015250m|PACid:17664697,ppa009300m|PACid:17656541,ppa005658m|PACid:17651924
GO:0009108	coenzyme biosynthetic process	3 out of 1491 genes, 0.2%	56 out of 11167 genes, 0.5%	1	ppa017600m|PACid:17645163,ppa015978m|PACid:17650899,ppa008786m|PACid:17662186
GO:0042592	homeostatic process	20 out of 1491 genes, 1.3%	226 out of 11167 genes, 2.0%	1	ppa005835m|PACid:17640872,ppa004673m|PACid:17644253,ppa019948m|PACid:17667235,ppa009703m|PACid:17650126,ppa006087m|PACid:17663421,ppa006757m|PACid:17656600,ppa000629m|PACid:17642887,ppa002567m|PACid:17666139,ppa016962m|PACid:17643707,ppa001613m|PACid:17655062,ppa002552m|PACid:17666138,ppa003141m|PACid:17652741,ppa003678m|PACid:17640633,ppa003284m|PACid:17640494,ppa009830m|PACid:17656970,ppa006250…
GO:0022607	cellular component assembly	11 out of 1491 genes, 0.7%	143 out of 11167 genes, 1.3%	1	ppa015730m|PACid:17660744,ppa005663m|PACid:17657066,ppa009640m|PACid:17659549,ppa006852m|PACid:17661523,ppa004613m|PACid:17651940,ppa000566m|PACid:17666084,ppa010895m|PACid:17640728,ppa010008m|PACid:17653275,ppa015250m|PACid:17664697,ppa009300m|PACid:17656541,ppa005658m|PACid:17651924
GO:0010876	lipid localization	3 out of 1491 genes, 0.2%	59 out of 11167 genes, 0.5%	1	ppa010720m|PACid:17665855,ppa024837m|PACid:17658133,ppa022009m|PACid:17662389
GO:0008152	metabolic process	990 out of 1491 genes, 66.4%	7701 out of 11167 genes, 69.0%	1	ppa008132m|PACid:17666308,ppa005045m|PACid:17667554,ppa005593m|PACid:17651128,ppa003729m|PACid:17645824,ppa002854m|PACid:17663227,ppa002554m|PACid:17641127,ppa006187m|PACid:17662911,ppa007482m|PACid:17642127,ppa009110m|PACid:17643985,ppa004587m|PACid:17646675,ppa009709m|PACid:17647361,ppa001739m|PACid:17661418,ppa017487m|PACid:17649233,ppa004901m|PACid:17666877,ppa015231m|PACid:17669290,ppa004904…
GO:0034622	cellular macromolecular complex assembly	5 out of 1491 genes, 0.3%	87 out of 11167 genes, 0.8%	1	ppa015730m|PACid:17660744,ppa004613m|PACid:17651940,ppa009640m|PACid:17659549,ppa010008m|PACid:17653275,ppa015250m|PACid:17664697
GO:0071844	cellular component assembly at cellular level	7 out of 1491 genes, 0.5%	110 out of 11167 genes, 1.0%	1	ppa015730m|PACid:17660744,ppa004613m|PACid:17651940,ppa000566m|PACid:17666084,ppa009640m|PACid:17659549,ppa010008m|PACid:17653275,ppa015250m|PACid:17664697,ppa006852m|PACid:17661523
GO:0009266	response to temperature stimulus	3 out of 1491 genes, 0.2%	64 out of 11167 genes, 0.6%	1	ppa021305m|PACid:17662079,ppa009640m|PACid:17659549,ppa016910m|PACid:17668223
GO:0006461	protein complex assembly	6 out of 1491 genes, 0.4%	100 out of 11167 genes, 0.9%	1	ppa015730m|PACid:17660744,ppa004613m|PACid:17651940,ppa009640m|PACid:17659549,ppa010895m|PACid:17640728,ppa010008m|PACid:17653275,ppa015250m|PACid:17664697
GO:0071702	organic substance transport	15 out of 1491 genes, 1.0%	193 out of 11167 genes, 1.7%	1	ppa006549m|PACid:17642262,ppa005696m|PACid:17662556,ppa004865m|PACid:17668805,ppa004526m|PACid:17664321,ppa004219m|PACid:17642166,ppa006608m|PACid:17668181,ppa004166m|PACid:17647805,ppa005214m|PACid:17651788,ppa021368m|PACid:17657809,ppa009326m|PACid:17657203,ppa015187m|PACid:17658648,ppa008121m|PACid:17664239,ppa004602m|PACid:17668662,ppa004936m|PACid:17653005,ppa006089m|PACid:17664790
GO:0070271	protein complex biogenesis	6 out of 1491 genes, 0.4%	101 out of 11167 genes, 0.9%	1	ppa015730m|PACid:17660744,ppa004613m|PACid:17651940,ppa009640m|PACid:17659549,ppa010895m|PACid:17640728,ppa010008m|PACid:17653275,ppa015250m|PACid:17664697
GO:0019725	cellular homeostasis	12 out of 1491 genes, 0.8%	173 out of 11167 genes, 1.5%	1	ppa005835m|PACid:17640872,ppa004673m|PACid:17644253,ppa003678m|PACid:17640633,ppa009703m|PACid:17650126,ppa003284m|PACid:17640494,ppa009830m|PACid:17656970,ppa006250m|PACid:17645322,ppa000629m|PACid:17642887,ppa013797m|PACid:17641770,ppa006757m|PACid:17656600,ppa005081m|PACid:17664748,ppa016962m|PACid:17643707
GO:0009699	phenylpropanoid biosynthetic process	7 out of 1491 genes, 0.5%	142 out of 11167 genes, 1.3%	1	ppa007594m|PACid:17668907,ppa019948m|PACid:17667235,ppa009406m|PACid:17656695,ppa008310m|PACid:17657706,ppa005194m|PACid:17646746,ppa007783m|PACid:17649995,ppa002417m|PACid:17658588
GO:0019438	aromatic compound biosynthetic process	7 out of 1491 genes, 0.5%	144 out of 11167 genes, 1.3%	1	ppa007594m|PACid:17668907,ppa019948m|PACid:17667235,ppa009406m|PACid:17656695,ppa008310m|PACid:17657706,ppa005194m|PACid:17646746,ppa007783m|PACid:17649995,ppa002417m|PACid:17658588

## Sheet: terms of component ontology
	Component ontology terms with a p-value of at least 1
	Gene ontology term	Cluster frequency	Genome frequency of use	Corrected P-value	Genes annotated to the term
GO:0005770	late endosome	6 out of 1412 genes, 0.4%	12 out of 11199 genes, 0.1%	0.2723	ppa002567m|PACid:17666139,ppa011090m|PACid:17649235,ppa011938m|PACid:17645742,ppa003415m|PACid:17663498,ppa002552m|PACid:17666138,ppa003962m|PACid:17665916
GO:0044420	extracellular matrix part	4 out of 1412 genes, 0.3%	6 out of 11199 genes, 0.1%	0.44623	ppa002903m|PACid:17648239,ppa002770m|PACid:17644599,ppa002824m|PACid:17651439,ppa002893m|PACid:17657636
GO:0005730	nucleolus	2 out of 1412 genes, 0.1%	2 out of 11199 genes, 0.0%	1	ppa001913m|PACid:17642534,ppa024131m|PACid:17646265
GO:0044452	nucleolar part	2 out of 1412 genes, 0.1%	2 out of 11199 genes, 0.0%	1	ppa001913m|PACid:17642534,ppa024131m|PACid:17646265
GO:0005746	mitochondrial respiratory chain	12 out of 1412 genes, 0.8%	51 out of 11199 genes, 0.5%	1	ppa005663m|PACid:17657066,ppa010853m|PACid:17652295,ppa024172m|PACid:17646681,ppa004904m|PACid:17659421,ppa010797m|PACid:17652294,ppa016428m|PACid:17655345,ppa022392m|PACid:17648193,ppb018456m|PACid:17667796,ppa004446m|PACid:17658857,ppa009098m|PACid:17652293,ppa018743m|PACid:17650505,ppa005658m|PACid:17651924
GO:0070469	respiratory chain	12 out of 1412 genes, 0.8%	51 out of 11199 genes, 0.5%	1	ppa005663m|PACid:17657066,ppa010853m|PACid:17652295,ppa024172m|PACid:17646681,ppa004904m|PACid:17659421,ppa010797m|PACid:17652294,ppa016428m|PACid:17655345,ppa022392m|PACid:17648193,ppb018456m|PACid:17667796,ppa004446m|PACid:17658857,ppa009098m|PACid:17652293,ppa018743m|PACid:17650505,ppa005658m|PACid:17651924
GO:0005768	endosome	10 out of 1412 genes, 0.7%	41 out of 11199 genes, 0.4%	1	ppa005815m|PACid:17651647,ppa000149m|PACid:17648819,ppa011938m|PACid:17645742,ppa003415m|PACid:17663498,ppa003962m|PACid:17665916,ppa011237m|PACid:17661750,ppa010967m|PACid:17662362,ppa002567m|PACid:17666139,ppa011090m|PACid:17649235,ppa002552m|PACid:17666138
GO:0005774	vacuolar membrane	4 out of 1412 genes, 0.3%	10 out of 11199 genes, 0.1%	1	ppa012241m|PACid:17661303,ppa012208m|PACid:17661302,ppa015768m|PACid:17642126,ppa011277m|PACid:17643838
GO:0031012	extracellular matrix	4 out of 1412 genes, 0.3%	10 out of 11199 genes, 0.1%	1	ppa002903m|PACid:17648239,ppa002770m|PACid:17644599,ppa002824m|PACid:17651439,ppa002893m|PACid:17657636
GO:0030054	cell junction	6 out of 1412 genes, 0.4%	20 out of 11199 genes, 0.2%	1	ppa025070m|PACid:17643708,ppa009229m|PACid:17664775,ppa010695m|PACid:17654406,ppa026144m|PACid:17650857,ppa009320m|PACid:17656859,ppa026946m|PACid:17640887
GO:0005740	mitochondrial envelope	20 out of 1412 genes, 1.4%	104 out of 11199 genes, 0.9%	1	ppa005663m|PACid:17657066,ppa010853m|PACid:17652295,ppa016428m|PACid:17655345,ppa022392m|PACid:17648193,ppb018456m|PACid:17667796,ppa024284m|PACid:17659244,ppa016199m|PACid:17643583,ppa013975m|PACid:17642123,ppa024172m|PACid:17646681,ppa004904m|PACid:17659421,ppa008641m|PACid:17645832,ppa002661m|PACid:17665441,ppa010797m|PACid:17652294,ppa002696m|PACid:17656268,ppa004446m|PACid:17658857,ppa009098…
GO:0005771	multivesicular body	2 out of 1412 genes, 0.1%	3 out of 11199 genes, 0.0%	1	ppa003415m|PACid:17663498,ppa003962m|PACid:17665916
GO:0000790	nuclear chromatin	3 out of 1412 genes, 0.2%	7 out of 11199 genes, 0.1%	1	ppa021305m|PACid:17662079,ppa000595m|PACid:17648457,ppa024131m|PACid:17646265
GO:0031227	intrinsic to endoplasmic reticulum membrane	3 out of 1412 genes, 0.2%	7 out of 11199 genes, 0.1%	1	ppa000629m|PACid:17642887,ppa002024m|PACid:17662603,ppa000654m|PACid:17654086
GO:0044454	nuclear chromosome part	3 out of 1412 genes, 0.2%	7 out of 11199 genes, 0.1%	1	ppa021305m|PACid:17662079,ppa000595m|PACid:17648457,ppa024131m|PACid:17646265
GO:0044437	vacuolar part	4 out of 1412 genes, 0.3%	12 out of 11199 genes, 0.1%	1	ppa012241m|PACid:17661303,ppa012208m|PACid:17661302,ppa015768m|PACid:17642126,ppa011277m|PACid:17643838
GO:0031300	intrinsic to organelle membrane	7 out of 1412 genes, 0.5%	28 out of 11199 genes, 0.3%	1	ppa000629m|PACid:17642887,ppa000490m|PACid:17645215,ppa002811m|PACid:17644426,ppa002024m|PACid:17662603,ppa000493m|PACid:17665094,ppa000654m|PACid:17654086,ppa021772m|PACid:17645069
GO:0044459	plasma membrane part	17 out of 1412 genes, 1.2%	91 out of 11199 genes, 0.8%	1	ppa026453m|PACid:17668369,ppa007905m|PACid:17666026,ppa005893m|PACid:17654708,ppa025070m|PACid:17643708,ppa024263m|PACid:17651501,ppa005928m|PACid:17654709,ppa009320m|PACid:17656859,ppa020533m|PACid:17645016,ppa016962m|PACid:17643707,ppa026946m|PACid:17640887,ppa005636m|PACid:17642697,ppa008201m|PACid:17653320,ppa005614m|PACid:17663493,ppa026144m|PACid:17650857,ppa010695m|PACid:17654406,ppa009229…
GO:0044429	mitochondrial part	24 out of 1412 genes, 1.7%	138 out of 11199 genes, 1.2%	1	ppa005663m|PACid:17657066,ppa010853m|PACid:17652295,ppa016428m|PACid:17655345,ppa022392m|PACid:17648193,ppb018456m|PACid:17667796,ppa024284m|PACid:17659244,ppa005193m|PACid:17642536,ppa016199m|PACid:17643583,ppa013975m|PACid:17642123,ppa002842m|PACid:17663119,ppa024172m|PACid:17646681,ppa004904m|PACid:17659421,ppa008641m|PACid:17645832,ppa002661m|PACid:17665441,ppa007143m|PACid:17649576,ppa010797…
GO:0031966	mitochondrial membrane	17 out of 1412 genes, 1.2%	92 out of 11199 genes, 0.8%	1	ppa005663m|PACid:17657066,ppa010853m|PACid:17652295,ppa016428m|PACid:17655345,ppa022392m|PACid:17648193,ppb018456m|PACid:17667796,ppa024284m|PACid:17659244,ppa016199m|PACid:17643583,ppa004904m|PACid:17659421,ppa024172m|PACid:17646681,ppa002661m|PACid:17665441,ppa010797m|PACid:17652294,ppa002696m|PACid:17656268,ppa004446m|PACid:17658857,ppa009098m|PACid:17652293,ppa009796m|PACid:17658935,ppa018743…
GO:0005886	plasma membrane	17 out of 1412 genes, 1.2%	93 out of 11199 genes, 0.8%	1	ppa026453m|PACid:17668369,ppa007905m|PACid:17666026,ppa005893m|PACid:17654708,ppa025070m|PACid:17643708,ppa024263m|PACid:17651501,ppa005928m|PACid:17654709,ppa009320m|PACid:17656859,ppa020533m|PACid:17645016,ppa016962m|PACid:17643707,ppa026946m|PACid:17640887,ppa005636m|PACid:17642697,ppa008201m|PACid:17653320,ppa005614m|PACid:17663493,ppa026144m|PACid:17650857,ppa010695m|PACid:17654406,ppa009229…
GO:0000267	cell fraction	10 out of 1412 genes, 0.7%	48 out of 11199 genes, 0.4%	1	ppa007257m|PACid:17655754,ppa001115m|PACid:17662604,ppa001377m|PACid:17654345,ppa011938m|PACid:17645742,ppa002567m|PACid:17666139,ppa011090m|PACid:17649235,ppa023159m|PACid:17645100,ppa012562m|PACid:17653245,ppa002417m|PACid:17658588,ppa002552m|PACid:17666138
GO:0042598	vesicular fraction	8 out of 1412 genes, 0.6%	36 out of 11199 genes, 0.3%	1	ppa007257m|PACid:17655754,ppa001115m|PACid:17662604,ppa001377m|PACid:17654345,ppa011938m|PACid:17645742,ppa002567m|PACid:17666139,ppa023159m|PACid:17645100,ppa012562m|PACid:17653245,ppa002552m|PACid:17666138
GO:0044455	mitochondrial membrane part	12 out of 1412 genes, 0.8%	61 out of 11199 genes, 0.5%	1	ppa005663m|PACid:17657066,ppa010853m|PACid:17652295,ppa024172m|PACid:17646681,ppa004904m|PACid:17659421,ppa010797m|PACid:17652294,ppa016428m|PACid:17655345,ppa022392m|PACid:17648193,ppb018456m|PACid:17667796,ppa004446m|PACid:17658857,ppa009098m|PACid:17652293,ppa018743m|PACid:17650505,ppa005658m|PACid:17651924
GO:0005739	mitochondrion	25 out of 1412 genes, 1.8%	148 out of 11199 genes, 1.3%	1	ppa005663m|PACid:17657066,ppa010853m|PACid:17652295,ppa016428m|PACid:17655345,ppa022392m|PACid:17648193,ppb018456m|PACid:17667796,ppa024284m|PACid:17659244,ppa005193m|PACid:17642536,ppa016199m|PACid:17643583,ppa013975m|PACid:17642123,ppa002842m|PACid:17663119,ppa024172m|PACid:17646681,ppa004904m|PACid:17659421,ppa008641m|PACid:17645832,ppa002661m|PACid:17665441,ppa007143m|PACid:17649576,ppa010797…
GO:0005773	vacuole	17 out of 1412 genes, 1.2%	94 out of 11199 genes, 0.8%	1	ppa001782m|PACid:17646120,ppa002698m|PACid:17655923,ppa005835m|PACid:17640872,ppa012241m|PACid:17661303,ppa001980m|PACid:17655922,ppa003188m|PACid:17656799,ppa006560m|PACid:17660752,ppa001066m|PACid:17651147,ppa023309m|PACid:17650561,ppa004388m|PACid:17652773,ppa011277m|PACid:17643838,ppa015238m|PACid:17657028,ppa011867m|PACid:17653749,ppa001619m|PACid:17652525,ppa012208m|PACid:17661302,ppa004602…
GO:0016585	chromatin remodeling complex	2 out of 1412 genes, 0.1%	4 out of 11199 genes, 0.0%	1	ppa007526m|PACid:17650995,ppa000063m|PACid:17641973
GO:0008287	protein serine/threonine phosphatase complex	5 out of 1412 genes, 0.4%	19 out of 11199 genes, 0.2%	1	ppa004468m|PACid:17656262,ppa004258m|PACid:17644741,ppa004440m|PACid:17659394,ppa007733m|PACid:17648853,ppa004338m|PACid:17660042
GO:0005626	insoluble fraction	9 out of 1412 genes, 0.6%	43 out of 11199 genes, 0.4%	1	ppa007257m|PACid:17655754,ppa001115m|PACid:17662604,ppa001377m|PACid:17654345,ppa011938m|PACid:17645742,ppa002567m|PACid:17666139,ppa011090m|PACid:17649235,ppa023159m|PACid:17645100,ppa012562m|PACid:17653245,ppa002552m|PACid:17666138
GO:0005624	membrane fraction	8 out of 1412 genes, 0.6%	38 out of 11199 genes, 0.3%	1	ppa007257m|PACid:17655754,ppa001115m|PACid:17662604,ppa001377m|PACid:17654345,ppa011938m|PACid:17645742,ppa002567m|PACid:17666139,ppa023159m|PACid:17645100,ppa012562m|PACid:17653245,ppa002552m|PACid:17666138
GO:0031228	intrinsic to Golgi membrane	4 out of 1412 genes, 0.3%	15 out of 11199 genes, 0.1%	1	ppa000490m|PACid:17645215,ppa002811m|PACid:17644426,ppa000493m|PACid:17665094,ppa021772m|PACid:17645069
GO:0031225	anchored to membrane	13 out of 1412 genes, 0.9%	73 out of 11199 genes, 0.7%	1	ppa024912m|PACid:17656835,ppa024172m|PACid:17646681,ppa008510m|PACid:17661501,ppa026783m|PACid:17669038,ppa008092m|PACid:17665241,ppa018283m|PACid:17659892,ppa021274m|PACid:17645030,ppa001847m|PACid:17656069,ppa003600m|PACid:17652676,ppa008113m|PACid:17647418,ppa015678m|PACid:17650030,ppa010695m|PACid:17654406,ppa004732m|PACid:17649007
GO:0005576	extracellular region	51 out of 1412 genes, 3.6%	350 out of 11199 genes, 3.1%	1	ppa024912m|PACid:17656835,ppa005293m|PACid:17652645,ppa027143m|PACid:17661497,ppa011460m|PACid:17640938,ppa003529m|PACid:17661396,ppa022256m|PACid:17649042,ppa003308m|PACid:17643211,ppa007765m|PACid:17660217,ppa005199m|PACid:17668676,ppa002893m|PACid:17657636,ppa001739m|PACid:17661418,ppa005031m|PACid:17643115,ppa017487m|PACid:17649233,ppa001098m|PACid:17662534,ppa001168m|PACid:17641053,ppa016877…
GO:0005743	mitochondrial inner membrane	13 out of 1412 genes, 0.9%	76 out of 11199 genes, 0.7%	1	ppa005663m|PACid:17657066,ppa010853m|PACid:17652295,ppa024172m|PACid:17646681,ppa004904m|PACid:17659421,ppa010797m|PACid:17652294,ppa016428m|PACid:17655345,ppa022392m|PACid:17648193,ppb018456m|PACid:17667796,ppa004446m|PACid:17658857,ppa016199m|PACid:17643583,ppa009098m|PACid:17652293,ppa005658m|PACid:17651924,ppa018743m|PACid:17650505
GO:0000325	plant-type vacuole	10 out of 1412 genes, 0.7%	56 out of 11199 genes, 0.5%	1	ppa001782m|PACid:17646120,ppa005835m|PACid:17640872,ppa003188m|PACid:17656799,ppa006560m|PACid:17660752,ppa001066m|PACid:17651147,ppa023309m|PACid:17650561,ppa015238m|PACid:17657028,ppa011867m|PACid:17653749,ppa001619m|PACid:17652525,ppa004602m|PACid:17668662
GO:0005657	replication fork	2 out of 1412 genes, 0.1%	6 out of 11199 genes, 0.1%	1	ppa009348m|PACid:17651558,ppa000922m|PACid:17658709
GO:0043234	protein complex	107 out of 1412 genes, 7.6%	779 out of 11199 genes, 7.0%	1	ppa004086m|PACid:17666427,ppa006861m|PACid:17656025,ppa012241m|PACid:17661303,ppa003589m|PACid:17647660,ppa005893m|PACid:17654708,ppa012909m|PACid:17664962,ppa007733m|PACid:17648853,ppa002554m|PACid:17641127,ppa006187m|PACid:17662911,ppa003030m|PACid:17661438,ppa000705m|PACid:17663131,ppa009110m|PACid:17643985,ppa006672m|PACid:17645548,ppa010369m|PACid:17660460,ppa005714m|PACid:17653906,ppa005262…
GO:0044427	chromosomal part	16 out of 1412 genes, 1.1%	99 out of 11199 genes, 0.9%	1	ppa018145m|PACid:17651394,ppa012955m|PACid:17663337,ppa021305m|PACid:17662079,ppa012331m|PACid:17663335,ppa013165m|PACid:17645312,ppa012962m|PACid:17663338,ppa013202m|PACid:17659779,ppa011596m|PACid:17663333,ppa026922m|PACid:17650915,ppa010793m|PACid:17665376,ppa024131m|PACid:17646265,ppa000922m|PACid:17658709,ppa001486m|PACid:17663095,ppa012760m|PACid:17663336,ppa009348m|PACid:17651558,ppa000595…
GO:0043231	intracellular membrane-bounded organelle	824 out of 1412 genes, 58.4%	6404 out of 11199 genes, 57.2%	1	ppa012833m|PACid:17668797,ppa008510m|PACid:17661501,ppa012025m|PACid:17668083,ppa010793m|PACid:17665376,ppa002854m|PACid:17663227,ppa008729m|PACid:17654740,ppa023209m|PACid:17659306,ppa009922m|PACid:17655093,ppa002554m|PACid:17641127,ppa007482m|PACid:17642127,ppa009110m|PACid:17643985,ppa008779m|PACid:17667944,ppa001058m|PACid:17655819,ppa001619m|PACid:17652525,ppa004587m|PACid:17646675,ppa003776…
GO:0005911	cell-cell junction	4 out of 1412 genes, 0.3%	18 out of 11199 genes, 0.2%	1	ppa009229m|PACid:17664775,ppa010695m|PACid:17654406,ppa009320m|PACid:17656859,ppa026946m|PACid:17640887
GO:0030118	clathrin coat	3 out of 1412 genes, 0.2%	12 out of 11199 genes, 0.1%	1	ppa005100m|PACid:17666083,ppa013056m|PACid:17651782,ppa012523m|PACid:17649483
GO:0031461	cullin-RING ubiquitin ligase complex	14 out of 1412 genes, 1.0%	86 out of 11199 genes, 0.8%	1	ppa006205m|PACid:17666775,ppa001433m|PACid:17667456,ppa005636m|PACid:17642697,ppa003589m|PACid:17647660,ppa013561m|PACid:17661772,ppa005893m|PACid:17654708,ppa000665m|PACid:17650265,ppa002554m|PACid:17641127,ppa008201m|PACid:17653320,ppa005614m|PACid:17663493,ppa002635m|PACid:17646468,ppa003344m|PACid:17646287,ppa005928m|PACid:17654709,ppa002017m|PACid:17663250
GO:0009527	plastid outer membrane	4 out of 1412 genes, 0.3%	19 out of 11199 genes, 0.2%	1	ppa000337m|PACid:17666894,ppa002785m|PACid:17667917,ppa000786m|PACid:17653448,ppa000431m|PACid:17649130
GO:0016020	membrane	425 out of 1412 genes, 30.1%	3269 out of 11199 genes, 29.2%	1	ppa024912m|PACid:17656835,ppa002024m|PACid:17662603,ppa008510m|PACid:17661501,ppa024132m|PACid:17666911,ppa000355m|PACid:17658617,ppa026178m|PACid:17667467,ppa007482m|PACid:17642127,ppa009110m|PACid:17643985,ppa008779m|PACid:17667944,ppa019770m|PACid:17650056,ppa001619m|PACid:17652525,ppa004587m|PACid:17646675,ppa025862m|PACid:17656655,ppa004936m|PACid:17653005,ppa001739m|PACid:17661418,ppa013294…
GO:0019897	extrinsic to plasma membrane	6 out of 1412 genes, 0.4%	33 out of 11199 genes, 0.3%	1	ppa008201m|PACid:17653320,ppa024263m|PACid:17651501,ppa005636m|PACid:17642697,ppa005614m|PACid:17663493,ppa005928m|PACid:17654709,ppa005893m|PACid:17654708
GO:0019898	extrinsic to membrane	6 out of 1412 genes, 0.4%	33 out of 11199 genes, 0.3%	1	ppa008201m|PACid:17653320,ppa024263m|PACid:17651501,ppa005636m|PACid:17642697,ppa005614m|PACid:17663493,ppa005928m|PACid:17654709,ppa005893m|PACid:17654708
GO:0031234	extrinsic to internal side of plasma membrane	6 out of 1412 genes, 0.4%	33 out of 11199 genes, 0.3%	1	ppa008201m|PACid:17653320,ppa024263m|PACid:17651501,ppa005636m|PACid:17642697,ppa005614m|PACid:17663493,ppa005928m|PACid:17654709,ppa005893m|PACid:17654708
GO:0009898	internal side of plasma membrane	6 out of 1412 genes, 0.4%	34 out of 11199 genes, 0.3%	1	ppa008201m|PACid:17653320,ppa024263m|PACid:17651501,ppa005636m|PACid:17642697,ppa005614m|PACid:17663493,ppa005928m|PACid:17654709,ppa005893m|PACid:17654708
GO:0005667	transcription factor complex	3 out of 1412 genes, 0.2%	14 out of 11199 genes, 0.1%	1	ppa012286m|PACid:17644909,ppa010770m|PACid:17646821,ppa017159m|PACid:17667679
GO:0044425	membrane part	192 out of 1412 genes, 13.6%	1461 out of 11199 genes, 13.0%	1	ppa024912m|PACid:17656835,ppa002024m|PACid:17662603,ppa008510m|PACid:17661501,ppa010460m|PACid:17652376,ppa000235m|PACid:17658888,ppa000355m|PACid:17658617,ppa026178m|PACid:17667467,ppa005893m|PACid:17654708,ppa009110m|PACid:17643985,ppa019319m|PACid:17642372,ppa019770m|PACid:17650056,ppa021289m|PACid:17648416,ppa001619m|PACid:17652525,ppa009320m|PACid:17656859,ppa004936m|PACid:17653005,ppa013294…
GO:0030117	membrane coat	5 out of 1412 genes, 0.4%	28 out of 11199 genes, 0.3%	1	ppa000957m|PACid:17658893,ppa005100m|PACid:17666083,ppa003610m|PACid:17654292,ppa013056m|PACid:17651782,ppa012523m|PACid:17649483
GO:0048475	coated membrane	5 out of 1412 genes, 0.4%	28 out of 11199 genes, 0.3%	1	ppa000957m|PACid:17658893,ppa005100m|PACid:17666083,ppa003610m|PACid:17654292,ppa013056m|PACid:17651782,ppa012523m|PACid:17649483
GO:0000151	ubiquitin ligase complex	15 out of 1412 genes, 1.1%	100 out of 11199 genes, 0.9%	1	ppa006205m|PACid:17666775,ppa001433m|PACid:17667456,ppa005636m|PACid:17642697,ppa003589m|PACid:17647660,ppa013561m|PACid:17661772,ppa005893m|PACid:17654708,ppa001230m|PACid:17642722,ppa000665m|PACid:17650265,ppa002554m|PACid:17641127,ppa008201m|PACid:17653320,ppa005614m|PACid:17663493,ppa002635m|PACid:17646468,ppa003344m|PACid:17646287,ppa005928m|PACid:17654709,ppa002017m|PACid:17663250
GO:0071944	cell periphery	87 out of 1412 genes, 6.2%	652 out of 11199 genes, 5.8%	1	ppa024912m|PACid:17656835,ppa005893m|PACid:17654708,ppa024156m|PACid:17668190,ppa003030m|PACid:17661438,ppa011460m|PACid:17640938,ppa003813m|PACid:17655672,ppa009320m|PACid:17656859,ppa003047m|PACid:17658308,ppa001809m|PACid:17661837,ppa001739m|PACid:17661418,ppa000494m|PACid:17642290,ppa017487m|PACid:17649233,ppa019759m|PACid:17648913,ppa001168m|PACid:17641053,ppa008474m|PACid:17641040,ppa026981…
GO:0044421	extracellular region part	6 out of 1412 genes, 0.4%	36 out of 11199 genes, 0.3%	1	ppa002903m|PACid:17648239,ppa002770m|PACid:17644599,ppa002824m|PACid:17651439,ppa007143m|PACid:17649576,ppa002893m|PACid:17657636,ppa005293m|PACid:17652645
GO:0031967	organelle envelope	80 out of 1412 genes, 5.7%	599 out of 11199 genes, 5.3%	1	ppa002546m|PACid:17668488,ppa000786m|PACid:17653448,ppa022392m|PACid:17648193,ppb018456m|PACid:17667796,ppa012530m|PACid:17648878,ppa006788m|PACid:17643126,ppa005319m|PACid:17645495,ppa003141m|PACid:17652741,ppa012556m|PACid:17648879,ppa004904m|PACid:17659421,ppa011616m|PACid:17667206,ppa008655m|PACid:17667225,ppa009909m|PACid:17654820,ppa000431m|PACid:17649130,ppa004446m|PACid:17658857,ppa009326…
GO:0043227	membrane-bounded organelle	834 out of 1412 genes, 59.1%	6542 out of 11199 genes, 58.4%	1	ppa012833m|PACid:17668797,ppa008510m|PACid:17661501,ppa012025m|PACid:17668083,ppa010793m|PACid:17665376,ppa002854m|PACid:17663227,ppa008729m|PACid:17654740,ppa023209m|PACid:17659306,ppa009922m|PACid:17655093,ppa002554m|PACid:17641127,ppa007482m|PACid:17642127,ppa009110m|PACid:17643985,ppa008779m|PACid:17667944,ppa001058m|PACid:17655819,ppa001619m|PACid:17652525,ppa004587m|PACid:17646675,ppa003776…
GO:0009941	chloroplast envelope	5 out of 1412 genes, 0.4%	30 out of 11199 genes, 0.3%	1	ppa006549m|PACid:17642262,ppa007657m|PACid:17660003,ppa000779m|PACid:17643478,ppa006089m|PACid:17664790,ppa002324m|PACid:17650930
GO:0005618	cell wall	37 out of 1412 genes, 2.6%	274 out of 11199 genes, 2.4%	1	ppa024854m|PACid:17643685,ppa024912m|PACid:17656835,ppa001345m|PACid:17653782,ppa024156m|PACid:17668190,ppa020079m|PACid:17667472,ppa011460m|PACid:17640938,ppa003813m|PACid:17655672,ppa021446m|PACid:17656962,ppa003047m|PACid:17658308,ppa001739m|PACid:17661418,ppa019759m|PACid:17648913,ppa001098m|PACid:17662534,ppa001168m|PACid:17641053,ppa024172m|PACid:17646681,ppa008641m|PACid:17645832,ppa004000…
GO:0000139	Golgi membrane	4 out of 1412 genes, 0.3%	24 out of 11199 genes, 0.2%	1	ppa000490m|PACid:17645215,ppa002811m|PACid:17644426,ppa000493m|PACid:17665094,ppa021772m|PACid:17645069
GO:0005694	chromosome	18 out of 1412 genes, 1.3%	129 out of 11199 genes, 1.2%	1	ppa018145m|PACid:17651394,ppa021305m|PACid:17662079,ppa011596m|PACid:17663333,ppa010793m|PACid:17665376,ppa022203m|PACid:17654139,ppa024131m|PACid:17646265,ppa012760m|PACid:17663336,ppa012955m|PACid:17663337,ppa012331m|PACid:17663335,ppa012962m|PACid:17663338,ppa013165m|PACid:17645312,ppa013202m|PACid:17659779,ppa026922m|PACid:17650915,ppa000922m|PACid:17658709,ppa001486m|PACid:17663095,ppa010726…
GO:0031975	envelope	80 out of 1412 genes, 5.7%	613 out of 11199 genes, 5.5%	1	ppa002546m|PACid:17668488,ppa000786m|PACid:17653448,ppa022392m|PACid:17648193,ppb018456m|PACid:17667796,ppa012530m|PACid:17648878,ppa006788m|PACid:17643126,ppa005319m|PACid:17645495,ppa003141m|PACid:17652741,ppa012556m|PACid:17648879,ppa004904m|PACid:17659421,ppa011616m|PACid:17667206,ppa008655m|PACid:17667225,ppa009909m|PACid:17654820,ppa000431m|PACid:17649130,ppa004446m|PACid:17658857,ppa009326…
GO:0010008	endosome membrane	3 out of 1412 genes, 0.2%	18 out of 11199 genes, 0.2%	1	ppa011237m|PACid:17661750,ppa010967m|PACid:17662362,ppa005815m|PACid:17651647
GO:0044440	endosomal part	3 out of 1412 genes, 0.2%	18 out of 11199 genes, 0.2%	1	ppa011237m|PACid:17661750,ppa010967m|PACid:17662362,ppa005815m|PACid:17651647
GO:0019867	outer membrane	4 out of 1412 genes, 0.3%	26 out of 11199 genes, 0.2%	1	ppa000337m|PACid:17666894,ppa002785m|PACid:17667917,ppa000786m|PACid:17653448,ppa000431m|PACid:17649130
GO:0031968	organelle outer membrane	4 out of 1412 genes, 0.3%	26 out of 11199 genes, 0.2%	1	ppa000337m|PACid:17666894,ppa002785m|PACid:17667917,ppa000786m|PACid:17653448,ppa000431m|PACid:17649130
GO:0000228	nuclear chromosome	3 out of 1412 genes, 0.2%	19 out of 11199 genes, 0.2%	1	ppa021305m|PACid:17662079,ppa000595m|PACid:17648457,ppa024131m|PACid:17646265
GO:0030312	external encapsulating structure	72 out of 1412 genes, 5.1%	560 out of 11199 genes, 5.0%	1	ppa024912m|PACid:17656835,ppa024156m|PACid:17668190,ppa011460m|PACid:17640938,ppa003813m|PACid:17655672,ppa003047m|PACid:17658308,ppa001809m|PACid:17661837,ppa001739m|PACid:17661418,ppa000494m|PACid:17642290,ppa017487m|PACid:17649233,ppa019759m|PACid:17648913,ppa001168m|PACid:17641053,ppa008474m|PACid:17641040,ppa026981m|PACid:17667669,ppa008341m|PACid:17656686,ppa019630m|PACid:17663538,ppa025208…
GO:0000502	proteasome complex	6 out of 1412 genes, 0.4%	43 out of 11199 genes, 0.4%	1	ppa010636m|PACid:17664500,ppa005826m|PACid:17667280,ppa010642m|PACid:17653300,ppa010641m|PACid:17641225,ppa010628m|PACid:17641224,ppa011126m|PACid:17664501
GO:0005856	cytoskeleton	19 out of 1412 genes, 1.3%	145 out of 11199 genes, 1.3%	1	ppa025850m|PACid:17652829,ppa010614m|PACid:17657047,ppa001230m|PACid:17642722,ppa024233m|PACid:17644167,ppa013278m|PACid:17661489,ppa003030m|PACid:17661438,ppa010596m|PACid:17657048,ppa000677m|PACid:17645476,ppa026079m|PACid:17667450,ppa001809m|PACid:17661837,ppa019074m|PACid:17644563,ppa006958m|PACid:17656890,ppa011758m|PACid:17650987,ppa000583m|PACid:17645421,ppa009663m|PACid:17640956,ppa000435…
GO:0009526	plastid envelope	49 out of 1412 genes, 3.5%	384 out of 11199 genes, 3.4%	1	ppa009307m|PACid:17651187,ppa003252m|PACid:17666502,ppa013126m|PACid:17662451,ppa000786m|PACid:17653448,ppa012530m|PACid:17648878,ppa006788m|PACid:17643126,ppa005031m|PACid:17643115,ppa005319m|PACid:17645495,ppa003141m|PACid:17652741,ppa012556m|PACid:17648879,ppa008655m|PACid:17667225,ppa000779m|PACid:17643478,ppa002070m|PACid:17663718,ppa007747m|PACid:17666528,ppa000431m|PACid:17649130,ppa015783…
GO:0019866	organelle inner membrane	28 out of 1412 genes, 2.0%	218 out of 11199 genes, 1.9%	1	ppa005663m|PACid:17657066,ppa010853m|PACid:17652295,ppa016428m|PACid:17655345,ppa022392m|PACid:17648193,ppb018456m|PACid:17667796,ppa016199m|PACid:17643583,ppa013975m|PACid:17642123,ppa007559m|PACid:17659508,ppa006970m|PACid:17665587,ppa006913m|PACid:17667951,ppa024172m|PACid:17646681,ppa008401m|PACid:17665391,ppa011616m|PACid:17667206,ppa004904m|PACid:17659421,ppa000779m|PACid:17643478,ppa009909…
GO:0042170	plastid membrane	9 out of 1412 genes, 0.6%	68 out of 11199 genes, 0.6%	1	ppa008401m|PACid:17665391,ppa000337m|PACid:17666894,ppa000779m|PACid:17643478,ppa000786m|PACid:17653448,ppa000431m|PACid:17649130,ppa008542m|PACid:17647667,ppa007886m|PACid:17658782,ppa008522m|PACid:17647666,ppa002785m|PACid:17667917
GO:0012505	endomembrane system	20 out of 1412 genes, 1.4%	156 out of 11199 genes, 1.4%	1	ppa002546m|PACid:17668488,ppa002024m|PACid:17662603,ppa004370m|PACid:17640875,ppa000629m|PACid:17642887,ppa002567m|PACid:17666139,ppa000493m|PACid:17665094,ppa004626m|PACid:17647611,ppa002552m|PACid:17666138,ppa000490m|PACid:17645215,ppa000957m|PACid:17658893,ppa002160m|PACid:17661326,ppa000654m|PACid:17654086,ppa011415m|PACid:17647261,ppa003284m|PACid:17640494,ppa011938m|PACid:17645742,ppa021772…
GO:0044436	thylakoid part	12 out of 1412 genes, 0.8%	95 out of 11199 genes, 0.8%	1	ppa002202m|PACid:17667115,ppa011725m|PACid:17663445,ppa002264m|PACid:17667116,ppa008782m|PACid:17660067,ppa011219m|PACid:17667541,ppa007643m|PACid:17666050,ppa010370m|PACid:17647855,ppa009110m|PACid:17643985,ppa010884m|PACid:17644160,ppa009374m|PACid:17666863,ppa010953m|PACid:17662037,ppa007232m|PACid:17646236
GO:0005789	endoplasmic reticulum membrane	4 out of 1412 genes, 0.3%	31 out of 11199 genes, 0.3%	1	ppa000629m|PACid:17642887,ppa002024m|PACid:17662603,ppa004370m|PACid:17640875,ppa000654m|PACid:17654086
GO:0042175	nuclear membrane-endoplasmic reticulum network	4 out of 1412 genes, 0.3%	31 out of 11199 genes, 0.3%	1	ppa000629m|PACid:17642887,ppa002024m|PACid:17662603,ppa004370m|PACid:17640875,ppa000654m|PACid:17654086
GO:0015629	actin cytoskeleton	3 out of 1412 genes, 0.2%	23 out of 11199 genes, 0.2%	1	ppa006958m|PACid:17656890,ppa000435m|PACid:17668087,ppa003357m|PACid:17664517
GO:0033176	proton-transporting V-type ATPase complex	2 out of 1412 genes, 0.1%	15 out of 11199 genes, 0.1%	1	ppa013294m|PACid:17660195,ppa011277m|PACid:17643838
GO:0030964	NADH dehydrogenase complex	4 out of 1412 genes, 0.3%	32 out of 11199 genes, 0.3%	1	ppa010853m|PACid:17652295,ppa004904m|PACid:17659421,ppa009098m|PACid:17652293,ppa010797m|PACid:17652294
GO:0044431	Golgi apparatus part	8 out of 1412 genes, 0.6%	66 out of 11199 genes, 0.6%	1	ppa000490m|PACid:17645215,ppa011415m|PACid:17647261,ppa000149m|PACid:17648819,ppa021772m|PACid:17645069,ppa002811m|PACid:17644426,ppa002948m|PACid:17648546,ppa011090m|PACid:17649235,ppa000493m|PACid:17665094
GO:0000785	chromatin	7 out of 1412 genes, 0.5%	59 out of 11199 genes, 0.5%	1	ppa018145m|PACid:17651394,ppa021305m|PACid:17662079,ppa013165m|PACid:17645312,ppa013202m|PACid:17659779,ppa026922m|PACid:17650915,ppa000595m|PACid:17648457,ppa024131m|PACid:17646265
GO:0005777	peroxisome	4 out of 1412 genes, 0.3%	34 out of 11199 genes, 0.3%	1	ppa004484m|PACid:17646679,ppa003648m|PACid:17665116,ppa008297m|PACid:17664848,ppa005081m|PACid:17664748
GO:0031224	intrinsic to membrane	145 out of 1412 genes, 10.3%	1180 out of 11199 genes, 10.5%	1	ppa024912m|PACid:17656835,ppa002024m|PACid:17662603,ppa008510m|PACid:17661501,ppa010460m|PACid:17652376,ppa000235m|PACid:17658888,ppa000355m|PACid:17658617,ppa026178m|PACid:17667467,ppa009110m|PACid:17643985,ppa019770m|PACid:17650056,ppa021289m|PACid:17648416,ppa001619m|PACid:17652525,ppa004936m|PACid:17653005,ppa000172m|PACid:17664974,ppa015231m|PACid:17669290,ppa011616m|PACid:17667206,ppa006707…
GO:0043228	non-membrane-bounded organelle	60 out of 1412 genes, 4.2%	495 out of 11199 genes, 4.4%	1	ppa018145m|PACid:17651394,ppa006003m|PACid:17641468,ppa000389m|PACid:17653157,ppa011678m|PACid:17645142,ppa010614m|PACid:17657047,ppa011596m|PACid:17663333,ppa010793m|PACid:17665376,ppa003030m|PACid:17661438,ppa013278m|PACid:17661489,ppa005320m|PACid:17669002,ppa010596m|PACid:17657048,ppa026992m|PACid:17652867,ppa000677m|PACid:17645476,ppa012251m|PACid:17651383,ppa026079m|PACid:17667450,ppa001809…
GO:0043232	intracellular non-membrane-bounded organelle	60 out of 1412 genes, 4.2%	495 out of 11199 genes, 4.4%	1	ppa018145m|PACid:17651394,ppa006003m|PACid:17641468,ppa000389m|PACid:17653157,ppa011678m|PACid:17645142,ppa010614m|PACid:17657047,ppa011596m|PACid:17663333,ppa010793m|PACid:17665376,ppa003030m|PACid:17661438,ppa013278m|PACid:17661489,ppa005320m|PACid:17669002,ppa010596m|PACid:17657048,ppa026992m|PACid:17652867,ppa000677m|PACid:17645476,ppa012251m|PACid:17651383,ppa026079m|PACid:17667450,ppa001809…
GO:0005794	Golgi apparatus	8 out of 1412 genes, 0.6%	69 out of 11199 genes, 0.6%	1	ppa000490m|PACid:17645215,ppa011415m|PACid:17647261,ppa000149m|PACid:17648819,ppa021772m|PACid:17645069,ppa002811m|PACid:17644426,ppa002948m|PACid:17648546,ppa011090m|PACid:17649235,ppa000493m|PACid:17665094
GO:0005623	cell	1374 out of 1412 genes, 97.3%	10913 out of 11199 genes, 97.4%	1	ppa012833m|PACid:17668797,ppa024912m|PACid:17656835,ppa005045m|PACid:17667554,ppa011678m|PACid:17645142,ppa012025m|PACid:17668083,ppa003729m|PACid:17645824,ppa026178m|PACid:17667467,ppa002854m|PACid:17663227,ppa008729m|PACid:17654740,ppa023209m|PACid:17659306,ppa009922m|PACid:17655093,ppa002554m|PACid:17641127,ppa006187m|PACid:17662911,ppa009110m|PACid:17643985,ppa008779m|PACid:17667944,ppa001058…
644882,ppa022977m|PACid:17651265,ppa009230m|PACid:17647734,ppa027023m|PACid:17664163,ppa005014m|PACid:17656313,ppa019345m|PACid:17644459,ppa001012m|PACid:17643144,ppa007906m|PACid:17666025,ppa003648m|PACid:17665116,ppa023951m|PACid:17661407,ppa011209m|PACid:17658980,ppa011237m|PACid:17661750,ppa003746m|PACid:17645962,ppa001835m|PACid:17656738,ppa007396m|PACid:17669163,ppa007272m|PACid:17649229,pp…
GO:0044464	cell part	1374 out of 1412 genes, 97.3%	10913 out of 11199 genes, 97.4%	1	ppa012833m|PACid:17668797,ppa024912m|PACid:17656835,ppa005045m|PACid:17667554,ppa011678m|PACid:17645142,ppa012025m|PACid:17668083,ppa003729m|PACid:17645824,ppa026178m|PACid:17667467,ppa002854m|PACid:17663227,ppa008729m|PACid:17654740,ppa023209m|PACid:17659306,ppa009922m|PACid:17655093,ppa002554m|PACid:17641127,ppa006187m|PACid:17662911,ppa009110m|PACid:17643985,ppa008779m|PACid:17667944,ppa001058…
644882,ppa022977m|PACid:17651265,ppa009230m|PACid:17647734,ppa027023m|PACid:17664163,ppa005014m|PACid:17656313,ppa019345m|PACid:17644459,ppa001012m|PACid:17643144,ppa007906m|PACid:17666025,ppa003648m|PACid:17665116,ppa023951m|PACid:17661407,ppa011209m|PACid:17658980,ppa011237m|PACid:17661750,ppa003746m|PACid:17645962,ppa001835m|PACid:17656738,ppa007396m|PACid:17669163,ppa007272m|PACid:17649229,pp…
GO:0012506	vesicle membrane	3 out of 1412 genes, 0.2%	27 out of 11199 genes, 0.2%	1	ppa000957m|PACid:17658893,ppa003284m|PACid:17640494,ppa000749m|PACid:17643917
GO:0044438	microbody part	2 out of 1412 genes, 0.1%	19 out of 11199 genes, 0.2%	1	ppa008297m|PACid:17664848,ppa005081m|PACid:17664748
GO:0044439	peroxisomal part	2 out of 1412 genes, 0.1%	19 out of 11199 genes, 0.2%	1	ppa008297m|PACid:17664848,ppa005081m|PACid:17664748
GO:0015630	microtubule cytoskeleton	12 out of 1412 genes, 0.8%	107 out of 11199 genes, 1.0%	1	ppa019074m|PACid:17644563,ppa025850m|PACid:17652829,ppa011758m|PACid:17650987,ppa000583m|PACid:17645421,ppa001230m|PACid:17642722,ppa009663m|PACid:17640956,ppa003030m|PACid:17661438,ppa000677m|PACid:17645476,ppa011074m|PACid:17650986,ppa000768m|PACid:17654748,ppa026079m|PACid:17667450,ppa001809m|PACid:17661837
GO:0044434	chloroplast part	39 out of 1412 genes, 2.8%	335 out of 11199 genes, 3.0%	1	ppa011693m|PACid:17648226,ppa012530m|PACid:17648878,ppa011700m|PACid:17648225,ppa009110m|PACid:17643985,ppa006788m|PACid:17643126,ppa009374m|PACid:17666863,ppa012556m|PACid:17648879,ppa011725m|PACid:17663445,ppa000779m|PACid:17643478,ppa011732m|PACid:17644639,ppa011219m|PACid:17667541,ppa007747m|PACid:17666528,ppa009265m|PACid:17641533,ppa011966m|PACid:17662388,ppa010953m|PACid:17662037,ppa006089…
GO:0005654	nucleoplasm	8 out of 1412 genes, 0.6%	75 out of 11199 genes, 0.7%	1	ppa010247m|PACid:17644108,ppa010770m|PACid:17646821,ppa000070m|PACid:17654720,ppa000093m|PACid:17665303,ppa013037m|PACid:17648123,ppa017159m|PACid:17667679,ppa012286m|PACid:17644909,ppa000595m|PACid:17648457
GO:0044451	nucleoplasm part	8 out of 1412 genes, 0.6%	75 out of 11199 genes, 0.7%	1	ppa010247m|PACid:17644108,ppa010770m|PACid:17646821,ppa000070m|PACid:17654720,ppa000093m|PACid:17665303,ppa013037m|PACid:17648123,ppa017159m|PACid:17667679,ppa012286m|PACid:17644909,ppa000595m|PACid:17648457
GO:0009528	plastid inner membrane	5 out of 1412 genes, 0.4%	49 out of 11199 genes, 0.4%	1	ppa008401m|PACid:17665391,ppa007886m|PACid:17658782,ppa000779m|PACid:17643478,ppa008522m|PACid:17647666,ppa008542m|PACid:17647667
GO:0016591	DNA-directed RNA polymerase II, holoenzyme	2 out of 1412 genes, 0.1%	21 out of 11199 genes, 0.2%	1	ppa000093m|PACid:17665303,ppa013037m|PACid:17648123
GO:0009507	chloroplast	39 out of 1412 genes, 2.8%	341 out of 11199 genes, 3.0%	1	ppa011693m|PACid:17648226,ppa012530m|PACid:17648878,ppa011700m|PACid:17648225,ppa009110m|PACid:17643985,ppa006788m|PACid:17643126,ppa009374m|PACid:17666863,ppa012556m|PACid:17648879,ppa011725m|PACid:17663445,ppa000779m|PACid:17643478,ppa011732m|PACid:17644639,ppa011219m|PACid:17667541,ppa007747m|PACid:17666528,ppa009265m|PACid:17641533,ppa011966m|PACid:17662388,ppa010953m|PACid:17662037,ppa006089…
GO:0043229	intracellular organelle	926 out of 1412 genes, 65.6%	7438 out of 11199 genes, 66.4%	1	ppa012833m|PACid:17668797,ppa024912m|PACid:17656835,ppa005045m|PACid:17667554,ppa008510m|PACid:17661501,ppa011678m|PACid:17645142,ppa012025m|PACid:17668083,ppa010793m|PACid:17665376,ppa026178m|PACid:17667467,ppa002854m|PACid:17663227,ppa008729m|PACid:17654740,ppa023209m|PACid:17659306,ppa009922m|PACid:17655093,ppa002554m|PACid:17641127,ppa007482m|PACid:17642127,ppa009110m|PACid:17643985,ppa008779…
GO:0009523	photosystem II	2 out of 1412 genes, 0.1%	22 out of 11199 genes, 0.2%	1	ppa010370m|PACid:17647855,ppa010884m|PACid:17644160
GO:0030662	coated vesicle membrane	2 out of 1412 genes, 0.1%	22 out of 11199 genes, 0.2%	1	ppa000957m|PACid:17658893,ppa000749m|PACid:17643917
GO:0009534	chloroplast thylakoid	32 out of 1412 genes, 2.3%	286 out of 11199 genes, 2.6%	1	ppa011693m|PACid:17648226,ppa012530m|PACid:17648878,ppa011700m|PACid:17648225,ppa009110m|PACid:17643985,ppa006788m|PACid:17643126,ppa009374m|PACid:17666863,ppa012556m|PACid:17648879,ppa011725m|PACid:17663445,ppa011732m|PACid:17644639,ppa011219m|PACid:17667541,ppa007747m|PACid:17666528,ppa009265m|PACid:17641533,ppa011966m|PACid:17662388,ppa010953m|PACid:17662037,ppa002202m|PACid:17667115,ppa005727…
GO:0044432	endoplasmic reticulum part	4 out of 1412 genes, 0.3%	43 out of 11199 genes, 0.4%	1	ppa000629m|PACid:17642887,ppa002024m|PACid:17662603,ppa004370m|PACid:17640875,ppa000654m|PACid:17654086
GO:0009570	chloroplast stroma	5 out of 1412 genes, 0.4%	53 out of 11199 genes, 0.5%	1	ppa002165m|PACid:17642945,ppa009110m|PACid:17643985,ppa010263m|PACid:17659999,ppa010953m|PACid:17662037,ppa006109m|PACid:17652437
GO:0034357	photosynthetic membrane	6 out of 1412 genes, 0.4%	63 out of 11199 genes, 0.6%	1	ppa010370m|PACid:17647855,ppa009110m|PACid:17643985,ppa011725m|PACid:17663445,ppa010884m|PACid:17644160,ppa007232m|PACid:17646236,ppa010953m|PACid:17662037
GO:0005783	endoplasmic reticulum	4 out of 1412 genes, 0.3%	44 out of 11199 genes, 0.4%	1	ppa000629m|PACid:17642887,ppa002024m|PACid:17662603,ppa004370m|PACid:17640875,ppa000654m|PACid:17654086
GO:0009521	photosystem	4 out of 1412 genes, 0.3%	44 out of 11199 genes, 0.4%	1	ppa010370m|PACid:17647855,ppa009110m|PACid:17643985,ppa010884m|PACid:17644160,ppa010953m|PACid:17662037
GO:0030135	coated vesicle	2 out of 1412 genes, 0.1%	24 out of 11199 genes, 0.2%	1	ppa000957m|PACid:17658893,ppa000749m|PACid:17643917
GO:0030659	cytoplasmic vesicle membrane	2 out of 1412 genes, 0.1%	24 out of 11199 genes, 0.2%	1	ppa000957m|PACid:17658893,ppa000749m|PACid:17643917
GO:0044433	cytoplasmic vesicle part	2 out of 1412 genes, 0.1%	24 out of 11199 genes, 0.2%	1	ppa000957m|PACid:17658893,ppa000749m|PACid:17643917
GO:0016021	integral to membrane	5 out of 1412 genes, 0.4%	57 out of 11199 genes, 0.5%	1	ppa001782m|PACid:17646120,ppa010208m|PACid:17660432,ppa002024m|PACid:17662603,ppa004936m|PACid:17653005,ppa002101m|PACid:17645127
GO:0016469	proton-transporting two-sector ATPase complex	3 out of 1412 genes, 0.2%	37 out of 11199 genes, 0.3%	1	ppa013294m|PACid:17660195,ppa010263m|PACid:17659999,ppa011277m|PACid:17643838
GO:0043226	organelle	931 out of 1412 genes, 65.9%	7526 out of 11199 genes, 67.2%	1	ppa012833m|PACid:17668797,ppa024912m|PACid:17656835,ppa005045m|PACid:17667554,ppa008510m|PACid:17661501,ppa011678m|PACid:17645142,ppa012025m|PACid:17668083,ppa010793m|PACid:17665376,ppa026178m|PACid:17667467,ppa002854m|PACid:17663227,ppa008729m|PACid:17654740,ppa023209m|PACid:17659306,ppa009922m|PACid:17655093,ppa002554m|PACid:17641127,ppa007482m|PACid:17642127,ppa009110m|PACid:17643985,ppa008779…
GO:0005635	nuclear envelope	2 out of 1412 genes, 0.1%	28 out of 11199 genes, 0.3%	1	ppa002546m|PACid:17668488,ppa001178m|PACid:17661525
GO:0009579	thylakoid	35 out of 1412 genes, 2.5%	332 out of 11199 genes, 3.0%	1	ppa011693m|PACid:17648226,ppa012530m|PACid:17648878,ppa011700m|PACid:17648225,ppa009110m|PACid:17643985,ppa006788m|PACid:17643126,ppa009374m|PACid:17666863,ppa012556m|PACid:17648879,ppa011725m|PACid:17663445,ppa011732m|PACid:17644639,ppa011219m|PACid:17667541,ppa007747m|PACid:17666528,ppa009265m|PACid:17641533,ppa011966m|PACid:17662388,ppa010953m|PACid:17662037,ppa007232m|PACid:17646236,ppa002202…
GO:0031976	plastid thylakoid	32 out of 1412 genes, 2.3%	309 out of 11199 genes, 2.8%	1	ppa011693m|PACid:17648226,ppa012530m|PACid:17648878,ppa011700m|PACid:17648225,ppa009110m|PACid:17643985,ppa006788m|PACid:17643126,ppa009374m|PACid:17666863,ppa012556m|PACid:17648879,ppa011725m|PACid:17663445,ppa011732m|PACid:17644639,ppa011219m|PACid:17667541,ppa007747m|PACid:17666528,ppa009265m|PACid:17641533,ppa011966m|PACid:17662388,ppa010953m|PACid:17662037,ppa002202m|PACid:17667115,ppa005727…
GO:0031984	organelle subcompartment	32 out of 1412 genes, 2.3%	310 out of 11199 genes, 2.8%	1	ppa011693m|PACid:17648226,ppa012530m|PACid:17648878,ppa011700m|PACid:17648225,ppa009110m|PACid:17643985,ppa006788m|PACid:17643126,ppa009374m|PACid:17666863,ppa012556m|PACid:17648879,ppa011725m|PACid:17663445,ppa011732m|PACid:17644639,ppa011219m|PACid:17667541,ppa007747m|PACid:17666528,ppa009265m|PACid:17641533,ppa011966m|PACid:17662388,ppa010953m|PACid:17662037,ppa002202m|PACid:17667115,ppa005727…
GO:0042579	microbody	18 out of 1412 genes, 1.3%	186 out of 11199 genes, 1.7%	1	ppa003674m|PACid:17660051,ppa006925m|PACid:17643267,ppa004673m|PACid:17644253,ppa003648m|PACid:17665116,ppa001698m|PACid:17667989,ppa008875m|PACid:17648523,ppa003742m|PACid:17649893,ppa012406m|PACid:17656215,ppa004485m|PACid:17650917,ppa005856m|PACid:17660609,ppa003867m|PACid:17666731,ppa004563m|PACid:17659708,ppa005958m|PACid:17660610,ppa004484m|PACid:17646679,ppa004258m|PACid:17644741,ppa003658…
GO:0042995	cell projection	3 out of 1412 genes, 0.2%	42 out of 11199 genes, 0.4%	1	ppa026453m|PACid:17668369,ppa003010m|PACid:17642676,ppa020533m|PACid:17645016
[truncated: 26 more rows]
