# Supplementary material for: Identification of Known and Novel microRNAs and Their Targets in Peach (Prunus persica) Fruit by High-Throughput Sequencing
Source: PLoS One. 2016 Jul 28;11(7):e0159253. doi: 10.1371/journal.pone.0159253 (PMC4965121; doi:10.1371/journal.pone.0159253)
Supplement: S7 Table — (XLSX) [file pone.0159253.s007.xlsx]

## Sheet: KEGG pathway
S7 Table. KEGG pathway analysis of target genes of known miRNAs in a library of the small RNAs of peach fruit.
#Pathway	Sample 1 (2028)	Sample 2 (14,578)	P value	Qvalue	Pathway ID	Genes	KOs
Plant-pathogen interaction	379	1687	1.88997e-24	4.68712e-22	ko04626	ppa000961m|PACid:17664402;ppa019283m|PACid:17665029;ppa000847m|PACid:17652982;ppa002671m|PACid:17667309;ppa002979m|PACid:17665153;ppa025912m|PACid:17642540;ppa020021m|PACid:17661193;ppa017831m|PACid:17645641;ppa015322m|PACid:17657381;ppa016131m|PACid:17663534;ppa017621m|PACid:17648434;ppa015450m|PACid:17654047;ppa027155m|PACid:17642514;ppa000391m|PACid:17667187;ppa016401m|PACid:17648267;ppa000268…	K13457+K13420+K13430+K13429+K13425+K13424+K13459+K13416+K13417+K05391+K13414+K13428+K13422+K02183+K13460+K13462+K13412+K13448+K13463+K04079+K13447+K13413+K13426+K13473+K13449+K04368+K13464+K02358
Cell cycle - yeast	87	311	4.37838e-11	5.42919e-09	ko04111	ppa002631m|PACid:17662710;ppa000389m|PACid:17653157;ppa002512m|PACid:17644001;ppa015450m|PACid:17654047;ppa027155m|PACid:17642514;ppa003291m|PACid:17643962;ppa022551m|PACid:17640513;ppa023688m|PACid:17642560;ppa017276m|PACid:17665943;ppa000276m|PACid:17659776;ppa001230m|PACid:17642722;ppa015956m|PACid:17642869;ppa026114m|PACid:17668725;ppa014815m|PACid:17663741;ppa021441m|PACid:17655275;ppa024249…	K03353+K06669+K06674+K06685+K03456+K06677+K03349+K03094+K04354+K02540+K06678+K06636+K02541+K06670+K06639+K03351+K06666+K03868+K02603
ABC transporters	30	128	0.00245404	0.193068	ko02010	ppb013408m|PACid:17640551;ppa000761m|PACid:17658164;ppa015231m|PACid:17669290;ppa027044m|PACid:17645519;ppa000369m|PACid:17665663;ppa017819m|PACid:17667952;ppa020395m|PACid:17643761;ppa000355m|PACid:17658617;ppa014637m|PACid:17643536;ppa022260m|PACid:17643270;ppa000225m|PACid:17665910;ppa002200m|PACid:17652202;ppa002207m|PACid:17662979;ppa022225m|PACid:17668457;ppa000248m|PACid:17654076;ppa022543…	K05658+K05681+K05643+K05666+K05674+K05663+K05641+K05657
Base excision repair	19	71	0.003114	0.193068	ko03410	ppa009551m|PACid:17643236;ppa000038m|PACid:17668376;ppa020575m|PACid:17655999;ppa011596m|PACid:17663333;ppa012331m|PACid:17663335;ppa012760m|PACid:17663336;ppa012955m|PACid:17663337;ppa012962m|PACid:17663338;ppa013567m|PACid:17663339;ppa012972m|PACid:17668077;ppa013451m|PACid:17668078;ppa021583m|PACid:17663908;ppa010112m|PACid:17656527;ppa010770m|PACid:17646821;ppa007252m|PACid:17662655;ppa009020…	K10773+K02324+K10802+K02335+K01247+K03506+K01246+K10569+K10803+K03660
Bile secretion	29	131	0.00677795	0.336186	ko04976	ppb013408m|PACid:17640551;ppa000761m|PACid:17658164;ppa015231m|PACid:17669290;ppa027044m|PACid:17645519;ppa000369m|PACid:17665663;ppa000599m|PACid:17665526;ppa017819m|PACid:17667952;ppa020395m|PACid:17643761;ppa000355m|PACid:17658617;ppa014637m|PACid:17643536;ppa022260m|PACid:17643270;ppa000225m|PACid:17665910;ppa002200m|PACid:17652202;ppa002207m|PACid:17662979;ppa022225m|PACid:17668457;ppa000248…	K05658+K05681+K05666+K04345+K00021
Ascorbate and aldarate metabolism	26	116	0.00847479	0.350291	ko00053	ppa008094m|PACid:17669234;ppa008476m|PACid:17669235;ppa015890m|PACid:17644038;ppa003860m|PACid:17667596;ppa003577m|PACid:17667777;ppa019880m|PACid:17641359;ppa003296m|PACid:17640881;ppa003308m|PACid:17643211;ppa003319m|PACid:17655940;ppa003408m|PACid:17641280;ppa003572m|PACid:17664395;ppa003587m|PACid:17656052;ppa003646m|PACid:17664010;ppa003714m|PACid:17642955;ppa017421m|PACid:17663643;ppa022440…	K00064+K00225+K00423+K08232+K00012
Regulation of actin cytoskeleton	26	119	0.011825	0.418942	ko04810	ppa000861m|PACid:17647368;ppa000289m|PACid:17655870;ppa020533m|PACid:17645016;ppa010614m|PACid:17657047;ppa010596m|PACid:17657048;ppa000098m|PACid:17646489;ppa000102m|PACid:17656595;ppa000155m|PACid:17655585;ppa000858m|PACid:17648618;ppa000857m|PACid:17648619;ppa000893m|PACid:17648620;ppa005007m|PACid:17641860;ppa007242m|PACid:17668944;ppa006178m|PACid:17664518;ppa007219m|PACid:17658706;ppa004588…	K05768+K05750+K00889+K05759+K00921+K05692+K04368+K04371+K06269+K05758+K04392
Anthocyanin biosynthesis	5	12	0.0175618	0.544415	ko00942	ppa015221m|PACid:17669121;ppa015939m|PACid:17643746;ppa017941m|PACid:17661704;ppa019430m|PACid:17666537;ppa024612m|PACid:17653390	K12930+K12338
Circadian rhythm - fly	6	19	0.0388882	1	ko04711	ppa002269m|PACid:17642550;ppa002206m|PACid:17641977;ppa003490m|PACid:17641978;ppa002161m|PACid:17646326;ppa005139m|PACid:17657949;ppa004932m|PACid:17668977	K02218
Circadian rhythm - plant	28	146	0.046384	1	ko04712	ppa004462m|PACid:17643501;ppa006852m|PACid:17661523;ppa004107m|PACid:17662418;ppa007083m|PACid:17649040;ppa002449m|PACid:17652050;ppa004575m|PACid:17646238;ppa017267m|PACid:17643101;ppa010671m|PACid:17646829;ppa009942m|PACid:17657503;ppa021410m|PACid:17645902;ppa009709m|PACid:17647361;ppa014926m|PACid:17642323;ppa005254m|PACid:17669228;ppa022528m|PACid:17652742;ppa004070m|PACid:17646933;ppa004284…	K12116+K12115+K00660+K12133+K12134+K12135+K12129+K12117+K12127+K12128+K12131+K12130+K12126+K12132
Mismatch repair	13	60	0.0662324	1	ko03430	ppa024100m|PACid:17645567;ppa005723m|PACid:17650959;ppa000379m|PACid:17667988;ppa025123m|PACid:17665195;ppa019381m|PACid:17648215;ppb016975m|PACid:17660607;ppa000456m|PACid:17646694;ppa000475m|PACid:17664714;ppa012421m|PACid:17658206;ppa012408m|PACid:17658207;ppa010901m|PACid:17643795;ppa000922m|PACid:17658709;ppa001618m|PACid:17641757	K10754+K08737+K10755+K10756+K07466+K08739+K10746+K03111+K07456
RNA transport	78	479	0.0744805	1	ko03013	ppa019704m|PACid:17642841;ppa009295m|PACid:17660592;ppa016288m|PACid:17643765;ppa015244m|PACid:17659045;ppa023688m|PACid:17642560;ppa024626m|PACid:17661098;ppa007083m|PACid:17649040;ppa002906m|PACid:17645258;ppa001250m|PACid:17653170;ppa006577m|PACid:17662230;ppa000441m|PACid:17648348;ppa000264m|PACid:17642590;ppa016694m|PACid:17659188;ppa003030m|PACid:17661438;ppa022960m|PACid:17653047;ppa024472…	K14327+K13126+K09291+K01164+K03539+K14293+K14326+K03262+K07562+K14325+K12160+K03754+K14306+K14324+K14315+K14313+K12875+K14289+K13171+K03239+K03240+K03242+K14300+K14310+K00974+K03243+K03680
Isoquinoline alkaloid biosynthesis	8	33	0.0782672	1	ko00950	ppa022943m|PACid:17646480;ppa026170m|PACid:17663001;ppa020279m|PACid:17648999;ppa020420m|PACid:17642818;ppa025815m|PACid:17668670;ppa016301m|PACid:17668701;ppa001698m|PACid:17667989;ppa003190m|PACid:17640362	K00422+K01592+K00276
Phosphonate and phosphinate metabolism	3	8	0.0876546	1	ko00440	ppa009646m|PACid:17649433;ppa008428m|PACid:17644793;ppa006076m|PACid:17668504	K00968+K00967
Phosphatidylinositol signaling system	18	93	0.0890706	1	ko04070	ppa000255m|PACid:17654036;ppa020533m|PACid:17645016;ppa012922m|PACid:17659124;ppa000098m|PACid:17646489;ppa000102m|PACid:17656595;ppa000155m|PACid:17655585;ppa005007m|PACid:17641860;ppa006178m|PACid:17664518;ppa004883m|PACid:17667013;ppa003269m|PACid:17644961;ppa020283m|PACid:17643486;ppa002146m|PACid:17653240;ppa002789m|PACid:17640407;ppa006664m|PACid:17659221;ppa003685m|PACid:17663959;ppa021492…	K02183+K00889+K00921+K00901+K05857+K01099+K00913+K10572
Mineral absorption	5	18	0.0936873	1	ko04978	ppa009703m|PACid:17650126;ppa021274m|PACid:17645030;ppa026783m|PACid:17669038;ppa009873m|PACid:17665079;ppa003097m|PACid:17644399	K00522+K14686+K00510+K14685
Regulation of autophagy	17	91	0.12351	1	ko04140	ppa001500m|PACid:17656717;ppa007660m|PACid:17654394;ppa003629m|PACid:17660082;ppa013435m|PACid:17647219;ppa013430m|PACid:17647220;ppa013947m|PACid:17647221;ppa002108m|PACid:17664202;ppa001702m|PACid:17667237;ppa011765m|PACid:17660093;ppa011803m|PACid:17660094;ppa000060m|PACid:17661953;ppa006253m|PACid:17664541;ppa007402m|PACid:17667836;ppa005344m|PACid:17651687;ppa002756m|PACid:17668302;ppa003509…	K08332+K08339+K08341+K07198
Adipocytokine signaling pathway	10	49	0.13489	1	ko04920	ppa005046m|PACid:17650957;ppa001870m|PACid:17659277;ppa001880m|PACid:17659196;ppa004966m|PACid:17666947;ppa006253m|PACid:17664541;ppa005344m|PACid:17651687;ppa000022m|PACid:17668739;ppa000023m|PACid:17668740;ppa000024m|PACid:17668741;ppa004800m|PACid:17654646	K07359+K01897+K07200+K07198+K07203
Phototransduction - fly	7	32	0.147333	1	ko04745	ppa000255m|PACid:17654036;ppa012922m|PACid:17659124;ppa007242m|PACid:17668944;ppa007219m|PACid:17658706;ppa003269m|PACid:17644961;ppa006958m|PACid:17656890;ppa002789m|PACid:17640407	K02183+K05692
Aminoacyl-tRNA biosynthesis	15	82	0.16048	1	ko00970	ppa003050m|PACid:17658582;ppa003160m|PACid:17664543;ppa002288m|PACid:17659855;ppa000578m|PACid:17654862;ppa026682m|PACid:17655269;ppa003818m|PACid:17659926;ppa007022m|PACid:17648870;ppa004257m|PACid:17668593;ppa007151m|PACid:17668594;ppa003133m|PACid:17657295;ppa001925m|PACid:17652706;ppa003109m|PACid:17646543;ppa002055m|PACid:17667076;ppa003764m|PACid:17646467;ppa004925m|PACid:17652827	K02433+K01868+K01869+K01873+K01881+K01866+K01875+K04567+K01885
Linoleic acid metabolism	9	45	0.165264	1	ko00591	ppa001631m|PACid:17655866;ppa000968m|PACid:17658941;ppa025835m|PACid:17655241;ppa001216m|PACid:17649088;ppa001064m|PACid:17645439;ppa007847m|PACid:17645007;ppa016184m|PACid:17656018;ppa001316m|PACid:17650118;ppa001634m|PACid:17642948	K00454+K00100
Glycosaminoglycan degradation	7	33	0.165927	1	ko00531	ppa002271m|PACid:17653307;ppa003804m|PACid:17657214;ppa003813m|PACid:17655672;ppa024277m|PACid:17666481;ppa001334m|PACid:17660446;ppa002232m|PACid:17667695;ppa001345m|PACid:17653782	K12309+K07964+K10532
Notch signaling pathway	7	33	0.165927	1	ko04330	ppa003233m|PACid:17642680;ppa003707m|PACid:17649749;ppa003079m|PACid:17659830;ppa005461m|PACid:17651993;ppa002355m|PACid:17649744;ppa015893m|PACid:17665674;ppa006053m|PACid:17651798	K06062+K06063+K04505+K06067
RIG-I-like receptor signaling pathway	6	28	0.185212	1	ko04622	ppa007660m|PACid:17654394;ppa001778m|PACid:17640570;ppa004386m|PACid:17645781;ppa006332m|PACid:17667383;ppa007898m|PACid:17667762;ppa024039m|PACid:17643262	K08339+K11594+K09578+K04427
Acute myeloid leukemia	8	41	0.202776	1	ko05221	ppa000149m|PACid:17648819;ppa005280m|PACid:17654272;ppa004588m|PACid:17657541;ppa001486m|PACid:17663095;ppa003651m|PACid:17659118;ppa000022m|PACid:17668739;ppa000023m|PACid:17668740;ppa000024m|PACid:17668741	K04688+K04368+K04371+K07203
Galactose metabolism	14	80	0.216412	1	ko00052	ppa004086m|PACid:17666427;ppa025926m|PACid:17652733;ppa008036m|PACid:17641090;ppa001098m|PACid:17662534;ppa001103m|PACid:17658336;ppa004167m|PACid:17663736;ppa002271m|PACid:17653307;ppa003412m|PACid:17666264;ppa001334m|PACid:17660446;ppa007250m|PACid:17647796;ppa001168m|PACid:17641053;ppa002232m|PACid:17667695;ppa001345m|PACid:17653782;ppa002177m|PACid:17653783	K00850+K06611+K00965+K01187+K01190+K12309+K01193+K00849+K12316
Nucleotide excision repair	18	107	0.227009	1	ko03420	ppa001835m|PACid:17656738;ppa000038m|PACid:17668376;ppa024100m|PACid:17645567;ppa005497m|PACid:17654045;ppa000829m|PACid:17657030;ppa000379m|PACid:17667988;ppa000176m|PACid:17650260;ppa021583m|PACid:17663908;ppa025123m|PACid:17665195;ppa010770m|PACid:17646821;ppa019381m|PACid:17648215;ppb016975m|PACid:17660607;ppa001433m|PACid:17667456;ppa001347m|PACid:17658177;ppa003591m|PACid:17642622;ppa001709…	K10844+K02324+K10754+K10838+K10841+K10755+K10756+K10846+K02335+K03506+K07466+K10609+K10610+K03141+K03868
Hedgehog signaling pathway	7	36	0.227218	1	ko04340	ppa000599m|PACid:17665526;ppa002269m|PACid:17642550;ppa002206m|PACid:17641977;ppa003490m|PACid:17641978;ppa002161m|PACid:17646326;ppa005139m|PACid:17657949;ppa004932m|PACid:17668977	K04345+K02218+K08960
Arrhythmogenic right ventricular cardiomyopathy (ARVC)	3	12	0.227315	1	ko05412	ppa007242m|PACid:17668944;ppa007219m|PACid:17658706;ppa006958m|PACid:17656890	K05692
Drug metabolism - other enzymes	4	18	0.234476	1	ko00983	ppa004992m|PACid:17644515;ppa002506m|PACid:17662244;ppa006144m|PACid:17646045;ppa005201m|PACid:17647621	K13421+K00876+K00207
Plant hormone signal transduction	148	1009	0.248877	1	ko04075	ppa006058m|PACid:17649515;ppa002831m|PACid:17640531;ppa002823m|PACid:17640532;ppa002843m|PACid:17641494;ppa025019m|PACid:17640598;ppa004587m|PACid:17646675;ppa005701m|PACid:17646676;ppa024913m|PACid:17646965;ppa001883m|PACid:17645335;ppa026803m|PACid:17666808;ppa003984m|PACid:17641089;ppa024819m|PACid:17641743;ppa016067m|PACid:17645478;ppa006773m|PACid:17664818;ppa003267m|PACid:17642377;ppa001179…	K14497+K13415+K14489+K14500+K13416+K14494+K14491+K14505+K14486+K13422+K14501+K14487+K14493+K14485+K14514+K13463+K14503+K14488+K14510+K14492+K14432+K14502+K14431+K14515+K13946+K13449+K13464+K14512+K14508+K14517+K14484
Wnt signaling pathway	26	163	0.255099	1	ko04310	ppa000599m|PACid:17665526;ppa002269m|PACid:17642550;ppa003291m|PACid:17643962;ppa000983m|PACid:17649168;ppa000943m|PACid:17651705;ppa026114m|PACid:17668725;ppa026144m|PACid:17650857;ppa007898m|PACid:17667762;ppa024039m|PACid:17643262;ppa001116m|PACid:17662999;ppa024740m|PACid:17640702;ppa000314m|PACid:17660703;ppa000575m|PACid:17644938;ppa005461m|PACid:17651993;ppa000320m|PACid:17649266;ppa025208…	K04345+K08960+K03456+K04512+K03094+K04427+K04505+K11584+K04508+K03868+K04392
Primary bile acid biosynthesis	1	2	0.258883	1	ko00120	ppa013415m|PACid:17667918	K08764
Peptidoglycan biosynthesis	1	2	0.258883	1	ko00550	ppa005855m|PACid:17643389	K02563
Leukocyte transendothelial migration	4	19	0.2668	1	ko04670	ppa007242m|PACid:17668944;ppa007219m|PACid:17658706;ppa006958m|PACid:17656890;ppa011758m|PACid:17650987	K05692+K04392
Glioma	11	64	0.27206	1	ko05214	ppa000255m|PACid:17654036;ppa012922m|PACid:17659124;ppa005262m|PACid:17664314;ppa003269m|PACid:17644961;ppa004588m|PACid:17657541;ppa001486m|PACid:17663095;ppa003651m|PACid:17659118;ppa002789m|PACid:17640407;ppa000022m|PACid:17668739;ppa000023m|PACid:17668740;ppa000024m|PACid:17668741	K02183+K06620+K04368+K04371+K07203
Toll-like receptor signaling pathway	52	344	0.2787	1	ko04620	ppa002671m|PACid:17667309;ppa015763m|PACid:17667367;ppa017766m|PACid:17664058;ppa019524m|PACid:17651042;ppa026023m|PACid:17642397;ppa020309m|PACid:17664378;ppa001372m|PACid:17649272;ppb015086m|PACid:17662615;ppa004933m|PACid:17662530;ppa009854m|PACid:17653845;ppa009887m|PACid:17653846;ppa001217m|PACid:17658780;ppa019269m|PACid:17663163;ppa006942m|PACid:17652235;ppa001538m|PACid:17647650;ppa001746…	K04733+K05402+K04427+K04368+K04371+K04392
DNA replication	12	71	0.278964	1	ko03030	ppa000038m|PACid:17668376;ppa024100m|PACid:17645567;ppa000379m|PACid:17667988;ppa000996m|PACid:17657769;ppa021583m|PACid:17663908;ppa025123m|PACid:17665195;ppa010770m|PACid:17646821;ppa019381m|PACid:17648215;ppb016975m|PACid:17660607;ppa001751m|PACid:17666600;ppa010901m|PACid:17643795;ppa000922m|PACid:17658709	K02324+K10754+K10755+K10756+K02540+K02335+K03506+K07466+K02541+K03111
Shigellosis	11	65	0.289645	1	ko05131	ppa007660m|PACid:17654394;ppa010614m|PACid:17657047;ppa010596m|PACid:17657048;ppa007242m|PACid:17668944;ppa007219m|PACid:17658706;ppa003651m|PACid:17659118;ppa006958m|PACid:17656890;ppa013278m|PACid:17661489;ppa023225m|PACid:17641210;ppa026663m|PACid:17643111;ppa011758m|PACid:17650987	K08339+K05759+K05692+K04371+K12836+K05758+K04392
Other types of O-glycan biosynthesis	5	26	0.290607	1	ko00514	ppa002631m|PACid:17662710;ppa001046m|PACid:17655424;ppa003147m|PACid:17645622;ppa004150m|PACid:17651954;ppa000874m|PACid:17640354	K09667+K03691
Glycosphingolipid biosynthesis - ganglio series	4	20	0.299849	1	ko00604	ppa002271m|PACid:17653307;ppa001334m|PACid:17660446;ppa002232m|PACid:17667695;ppa001345m|PACid:17653782	K12309
Limonene and pinene degradation	29	188	0.302824	1	ko00903	ppa019849m|PACid:17656503;ppa025974m|PACid:17662527;ppa017987m|PACid:17665942;ppa026692m|PACid:17667258;ppa018082m|PACid:17646117;ppa005190m|PACid:17656241;ppa018300m|PACid:17641582;ppa022977m|PACid:17651265;ppa024077m|PACid:17665595;ppa025083m|PACid:17664597;ppa025126m|PACid:17659547;ppa016530m|PACid:17659036;ppa017479m|PACid:17666272;ppa004356m|PACid:17652064;ppa015174m|PACid:17663536;ppa026664…	K00517+K01076
Hypertrophic cardiomyopathy (HCM)	7	40	0.318333	1	ko05410	ppa004966m|PACid:17666947;ppa007242m|PACid:17668944;ppa006253m|PACid:17664541;ppa005344m|PACid:17651687;ppa007219m|PACid:17658706;ppa006958m|PACid:17656890;ppa004800m|PACid:17654646	K07200+K05692+K07198
Bisphenol degradation	31	205	0.336321	1	ko00363	ppa019849m|PACid:17656503;ppa025974m|PACid:17662527;ppa017987m|PACid:17665942;ppa026692m|PACid:17667258;ppa018082m|PACid:17646117;ppa005190m|PACid:17656241;ppa018300m|PACid:17641582;ppa022977m|PACid:17651265;ppa024077m|PACid:17665595;ppa025083m|PACid:17664597;ppa025126m|PACid:17659547;ppa016530m|PACid:17659036;ppa017479m|PACid:17666272;ppa004356m|PACid:17652064;ppa015174m|PACid:17663536;ppa026664…	K00517+K00100
Porphyrin and chlorophyll metabolism	16	102	0.342655	1	ko00860	ppa009101m|PACid:17662077;ppa009703m|PACid:17650126;ppa006788m|PACid:17643126;ppa009873m|PACid:17665079;ppa003848m|PACid:17655130;ppa008655m|PACid:17667225;ppa001925m|PACid:17652706;ppa003109m|PACid:17646543;ppa001804m|PACid:17651074;ppa025835m|PACid:17655241;ppa005663m|PACid:17657066;ppa005658m|PACid:17651924;ppa007847m|PACid:17645007;ppa007124m|PACid:17642672;ppa016184m|PACid:17656018;ppa014909…	K13606+K00522+K00218+K00510+K02492+K03428+K01885+K03404+K02259+K01749+K08099
Sphingolipid metabolism	11	68	0.344074	1	ko00600	ppa001694m|PACid:17668836;ppa001710m|PACid:17653318;ppa002271m|PACid:17653307;ppa019099m|PACid:17642802;ppa002836m|PACid:17647095;ppa004859m|PACid:17662059;ppa001334m|PACid:17660446;ppa021632m|PACid:17658276;ppa002232m|PACid:17667695;ppa001345m|PACid:17653782;ppa002177m|PACid:17653783	K12349+K04718+K01190+K12309+K04713+K00654+K12353
Ubiquitin mediated proteolysis	44	299	0.3673	1	ko04120	ppa002631m|PACid:17662710;ppa000451m|PACid:17646189;ppa016519m|PACid:17654692;ppa000466m|PACid:17659835;ppa017469m|PACid:17660361;ppa017844m|PACid:17659648;ppa005384m|PACid:17647942;ppa001230m|PACid:17642722;ppa002108m|PACid:17664202;ppa009164m|PACid:17660130;ppa023672m|PACid:17659600;ppa026114m|PACid:17668725;ppa000705m|PACid:17663131;ppa007820m|PACid:17646492;ppa005593m|PACid:17651128;ppa000009…	K03353+K10588+K10589+K10615+K10581+K10144+K10606+K03349+K09561+K10684+K10597+K03094+K10143+K10592+K10590+K10609+K10610+K10583+K10601+K10580+K03351+K06689+K03868
Toxoplasmosis	57	391	0.371764	1	ko05145	ppa002671m|PACid:17667309;ppa015763m|PACid:17667367;ppa017766m|PACid:17664058;ppa019524m|PACid:17651042;ppa026023m|PACid:17642397;ppa020309m|PACid:17664378;ppa001372m|PACid:17649272;ppb015086m|PACid:17662615;ppa004933m|PACid:17662530;ppa009854m|PACid:17653845;ppa009887m|PACid:17653846;ppa016041m|PACid:17646396;ppa001217m|PACid:17658780;ppa019269m|PACid:17663163;ppa006942m|PACid:17652235;ppa001538…	K04733+K13412+K03283+K04427+K04371
Citrate cycle (TCA cycle)	9	56	0.37558	1	ko00020	ppa006008m|PACid:17660839;ppa008341m|PACid:17656686;ppa005320m|PACid:17669002;ppa006187m|PACid:17662911;ppa004007m|PACid:17640949;ppa008423m|PACid:17661403;ppa005193m|PACid:17642536;ppa016428m|PACid:17655345;ppa018743m|PACid:17650505	K00161+K01899+K00658+K01648+K00627+K00025+K01647+K00235
MAPK signaling pathway - yeast	10	63	0.378775	1	ko04011	ppa016288m|PACid:17643765;ppa015244m|PACid:17659045;ppa002906m|PACid:17645258;ppa003030m|PACid:17661438;ppa001144m|PACid:17664172;ppa001110m|PACid:17644472;ppa025047m|PACid:17648176;ppa007643m|PACid:17666050;ppa000546m|PACid:17659572;ppa002208m|PACid:17669214	K09291+K11228+K01759
Neurotrophin signaling pathway	54	371	0.380993	1	ko04722	ppa002671m|PACid:17667309;ppa010306m|PACid:17665231;ppa015763m|PACid:17667367;ppa017766m|PACid:17664058;ppa019524m|PACid:17651042;ppa026023m|PACid:17642397;ppa020309m|PACid:17664378;ppa000255m|PACid:17654036;ppa001372m|PACid:17649272;ppb015086m|PACid:17662615;ppa004933m|PACid:17662530;ppa012922m|PACid:17659124;ppa001217m|PACid:17658780;ppa019269m|PACid:17663163;ppa006942m|PACid:17652235;ppa001538…	K04733+K12462+K02183+K06630+K04505+K04368+K04371+K04392
ErbB signaling pathway	8	50	0.393839	1	ko04012	ppa000149m|PACid:17648819;ppa005280m|PACid:17654272;ppa004588m|PACid:17657541;ppa001486m|PACid:17663095;ppa003651m|PACid:17659118;ppa000022m|PACid:17668739;ppa000023m|PACid:17668740;ppa000024m|PACid:17668741	K04688+K04368+K04371+K07203
Photosynthesis	8	50	0.393839	1	ko00195	ppa010953m|PACid:17662037;ppa007232m|PACid:17646236;ppa009307m|PACid:17651187;ppa009722m|PACid:17651188;ppa001139m|PACid:17656643;ppa010884m|PACid:17644160;ppa010263m|PACid:17659999;ppa011725m|PACid:17663445	K02694+K02641+K02717+K08901+K02113+K02723
Stilbenoid, diarylheptanoid and gingerol biosynthesis	39	267	0.396845	1	ko00945	ppa019849m|PACid:17656503;ppa019948m|PACid:17667235;ppa025974m|PACid:17662527;ppa017987m|PACid:17665942;ppa026692m|PACid:17667258;ppa025565m|PACid:17647957;ppa018082m|PACid:17646117;ppa005190m|PACid:17656241;ppa018300m|PACid:17641582;ppa022977m|PACid:17651265;ppa024077m|PACid:17665595;ppa025083m|PACid:17664597;ppa025126m|PACid:17659547;ppa016530m|PACid:17659036;ppa017479m|PACid:17666272;ppa004356…	K00517+K13065+K13232+K00487
Phototransduction	4	23	0.400469	1	ko04744	ppa000255m|PACid:17654036;ppa012922m|PACid:17659124;ppa003269m|PACid:17644961;ppa002789m|PACid:17640407	K02183
Dilated cardiomyopathy	4	23	0.400469	1	ko05414	ppa000599m|PACid:17665526;ppa007242m|PACid:17668944;ppa007219m|PACid:17658706;ppa006958m|PACid:17656890	K04345+K05692
Vasopressin-regulated water reabsorption	5	30	0.407283	1	ko04962	ppa010306m|PACid:17665231;ppa000599m|PACid:17665526;ppa009663m|PACid:17640956;ppa010564m|PACid:17645361;ppa010849m|PACid:17668224	K12462+K04345+K10418
Ubiquinone and other terpenoid-quinone biosynthesis	9	58	0.417491	1	ko00130	ppa027071m|PACid:17643290;ppa004139m|PACid:17662187;ppa007855m|PACid:17642415;ppa007859m|PACid:17642416;ppa008183m|PACid:17642417;ppa008171m|PACid:17642418;ppa019340m|PACid:17643146;ppa021932m|PACid:17648577;ppa004215m|PACid:17648712	K01904+K05928+K06125
Basal transcription factors	11	72	0.418868	1	ko03022	ppa001835m|PACid:17656738;ppa012286m|PACid:17644909;ppa001393m|PACid:17665325;ppa003970m|PACid:17661532;ppa010895m|PACid:17640728;ppa006992m|PACid:17669097;ppa017159m|PACid:17667679;ppa005893m|PACid:17654708;ppa005928m|PACid:17654709;ppa001338m|PACid:17649152;ppa003591m|PACid:17642622	K10844+K03133+K03130+K03138+K03135+K03122+K03126+K03141
Ribosome biogenesis in eukaryotes	61	426	0.424104	1	ko03008	ppa019704m|PACid:17642841;ppa023482m|PACid:17662269;ppa000658m|PACid:17666942;ppa002269m|PACid:17642550;ppa018565m|PACid:17663039;ppa026356m|PACid:17646437;ppa023688m|PACid:17642560;ppa024626m|PACid:17661098;ppa007083m|PACid:17649040;ppa002206m|PACid:17641977;ppa003490m|PACid:17641978;ppa016694m|PACid:17659188;ppa002161m|PACid:17646326;ppa022960m|PACid:17653047;ppa024472m|PACid:17650565;ppa003589…	K12619+K14538+K14544+K02218+K14557+K01164+K03539+K14553+K14559+K07562+K14571+K14546+K14549+K14555+K14548+K14552+K14572+K11108+K14564+K14569
Thiamine metabolism	3	17	0.428157	1	ko00730	ppa002096m|PACid:17653628;ppa005512m|PACid:17640555;ppa002814m|PACid:17654951	K14153+K04487
Fc gamma R-mediated phagocytosis	17	115	0.433586	1	ko04666	ppa000861m|PACid:17647368;ppa001710m|PACid:17653318;ppa020533m|PACid:17645016;ppa000149m|PACid:17648819;ppa000858m|PACid:17648618;ppa000857m|PACid:17648619;ppa000893m|PACid:17648620;ppa005007m|PACid:17641860;ppa005280m|PACid:17654272;ppa006178m|PACid:17664518;ppa004588m|PACid:17657541;ppa001117m|PACid:17667114;ppa001486m|PACid:17663095;ppa003651m|PACid:17659118;ppa023868m|PACid:17650176;ppa026663…	K05768+K04718+K00889+K04688+K04368+K04371+K01528+K05758+K04392
Collecting duct acid secretion	4	24	0.433657	1	ko04966	ppa013294m|PACid:17660195;ppa012208m|PACid:17661302;ppa012241m|PACid:17661303;ppa011277m|PACid:17643838	K02151+K02152+K02155
Gastric acid secretion	5	31	0.436373	1	ko04971	ppa000599m|PACid:17665526;ppa000255m|PACid:17654036;ppa012922m|PACid:17659124;ppa003269m|PACid:17644961;ppa002789m|PACid:17640407	K04345+K02183
Olfactory transduction	5	31	0.436373	1	ko04740	ppa000599m|PACid:17665526;ppa000255m|PACid:17654036;ppa012922m|PACid:17659124;ppa003269m|PACid:17644961;ppa002789m|PACid:17640407	K04345+K07376+K02183
Tight junction	11	73	0.437667	1	ko04530	ppa003291m|PACid:17643962;ppa004468m|PACid:17656262;ppa000149m|PACid:17648819;ppa007242m|PACid:17668944;ppa007898m|PACid:17667762;ppa024039m|PACid:17643262;ppa007219m|PACid:17658706;ppa006958m|PACid:17656890;ppa004338m|PACid:17660042;ppa017499m|PACid:17646774;ppa005127m|PACid:17664764	K03456+K04354+K04424+K05692
beta-Alanine metabolism	7	45	0.438377	1	ko00410	ppa008283m|PACid:17653338;ppa017088m|PACid:17651845;ppa006144m|PACid:17646045;ppa016301m|PACid:17668701;ppa008786m|PACid:17662186;ppa001698m|PACid:17667989;ppa020598m|PACid:17645072	K00797+K00207+K00276+K01918+K05605
Lipoic acid metabolism	1	4	0.45077	1	ko00785	ppa007143m|PACid:17649576	K03644
Biotin metabolism	1	4	0.45077	1	ko00780	ppa001320m|PACid:17642991	K00833
ECM-receptor interaction	1	4	0.45077	1	ko04512	ppa010500m|PACid:17657393	K06236
Tryptophan metabolism	10	67	0.457844	1	ko00380	ppa025974m|PACid:17662527;ppa005190m|PACid:17656241;ppa018300m|PACid:17641582;ppa022977m|PACid:17651265;ppa024077m|PACid:17665595;ppa025083m|PACid:17664597;ppa025126m|PACid:17659547;ppa016530m|PACid:17659036;ppa004370m|PACid:17640875;ppa021535m|PACid:17661007	K11818+K11868+K11816+K01501
Other glycan degradation	6	39	0.46373	1	ko00511	ppa005337m|PACid:17645214;ppa002271m|PACid:17653307;ppa001334m|PACid:17660446;ppa002232m|PACid:17667695;ppa001345m|PACid:17653782;ppa002177m|PACid:17653783	K01206+K01190+K12309
Styrene degradation	2	11	0.465412	1	ko00643	ppa011766m|PACid:17650213;ppa021535m|PACid:17661007	K01800+K01501
Viral myocarditis	4	25	0.466311	1	ko05416	ppa007242m|PACid:17668944;ppa007219m|PACid:17658706;ppa006958m|PACid:17656890;ppa011758m|PACid:17650987	K05692+K04392
Inositol phosphate metabolism	14	96	0.468816	1	ko00562	ppa020533m|PACid:17645016;ppa000098m|PACid:17646489;ppa000102m|PACid:17656595;ppa000155m|PACid:17655585;ppa005007m|PACid:17641860;ppa006178m|PACid:17664518;ppa020283m|PACid:17643486;ppa004282m|PACid:17643684;ppa007455m|PACid:17659437;ppa006664m|PACid:17659221;ppa003685m|PACid:17663959;ppa021492m|PACid:17647354;ppa000514m|PACid:17660648;ppa006527m|PACid:17641493	K00889+K00921+K05857+K01114+K00010+K01099+K00913+K10572
Meiosis - yeast	19	132	0.474254	1	ko04113	ppa002631m|PACid:17662710;ppa000389m|PACid:17653157;ppa000599m|PACid:17665526;ppa003291m|PACid:17643962;ppa001230m|PACid:17642722;ppa000996m|PACid:17657769;ppa002776m|PACid:17661925;ppa001751m|PACid:17666600;ppa003623m|PACid:17655180;ppa006003m|PACid:17641468;ppa004440m|PACid:17659394;ppa008400m|PACid:17656404;ppa001703m|PACid:17664871;ppa004258m|PACid:17644741;ppa002793m|PACid:17652246;ppa001177…	K03353+K06669+K04345+K03456+K03349+K02540+K06636+K02541+K10878+K11584+K06639+K03351+K06269+K02603
Apoptosis	46	326	0.482956	1	ko04210	ppa002671m|PACid:17667309;ppa015763m|PACid:17667367;ppa000599m|PACid:17665526;ppa017766m|PACid:17664058;ppa019524m|PACid:17651042;ppa026023m|PACid:17642397;ppa020309m|PACid:17664378;ppa001372m|PACid:17649272;ppb015086m|PACid:17662615;ppa004933m|PACid:17662530;ppa008782m|PACid:17660067;ppa001217m|PACid:17658780;ppa019269m|PACid:17663163;ppa006942m|PACid:17652235;ppa001538m|PACid:17647650;ppa001746…	K04733+K04345+K01173+K04728
Oxidative phosphorylation	19	133	0.48827	1	ko00190	ppa013294m|PACid:17660195;ppa009098m|PACid:17652293;ppa010797m|PACid:17652294;ppa010853m|PACid:17652295;ppa001782m|PACid:17646120;ppa000977m|PACid:17648435;ppa004904m|PACid:17659421;ppa009909m|PACid:17654820;ppa010263m|PACid:17659999;ppa005663m|PACid:17657066;ppa005658m|PACid:17651924;ppa012208m|PACid:17661302;ppa012241m|PACid:17661303;ppa013239m|PACid:17665719;ppa011277m|PACid:17643838;ppa005933…	K02151+K03943+K01507+K01535+K03942+K00411+K02113+K02259+K02152+K03955+K02155+K03935+K02267+K00235
Epithelial cell signaling in Helicobacter pylori infection	5	33	0.493419	1	ko05120	ppa013294m|PACid:17660195;ppa012208m|PACid:17661302;ppa012241m|PACid:17661303;ppa011277m|PACid:17643838;ppa011758m|PACid:17650987	K02151+K02152+K02155+K04392
Glycosaminoglycan biosynthesis - heparan sulfate	5	33	0.493419	1	ko00534	ppa008207m|PACid:17641984;ppa006418m|PACid:17662323;ppa005538m|PACid:17657363;ppa004757m|PACid:17643821;ppa008342m|PACid:17642173	K02366
Leishmaniasis	44	313	0.495197	1	ko05140	ppa002671m|PACid:17667309;ppa015763m|PACid:17667367;ppa017766m|PACid:17664058;ppa019524m|PACid:17651042;ppa026023m|PACid:17642397;ppa020309m|PACid:17664378;ppa001372m|PACid:17649272;ppb015086m|PACid:17662615;ppa004933m|PACid:17662530;ppa001217m|PACid:17658780;ppa019269m|PACid:17663163;ppa006942m|PACid:17652235;ppa001538m|PACid:17647650;ppa001746m|PACid:17649234;ppa001294m|PACid:17668631;ppa024414…	K04733+K04427+K04371
Glycosylphosphatidylinositol(GPI)-anchor biosynthesis	4	26	0.498258	1	ko00563	ppa012700m|PACid:17640689;ppa018035m|PACid:17660073;ppa002024m|PACid:17662603;ppa003075m|PACid:17653083	K03861+K03857+K05289+K05291
Progesterone-mediated oocyte maturation	15	105	0.498553	1	ko04914	ppa002631m|PACid:17662710;ppa000599m|PACid:17665526;ppa002236m|PACid:17654147;ppa001230m|PACid:17642722;ppa002906m|PACid:17645258;ppa016910m|PACid:17668223;ppa002776m|PACid:17661925;ppa024921m|PACid:17669017;ppa004588m|PACid:17657541;ppa001486m|PACid:17663095;ppa003651m|PACid:17659118;ppa001703m|PACid:17664871;ppa000546m|PACid:17659572;ppa021575m|PACid:17647140;ppa023592m|PACid:17661887	K03353+K04345+K06638+K03349+K04079+K06627+K04368+K04371+K03351+K05868
Chagas disease (American trypanosomiasis)	46	328	0.500904	1	ko05142	ppa002671m|PACid:17667309;ppa015763m|PACid:17667367;ppa017766m|PACid:17664058;ppa019524m|PACid:17651042;ppa026023m|PACid:17642397;ppa020309m|PACid:17664378;ppa003291m|PACid:17643962;ppa001372m|PACid:17649272;ppb015086m|PACid:17662615;ppa004933m|PACid:17662530;ppa001217m|PACid:17658780;ppa019269m|PACid:17663163;ppa006942m|PACid:17652235;ppa001538m|PACid:17647650;ppa001746m|PACid:17649234;ppa004468…	K04733+K03456+K04354+K04371+K01354
Aminobenzoate degradation	31	222	0.520761	1	ko00627	ppa019849m|PACid:17656503;ppa025974m|PACid:17662527;ppa017987m|PACid:17665942;ppa026692m|PACid:17667258;ppa018082m|PACid:17646117;ppa005190m|PACid:17656241;ppa018300m|PACid:17641582;ppa022977m|PACid:17651265;ppa024077m|PACid:17665595;ppa025083m|PACid:17664597;ppa025126m|PACid:17659547;ppa016530m|PACid:17659036;ppa017479m|PACid:17666272;ppa006195m|PACid:17659247;ppa004356m|PACid:17652064;ppa015174…	K00517+K01113+K01501
Salivary secretion	5	34	0.521135	1	ko04970	ppa000599m|PACid:17665526;ppa000255m|PACid:17654036;ppa012922m|PACid:17659124;ppa003269m|PACid:17644961;ppa002789m|PACid:17640407	K04345+K07376+K02183
Glycerophospholipid metabolism	17	121	0.522494	1	ko00564	ppa007197m|PACid:17658694;ppa008457m|PACid:17658695;ppa005150m|PACid:17659990;ppa017780m|PACid:17648009;ppa011396m|PACid:17653457;ppa009646m|PACid:17649433;ppa1027164m|PACid:17648532;ppa008428m|PACid:17644793;ppa026869m|PACid:17651842;ppa004883m|PACid:17667013;ppa001847m|PACid:17656069;ppa007257m|PACid:17655754;ppa026949m|PACid:17659927;ppa004589m|PACid:17646950;ppa002146m|PACid:17653240;ppa00428…	K13513+K00006+K01058+K00968+K06123+K00901+K01126+K00995+K00057+K13508+K01114+K00967
Pathogenic Escherichia coli infection	8	56	0.526118	1	ko05130	ppa009295m|PACid:17660592;ppb021971m|PACid:17661902;ppa007242m|PACid:17668944;ppa024233m|PACid:17644167;ppa007219m|PACid:17658706;ppa006958m|PACid:17656890;ppa026663m|PACid:17643111;ppa001327m|PACid:17656420	K11294+K05692+K07375+K05758
C5-Branched dibasic acid metabolism	1	5	0.527196	1	ko00660	ppa002576m|PACid:17640432	K01652
Alzheimer's disease	22	159	0.546071	1	ko05010	ppa000255m|PACid:17654036;ppa009098m|PACid:17652293;ppa010797m|PACid:17652294;ppa010853m|PACid:17652295;ppa004690m|PACid:17642856;ppa012922m|PACid:17659124;ppa019986m|PACid:17662394;ppa006087m|PACid:17663421;ppa005461m|PACid:17651993;ppa004904m|PACid:17659421;ppa004704m|PACid:17640293;ppa009909m|PACid:17654820;ppa003269m|PACid:17644961;ppa005813m|PACid:17663424;ppa003651m|PACid:17659118;ppa002789…	K02183+K03943+K08852+K00134+K04505+K03942+K00411+K04371+K03955+K03935+K02267+K00235
Thyroid cancer	10	72	0.553997	1	ko05216	ppa016288m|PACid:17643765;ppa015244m|PACid:17659045;ppa002906m|PACid:17645258;ppa003030m|PACid:17661438;ppa001144m|PACid:17664172;ppa001110m|PACid:17644472;ppa004588m|PACid:17657541;ppa001486m|PACid:17663095;ppa003651m|PACid:17659118;ppa000546m|PACid:17659572	K09291+K04368+K04371
mRNA surveillance pathway	45	327	0.556377	1	ko03015	ppa019704m|PACid:17642841;ppa009295m|PACid:17660592;ppa003291m|PACid:17643962;ppa000818m|PACid:17655702;ppa006577m|PACid:17662230;ppa000441m|PACid:17648348;ppa000264m|PACid:17642590;ppa016694m|PACid:17659188;ppa011679m|PACid:17666957;ppa024472m|PACid:17650565;ppa004468m|PACid:17656262;ppa017970m|PACid:17669118;ppa023941m|PACid:17642125;ppa002096m|PACid:17653628;ppb021971m|PACid:17661902;ppa002348…	K14327+K13126+K03456+K14409+K14326+K14397+K04354+K14405+K14407+K14398+K14325+K13917+K14324+K14404+K14411+K12875+K11584+K14406+K13171
Proximal tubule bicarbonate reclamation	2	13	0.557755	1	ko04964	ppa008779m|PACid:17667944;ppa008423m|PACid:17661403	K13577+K00025
Polycyclic aromatic hydrocarbon degradation	28	204	0.561899	1	ko00624	ppa019849m|PACid:17656503;ppa025974m|PACid:17662527;ppa017987m|PACid:17665942;ppa026692m|PACid:17667258;ppa018082m|PACid:17646117;ppa005190m|PACid:17656241;ppa018300m|PACid:17641582;ppa022977m|PACid:17651265;ppa024077m|PACid:17665595;ppa025083m|PACid:17664597;ppa025126m|PACid:17659547;ppa016530m|PACid:17659036;ppa017479m|PACid:17666272;ppa004356m|PACid:17652064;ppa015174m|PACid:17663536;ppa026664…	K00517
Vibrio cholerae infection	9	66	0.579886	1	ko05110	ppa000599m|PACid:17665526;ppa013294m|PACid:17660195;ppa005115m|PACid:17662322;ppa007242m|PACid:17668944;ppa007219m|PACid:17658706;ppa006958m|PACid:17656890;ppa012208m|PACid:17661302;ppa012241m|PACid:17661303;ppa011277m|PACid:17643838	K04345+K02151+K10956+K05692+K02152+K02155
African trypanosomiasis	1	6	0.592993	1	ko05143	ppa001738m|PACid:17643834	K01354
Pantothenate and CoA biosynthesis	5	38	0.624491	1	ko00770	ppa006144m|PACid:17646045;ppa023043m|PACid:17651473;ppa002576m|PACid:17640432;ppa006309m|PACid:17642691;ppa008786m|PACid:17662186	K00207+K00826+K01652+K01918
Vascular smooth muscle contraction	10	76	0.625748	1	ko04270	ppa000599m|PACid:17665526;ppa000255m|PACid:17654036;ppa012922m|PACid:17659124;ppa003269m|PACid:17644961;ppa004588m|PACid:17657541;ppa001486m|PACid:17663095;ppa003651m|PACid:17659118;ppa002789m|PACid:17640407;ppa001177m|PACid:17658964;ppa022807m|PACid:17662363	K04345+K02183+K04368+K04371+K06269
MAPK signaling pathway	20	151	0.629732	1	ko04010	ppa000599m|PACid:17665526;ppa005292m|PACid:17644702;ppa016483m|PACid:17666789;ppa021894m|PACid:17657719;ppa026357m|PACid:17667481;ppa016041m|PACid:17646396;ppa007095m|PACid:17661356;ppa002799m|PACid:17666768;ppa000149m|PACid:17648819;ppa007898m|PACid:17667762;ppa024039m|PACid:17643262;ppa021380m|PACid:17664911;ppa004588m|PACid:17657541;ppa001486m|PACid:17663095;ppa003651m|PACid:17659118;ppa008400…	K04345+K04460+K03283+K04424+K04427+K04368+K04371+K04459+K04392
Osteoclast differentiation	6	46	0.63219	1	ko04380	ppa007898m|PACid:17667762;ppa024039m|PACid:17643262;ppa004588m|PACid:17657541;ppa001486m|PACid:17663095;ppa003651m|PACid:17659118;ppa011758m|PACid:17650987	K04427+K04368+K04371+K04392
Cardiac muscle contraction	2	15	0.638136	1	ko04260	ppa009909m|PACid:17654820;ppa022392m|PACid:17648193	K00411+K02267
Two-component system	4	31	0.643037	1	ko02020	ppa006195m|PACid:17659247;ppa005663m|PACid:17657066;ppa005658m|PACid:17651924;ppa005293m|PACid:17652645	K01113+K02259
Fluorobenzoate degradation	1	7	0.649636	1	ko00364	ppa010552m|PACid:17664768	K01061
Toluene degradation	1	7	0.649636	1	ko00623	ppa010552m|PACid:17664768	K01061
Flavone and flavonol biosynthesis	16	123	0.653697	1	ko00944	ppa019443m|PACid:17649311;ppa019849m|PACid:17656503;ppa004433m|PACid:17668474;ppa018082m|PACid:17646117;ppa015221m|PACid:17669121;ppa015939m|PACid:17643746;ppa017941m|PACid:17661704;ppa019430m|PACid:17666537;ppa004443m|PACid:17644816;ppa004179m|PACid:17658323;ppa011895m|PACid:17650487;ppa022174m|PACid:17665598;ppa023495m|PACid:17645872;ppa017300m|PACid:17643169;ppa027160m|PACid:17652852;ppa020637…	K05280+K13083+K10757+K00724
Non-small cell lung cancer	5	40	0.67081	1	ko05223	ppa011486m|PACid:17657470;ppa005262m|PACid:17664314;ppa004588m|PACid:17657541;ppa001486m|PACid:17663095;ppa003651m|PACid:17659118	K01522+K06620+K04368+K04371
Brassinosteroid biosynthesis	2	16	0.673804	1	ko00905	ppa024349m|PACid:17657708;ppa023488m|PACid:17659957	K09591+K09588
Small cell lung cancer	2	16	0.673804	1	ko05222	ppa011486m|PACid:17657470;ppa005262m|PACid:17664314	K01522+K06620
Chronic myeloid leukemia	5	41	0.692501	1	ko05220	ppa005262m|PACid:17664314;ppa004588m|PACid:17657541;ppa001486m|PACid:17663095;ppa003651m|PACid:17659118;ppa006053m|PACid:17651798	K06620+K04368+K04371+K06067
Bacterial invasion of epithelial cells	6	49	0.694038	1	ko05100	ppa007242m|PACid:17668944;ppa007219m|PACid:17658706;ppa006958m|PACid:17656890;ppa023868m|PACid:17650176;ppa026663m|PACid:17643111;ppa011758m|PACid:17650987	K05692+K01528+K05758+K04392
Steroid biosynthesis	6	49	0.694038	1	ko00100	ppa014786m|PACid:17656040;ppa006565m|PACid:17641824;ppa009078m|PACid:17659801;ppa010276m|PACid:17659802;ppa002836m|PACid:17647095;ppa005209m|PACid:17655816	K14423+K07748+K08242+K00559+K00511
Lipopolysaccharide biosynthesis	1	8	0.6984	1	ko00540	ppa009339m|PACid:17645529	K00979
mTOR signaling pathway	9	73	0.702724	1	ko04150	ppa000149m|PACid:17648819;ppa005280m|PACid:17654272;ppa006253m|PACid:17664541;ppa005344m|PACid:17651687;ppa003651m|PACid:17659118;ppa000022m|PACid:17668739;ppa000023m|PACid:17668740;ppa000024m|PACid:17668741;ppa008240m|PACid:17654337	K04688+K07198+K04371+K07203+K08272
Spliceosome	61	464	0.705804	1	ko03040	ppa000721m|PACid:17643778;ppa000761m|PACid:17658164;ppa020572m|PACid:17658653;ppa027044m|PACid:17645519;ppa001778m|PACid:17640570;ppa004386m|PACid:17645781;ppa026365m|PACid:17664884;ppa002200m|PACid:17652202;ppa002207m|PACid:17662979;ppa022225m|PACid:17668457;ppa008137m|PACid:17658090;ppa016041m|PACid:17646396;ppa002491m|PACid:17647725;ppa013245m|PACid:17661895;ppa013872m|PACid:17661896;ppa001393…	K12818+K12843+K12823+K12858+K11984+K11093+K12890+K03283+K12886+K12624+K12862+K12864+K12733+K12854+K12837+K12842+K12847+K06063+K12863+K12819+K12874+K12826+K12866+K12821+K12825+K12816+K12875+K12741+K12662+K12827+K12860+K12857+K12813+K12836
Pancreatic secretion	2	17	0.706557	1	ko04972	ppa017220m|PACid:17642341;ppa011758m|PACid:17650987	K07901+K04392
Protein digestion and absorption	9	74	0.71825	1	ko04974	ppa005560m|PACid:17641746;ppa023445m|PACid:17666968;ppa027005m|PACid:17653968;ppa019345m|PACid:17644459;ppa003922m|PACid:17668308;ppa010500m|PACid:17657393;ppa001695m|PACid:17662807;ppa003746m|PACid:17645962;ppa004936m|PACid:17653005	K14207+K14209+K06236+K01278
Tyrosine metabolism	9	74	0.71825	1	ko00350	ppa022943m|PACid:17646480;ppa011766m|PACid:17650213;ppa026170m|PACid:17663001;ppa020279m|PACid:17648999;ppa020420m|PACid:17642818;ppa025815m|PACid:17668670;ppa016301m|PACid:17668701;ppa001698m|PACid:17667989;ppa003190m|PACid:17640362	K00422+K01800+K01592+K00276
Type II diabetes mellitus	5	43	0.732879	1	ko04930	ppa003651m|PACid:17659118;ppa000022m|PACid:17668739;ppa000023m|PACid:17668740;ppa000024m|PACid:17668741;ppa003316m|PACid:17648742	K04371+K07203+K00873
Renin-angiotensin system	5	43	0.732879	1	ko04614	ppa015435m|PACid:17662238;ppa005420m|PACid:17643940;ppa006101m|PACid:17658859;ppa005192m|PACid:17645345;ppa026347m|PACid:17646116	K13289
Cell cycle - Caulobacter	2	18	0.736515	1	ko04112	ppa005855m|PACid:17643389;ppa005084m|PACid:17666893	K02563+K03531
Circadian rhythm - mammal	4	35	0.737041	1	ko04710	ppa002269m|PACid:17642550;ppa026114m|PACid:17668725;ppa012017m|PACid:17656608;ppa013561m|PACid:17661772	K08960+K03094+K03868
alpha-Linolenic acid metabolism	16	131	0.75009	1	ko00592	ppa027071m|PACid:17643290;ppa001631m|PACid:17655866;ppa022005m|PACid:17658808;ppa017780m|PACid:17648009;ppa011396m|PACid:17653457;ppa1027164m|PACid:17648532;ppa000968m|PACid:17658941;ppa022466m|PACid:17641163;ppa026161m|PACid:17649975;ppa003658m|PACid:17666665;ppa003674m|PACid:17660051;ppa001216m|PACid:17649088;ppa001064m|PACid:17645439;ppa003742m|PACid:17649893;ppa001316m|PACid:17650118;ppa00163…	K10526+K00454+K08241+K01058
Pathways in cancer	21	170	0.754449	1	ko05200	ppa016288m|PACid:17643765;ppa015244m|PACid:17659045;ppa002906m|PACid:17645258;ppa003030m|PACid:17661438;ppa005723m|PACid:17650959;ppa001144m|PACid:17664172;ppa005262m|PACid:17664314;ppa016910m|PACid:17668223;ppa001110m|PACid:17644472;ppa004588m|PACid:17657541;ppa001486m|PACid:17663095;ppa000475m|PACid:17664714;ppa003651m|PACid:17659118;ppa000022m|PACid:17668739;ppa000023m|PACid:17668740;ppa000024…	K09291+K08737+K06620+K04079+K04368+K04371+K07203+K06067+K08775+K03868+K04392
Phagosome	20	163	0.761086	1	ko04145	ppa013294m|PACid:17660195;ppa005115m|PACid:17662322;ppa023848m|PACid:17652848;ppa005199m|PACid:17668676;ppa020727m|PACid:17641676;ppa000098m|PACid:17646489;ppa000102m|PACid:17656595;ppa000155m|PACid:17655585;ppa007242m|PACid:17668944;ppa024233m|PACid:17644167;ppa004381m|PACid:17653284;ppa007219m|PACid:17658706;ppa006958m|PACid:17656890;ppa012208m|PACid:17661302;ppa012241m|PACid:17661303;ppa011277…	K02151+K10956+K01365+K00921+K05692+K07375+K02152+K02155+K08488+K04392
Adherens junction	7	61	0.762766	1	ko04520	ppa007242m|PACid:17668944;ppa007898m|PACid:17667762;ppa024039m|PACid:17643262;ppa007219m|PACid:17658706;ppa003651m|PACid:17659118;ppa006958m|PACid:17656890;ppa011758m|PACid:17650987	K05692+K04427+K04371+K04392
Measles	46	361	0.763789	1	ko05162	ppa002671m|PACid:17667309;ppa015763m|PACid:17667367;ppa017766m|PACid:17664058;ppa019524m|PACid:17651042;ppa026023m|PACid:17642397;ppa020309m|PACid:17664378;ppa001372m|PACid:17649272;ppa017469m|PACid:17660361;ppb015086m|PACid:17662615;ppa004933m|PACid:17662530;ppa016041m|PACid:17646396;ppa001217m|PACid:17658780;ppa019269m|PACid:17663163;ppa006942m|PACid:17652235;ppa001538m|PACid:17647650;ppa001746…	K04733+K10144+K03283+K04427
Oocyte meiosis	25	202	0.766145	1	ko04114	ppa002631m|PACid:17662710;ppa000389m|PACid:17653157;ppa000599m|PACid:17665526;ppa003291m|PACid:17643962;ppa000255m|PACid:17654036;ppa001230m|PACid:17642722;ppa026114m|PACid:17668725;ppa012922m|PACid:17659124;ppa009645m|PACid:17649381;ppa002776m|PACid:17661925;ppa003623m|PACid:17655180;ppa003269m|PACid:17644961;ppa004588m|PACid:17657541;ppa001486m|PACid:17663095;ppa004440m|PACid:17659394;ppa003651…	K03353+K06669+K04345+K03456+K02183+K03349+K03094+K06630+K06636+K04368+K11584+K04371+K03351+K06269+K03868
Parkinson's disease	14	117	0.767393	1	ko05012	ppa006913m|PACid:17667951;ppa009098m|PACid:17652293;ppa010797m|PACid:17652294;ppa010853m|PACid:17652295;ppa009796m|PACid:17658935;ppa011090m|PACid:17649235;ppa004904m|PACid:17659421;ppa009909m|PACid:17654820;ppa013239m|PACid:17665719;ppa004514m|PACid:17644398;ppa005933m|PACid:17655519;ppa022392m|PACid:17648193;ppa016428m|PACid:17655345;ppa018743m|PACid:17650505	K05863+K03943+K05862+K05864+K03942+K00411+K03955+K03935+K02267+K00235
Lysine biosynthesis	3	28	0.768069	1	ko00300	ppa005426m|PACid:17660617;ppa011829m|PACid:17646427;ppa000606m|PACid:17652161	K10206+K00145+K12524
Long-term depression	5	45	0.769256	1	ko04730	ppa000599m|PACid:17665526;ppa003291m|PACid:17643962;ppa004588m|PACid:17657541;ppa001486m|PACid:17663095;ppa003651m|PACid:17659118	K07376+K03456+K04368+K04371
Insulin signaling pathway	20	164	0.770491	1	ko04910	ppa000599m|PACid:17665526;ppa000255m|PACid:17654036;ppa004966m|PACid:17666947;ppa012922m|PACid:17659124;ppa000149m|PACid:17648819;ppa002868m|PACid:17653350;ppa005280m|PACid:17654272;ppa006253m|PACid:17664541;ppa005344m|PACid:17651687;ppa003269m|PACid:17644961;ppa004588m|PACid:17657541;ppa001486m|PACid:17663095;ppa003651m|PACid:17659118;ppa002789m|PACid:17640407;ppa001177m|PACid:17658964;ppa022807…	K04345+K02183+K07200+K04688+K07195+K07198+K04368+K04371+K06269+K07203
Fatty acid biosynthesis	8	70	0.775759	1	ko00061	ppa006868m|PACid:17665840;ppa009101m|PACid:17662077;ppa007872m|PACid:17651872;ppa026869m|PACid:17651842;ppa008829m|PACid:17653723;ppa023265m|PACid:17641085;ppa008803m|PACid:17644982;ppa015113m|PACid:17649735	K00208+K00059+K03921
Prion diseases	8	70	0.775759	1	ko05020	ppa004836m|PACid:17661203;ppa005453m|PACid:17661204;ppa000599m|PACid:17665526;ppa021380m|PACid:17664911;ppa004588m|PACid:17657541;ppa001486m|PACid:17663095;ppa003651m|PACid:17659118;ppa003231m|PACid:17659631	K09553+K04345+K04368+K04371
Rheumatoid arthritis	8	70	0.775759	1	ko05323	ppa013294m|PACid:17660195;ppa023848m|PACid:17652848;ppa005199m|PACid:17668676;ppa020727m|PACid:17641676;ppa004381m|PACid:17653284;ppa012208m|PACid:17661302;ppa012241m|PACid:17661303;ppa011277m|PACid:17643838	K02151+K01365+K02152+K02155
Bladder cancer	4	37	0.776448	1	ko05219	ppa005262m|PACid:17664314;ppa004588m|PACid:17657541;ppa001486m|PACid:17663095;ppa003651m|PACid:17659118	K06620+K04368+K04371
Biosynthesis of vancomycin group antibiotics	1	10	0.776519	1	ko01055	ppa004626m|PACid:17647611	K01710
Lysine degradation	6	54	0.780762	1	ko00310	ppa004967m|PACid:17643244;ppa000574m|PACid:17654405;ppa005320m|PACid:17669002;ppa025484m|PACid:17646279;ppa000179m|PACid:17644104;ppa027179m|PACid:17640474	K11424+K11423+K11422+K00658+K11433
Photosynthesis - antenna proteins	2	20	0.788634	1	ko00196	ppa009110m|PACid:17643985;ppa009686m|PACid:17641930	K08909+K08915
Prostate cancer	8	71	0.789178	1	ko05215	ppa005262m|PACid:17664314;ppa016910m|PACid:17668223;ppa004588m|PACid:17657541;ppa001486m|PACid:17663095;ppa003651m|PACid:17659118;ppa000022m|PACid:17668739;ppa000023m|PACid:17668740;ppa000024m|PACid:17668741	K06620+K04079+K04368+K04371+K07203
NOD-like receptor signaling pathway	4	38	0.794325	1	ko04621	ppa016910m|PACid:17668223;ppa007898m|PACid:17667762;ppa024039m|PACid:17643262;ppa003651m|PACid:17659118	K04079+K04427+K04371
Focal adhesion	10	88	0.79874	1	ko04510	ppa007242m|PACid:17668944;ppa010500m|PACid:17657393;ppa007219m|PACid:17658706;ppa004588m|PACid:17657541;ppa001486m|PACid:17663095;ppa003651m|PACid:17659118;ppa006958m|PACid:17656890;ppa001177m|PACid:17658964;ppa022807m|PACid:17662363;ppa011758m|PACid:17650987	K05692+K06236+K04368+K04371+K06269+K04392
Polyketide sugar unit biosynthesis	1	11	0.807629	1	ko00523	ppa004626m|PACid:17647611	K01710
Amino sugar and nucleotide sugar metabolism	19	161	0.81258	1	ko00520	ppa003010m|PACid:17642676;ppa008036m|PACid:17641090;ppa007313m|PACid:17653003;ppa004626m|PACid:17647611;ppa000586m|PACid:17657979;ppa007396m|PACid:17669163;ppa004485m|PACid:17650917;ppa004295m|PACid:17662240;ppa007051m|PACid:17644511;ppa008643m|PACid:17647577;ppa003603m|PACid:17654922;ppa007250m|PACid:17647796;ppa008641m|PACid:17645832;ppa021772m|PACid:17645069;ppa002417m|PACid:17658588;ppa000493…	K12447+K00965+K13648+K12450+K05305+K01183+K00966+K00971+K00847+K00849+K00326+K00770+K00012+K01711
Huntington's disease	20	170	0.821681	1	ko05016	ppa000093m|PACid:17665303;ppa006913m|PACid:17667951;ppa009098m|PACid:17652293;ppa010797m|PACid:17652294;ppa010853m|PACid:17652295;ppa009796m|PACid:17658935;ppa000224m|PACid:17642288;ppa011090m|PACid:17649235;ppa000089m|PACid:17644036;ppa004904m|PACid:17659421;ppa009909m|PACid:17654820;ppa013056m|PACid:17651782;ppa013037m|PACid:17648123;ppa013239m|PACid:17665719;ppa006053m|PACid:17651798;ppa004514…	K03006+K05863+K03943+K05862+K11644+K05864+K03942+K00411+K11827+K03014+K03955+K06067+K03935+K02267+K00235
N-Glycan biosynthesis	6	57	0.823079	1	ko00510	ppa002795m|PACid:17649491;ppa009257m|PACid:17648424;ppa005444m|PACid:17647569;ppa001032m|PACid:17643597;ppa006973m|PACid:17662084;ppa011124m|PACid:17643168	K01230+K07252+K03844+K05546+K00737
Fructose and mannose metabolism	10	91	0.831107	1	ko00051	ppa004086m|PACid:17666427;ppa004167m|PACid:17663736;ppa000586m|PACid:17657979;ppa004485m|PACid:17650917;ppa025835m|PACid:17655241;ppa004295m|PACid:17662240;ppa007051m|PACid:17644511;ppa007847m|PACid:17645007;ppa016184m|PACid:17656018;ppa007357m|PACid:17644339	K00850+K05305+K00966+K00971+K00100+K00847+K01711
Fat digestion and absorption	2	22	0.831439	1	ko04975	ppa022543m|PACid:17657868;ppa001009m|PACid:17652497	K05641
Lysosome	24	203	0.833299	1	ko04142	ppa015210m|PACid:17656359;ppa017978m|PACid:17660017;ppa015435m|PACid:17662238;ppa005420m|PACid:17643940;ppa006101m|PACid:17658859;ppa023848m|PACid:17652848;ppa001563m|PACid:17666476;ppa003225m|PACid:17643125;ppa000957m|PACid:17658893;ppa005199m|PACid:17668676;ppa020727m|PACid:17641676;ppa005192m|PACid:17645345;ppa002271m|PACid:17653307;ppa024277m|PACid:17666481;ppa004381m|PACid:17653284;ppa026347…	K01369+K13289+K01365+K12400+K12392+K12309+K10532+K12402+K12396+K12399+K12316+K02155
Alanine, aspartate and glutamate metabolism	9	83	0.833555	1	ko00250	ppa012275m|PACid:17653322;ppa005092m|PACid:17667017;ppa020864m|PACid:17649843;ppa006107m|PACid:17652244;ppa019397m|PACid:17640726;ppa011757m|PACid:17649905;ppa023989m|PACid:17667692;ppa011143m|PACid:17653431;ppa000447m|PACid:17669265	K01955+K00827+K01956+K13566
Type I diabetes mellitus	1	12	0.834411	1	ko04940	ppa020938m|PACid:17668879	K04077
Pyrimidine metabolism	22	188	0.838243	1	ko00240	ppa000093m|PACid:17665303;ppa004992m|PACid:17644515;ppa002506m|PACid:17662244;ppa012275m|PACid:17653322;ppa000038m|PACid:17668376;ppa002270m|PACid:17651237;ppa001139m|PACid:17656643;ppa006144m|PACid:17646045;ppa020864m|PACid:17649843;ppa005201m|PACid:17647621;ppa021583m|PACid:17663908;ppa000089m|PACid:17644036;ppa005076m|PACid:17652909;ppa010770m|PACid:17646821;ppa006107m|PACid:17652244;ppa019397…	K03006+K13421+K00876+K01955+K02324+K03021+K03026+K00207+K02335+K14641+K03506+K01956+K01510+K03014+K00940
Melanoma	4	41	0.841112	1	ko05218	ppa005262m|PACid:17664314;ppa004588m|PACid:17657541;ppa001486m|PACid:17663095;ppa003651m|PACid:17659118	K06620+K04368+K04371
p53 signaling pathway	7	67	0.841414	1	ko04115	ppa017469m|PACid:17660361;ppa007820m|PACid:17646492;ppa009889m|PACid:17651146;ppa002554m|PACid:17641127;ppa002635m|PACid:17646468;ppa1027165m|PACid:17664196;ppa021575m|PACid:17647140	K10144+K10143+K04728+K05868
Cytosolic DNA-sensing pathway	3	32	0.841874	1	ko04623	ppa002270m|PACid:17651237;ppa001139m|PACid:17656643;ppa013037m|PACid:17648123	K03021+K03026+K03014
Vitamin B6 metabolism	3	32	0.841874	1	ko00750	ppa008094m|PACid:17669234;ppa008476m|PACid:17669235;ppa006013m|PACid:17649714	K05275+K00831
Butanoate metabolism	5	50	0.843528	1	ko00650	ppa006008m|PACid:17660839;ppa002576m|PACid:17640432;ppa025835m|PACid:17655241;ppa007847m|PACid:17645007;ppa016184m|PACid:17656018	K00161+K01652+K00100
Streptomycin biosynthesis	2	23	0.849766	1	ko00521	ppa004626m|PACid:17647611;ppa007455m|PACid:17659437	K01710+K00010
Cell cycle	25	214	0.853633	1	ko04110	ppa002631m|PACid:17662710;ppa000389m|PACid:17653157;ppa002236m|PACid:17654147;ppa001230m|PACid:17642722;ppa002906m|PACid:17645258;ppa026114m|PACid:17668725;ppa009645m|PACid:17649381;ppa000996m|PACid:17657769;ppa005262m|PACid:17664314;ppa002776m|PACid:17661925;ppa001751m|PACid:17666600;ppa003623m|PACid:17655180;ppa024921m|PACid:17669017;ppa022203m|PACid:17654139;ppa1027165m|PACid:17664196;ppa00840…	K03353+K06669+K06638+K03349+K03094+K06630+K02540+K04682+K06620+K06636+K02541+K06627+K06670+K04728+K06639+K03351+K06067+K05868+K03868+K02603
Calcium signaling pathway	12	110	0.854786	1	ko04020	ppa000599m|PACid:17665526;ppa000255m|PACid:17654036;ppa006913m|PACid:17667951;ppa001710m|PACid:17653318;ppa012922m|PACid:17659124;ppa009796m|PACid:17658935;ppa011090m|PACid:17649235;ppa003269m|PACid:17644961;ppa020283m|PACid:17643486;ppa002789m|PACid:17640407;ppa003685m|PACid:17663959;ppa004514m|PACid:17644398	K04345+K02183+K05863+K04718+K05862+K05864+K05857
Glycosphingolipid biosynthesis - globo series	1	13	0.857466	1	ko00603	ppa002948m|PACid:17648546	K01988
Monoterpenoid biosynthesis	1	13	0.857466	1	ko00902	ppb022158m|PACid:17657033	K12467+K07385
TGF-beta signaling pathway	8	78	0.86677	1	ko04350	ppa003291m|PACid:17643962;ppa026114m|PACid:17668725;ppa000149m|PACid:17648819;ppa005262m|PACid:17664314;ppa005280m|PACid:17654272;ppa003651m|PACid:17659118;ppa012017m|PACid:17656608;ppa013561m|PACid:17661772	K03456+K03094+K04688+K04682+K04371+K03868
Fc epsilon RI signaling pathway	4	43	0.867059	1	ko04664	ppa004588m|PACid:17657541;ppa001486m|PACid:17663095;ppa003651m|PACid:17659118;ppa011758m|PACid:17650987	K04368+K04371+K04392
Long-term potentiation	10	95	0.867844	1	ko04720	ppa000599m|PACid:17665526;ppa000255m|PACid:17654036;ppa012922m|PACid:17659124;ppa003269m|PACid:17644961;ppa004588m|PACid:17657541;ppa001486m|PACid:17663095;ppa003651m|PACid:17659118;ppa002789m|PACid:17640407;ppa001177m|PACid:17658964;ppa022807m|PACid:17662363	K04345+K02183+K04368+K04371+K06269
Dorso-ventral axis formation	3	34	0.870481	1	ko04320	ppa004588m|PACid:17657541;ppa001486m|PACid:17663095;ppa003651m|PACid:17659118	K04368+K04371
MAPK signaling pathway - fly	3	34	0.870481	1	ko04013	ppa004588m|PACid:17657541;ppa001486m|PACid:17663095;ppa003651m|PACid:17659118	K04368+K04371
GnRH signaling pathway	8	79	0.875679	1	ko04912	ppa000599m|PACid:17665526;ppa000255m|PACid:17654036;ppa012922m|PACid:17659124;ppa003269m|PACid:17644961;ppa004588m|PACid:17657541;ppa001486m|PACid:17663095;ppa003651m|PACid:17659118;ppa002789m|PACid:17640407	K04345+K02183+K04368+K04371
Sulfur relay system	1	14	0.877312	1	ko04122	ppa005512m|PACid:17640555	K04487
Non-homologous end-joining	1	14	0.877312	1	ko03450	ppa002183m|PACid:17666827	K10865
Taste transduction	1	14	0.877312	1	ko04742	ppa000599m|PACid:17665526	K04345
Renal cell carcinoma	5	53	0.877773	1	ko05211	ppa004588m|PACid:17657541;ppa001486m|PACid:17663095;ppa003651m|PACid:17659118;ppa013561m|PACid:17661772;ppa011758m|PACid:17650987	K04368+K04371+K03868+K04392
Colorectal cancer	6	62	0.878898	1	ko05210	ppa005723m|PACid:17650959;ppa004588m|PACid:17657541;ppa001486m|PACid:17663095;ppa000475m|PACid:17664714;ppa003651m|PACid:17659118;ppa011758m|PACid:17650987	K08737+K04368+K04371+K04392
Valine, leucine and isoleucine biosynthesis	7	71	0.88116	1	ko00290	ppa004868m|PACid:17651708;ppa000578m|PACid:17654862;ppa026682m|PACid:17655269;ppa006008m|PACid:17660839;ppa023043m|PACid:17651473;ppa002576m|PACid:17640432;ppa006309m|PACid:17642691	K01649+K01869+K01873+K00161+K00826+K01652
Pyruvate metabolism	12	115	0.891861	1	ko00620	ppa003648m|PACid:17665116;ppa009231m|PACid:17655321;ppa002842m|PACid:17663119;ppa004868m|PACid:17651708;ppa006008m|PACid:17660839;ppa015890m|PACid:17644038;ppb018777m|PACid:17646860;ppa007643m|PACid:17666050;ppa004007m|PACid:17640949;ppa003316m|PACid:17648742;ppa008423m|PACid:17661403;ppa000910m|PACid:17646983	K01638+K01069+K00028+K01649+K00161+K00102+K00016+K01759+K00627+K00873+K00025+K01595
Melanogenesis	8	81	0.892027	1	ko04916	ppa000599m|PACid:17665526;ppa000255m|PACid:17654036;ppa012922m|PACid:17659124;ppa003269m|PACid:17644961;ppa004588m|PACid:17657541;ppa001486m|PACid:17663095;ppa003651m|PACid:17659118;ppa002789m|PACid:17640407	K04345+K02183+K04368+K04371
Arginine and proline metabolism	8	81	0.892027	1	ko00330	ppa008283m|PACid:17653338;ppa017088m|PACid:17651845;ppa009459m|PACid:17663696;ppa002034m|PACid:17647482;ppa004722m|PACid:17660068;ppa009336m|PACid:17656363;ppa011829m|PACid:17646427;ppa009660m|PACid:17650006	K00797+K00472+K01583+K00318+K00145+K00286
Glucosinolate biosynthesis	1	15	0.894396	1	ko00966	ppa025974m|PACid:17662527	K11818+K12156
Carbon fixation pathways in prokaryotes	2	27	0.906247	1	ko00720	ppa006187m|PACid:17662911;ppa000910m|PACid:17646983	K01648+K01595
Taurine and hypotaurine metabolism	1	16	0.909102	1	ko00430	ppb019151m|PACid:17649773	K10712
Antigen processing and presentation	13	128	0.918246	1	ko04612	ppa015210m|PACid:17656359;ppa017978m|PACid:17660017;ppa006634m|PACid:17655522;ppa016041m|PACid:17646396;ppa023848m|PACid:17652848;ppa005199m|PACid:17668676;ppa020727m|PACid:17641676;ppa016910m|PACid:17668223;ppa010770m|PACid:17646821;ppa004381m|PACid:17653284;ppa012143m|PACid:17647428;ppa026173m|PACid:17666691;ppa001697m|PACid:17648926	K01369+K08064+K03283+K01365+K04079+K08066+K08065+K09489
Glycerolipid metabolism	9	94	0.920481	1	ko00561	ppa002500m|PACid:17648642;ppa007197m|PACid:17658694;ppa008457m|PACid:17658695;ppa004883m|PACid:17667013;ppa007225m|PACid:17642326;ppa008391m|PACid:17642502;ppa008890m|PACid:17655750;ppa004589m|PACid:17646950;ppa002146m|PACid:17653240	K00679+K13513+K00901+K01054+K13508
Bacterial secretion system	1	17	0.921761	1	ko03070	ppa010991m|PACid:17647251	K03116
Carotenoid biosynthesis	19	179	0.922145	1	ko00906	ppa007324m|PACid:17665996;ppa017062m|PACid:17661812;ppa005059m|PACid:17642522;ppa009528m|PACid:17663839;ppa015053m|PACid:17647656;ppa007574m|PACid:17641772;ppa017577m|PACid:17654621;ppa003794m|PACid:17653652;ppa021567m|PACid:17668015;ppa026981m|PACid:17667669;ppa002324m|PACid:17650930;ppa024746m|PACid:17667001;ppa017865m|PACid:17645850;ppa004231m|PACid:17667943;ppa007674m|PACid:17644333;ppa018616…	K00514+K09843+K09839+K09835+K09840+K06444+K02291
Hepatitis C	4	49	0.924151	1	ko05160	ppa003291m|PACid:17643962;ppa004468m|PACid:17656262;ppa003651m|PACid:17659118;ppa004338m|PACid:17660042	K03456+K04354+K04371
Systemic lupus erythematosus	4	50	0.931161	1	ko05322	ppa013202m|PACid:17659779;ppa013165m|PACid:17645312;ppa018923m|PACid:17641833;ppa007255m|PACid:17644606	K11251+K11253+K11090
Pancreatic cancer	6	69	0.931582	1	ko05212	ppa005262m|PACid:17664314;ppa004588m|PACid:17657541;ppa001486m|PACid:17663095;ppa003651m|PACid:17659118;ppa023298m|PACid:17656925;ppa011758m|PACid:17650987	K06620+K04368+K04371+K08775+K04392
VEGF signaling pathway	5	60	0.933689	1	ko04370	ppa001710m|PACid:17653318;ppa004588m|PACid:17657541;ppa001486m|PACid:17663095;ppa003651m|PACid:17659118;ppa011758m|PACid:17650987	K04718+K04368+K04371+K04392
Diterpenoid biosynthesis	10	106	0.936738	1	ko00904	ppa004901m|PACid:17666877;ppa004910m|PACid:17660794;ppa026558m|PACid:17659467;ppa027023m|PACid:17664163;ppa018007m|PACid:17659405;ppa008310m|PACid:17657706;ppa023241m|PACid:17652502;ppa007336m|PACid:17659320;ppa018219m|PACid:17641863;ppb022158m|PACid:17657033	K04123+K04124+K04125+K05282+K12929
T cell receptor signaling pathway	5	61	0.939457	1	ko04660	ppa007898m|PACid:17667762;ppa024039m|PACid:17643262;ppa004588m|PACid:17657541;ppa001486m|PACid:17663095;ppa003651m|PACid:17659118	K04427+K04368+K04371
One carbon pool by folate	1	19	0.942038	1	ko00670	ppa005242m|PACid:17645813	K00600
Folate biosynthesis	2	31	0.942353	1	ko00790	ppa006195m|PACid:17659247;ppa005293m|PACid:17652645	K01113
Various types of N-glycan biosynthesis	4	53	0.948812	1	ko00513	ppa002795m|PACid:17649491;ppa007437m|PACid:17642495;ppa005444m|PACid:17647569;ppa019770m|PACid:17650056	K01230+K14413+K03844
Tropane, piperidine and pyridine alkaloid biosynthesis	3	43	0.949959	1	ko00960	ppa009101m|PACid:17662077;ppa016301m|PACid:17668701;ppa001698m|PACid:17667989	K08081+K00276
Terpenoid backbone biosynthesis	4	54	0.953703	1	ko00900	ppa003613m|PACid:17668049;ppa002111m|PACid:17662707;ppa023909m|PACid:17642711;ppa006290m|PACid:17648217	K00021+K03526+K05356+K01597
Gap junction	5	64	0.954147	1	ko04540	ppa000599m|PACid:17665526;ppa024233m|PACid:17644167;ppa004588m|PACid:17657541;ppa001486m|PACid:17663095;ppa003651m|PACid:17659118	K04345+K07376+K07375+K04368+K04371
Chemokine signaling pathway	5	64	0.954147	1	ko04062	ppa000599m|PACid:17665526;ppa004588m|PACid:17657541;ppa001486m|PACid:17663095;ppa003651m|PACid:17659118;ppa011758m|PACid:17650987	K04345+K04368+K04371+K04392
RNA polymerase	5	64	0.954147	1	ko03020	ppa000093m|PACid:17665303;ppa002270m|PACid:17651237;ppa001139m|PACid:17656643;ppa000089m|PACid:17644036;ppa013037m|PACid:17648123	K03006+K03021+K03026+K03014
Purine metabolism	19	189	0.955408	1	ko00230	ppa000093m|PACid:17665303;ppa000038m|PACid:17668376;ppa011486m|PACid:17657470;ppa004663m|PACid:17648559;ppa002270m|PACid:17651237;ppa005353m|PACid:17662952;ppa001139m|PACid:17656643;ppa021583m|PACid:17663908;ppa000089m|PACid:17644036;ppa005076m|PACid:17652909;ppa010770m|PACid:17646821;ppa001115m|PACid:17662604;ppa001377m|PACid:17654345;ppa004295m|PACid:17662240;ppa003785m|PACid:17644260;ppa013037…	K03006+K02324+K01522+K01514+K03021+K13811+K03026+K02335+K14641+K03506+K01490+K00856+K01510+K03014+K01509+K00940+K00873
Cysteine and methionine metabolism	10	111	0.955963	1	ko00270	ppa008124m|PACid:17644528;ppa016458m|PACid:17651542;ppa008283m|PACid:17653338;ppa017088m|PACid:17651845;ppa001672m|PACid:17663311;ppb018777m|PACid:17646860;ppa008512m|PACid:17663441;ppa004934m|PACid:17665246;ppa018219m|PACid:17641863;ppa000606m|PACid:17652161	K01762+K00797+K00558+K00016+K00547+K01251+K05933+K12524
Zeatin biosynthesis	11	120	0.95614	1	ko00908	ppa024442m|PACid:17665638;ppa019430m|PACid:17666537;ppa004646m|PACid:17657289;ppa004276m|PACid:17661171;ppa026875m|PACid:17641081;ppa023909m|PACid:17642711;ppa005539m|PACid:17669146;ppa022811m|PACid:17667523;ppa024029m|PACid:17663261;ppa024148m|PACid:17647412;ppa004496m|PACid:17645828	K00279+K13493+K10717+K10760
Natural killer cell mediated cytotoxicity	4	56	0.962218	1	ko04650	ppa004588m|PACid:17657541;ppa001486m|PACid:17663095;ppa003651m|PACid:17659118;ppa011758m|PACid:17650987	K04368+K04371+K04392
Biosynthesis of unsaturated fatty acids	10	114	0.96483	1	ko01040	ppa009101m|PACid:17662077;ppa007872m|PACid:17651872;ppb018818m|PACid:17651434;ppa020081m|PACid:17664746;ppa026869m|PACid:17651842;ppa008829m|PACid:17653723;ppa023265m|PACid:17641085;ppa008803m|PACid:17644982;ppa015113m|PACid:17649735;ppa014881m|PACid:17646380	K00059+K03921+K10256+K00507+K10251+K01068+K01076
Chlorocyclohexane and chlorobenzene degradation	1	23	0.968192	1	ko00361	ppa010552m|PACid:17664768	K01061
Amoebiasis	2	36	0.969121	1	ko05146	ppa000599m|PACid:17665526;ppa010500m|PACid:17657393	K04345+K06236
Valine, leucine and isoleucine degradation	5	69	0.971583	1	ko00280	ppa001681m|PACid:17665184;ppa023043m|PACid:17651473;ppa008132m|PACid:17666308;ppa006309m|PACid:17642691;ppa020598m|PACid:17645072	K01968+K00826+K00020+K05605
Selenocompound metabolism	1	24	0.972624	1	ko00450	ppa005353m|PACid:17662952	K13811
Endometrial cancer	3	49	0.974451	1	ko05213	ppa004588m|PACid:17657541;ppa001486m|PACid:17663095;ppa003651m|PACid:17659118	K04368+K04371
Glyoxylate and dicarboxylate metabolism	3	49	0.974451	1	ko00630	ppa003648m|PACid:17665116;ppa008423m|PACid:17661403;ppa005193m|PACid:17642536	K01638+K00025+K01647
Nitrogen metabolism	4	60	0.975059	1	ko00910	ppa001113m|PACid:17664470;ppa021535m|PACid:17661007;ppa002328m|PACid:17659525;ppa002878m|PACid:17659526	K00360+K01501+K10775
Aldosterone-regulated sodium reabsorption	1	25	0.976439	1	ko04960	ppa003651m|PACid:17659118	K04371
Starch and sucrose metabolism	46	426	0.977643	1	ko00500	ppa001048m|PACid:17641209;ppa021225m|PACid:17664000;ppa004484m|PACid:17646679;ppa001573m|PACid:17659255;ppa016544m|PACid:17661343;ppa011831m|PACid:17650595;ppa003369m|PACid:17644276;ppa020079m|PACid:17667472;ppa019691m|PACid:17648183;ppa014833m|PACid:17643723;ppa015678m|PACid:17650030;ppa005194m|PACid:17646746;ppa001098m|PACid:17662534;ppa001103m|PACid:17658336;ppa002199m|PACid:17655983;ppa002957…	K00697+K01188+K00695+K00700+K01051+K01179+K01184+K05350+K01187+K01177+K01213+K13648+K00705+K01193+K00847+K01087+K12316+K05349+K00696+K00770+K00012
Glycine, serine and threonine metabolism	8	101	0.977648	1	ko00260	ppa005242m|PACid:17645813;ppa005092m|PACid:17667017;ppa016301m|PACid:17668701;ppa004563m|PACid:17659708;ppa002769m|PACid:17668075;ppa006013m|PACid:17649714;ppa001698m|PACid:17667989;ppa000606m|PACid:17652161	K00600+K00827+K00276+K00130+K00058+K00831+K12524
Ether lipid metabolism	2	39	0.978919	1	ko00565	ppa026869m|PACid:17651842;ppa004282m|PACid:17643684	K06123+K01114
RNA degradation	38	362	0.979164	1	ko03018	ppa000721m|PACid:17643778;ppa019704m|PACid:17642841;ppa009295m|PACid:17660592;ppa000886m|PACid:17645265;ppa000740m|PACid:17648364;ppa026356m|PACid:17646437;ppa006577m|PACid:17662230;ppa013245m|PACid:17661895;ppa013872m|PACid:17661896;ppa016694m|PACid:17659188;ppa001180m|PACid:17644577;ppa024472m|PACid:17650565;ppa023941m|PACid:17642125;ppa003115m|PACid:17659030;ppa000376m|PACid:17655136;ppa005903…	K14442+K12619+K13126+K12598+K03654+K12624+K12617+K12599+K12589+K12614+K12613+K12603+K04077+K12586+K01148+K03514+K12591
Chloroalkane and chloroalkene degradation	3	52	0.98191	1	ko00625	ppa025835m|PACid:17655241;ppa007847m|PACid:17645007;ppa016184m|PACid:17656018	K00100
Homologous recombination	8	104	0.982742	1	ko03440	ppa000435m|PACid:17668087;ppa002183m|PACid:17666827;ppa021583m|PACid:17663908;ppa019381m|PACid:17648215;ppb016975m|PACid:17660607;ppa010901m|PACid:17643795;ppa020564m|PACid:17647202;ppa023298m|PACid:17656925	K03165+K10865+K02335+K07466+K03111+K08775
B cell receptor signaling pathway	4	65	0.98538	1	ko04662	ppa004588m|PACid:17657541;ppa001486m|PACid:17663095;ppa003651m|PACid:17659118;ppa011758m|PACid:17650987	K04368+K04371+K04392
Carbon fixation in photosynthetic organisms	5	78	0.988482	1	ko00710	ppa005031m|PACid:17643115;ppa002842m|PACid:17663119;ppa003316m|PACid:17648742;ppa008423m|PACid:17661403;ppa000910m|PACid:17646983	K00927+K00028+K00873+K00025+K01595
Pentose phosphate pathway	3	56	0.988677	1	ko00030	ppa004086m|PACid:17666427;ppa001126m|PACid:17657270;ppa004167m|PACid:17663736	K00850+K00036
Flavonoid biosynthesis	32	325	0.989546	1	ko00941	ppa019443m|PACid:17649311;ppa019849m|PACid:17656503;ppa019948m|PACid:17667235;ppa006852m|PACid:17661523;ppa004433m|PACid:17668474;ppa025565m|PACid:17647957;ppa018082m|PACid:17646117;ppa015472m|PACid:17652010;ppa005418m|PACid:17660122;ppa004443m|PACid:17644816;ppa014926m|PACid:17642323;ppa004179m|PACid:17658323;ppa001975m|PACid:17667681;ppa026262m|PACid:17666693;ppa004284m|PACid:17640937;ppa006758…	K05280+K13065+K00660+K13083+K00091+K00487+K00475+K05278+K08695+K13082
Sulfur metabolism	1	31	0.990426	1	ko00920	ppa005353m|PACid:17662952	K13811
Phenylalanine metabolism	11	141	0.991336	1	ko00360	ppa027071m|PACid:17643290;ppa004139m|PACid:17662187;ppa021596m|PACid:17666346;ppa008577m|PACid:17645385;ppa016301m|PACid:17668701;ppa021932m|PACid:17648577;ppa004215m|PACid:17648712;ppa018282m|PACid:17645764;ppa001698m|PACid:17667989;ppa002328m|PACid:17659525;ppa002878m|PACid:17659526	K01904+K00430+K00276+K00487+K10775
Benzoxazinoid biosynthesis	4	71	0.992444	1	ko00402	ppa005539m|PACid:17669146;ppa022811m|PACid:17667523;ppa023159m|PACid:17645100;ppa010219m|PACid:17655868	K13228+K13227+K13225+K13229
Glutathione metabolism	10	133	0.992456	1	ko00480	ppa011246m|PACid:17640466;ppa010831m|PACid:17660979;ppa008283m|PACid:17653338;ppa017088m|PACid:17651845;ppa001126m|PACid:17657270;ppa004673m|PACid:17644253;ppa011766m|PACid:17650213;ppa003678m|PACid:17640633;ppa000342m|PACid:17661106;ppa026171m|PACid:17653223	K00799+K00797+K00036+K00383+K01469
Pentose and glucuronate interconversions	17	199	0.992617	1	ko00040	ppa011831m|PACid:17650595;ppa003369m|PACid:17644276;ppa020079m|PACid:17667472;ppa014833m|PACid:17643723;ppa015678m|PACid:17650030;ppa016502m|PACid:17660004;ppa005960m|PACid:17655500;ppa023784m|PACid:17669139;ppa023418m|PACid:17648012;ppa006229m|PACid:17648298;ppa003047m|PACid:17658308;ppa024156m|PACid:17668190;ppa015822m|PACid:17653326;ppa021446m|PACid:17656962;ppa003600m|PACid:17652676;ppa023424…	K01051+K01184+K01213+K01728+K00012
Phenylalanine, tyrosine and tryptophan biosynthesis	2	48	0.993458	1	ko00400	ppa008640m|PACid:17668178;ppa004068m|PACid:17645530	K01850+K01626
Proteasome	11	145	0.993793	1	ko03050	ppb014940m|PACid:17648735;ppa004821m|PACid:17650013;ppb015881m|PACid:17641607;ppa010628m|PACid:17641224;ppa010641m|PACid:17641225;ppa010636m|PACid:17664500;ppa011126m|PACid:17664501;ppa010642m|PACid:17653300;ppa005826m|PACid:17667280;ppa004807m|PACid:17659355;ppa000086m|PACid:17667866	K03036+K03033+K02736+K03035+K06699
Riboflavin metabolism	1	34	0.993898	1	ko00740	ppa011877m|PACid:17641078	K00861
Amyotrophic lateral sclerosis (ALS)	1	36	0.995481	1	ko05014	ppa011758m|PACid:17650987	K04392
SNARE interactions in vesicular transport	4	78	0.996581	1	ko04130	ppa010273m|PACid:17649617;ppa011415m|PACid:17647261;ppa021464m|PACid:17647497;ppa015351m|PACid:17643442	K08515+K08495+K08488
Endocytosis	11	152	0.996594	1	ko04144	ppa011237m|PACid:17661750;ppa016041m|PACid:17646396;ppa020533m|PACid:17645016;ppa010967m|PACid:17662362;ppa003357m|PACid:17664517;ppa005007m|PACid:17641860;ppa006178m|PACid:17664518;ppa013056m|PACid:17651782;ppa005815m|PACid:17651647;ppa023868m|PACid:17650176;ppa003188m|PACid:17656799	K12195+K03283+K00889+K12193+K12471+K11827+K12190+K01528+K12479
Protein export	2	54	0.99705	1	ko03060	ppa005115m|PACid:17662322;ppa010991m|PACid:17647251	K10956+K03116
Glycolysis / Gluconeogenesis	10	148	0.998015	1	ko00010	ppa005031m|PACid:17643115;ppa004086m|PACid:17666427;ppa007822m|PACid:17657752;ppa006008m|PACid:17660839;ppa006087m|PACid:17663421;ppa004167m|PACid:17663736;ppb018777m|PACid:17646860;ppa003458m|PACid:17654369;ppa004007m|PACid:17640949;ppa003316m|PACid:17648742	K00927+K00850+K01785+K00161+K00134+K00016+K01568+K00627+K00873
Propanoate metabolism	3	74	0.998744	1	ko00640	ppb018777m|PACid:17646860;ppa008341m|PACid:17656686;ppa020598m|PACid:17645072	K00016+K01899+K05605
Drug metabolism - cytochrome P450	5	100	0.998937	1	ko00982	ppa004370m|PACid:17640875;ppa011246m|PACid:17640466;ppa010831m|PACid:17660979;ppa011766m|PACid:17650213;ppa026171m|PACid:17653223	K00485+K00799
Metabolism of xenobiotics by cytochrome P450	4	89	0.999056	1	ko00980	ppa011246m|PACid:17640466;ppa010831m|PACid:17660979;ppa011766m|PACid:17650213;ppa026171m|PACid:17653223	K00799
Axon guidance	2	64	0.999235	1	ko04360	ppa003651m|PACid:17659118;ppa011758m|PACid:17650987	K04371+K04392
Methane metabolism	9	159	0.999757	1	ko00680	ppa004086m|PACid:17666427;ppa005242m|PACid:17645813;ppa004370m|PACid:17640875;ppa004167m|PACid:17663736;ppa021596m|PACid:17666346;ppa008577m|PACid:17645385;ppa002769m|PACid:17668075;ppa006013m|PACid:17649714;ppa000910m|PACid:17646983	K00850+K00600+K00485+K00430+K00058+K00831+K01595
Cyanoamino acid metabolism	13	204	0.999807	1	ko00460	ppa021225m|PACid:17664000;ppa004484m|PACid:17646679;ppa005242m|PACid:17645813;ppa016530m|PACid:17659036;ppa005194m|PACid:17646746;ppa005192m|PACid:17645345;ppa005539m|PACid:17669146;ppa022811m|PACid:17667523;ppa021535m|PACid:17661007;ppa001718m|PACid:17657879;ppa003718m|PACid:17648493;ppa018933m|PACid:17666801;ppa003891m|PACid:17652305	K01188+K00600+K13029+K05350+K08249+K13030+K01501+K05349
Protein processing in endoplasmic reticulum	36	425	0.999819	1	ko04141	ppa017117m|PACid:17652486;ppa000665m|PACid:17650265;ppa006186m|PACid:17651836;ppa005115m|PACid:17662322;ppa002795m|PACid:17649491;ppa004690m|PACid:17642856;ppa002108m|PACid:17664202;ppa016041m|PACid:17646396;ppa023672m|PACid:17659600;ppa026114m|PACid:17668725;ppa000705m|PACid:17663131;ppa019986m|PACid:17662394;ppa000349m|PACid:17654191;ppa001918m|PACid:17648444;ppa016910m|PACid:17668223;ppa000749…	K13993+K14005+K14012+K10956+K01230+K08852+K09561+K03283+K10597+K03094+K13525+K08653+K04079+K14007+K10661+K09518+K14018+K10666+K10601+K05546+K10084+K10085+K06689+K03868
PPAR signaling pathway	4	106	0.999881	1	ko03320	ppa001870m|PACid:17659277;ppa001880m|PACid:17659196;ppa013415m|PACid:17667918;ppa020081m|PACid:17664746	K01897+K08764+K00507
Fatty acid metabolism	2	80	0.999915	1	ko00071	ppa001870m|PACid:17659277;ppa001880m|PACid:17659196	K01897
Microbial metabolism in diverse environments	60	661	0.999958	1	ko01120	ppa019849m|PACid:17656503;ppa005031m|PACid:17643115;ppa004086m|PACid:17666427;ppa003648m|PACid:17665116;ppa025974m|PACid:17662527;ppa017987m|PACid:17665942;ppa026692m|PACid:17667258;ppa002842m|PACid:17663119;ppa018082m|PACid:17646117;ppa005242m|PACid:17645813;ppa005190m|PACid:17656241;ppa018300m|PACid:17641582;ppa022977m|PACid:17651265;ppa024077m|PACid:17665595;ppa025083m|PACid:17664597;ppa025126…	K00517+K00927+K00850+K01638+K00028+K00600+K01061+K01785+K00485+K00161+K01113+K00134+K13811+K00036+K00016+K01899+K01800+K00658+K00100+K00058+K00831+K01648+K01501+K00627+K00873+K12524+K00025+K01647+K01595
Peroxisome	7	156	0.999972	1	ko04146	ppa004836m|PACid:17661203;ppa005453m|PACid:17661204;ppa001870m|PACid:17659277;ppa001880m|PACid:17659196;ppa013415m|PACid:17667918;ppa008297m|PACid:17664848;ppa001874m|PACid:17668080	K13346+K01897+K08764+K13354+K13342
Metabolic pathways	363	3098	0.999977	1	ko01100	ppa000093m|PACid:17665303;ppa006868m|PACid:17665840;ppa001694m|PACid:17668836;ppa008124m|PACid:17644528;ppa004992m|PACid:17644515;ppa007324m|PACid:17665996;ppa010953m|PACid:17662037;ppa019443m|PACid:17649311;ppa019849m|PACid:17656503;ppa005031m|PACid:17643115;ppa004086m|PACid:17666427;ppa001681m|PACid:17665184;ppa009101m|PACid:17662077;ppa027071m|PACid:17643290;ppa017062m|PACid:17661812;ppa002506…	K03006+K00208+K12349+K01762+K13421+K00514+K02694+K05280+K00517+K00927+K00850+K01968+K08081+K13606+K00059+K10526+K01904+K00876+K00660+K00454+K01897+K01955+K12447+K04123+K01638+K00695+K02151+K14423+K02433+K05275+K00064+K00218+K02324+K00028+K00979+K00700+K01051+K12930+K10757+K00724+K00600+K02366+K03943+K05282+K02641+K04718+K08764+K01230+K01649+K01061+K09755+K13513+K00889+K00827+K00161+K01113+K01184+…
Phenylpropanoid biosynthesis	37	475	0.999991	1	ko00940	ppa027071m|PACid:17643290;ppa021225m|PACid:17664000;ppa019948m|PACid:17667235;ppa004484m|PACid:17646679;ppa015435m|PACid:17662238;ppa005420m|PACid:17643940;ppa006101m|PACid:17658859;ppa005830m|PACid:17668192;ppa025565m|PACid:17647957;ppa016530m|PACid:17659036;ppa004139m|PACid:17662187;ppa007605m|PACid:17654073;ppa005194m|PACid:17646746;ppa015845m|PACid:17661838;ppa027121m|PACid:17646537;ppa015472…	K01904+K01188+K13065+K09756+K09757+K12356+K09755+K00083+K05350+K00430+K00487+K05349+K10775
Ribosome	18	335	1	1	ko03010	ppa013691m|PACid:17651357;ppa001242m|PACid:17653932;ppa002443m|PACid:17653933;ppa024854m|PACid:17643685;ppa005319m|PACid:17645495;ppa012251m|PACid:17651383;ppa009300m|PACid:17656541;ppa016019m|PACid:17645305;ppa012769m|PACid:17668256;ppa016321m|PACid:17665575;ppa012738m|PACid:17647865;ppa012862m|PACid:17658863;ppa010824m|PACid:17667635;ppa012878m|PACid:17654930;ppa012996m|PACid:17649320;ppa013798…	K02975+K02880+K02984+K02865+K02882+K02932+K02888+K02990+K02903+K02953+K02864+K02960+K02883+K02936
Biosynthesis of secondary metabolites	186	1919	1	1	ko01110	ppa008124m|PACid:17644528;ppa007324m|PACid:17665996;ppa019443m|PACid:17649311;ppa019849m|PACid:17656503;ppa005031m|PACid:17643115;ppa004086m|PACid:17666427;ppa009101m|PACid:17662077;ppa027071m|PACid:17643290;ppa017062m|PACid:17661812;ppa021225m|PACid:17664000;ppa016458m|PACid:17651542;ppa019948m|PACid:17667235;ppa004484m|PACid:17646679;ppa006852m|PACid:17661523;ppa004901m|PACid:17666877;ppa004910…	K01762+K00514+K05280+K00517+K00927+K00850+K08081+K13606+K01904+K01188+K13065+K00660+K04123+K11818+K12156+K00064+K00218+K13083+K04124+K12930+K10757+K00724+K00600+K05282+K01649+K13029+K09755+K01785+K00161+K00083+K00225+K05350+K00134+K10717+K10206+K00036+K00422+K05928+K02492+K00826+K00016+K00547+K00021+K01652+K01899+K00430+K00091+K01850+K08242+K00559+K06125+K00318+K00658+K01592+K09839+K01626+K01710+…
