# Supplementary material for: Identification of Known and Novel microRNAs and Their Targets in Peach (Prunus persica) Fruit by High-Throughput Sequencing
Source: PLoS One. 2016 Jul 28;11(7):e0159253. doi: 10.1371/journal.pone.0159253 (PMC4965121; doi:10.1371/journal.pone.0159253)
Supplement: S8 Table — (XLSX) [file pone.0159253.s008.xlsx]

## Sheet: novel miRNA and targets
S8 Table. Targets of novel miRNAs and alignment of each miRNA (top sequence) to the target site (bottom sequence) in a library of the small RNAs of peach fruit.
miRNA name	Number of targets	Gene ID of target
TBD-623-m0001_5p	2	ppa000035m|PACid:17664886[]~~ppa017316m|PACid:17642285[]
TBD-623-m0002_5p	2	ppa025419m|PACid:17661108[]~~ppa014489m|PACid:17665419[]
TBD-623-m0003_5p	1	ppa023953m|PACid:17648660[]
TBD-623-m0004_3p	3	ppa012437m|PACid:17648072[]~~ppa013211m|PACid:17655878[]~~ppa017834m|PACid:17641445[]
TBD-623-m0007_5p	4	ppa016392m|PACid:17649904[]~~ppa020399m|PACid:17641405[]~~ppa024301m|PACid:17657323[]~~ppa020985m|PACid:17640545[]
TBD-623-m0009_5p	1	ppa023318m|PACid:17652565[]
TBD-623-m0010_5p	1	ppa000667m|PACid:17664698[]
TBD-623-m0013_3p	4	ppa012833m|PACid:17668797[]~~ppa011059m|PACid:17661249[]~~ppb015233m|PACid:17648040[]~~ppa025172m|PACid:17655644[]
TBD-623-m0014_5p	2	ppa007065m|PACid:17651202[]~~ppa012456m|PACid:17642272[]
TBD-623-m0015_3p	3	ppa012437m|PACid:17648072[]~~ppa013211m|PACid:17655878[]~~ppa017834m|PACid:17641445[]
TBD-623-m0016_3p	3	ppa000355m|PACid:17658617[]~~ppb022817m|PACid:17654962[]~~ppa022844m|PACid:17669300[]
TBD-623-m0020_5p	4	ppa016392m|PACid:17649904[]~~ppa020399m|PACid:17641405[]~~ppa024301m|PACid:17657323[]~~ppa020985m|PACid:17640545[]
TBD-623-m0021_3p	1	ppa007909m|PACid:17657836[]
TBD-623-m0023_5p	2	ppa006634m|PACid:17655522[]~~ppa012173m|PACid:17666161[]
TBD-623-m0025_3p	22	ppb024266m|PACid:17667129[]~~ppa014805m|PACid:17654682[]~~ppa001010m|PACid:17646217[]~~ppa002873m|PACid:17646454[]~~ppa005870m|PACid:17662402[]~~ppa016819m|PACid:17665151[]~~ppa1027175m|PACid:17654226[]~~ppa016435m|PACid:17668357[]~~ppa019519m|PACid:17661868[]~~ppa025207m|PACid:17668203[]~~ppa026334m|PACid:17660376[]~~ppb000367m|PACid:17653109[]~~ppa017081m|PACid:17654789[]~~ppa000373m|PACid:1764…
TBD-623-m0026_3p	41	ppa015313m|PACid:17653536[]~~ppa025931m|PACid:17641814[]~~ppa017433m|PACid:17649403[]~~ppa022023m|PACid:17662758[]~~ppa026003m|PACid:17641205[]~~ppb014730m|PACid:17641227[]~~ppa020719m|PACid:17658044[]~~ppa000953m|PACid:17660995[]~~ppa026111m|PACid:17662995[]~~ppa019385m|PACid:17654769[]~~ppa001090m|PACid:17658188[]~~ppa016819m|PACid:17665151[]~~ppa021718m|PACid:17647832[]~~ppa014763m|PACid:17662…
TBD-623-m0027_3p	1	ppa015660m|PACid:17657187[]
TBD-623-m0028_3p	5	ppa001561m|PACid:17644415[]~~ppa016845m|PACid:17663724[]~~ppa000996m|PACid:17657769[]~~ppa001824m|PACid:17642564[]~~ppa001781m|PACid:17656366[]
TBD-623-m0031_3p	2	ppa000278m|PACid:17655042[]~~ppa007553m|PACid:17646814[]
TBD-623-m0032_5p	1	ppa014892m|PACid:17657015[]
TBD-623-m0033_5p	6	ppa006995m|PACid:17660124[]~~ppa014887m|PACid:17647992[]~~ppa007406m|PACid:17656027[]~~ppa019523m|PACid:17663201[]~~ppa021359m|PACid:17660390[]~~ppa014330m|PACid:17643573[]
TBD-623-m0034_3p	1	ppa003070m|PACid:17669114[]
TBD-623-m0036_5p	1	ppa005679m|PACid:17651251[]
TBD-623-m0037_5p	12	ppa016009m|PACid:17656702[]~~ppa017163m|PACid:17643430[]~~ppa017506m|PACid:17655270[]~~ppa018004m|PACid:17665285[]~~ppa018388m|PACid:17651252[]~~ppa018885m|PACid:17656500[]~~ppa018920m|PACid:17663071[]~~ppa019915m|PACid:17667207[]~~ppa023410m|PACid:17641003[]~~ppa023526m|PACid:17654020[]~~ppa023712m|PACid:17650594[]~~ppa025202m|PACid:17658764[]
TBD-623-m0038_5p	2	ppa025419m|PACid:17661108[]~~ppa014489m|PACid:17665419[]
TBD-623-m0039_5p	2	ppa011240m|PACid:17647423[]~~ppa000199m|PACid:17651156[]
TBD-623-m0040_5p	1	ppa007937m|PACid:17660880[]
TBD-623-m0041_3p	2	ppa002910m|PACid:17654566[]~~ppa026856m|PACid:17654310[]
TBD-623-m0042_5p	3	ppa022340m|PACid:17661257[]~~ppa019195m|PACid:17661880[]~~ppa001099m|PACid:17648055[]
TBD-623-m0044_5p	1	ppa008512m|PACid:17663441[]
TBD-623-m0047_3p	3	ppa000355m|PACid:17658617[]~~ppb022817m|PACid:17654962[]~~ppa022844m|PACid:17669300[]
TBD-623-m0049_3p	1	ppa009842m|PACid:17660452[]
TBD-623-m0050_3p	1	ppa024534m|PACid:17645651[]
TBD-623-m0051_5p	1	ppa005679m|PACid:17651251[]
TBD-623-m0052_3p	3	ppa012437m|PACid:17648072[]~~ppa013211m|PACid:17655878[]~~ppa017834m|PACid:17641445[]
TBD-623-m0053_5p	1	ppa009185m|PACid:17666262[]
TBD-623-m0055_3p	3	ppa006863m|PACid:17648415[]~~ppa010829m|PACid:17646670[]~~ppa025198m|PACid:17655776[]
TBD-623-m0057_5p	1	ppa003524m|PACid:17652511[]
TBD-623-m0058_5p	3	ppa022516m|PACid:17658414[]~~ppa003376m|PACid:17640837[]~~ppa016593m|PACid:17643433[]
TBD-623-m0059_3p	12	ppa005104m|PACid:17643812[]~~ppa011173m|PACid:17659923[]~~ppa000071m|PACid:17641456[]~~ppa003608m|PACid:17659190[]~~ppa001536m|PACid:17651855[]~~ppa006916m|PACid:17665064[]~~ppa025514m|PACid:17668420[]~~ppb015337m|PACid:17644827[]~~ppa003474m|PACid:17646994[]~~ppa009980m|PACid:17667059[]~~ppa013385m|PACid:17658910[]~~ppa016222m|PACid:17640567[]
TBD-623-m0061_5p	7	ppb022686m|PACid:17651537[]~~ppa017465m|PACid:17662232[]~~ppa013622m|PACid:17650477[]~~ppb024320m|PACid:17640472[]~~ppb011961m|PACid:17651632[]~~ppb011961m|PACid:17651632[]~~ppb011961m|PACid:17651632[]
TBD-623-m0062_5p	6	ppa015104m|PACid:17640678[]~~ppa018378m|PACid:17647994[]~~ppa020993m|PACid:17641341[]~~ppa027225m|PACid:17654029[]~~ppa1027210m|PACid:17642559[]~~ppa006059m|PACid:17651430[]
TBD-623-m0063_5p	1	ppa024186m|PACid:17656320[]
TBD-623-m0064_3p	13	ppa000456m|PACid:17646694[]~~ppa001312m|PACid:17644921[]~~ppa019143m|PACid:17654408[]~~ppa009895m|PACid:17653842[]~~ppa023446m|PACid:17645895[]~~ppa009026m|PACid:17663418[]~~ppa023099m|PACid:17648088[]~~ppa020157m|PACid:17654796[]~~ppa002028m|PACid:17648750[]~~ppa004355m|PACid:17656844[]~~ppa004351m|PACid:17656845[]~~ppa005247m|PACid:17664589[]~~ppa003739m|PACid:17667065[]
TBD-623-m0067_5p	2	ppa000307m|PACid:17660223[]~~ppa026990m|PACid:17642260[]
TBD-623-m0068_3p	7	ppa011348m|PACid:17662524[]~~ppa005242m|PACid:17645813[]~~ppa011966m|PACid:17662388[]~~ppa021035m|PACid:17658876[]~~ppa001254m|PACid:17665956[]~~ppa011275m|PACid:17662925[]~~ppa014591m|PACid:17662836[]
TBD-623-m0070_5p	1	ppa010552m|PACid:17664768[]
TBD-623-m0071_3p	3	ppa025325m|PACid:17647228[]~~ppb013833m|PACid:17661858[]~~ppa1027149m|PACid:17661859[]
TBD-623-m0072_3p	1	ppa013920m|PACid:17667007[]
TBD-623-m0073_5p	4	ppa019765m|PACid:17655115[]~~ppa000948m|PACid:17648147[]~~ppa023304m|PACid:17651862[]~~ppa019730m|PACid:17660625[]
TBD-623-m0074_3p	12	ppa015893m|PACid:17665674[]~~ppa003722m|PACid:17641993[]~~ppa004248m|PACid:17641994[]~~ppa003820m|PACid:17662926[]~~ppa007163m|PACid:17641337[]~~ppa000969m|PACid:17642628[]~~ppa015582m|PACid:17666424[]~~ppa024160m|PACid:17659622[]~~ppb021735m|PACid:17666051[]~~ppa003497m|PACid:17647499[]~~ppa011113m|PACid:17652970[]~~ppa024348m|PACid:17663851[]
TBD-623-m0075_5p	12	ppa004555m|PACid:17659130[]~~ppa006321m|PACid:17668096[]~~ppa003551m|PACid:17665334[]~~ppa008114m|PACid:17649251[]~~ppa013309m|PACid:17640825[]~~ppa001219m|PACid:17653174[]~~ppa001992m|PACid:17652882[]~~ppa011379m|PACid:17660395[]~~ppa027075m|PACid:17648114[]~~ppa015133m|PACid:17667614[]~~ppa004195m|PACid:17648978[]~~ppa008922m|PACid:17647856[]
TBD-623-m0076_3p	2	ppa001536m|PACid:17651855[]~~ppa003421m|PACid:17654867[]
TBD-623-m0077_5p	2	ppa012426m|PACid:17657501[]~~ppa008959m|PACid:17652151[]
TBD-623-m0078_5p	3	ppa021946m|PACid:17654833[]~~ppa023454m|PACid:17658543[]~~ppa014489m|PACid:17665419[]
TBD-623-m0079_5p	1	ppa001754m|PACid:17669224[]
TBD-623-m0082_3p	12	ppa022876m|PACid:17647411[]~~ppa000335m|PACid:17645193[]~~ppa000391m|PACid:17667187[]~~ppa017078m|PACid:17669268[]~~ppa017126m|PACid:17658905[]~~ppa019071m|PACid:17651510[]~~ppa020450m|PACid:17647153[]~~ppa020450m|PACid:17647153[]~~ppa020745m|PACid:17668467[]~~ppa021541m|PACid:17662924[]~~ppa023090m|PACid:17652579[]~~ppa026310m|PACid:17662333[]
TBD-623-m0085_5p	1	ppa012167m|PACid:17649254[]
TBD-623-m0086_3p	2	ppa002044m|PACid:17653293[]~~ppa006640m|PACid:17669320[]
TBD-623-m0087_3p	3	ppa000355m|PACid:17658617[]~~ppb022817m|PACid:17654962[]~~ppa022844m|PACid:17669300[]
TBD-623-m0088_5p	4	ppa000467m|PACid:17661235[]~~ppa005027m|PACid:17666820[]~~ppa005528m|PACid:17666821[]~~ppa014014m|PACid:17668554[]
TBD-623-m0090_3p	1	ppb022735m|PACid:17643329[]
TBD-623-m0091_5p	5	ppa003136m|PACid:17643333[]~~ppa002082m|PACid:17645207[]~~ppa002195m|PACid:17653376[]~~ppa002691m|PACid:17640912[]~~ppa002710m|PACid:17657536[]
TBD-623-m0092_3p	1	ppa024723m|PACid:17665333[]
TBD-623-m0093_3p	17	ppa001124m|PACid:17653403[]~~ppa004920m|PACid:17649795[]~~ppa004936m|PACid:17653005[]~~ppa005886m|PACid:17661056[]~~ppa016691m|PACid:17666488[]~~ppa021701m|PACid:17655508[]~~ppa022253m|PACid:17640977[]~~ppa027108m|PACid:17655594[]~~ppa000094m|PACid:17663888[]~~ppa005662m|PACid:17650731[]~~ppa016172m|PACid:17641113[]~~ppa019812m|PACid:17665839[]~~ppa021733m|PACid:17642045[]~~ppa024828m|PACid:17665…
TBD-623-m0094_3p	6	ppa009397m|PACid:17656533[]~~ppa015730m|PACid:17660744[]~~ppa003154m|PACid:17650304[]~~ppa004613m|PACid:17651940[]~~ppa024435m|PACid:17650881[]~~ppa025234m|PACid:17662545[]
TBD-623-m0095_3p	10	ppa000884m|PACid:17650408[]~~ppa004780m|PACid:17645927[]~~ppa005234m|PACid:17651481[]~~ppa008203m|PACid:17667763[]~~ppa008279m|PACid:17667764[]~~ppa000011m|PACid:17653665[]~~ppa004529m|PACid:17668351[]~~ppa014894m|PACid:17648368[]~~ppa000438m|PACid:17649984[]~~ppa003822m|PACid:17647745[]
TBD-623-m0096_3p	3	ppa000941m|PACid:17664968[]~~ppa016544m|PACid:17661343[]~~ppa000754m|PACid:17657646[]
TBD-623-m0097_3p	1	ppa003376m|PACid:17640837[]
TBD-623-m0098_5p	1	ppa008594m|PACid:17660949[]
TBD-623-m0099_3p	3	ppa022516m|PACid:17658414[]~~ppa003376m|PACid:17640837[]~~ppa016593m|PACid:17643433[]
TBD-623-m0100_3p	29	ppa015762m|PACid:17660226[]~~ppa016482m|PACid:17643319[]~~ppa020740m|PACid:17647985[]~~ppa017041m|PACid:17667310[]~~ppa024045m|PACid:17656398[]~~ppa022876m|PACid:17647411[]~~ppa001212m|PACid:17660869[]~~ppa019630m|PACid:17663538[]~~ppa000373m|PACid:17640939[]~~ppa001409m|PACid:17643330[]~~ppa001594m|PACid:17658510[]~~ppa022498m|PACid:17650031[]~~ppa000335m|PACid:17645193[]~~ppa000343m|PACid:17655…
TBD-623-m0101_3p	2	ppa021452m|PACid:17656933[]~~ppa026232m|PACid:17657921[]
TBD-623-m0103_3p	5	ppa001561m|PACid:17644415[]~~ppa016845m|PACid:17663724[]~~ppa000996m|PACid:17657769[]~~ppa001824m|PACid:17642564[]~~ppa001781m|PACid:17656366[]
TBD-623-m0104_3p	3	ppa012437m|PACid:17648072[]~~ppa013211m|PACid:17655878[]~~ppa017834m|PACid:17641445[]
TBD-623-m0105_3p	2	ppa003765m|PACid:17653935[]~~ppa018689m|PACid:17649930[]
TBD-623-m0107_5p	11	ppa000006m|PACid:17642932[]~~ppa008065m|PACid:17662475[]~~ppa005918m|PACid:17657264[]~~ppa006634m|PACid:17655522[]~~ppa010894m|PACid:17658190[]~~ppa006028m|PACid:17665799[]~~ppa007583m|PACid:17649701[]~~ppa007941m|PACid:17649823[]~~ppa011476m|PACid:17641245[]~~ppa012173m|PACid:17666161[]~~ppb021331m|PACid:17664507[]
TBD-623-m0108_5p	11	ppa000006m|PACid:17642932[]~~ppa008065m|PACid:17662475[]~~ppa005918m|PACid:17657264[]~~ppa006634m|PACid:17655522[]~~ppa010894m|PACid:17658190[]~~ppa006028m|PACid:17665799[]~~ppa007583m|PACid:17649701[]~~ppa007941m|PACid:17649823[]~~ppa011476m|PACid:17641245[]~~ppa012173m|PACid:17666161[]~~ppb021331m|PACid:17664507[]
TBD-623-m0109_5p	2	ppa025419m|PACid:17661108[]~~ppa014489m|PACid:17665419[]
TBD-623-m0110_3p	6	ppa009397m|PACid:17656533[]~~ppa015730m|PACid:17660744[]~~ppa003154m|PACid:17650304[]~~ppa004613m|PACid:17651940[]~~ppa024435m|PACid:17650881[]~~ppa025234m|PACid:17662545[]
TBD-623-m0111_3p	2	ppa000071m|PACid:17641456[]~~ppa025234m|PACid:17662545[]
TBD-623-m0112_5p	2	ppa025419m|PACid:17661108[]~~ppa014489m|PACid:17665419[]
TBD-623-m0115_3p	5	ppa026152m|PACid:17662938[]~~ppa016026m|PACid:17667011[]~~ppa016026m|PACid:17667011[]~~ppa016026m|PACid:17667011[]~~ppb017944m|PACid:17640754[]
TBD-623-m0116_3p	5	ppa026152m|PACid:17662938[]~~ppa016026m|PACid:17667011[]~~ppa016026m|PACid:17667011[]~~ppa016026m|PACid:17667011[]~~ppb017944m|PACid:17640754[]
TBD-623-m0117_3p	3	ppa012437m|PACid:17648072[]~~ppa013211m|PACid:17655878[]~~ppa017834m|PACid:17641445[]
TBD-623-m0118_3p	3	ppa012437m|PACid:17648072[]~~ppa013211m|PACid:17655878[]~~ppa017834m|PACid:17641445[]
TBD-623-m0119_5p	2	ppa016026m|PACid:17667011[]~~ppb017944m|PACid:17640754[]
TBD-623-m0122_5p	2	ppa006634m|PACid:17655522[]~~ppa012173m|PACid:17666161[]
TBD-623-m0124_3p	36	ppa020907m|PACid:17658749[]~~ppa017819m|PACid:17667952[]~~ppa020395m|PACid:17643761[]~~ppa000858m|PACid:17648618[]~~ppa000857m|PACid:17648619[]~~ppa000893m|PACid:17648620[]~~ppa000863m|PACid:17653947[]~~ppa001336m|PACid:17652394[]~~ppa003019m|PACid:17645098[]~~ppa004782m|PACid:17646555[]~~ppa006412m|PACid:17657127[]~~ppa012406m|PACid:17656215[]~~ppa012413m|PACid:17663093[]~~ppa004739m|PACid:17667…
TBD-623-m0125_3p	1	ppa003376m|PACid:17640837[]
TBD-623-m0126_5p	5	ppa003136m|PACid:17643333[]~~ppa002082m|PACid:17645207[]~~ppa002195m|PACid:17653376[]~~ppa002691m|PACid:17640912[]~~ppa002710m|PACid:17657536[]
TBD-623-m0127_5p	3	ppa009362m|PACid:17658890[]~~ppa010189m|PACid:17664537[]~~ppa026302m|PACid:17653249[]
TBD-623-m0128_5p	3	ppa024028m|PACid:17654040[]~~ppa002274m|PACid:17657034[]~~ppa014536m|PACid:17653015[]
TBD-623-m0129_3p	16	ppa003401m|PACid:17660727[]~~ppa011447m|PACid:17665949[]~~ppa019633m|PACid:17655045[]~~ppa021910m|PACid:17647457[]~~ppa015187m|PACid:17658648[]~~ppa019165m|PACid:17652568[]~~ppa015748m|PACid:17646912[]~~ppa003404m|PACid:17658568[]~~ppa008657m|PACid:17654983[]~~ppa015200m|PACid:17652470[]~~ppa016912m|PACid:17662274[]~~ppa017476m|PACid:17654762[]~~ppa003248m|PACid:17668324[]~~ppa004041m|PACid:17642…
TBD-623-m0130_5p	1	ppa015427m|PACid:17654197[]
TBD-623-m0131_5p	2	ppa006634m|PACid:17655522[]~~ppa012173m|PACid:17666161[]
TBD-623-m0132_5p	2	ppa006634m|PACid:17655522[]~~ppa012173m|PACid:17666161[]
TBD-623-m0134_5p	1	ppa025477m|PACid:17649358[]
TBD-623-m0135_3p	9	ppa008963m|PACid:17661036[]~~ppa014365m|PACid:17649525[]~~ppa000051m|PACid:17651064[]~~ppa007766m|PACid:17643373[]~~ppa015611m|PACid:17647498[]~~ppa021417m|PACid:17664629[]~~ppa024859m|PACid:17657926[]~~ppa007761m|PACid:17663632[]~~ppa020954m|PACid:17665740[]
TBD-623-m0140_5p	1	ppa003524m|PACid:17652511[]
TBD-623-m0141_3p	7	ppa002977m|PACid:17658156[]~~ppa002009m|PACid:17644281[]~~ppa004100m|PACid:17654800[]~~ppa010116m|PACid:17651182[]~~ppa000116m|PACid:17640347[]~~ppa000747m|PACid:17654423[]~~ppa020251m|PACid:17662633[]
TBD-623-m0142_3p	6	ppa000258m|PACid:17668185[]~~ppa009525m|PACid:17656305[]~~ppa022017m|PACid:17650387[]~~ppa005776m|PACid:17665160[]~~ppa006545m|PACid:17665161[]~~ppa014906m|PACid:17652891[]
TBD-623-m0144_5p	1	ppa003524m|PACid:17652511[]
TBD-623-m0145_5p	1	ppa014291m|PACid:17657119[]
TBD-623-m0147_5p	1	ppa023318m|PACid:17652565[]
TBD-623-m0148_5p	6	ppa024062m|PACid:17664782[]~~ppa006634m|PACid:17655522[]~~ppa006028m|PACid:17665799[]~~ppa007941m|PACid:17649823[]~~ppa007606m|PACid:17656532[]~~ppa012173m|PACid:17666161[]
TBD-623-m0149_5p	6	ppa024062m|PACid:17664782[]~~ppa006634m|PACid:17655522[]~~ppa006028m|PACid:17665799[]~~ppa007941m|PACid:17649823[]~~ppa007606m|PACid:17656532[]~~ppa012173m|PACid:17666161[]
TBD-623-m0150_3p	5	ppa014321m|PACid:17669322[]~~ppa001587m|PACid:17649780[]~~ppa021363m|PACid:17647314[]~~ppa007292m|PACid:17657665[]~~ppa007514m|PACid:17654849[]
TBD-623-m0152_5p	2	ppa014248m|PACid:17640894[]~~ppa019703m|PACid:17653650[]
TBD-623-m0153_5p	1	ppa009842m|PACid:17660452[]
TBD-623-m0155_3p	3	ppa012437m|PACid:17648072[]~~ppa013211m|PACid:17655878[]~~ppa017834m|PACid:17641445[]
TBD-623-m0156_5p	7	ppa000017m|PACid:17656117[]~~ppa005288m|PACid:17668692[]~~ppa010760m|PACid:17667232[]~~ppa015833m|PACid:17640522[]~~ppa001525m|PACid:17644637[]~~ppa002686m|PACid:17653071[]~~ppa021736m|PACid:17647292[]
TBD-623-m0157_5p	5	ppa016829m|PACid:17664950[]~~ppa017269m|PACid:17666564[]~~ppa021384m|PACid:17665826[]~~ppa022712m|PACid:17657756[]~~ppa014481m|PACid:17660552[]
TBD-623-m0159_3p	2	ppa019632m|PACid:17640866[]~~ppa020794m|PACid:17652172[]
TBD-623-m0161_3p	1	ppa008024m|PACid:17645464[]
TBD-623-m0162_5p	6	ppa001485m|PACid:17653903[]~~ppa002858m|PACid:17659736[]~~ppa002465m|PACid:17652847[]~~ppa027112m|PACid:17660611[]~~ppa001519m|PACid:17650319[]~~ppb023030m|PACid:17651748[]
TBD-623-m0164_3p	1	ppa006083m|PACid:17669005[]
TBD-623-m0165_3p	1	ppa006231m|PACid:17642062[]
TBD-623-m0167_3p	1	ppa009007m|PACid:17651965[]
TBD-623-m0168_5p	4	ppa019765m|PACid:17655115[]~~ppa000948m|PACid:17648147[]~~ppa023304m|PACid:17651862[]~~ppa019730m|PACid:17660625[]
TBD-623-m0170_3p	3	ppa012437m|PACid:17648072[]~~ppa013211m|PACid:17655878[]~~ppa017834m|PACid:17641445[]
TBD-623-m0171_5p	1	ppa005679m|PACid:17651251[]
TBD-623-m0172_3p	1	ppa001857m|PACid:17666189[]
TBD-623-m0173_5p	1	ppa019738m|PACid:17661225[]
TBD-623-m0174_5p	1	ppa022541m|PACid:17655560[]
TBD-623-m0175_3p	3	ppa012437m|PACid:17648072[]~~ppa013211m|PACid:17655878[]~~ppa017834m|PACid:17641445[]
TBD-623-m0176_5p	1	ppa014489m|PACid:17665419[]
TBD-623-m0177_5p	5	ppa004480m|PACid:17654011[]~~ppa018282m|PACid:17645764[]~~ppa021611m|PACid:17650345[]~~ppa022581m|PACid:17657666[]~~ppa024682m|PACid:17659495[]
TBD-623-m0178_3p	2	ppa004938m|PACid:17658526[]~~ppa025698m|PACid:17645634[]
TBD-623-m0179_5p	2	ppa026941m|PACid:17644284[]~~ppb015895m|PACid:17667330[]
TBD-623-m0182_3p	1	ppa004289m|PACid:17658773[]
TBD-623-m0183_3p	2	ppa021493m|PACid:17668336[]~~ppa017870m|PACid:17640563[]
TBD-623-m0184_3p	5	ppa001561m|PACid:17644415[]~~ppa016845m|PACid:17663724[]~~ppa000996m|PACid:17657769[]~~ppa001824m|PACid:17642564[]~~ppa001781m|PACid:17656366[]
TBD-623-m0185_5p	1	ppa014489m|PACid:17665419[]
TBD-623-m0187_5p	1	ppa020357m|PACid:17648100[]
TBD-623-m0188_3p	3	ppa012437m|PACid:17648072[]~~ppa013211m|PACid:17655878[]~~ppa017834m|PACid:17641445[]
TBD-623-m0189_5p	2	ppa017509m|PACid:17665338[]~~ppa015339m|PACid:17640911[]
TBD-623-m0191_3p	5	ppa017564m|PACid:17641914[]~~ppa016382m|PACid:17659484[]~~ppa002972m|PACid:17646056[]~~ppa006802m|PACid:17647012[]~~ppa018572m|PACid:17664583[]
TBD-623-m0192_5p	5	ppa004948m|PACid:17655084[]~~ppa003330m|PACid:17657252[]~~ppa005577m|PACid:17668333[]~~ppa022919m|PACid:17667672[]~~ppa024357m|PACid:17651827[]
TBD-623-m0197_5p	5	ppa005442m|PACid:17643540[]~~ppa019233m|PACid:17655836[]~~ppa024422m|PACid:17668161[]~~ppa019884m|PACid:17656004[]~~ppa025045m|PACid:17664368[]
TBD-623-m0198_3p	1	ppa001787m|PACid:17663544[]
TBD-623-m0200_3p	2	ppa016003m|PACid:17647364[]~~ppa001412m|PACid:17642131[]
TBD-623-m0201_3p	1	ppa008173m|PACid:17652191[]
TBD-623-m0203_5p	1	ppa013914m|PACid:17667182[]
TBD-623-m0205_5p	6	ppa004555m|PACid:17659130[]~~ppa009206m|PACid:17649542[]~~ppa015728m|PACid:17645680[]~~ppa027076m|PACid:17662055[]~~ppa010922m|PACid:17662256[]~~ppa011379m|PACid:17660395[]
TBD-623-m0206_3p	4	ppa000467m|PACid:17661235[]~~ppa005027m|PACid:17666820[]~~ppa005528m|PACid:17666821[]~~ppa014014m|PACid:17668554[]
TBD-623-m0208_3p	5	ppa000117m|PACid:17642223[]~~ppa000068m|PACid:17644240[]~~ppa000067m|PACid:17644241[]~~ppa016669m|PACid:17644564[]~~ppa007421m|PACid:17656502[]
TBD-623-m0209_3p	3	ppa012437m|PACid:17648072[]~~ppa013211m|PACid:17655878[]~~ppa017834m|PACid:17641445[]
TBD-623-m0210_3p	2	ppa001963m|PACid:17645437[]~~ppa010870m|PACid:17659381[]
TBD-623-m0211_3p	1	ppb021687m|PACid:17668726[]
TBD-623-m0214_5p	1	ppa003524m|PACid:17652511[]
TBD-623-m0215_3p	3	ppa007580m|PACid:17667121[]~~ppa016817m|PACid:17652115[]~~ppb023670m|PACid:17659850[]
TBD-623-m0216_3p	2	ppa006135m|PACid:17667855[]~~ppa000711m|PACid:17664940[]
TBD-623-m0217_5p	1	ppa021858m|PACid:17643970[]
TBD-623-m0218_5p	1	ppa009326m|PACid:17657203[]
TBD-623-m0220_5p	4	ppa016392m|PACid:17649904[]~~ppa020399m|PACid:17641405[]~~ppa024301m|PACid:17657323[]~~ppa020985m|PACid:17640545[]
TBD-623-m0222_5p	1	ppa007956m|PACid:17651125[]
TBD-623-m0223_5p	8	ppa001358m|PACid:17663373[]~~ppa005600m|PACid:17643854[]~~ppa005832m|PACid:17660059[]~~ppa006479m|PACid:17650905[]~~ppa006404m|PACid:17661353[]~~ppa006396m|PACid:17661354[]~~ppa006734m|PACid:17661355[]~~ppa000337m|PACid:17666894[]
TBD-623-m0224_5p	1	ppa000238m|PACid:17649159[]
TBD-623-m0225_3p	1	ppa003320m|PACid:17668356[]
TBD-623-m0226_3p	1	ppa003320m|PACid:17668356[]
TBD-623-m0227_5p	2	ppa003155m|PACid:17667999[]~~ppa022363m|PACid:17664046[]
TBD-623-m0228_3p	4	ppb022686m|PACid:17651537[]~~ppa013622m|PACid:17650477[]~~ppb024320m|PACid:17640472[]~~ppb011961m|PACid:17651632[]
TBD-623-m0229_5p	2	ppa004461m|PACid:17641556[]~~ppa013005m|PACid:17653516[]
TBD-623-m0230_3p	2	ppa022751m|PACid:17648683[]~~ppa026315m|PACid:17655195[]
TBD-623-m0231_3p	2	ppa001561m|PACid:17644415[]~~ppa001781m|PACid:17656366[]
TBD-623-m0233_5p	11	ppa021582m|PACid:17650931[]~~ppa003644m|PACid:17642692[]~~ppa006611m|PACid:17652940[]~~ppa011968m|PACid:17643943[]~~ppa005013m|PACid:17666606[]~~ppa017695m|PACid:17643485[]~~ppa023657m|PACid:17664777[]~~ppa012607m|PACid:17657139[]~~ppa007202m|PACid:17643160[]~~ppa007056m|PACid:17664418[]~~ppa024285m|PACid:17667981[]
TBD-623-m0234_5p	1	ppa014018m|PACid:17663762[]
TBD-623-m0235_5p	6	ppa018171m|PACid:17659747[]~~ppa010508m|PACid:17662124[]~~ppa016483m|PACid:17666789[]~~ppa021822m|PACid:17648871[]~~ppa002766m|PACid:17654889[]~~ppa007095m|PACid:17661356[]
TBD-623-m0240_5p	407	ppa007570m|PACid:17661168[]~~ppa007570m|PACid:17661168[]~~ppa000535m|PACid:17656895[]~~ppa000858m|PACid:17648618[]~~ppa000857m|PACid:17648619[]~~ppa000893m|PACid:17648620[]~~ppa001125m|PACid:17655753[]~~ppa001412m|PACid:17642131[]~~ppa001554m|PACid:17656842[]~~ppa001983m|PACid:17666482[]~~ppa002051m|PACid:17666483[]~~ppa003124m|PACid:17646161[]~~ppa003627m|PACid:17647709[]~~ppa003936m|PACid:17647…
TBD-623-m0241_5p	1	ppa005679m|PACid:17651251[]
TBD-623-m0242_3p	3	ppa000744m|PACid:17664052[]~~ppa022892m|PACid:17648668[]~~ppa006021m|PACid:17653686[]
TBD-623-m0243_3p	1	ppa006083m|PACid:17669005[]
TBD-623-m0245_3p	7	ppa003750m|PACid:17662576[]~~ppa021157m|PACid:17665479[]~~ppa004773m|PACid:17640827[]~~ppa004773m|PACid:17640827[]~~ppa000018m|PACid:17656339[]~~ppa008931m|PACid:17664815[]~~ppa024010m|PACid:17644329[]
TBD-623-m0246_3p	457	ppa007570m|PACid:17661168[]~~ppa007570m|PACid:17661168[]~~ppa007570m|PACid:17661168[]~~ppa008731m|PACid:17646504[]~~ppa000535m|PACid:17656895[]~~ppa000858m|PACid:17648618[]~~ppa000857m|PACid:17648619[]~~ppa000893m|PACid:17648620[]~~ppa001125m|PACid:17655753[]~~ppa001554m|PACid:17656842[]~~ppa001983m|PACid:17666482[]~~ppa002051m|PACid:17666483[]~~ppa003124m|PACid:17646161[]~~ppa003627m|PACid:17647…
TBD-623-m0247_5p	5	ppa021666m|PACid:17662125[]~~ppa026109m|PACid:17641749[]~~ppa016247m|PACid:17668079[]~~ppa018003m|PACid:17645817[]~~ppa025571m|PACid:17647512[]
TBD-623-m0249_5p	2	ppa012838m|PACid:17650858[]~~ppa018837m|PACid:17649395[]
TBD-623-m0250_3p	1	ppa019958m|PACid:17668746[]
TBD-623-m0251_3p	1	ppa002746m|PACid:17665058[]
TBD-623-m0252_3p	1	ppa019374m|PACid:17653863[]
TBD-623-m0254_3p	3	ppa001794m|PACid:17667152[]~~ppa023454m|PACid:17658543[]~~ppa005336m|PACid:17653193[]
TBD-623-m0258_5p	11	ppa000051m|PACid:17651064[]~~ppa001454m|PACid:17666454[]~~ppa006064m|PACid:17650663[]~~ppa015204m|PACid:17659447[]~~ppa000031m|PACid:17642750[]~~ppa000072m|PACid:17645847[]~~ppa000226m|PACid:17654711[]~~ppa017338m|PACid:17640854[]~~ppa021359m|PACid:17660390[]~~ppa022795m|PACid:17663394[]~~ppa026425m|PACid:17663364[]
TBD-623-m0259_3p	6	ppa007308m|PACid:17645065[]~~ppa015444m|PACid:17648371[]~~ppa017330m|PACid:17665945[]~~ppa020021m|PACid:17661193[]~~ppa011221m|PACid:17659246[]~~ppa015920m|PACid:17642956[]
TBD-623-m0260_5p	5	ppa010628m|PACid:17641224[]~~ppa010641m|PACid:17641225[]~~ppa010636m|PACid:17664500[]~~ppa011126m|PACid:17664501[]~~ppa017657m|PACid:17662992[]
TBD-623-m0262_3p	1	ppa016372m|PACid:17659775[]
TBD-623-m0263_5p	1	ppa012167m|PACid:17649254[]
TBD-623-m0265_3p	2	ppa017219m|PACid:17658217[]~~ppa022287m|PACid:17655947[]
TBD-623-m0266_3p	1	ppa017219m|PACid:17658217[]
TBD-623-m0267_5p	2	ppa025419m|PACid:17661108[]~~ppa014489m|PACid:17665419[]
TBD-623-m0268_5p	4	ppa022872m|PACid:17642091[]~~ppa015207m|PACid:17665401[]~~ppa022211m|PACid:17642136[]~~ppa004326m|PACid:17665938[]
TBD-623-m0269_3p	1	ppa001605m|PACid:17668321[]
TBD-623-m0270_3p	3	ppa012437m|PACid:17648072[]~~ppa013211m|PACid:17655878[]~~ppa017834m|PACid:17641445[]
TBD-623-m0272_3p	3	ppa012437m|PACid:17648072[]~~ppa013211m|PACid:17655878[]~~ppa017834m|PACid:17641445[]

## Sheet: alignment of miRNA and targets
>TBD-623-m0001_5p	|ppa000035m|PACid:17664886	|location[3246,3266]	|
5'UGCGAAAGUUGGAAGAUCCCC3'
|||ox|||o||||||||x|||
3'UGUACGGGUAUCCCGACGCAGAGUGAUCCAACGUGUUCGACCUUCUAAGGGCUAACCAAGACCCUGUGUGACUAACUAAAC5' ( -28.10[69.55%] )
>TBD-623-m0001_5p	|ppa017316m|PACid:17642285	|location[840,860]	|
5'UGCGAAAGUUGGAAGAUCCCC3'
||||xx||||||||o|o||||
3'UAGUAAUAACUAUUUAGGACUAUAUUUCGGACGCCAUCAACCUUUUGGGGGUAUCAUAUUCACCCUUCACGAUUUCCUUCG5' ( -30.90[77.06%] )
>TBD-623-m0002_5p	|ppa025419m|PACid:17661108	|location[1657,1677]	|
5'GUGGUCACCCACUGUUGGAUA3'
x||||||||||x|x||||||x
3'CUUCGUGAAGUCUUGAAGUAUAGAUCCGGUGACCAGUGGGUUAGAACCUAGGUUAUUGAGGUUUCGACAAGGUAACCGGGU5' ( -28.50[68.35%] )
>TBD-623-m0002_5p	|ppa014489m|PACid:17665419	|location[712,732]	|
5'GUGGUCACCCACUGUUGGAUA3'
|||||||||||xoo||||||x
3'UAGAGAACCUGAUGUCCCCAGGUUCUCUAACACCAGUGGGUAGUAACCUACAUUGUAGGUUGCCAAGUUUUUUCAAAGAAU5' ( -33.50[79.20%] )
>TBD-623-m0003_5p	|ppa023953m|PACid:17648660	|location[1421,1443]	|
5'UGGAAAUUGGGAUAUAAUAGGUU3'
|||||x|||||||||||x||ox|
3'GGAAACGGGGUGGAGACAACUCAUCAGUAGACCUUCAACCCUAUAUUUUCUCACACGUAAACGGUAUUGACGACGAAAGACCU5' ( -23.20[65.72%] )
>TBD-623-m0004_3p	|ppa012437m|PACid:17648072	|location[161,180]	|
5'AAAGACUAAAAUACCCUUGA3'
|||||||||||xxx|||||x
3'ACGCCUCUAACUUCUCCUCCACCUCCACCUUUUCUGAUUUUCCAGGAACAAUGACGCCAACCCUCGUAGCAGAUCCUCGU5' ( -17.40[60.84%] )
>TBD-623-m0004_3p	|ppa013211m|PACid:17655878	|location[447,466]	|
5'AAAGACUAAAAUACCCUUGA3'
|x|||||x|||||||||oo|
3'UGAAAUUUUUGAUCGGUUUUUGAGUCAAUUUAUCUGAGUUUAUGGGAGUUAUAAAUUUGAGUGUAUUUUGGAUUCUUCCU5' ( -21.30[74.48%] )
>TBD-623-m0004_3p	|ppa017834m|PACid:17641445	|location[71,90]	|
5'AAAGACUAAAAUACCCUUGA3'
||||||||||||||||||o|
3'GAAGUGGUGGGAGUGUUUGGAUCUUUUAUCUUUCUGAUUUUAUGGGAAUUUUAUAUACCUUUUAACUUACCACAAUUUCA5' ( -26.30[92.28%] )
>TBD-623-m0007_5p	|ppa016392m|PACid:17649904	|location[438,458]	|
5'AGGUAGUUCCCAGGACAGCUC3'
|o|||||||||||||||xx||
3'UUUCAAGAUGAUUAUCGAAAGUUUCGGACGUUCAUCAAGGGUCCUGUAAAGAAGUCUGGGACGUCAUAUCGAGAAAGUCGU5' ( -32.54[74.63%] )
>TBD-623-m0007_5p	|ppa020399m|PACid:17641405	|location[171,191]	|
5'AGGUAGUUCCCAGGACAGCUC3'
|o|||x||||||oo|||||||
3'GGGUCUUCCAUACCGCACGAAUUCCGACAAUUCAUAAAGGGUUUUGUCGAGAAGUUAGCAUUGCACAAGCUUAAAACCGAC5' ( -29.50[67.66%] )
>TBD-623-m0007_5p	|ppa024301m|PACid:17657323	|location[1147,1167]	|
5'AGGUAGUUCCCAGGACAGCUC3'
|||x|||||||||o|x|x|||
3'UCUUUUAGCGGAAACGUUGAGGUGAACCGAUCCUUCAAGGGUCUUUUAGAGUGUUCGGGGUUAUUGUUGAGAGAACUAAUU5' ( -26.05[60.02%] )
>TBD-623-m0007_5p	|ppa020985m|PACid:17640545	|location[1164,1184]	|
5'AGGUAGUUCCCAGGACAGCUC3'
|o|||||||||||||||xx||
3'UUUCAAGAUCCUUAUCGAAAGUUUCGAACGUUCAUCAAGGGUCCUGUAAAGAAGUCUGUAACGUUAUAUCGAAAAAGUCUU5' ( -31.90[73.17%] )
>TBD-623-m0009_5p	|ppa023318m|PACid:17652565	|location[409,431]	|
5'UUUGACUAUCGAACGGAUAAUCA3'
||||||o||||||||||ox|||x
3'AGCUUUGGGUAGAAAACGUGCUGUCGUAGCAAACUGGUAGCUUGCCUGCUAGCGUAUAACACGCAAUAGGCCCAAGCUAUCCA5' ( -32.60[90.81%] )
>TBD-623-m0010_5p	|ppa000667m|PACid:17664698	|location[425,445]	|
5'UUCCAGCUGUAAAGAUCAAGA3'
|||||o||||||||xo|||o|
3'GUUCUAUAAACUACCUAGGUAUUGGCUUAGAAGGUUGACAUUUCAGGUUUUGAGCUGAUCUUUUUGGUCCUAGACAUAUAA5' ( -24.60[70.09%] )
>TBD-623-m0013_3p	|ppa012833m|PACid:17668797	|location[238,257]	|
5'GCGGUGAAGGUGGAUCGAAC3'
||||||xx|||||xx|||||
3'AGCGGAAGCGCCAGCAGGUACCUCAAGACCCGCCACCACCACCGCGCUUGCGUCUUCCCAGCAGCACCAGCGCGACCCAA5' ( -27.20[67.16%] )
>TBD-623-m0013_3p	|ppa011059m|PACid:17661249	|location[945,964]	|
5'GCGGUGAAGGUGGAUCGAAC3'
|||||||xx|||||||||||
3'AACUUUCUUUUGUUUUCCUCGAAAUUUUUACGCCACUCGCACCUAGCUUGUGCGCUGGAAGUCUAGAAGUCAGACUGCGA5' ( -33.20[80.78%] )
>TBD-623-m0013_3p	|ppb015233m|PACid:17648040	|location[279,298]	|
5'GCGGUGAAGGUGGAUCGAAC3'
|||||||x|||||x|x|||x
3'GCAGAAAAAGUGAAAAACAUCAACACACACCGCCACUACCACCGAACUUCUUCGGUGCCGGAUAUAGUCCUUGUAGUUGU5' ( -24.80[61.69%] )
>TBD-623-m0013_3p	|ppa025172m|PACid:17655644	|location[87,106]	|
5'GCGGUGAAGGUGGAUCGAAC3'
||xx||||||||||||o||x
3'ACGAACUAAAGGUUCUAUACUCGGCUCAAUCGGAACUUCCACCUAGUUUAACUUCCGAAAAGAAGUUUAUCUCGUUGCUC5' ( -28.20[69.12%] )
>TBD-623-m0014_5p	|ppa007065m|PACid:17651202	|location[1470,1492]	|
5'GAGGAUGAGAGGGAGGAGUAAUA3'
|x|||||||||x|||||||||xx
3'CUACCCUAACUCUCUUCCUUCUAUUCUCCUCACCUACUCUCACUCCUCAUUUCACUUUUGUUUUUGAUGUUUGAUUUUGGAUA5' ( -32.30[71.78%] )
>TBD-623-m0014_5p	|ppa012456m|PACid:17642272	|location[12,34]	|
5'GAGGAUGAGAGGGAGGAGUAAUA3'
||||xx||||||||||||xx|||
3'UCUCCGGUCUGCCCCCGCGUCACCUCUCGUCUCCCCCUCUCCCUCCUCUCUAUUUCAAGGGUAA5' ( -33.10[73.72%] )
>TBD-623-m0015_3p	|ppa012437m|PACid:17648072	|location[161,180]	|
5'AAAGACUAAAAUACCCUUGA3'
|||||||||||xxx|||||x
3'ACGCCUCUAACUUCUCCUCCACCUCCACCUUUUCUGAUUUUCCAGGAACAAUGACGCCAACCCUCGUAGCAGAUCCUCGU5' ( -17.40[60.84%] )
>TBD-623-m0015_3p	|ppa013211m|PACid:17655878	|location[447,466]	|
5'AAAGACUAAAAUACCCUUGA3'
|x|||||x|||||||||oo|
3'UGAAAUUUUUGAUCGGUUUUUGAGUCAAUUUAUCUGAGUUUAUGGGAGUUAUAAAUUUGAGUGUAUUUUGGAUUCUUCCU5' ( -21.30[74.48%] )
>TBD-623-m0015_3p	|ppa017834m|PACid:17641445	|location[71,90]	|
5'AAAGACUAAAAUACCCUUGA3'
||||||||||||||||||o|
3'GAAGUGGUGGGAGUGUUUGGAUCUUUUAUCUUUCUGAUUUUAUGGGAAUUUUAUAUACCUUUUAACUUACCACAAUUUCA5' ( -26.30[92.28%] )
>TBD-623-m0016_3p	|ppa000355m|PACid:17658617	|location[1205,1224]	|
5'UGAAUUAAGAGUAGACACCA3'
||||oo|||||x||x|||||
3'GAACAUCUUACUGGUAGGUACCUAGUACGUACUUGGUUCUCUUCAGUGGUUGGGAGAGUCGUAGUUGUCAGUAUUUUAAC5' ( -21.40[67.30%] )
>TBD-623-m0016_3p	|ppb022817m|PACid:17654962	|location[121,140]	|
5'UGAAUUAAGAGUAGACACCA3'
|x||||||||||x|||x||x
3'CCAUCUCACUCUUACCCUAAAGGUCGUCCCAGUUAAUUCUCAGCUGCGGGCUACCUCACUCUCACAAAUACAAGGUGAAA5' ( -19.30[61.08%] )
>TBD-623-m0016_3p	|ppa022844m|PACid:17669300	|location[63,82]	|
5'UGAAUUAAGAGUAGACACCA3'
||||xx|||||||||||xx|
3'AUAAGCUAUAUCACAACUUCUUGAGCCGUUACUUUCUUCUCAUCUGUAUUAAAACGAGUGUGGUUAGAAACCUACACUGU5' ( -20.10[63.01%] )
>TBD-623-m0020_5p	|ppa016392m|PACid:17649904	|location[438,458]	|
5'AGGUAGUUCCCAGGACAGCUC3'
|o|||||||||||||||xx||
3'UUUCAAGAUGAUUAUCGAAAGUUUCGGACGUUCAUCAAGGGUCCUGUAAAGAAGUCUGGGACGUCAUAUCGAGAAAGUCGU5' ( -32.54[74.63%] )
>TBD-623-m0020_5p	|ppa020399m|PACid:17641405	|location[171,191]	|
5'AGGUAGUUCCCAGGACAGCUC3'
|o|||x||||||oo|||||||
3'GGGUCUUCCAUACCGCACGAAUUCCGACAAUUCAUAAAGGGUUUUGUCGAGAAGUUAGCAUUGCACAAGCUUAAAACCGAC5' ( -29.50[67.66%] )
>TBD-623-m0020_5p	|ppa024301m|PACid:17657323	|location[1147,1167]	|
5'AGGUAGUUCCCAGGACAGCUC3'
|||x|||||||||o|x|x|||
3'UCUUUUAGCGGAAACGUUGAGGUGAACCGAUCCUUCAAGGGUCUUUUAGAGUGUUCGGGGUUAUUGUUGAGAGAACUAAUU5' ( -26.05[60.02%] )
>TBD-623-m0020_5p	|ppa020985m|PACid:17640545	|location[1164,1184]	|
5'AGGUAGUUCCCAGGACAGCUC3'
|o|||||||||||||||xx||
3'UUUCAAGAUCCUUAUCGAAAGUUUCGAACGUUCAUCAAGGGUCCUGUAAAGAAGUCUGUAACGUUAUAUCGAAAAAGUCUU5' ( -31.90[73.17%] )
>TBD-623-m0021_3p	|ppa007909m|PACid:17657836	|location[251,272]	|
5'GAUCGCACGAUCGGACGGUUAC3'
o|x|||||||||||||||||xx
3'GUCACCGGUUUUUAAAGGGUCUACCCCUGGUUCGCGUGCUAGCCUGCCAAGAUCACACUCAAAGUAGGUUUUGACGGAACGU5' ( -34.50[77.53%] )
>TBD-623-m0023_5p	|ppa006634m|PACid:17655522	|location[1241,1261]	|
5'CAGCCAAGGAUGACUUGCCGG3'
x|||||||o||||x||||||x
3'GGUAAGUAGAUACGGUGUUCGUGUUCUUGUUUCGGUUCUUACUUAACGGCGGACCGUUUGUGUAACGGUUUCUAUAUUGGU5' ( -30.00[68.65%] )
>TBD-623-m0023_5p	|ppa012173m|PACid:17666161	|location[698,718]	|
5'CAGCCAAGGAUGACUUGCCGG3'
x|||||||o||||x|||||x|
3'GUGUUGUGGGUUAUUAAUGUUUUCAUUGGUUUCGGUUCUUACUAAACGGACUAUAUCUGUAACGUGUCGUCCCAAAGUGGG5' ( -28.00[64.22%] )
>TBD-623-m0025_3p	|ppb024266m|PACid:17667129	|location[575,596]	|
5'UUUCCGAAACCUCCCAUUCCAA3'
||o||x||||||||x|||||x|
3'AGUAACAUGUCGUUAAACCGGUCACACCAGAAGGGGUUUGGAGGUUAAGGGUGAUAACCUUACUGUCUUUGUAAGAAUAACA5' ( -27.60[70.05%] )
>TBD-623-m0025_3p	|ppa014805m|PACid:17654682	|location[1631,1652]	|
5'UUUCCGAAACCUCCCAUUCCAA3'
|||||||||||x||x|ox||||
3'CAUGGUAGACGGUUGUGGGGUUCUAUGUGAAAAGGCUUUGGUGGUUGUGGUUAGUGACGGAAGAGUAGUUUCAAAACACAAC5' ( -24.70[62.53%] )
>TBD-623-m0025_3p	|ppa001010m|PACid:17646217	|location[1975,1996]	|
5'UUUCCGAAACCUCCCAUUCCAA3'
||||||x||||o||xx||||||
3'AAUGGUAAUCGUUCAUGUUGAGACAUUUGUAAAGGCCUUGGGGGAAAAGGUUAAUCUAAGAGAACGCAUUACCUUAGUUCUU5' ( -25.60[65.14%] )
>TBD-623-m0025_3p	|ppa002873m|PACid:17646454	|location[946,967]	|
5'UUUCCGAAACCUCCCAUUCCAA3'
|||||||||||x|||x|x||||
3'CAUGGUAGAGCCUCUGUAGGAAACAUCUGUAAAGGCUUUGGUGGGAACGGUUGGUUCAAAAACGAUGACUUCAACACACAAC5' ( -26.50[67.60%] )
>TBD-623-m0025_3p	|ppa005870m|PACid:17662402	|location[1988,2009]	|
5'UUUCCGAAACCUCCCAUUCCAA3'
|||||||x|||||||||||xx|
3'UCACUAUAAUACUUUACUCUUAGAUUUAAGAAAGGCUAUGGAGGGUAAGACUACUCCACCAAAACGAAUCACGAUUGAUUAC5' ( -30.90[78.23%] )
>TBD-623-m0025_3p	|ppa016819m|PACid:17665151	|location[635,656]	|
5'UUUCCGAAACCUCCCAUUCCAA3'
|||||x||x||||||||o||x|
3'AGUAAUAUCUGAUUGACCCGUUUCCGUCAAAAAGGAUUAGGAGGGUAGGGGUGUUACCCCUAGUGUUUACCCGAGAAGGGAA5' ( -27.90[70.81%] )
>TBD-623-m0025_3p	|ppa1027175m|PACid:17654226	|location[542,563]	|
5'UUUCCGAAACCUCCCAUUCCAA3'
||x||||x|||||||||||||x
3'ACACGUGGUUGGACAAAGUGGUACCAACAAAACGGCUGUGGAGGGUAAGGUAUCUGGGGUUAGUGUCACUGGAAUAGUAGAA5' ( -32.10[81.47%] )
>TBD-623-m0025_3p	|ppa016435m|PACid:17668357	|location[2155,2176]	|
5'UUUCCGAAACCUCCCAUUCCAA3'
||||x||||||x|||x||||||
3'CUAUAUUUAGUCUCUCAAAACUCUUUACUCAAAGUCUUUGGUGGGGAAGGUUUCUCAAGUACGACUUUAGCUACGUGGUAUC5' ( -24.50[62.66%] )
>TBD-623-m0025_3p	|ppa019519m|PACid:17661868	|location[1729,1750]	|
5'UUUCCGAAACCUCCCAUUCCAA3'
||||x||||||x|||x||||||
3'UAAGAUUAAACCUCUCAAAACUCUUUACUCAAAGACUUUGGUGGGGAAGGUUUCUCAAGUACGACUUUAGUUACAGUAUGUC5' ( -24.50[62.66%] )
>TBD-623-m0025_3p	|ppa025207m|PACid:17668203	|location[2155,2176]	|
5'UUUCCGAAACCUCCCAUUCCAA3'
||||x||||||x|||x||||||
3'CUAUAUUUAGUCUCUCAAAACUCUUUACUCAAAGUCUUUGGUGGGGAAGGUUUCUCAAGUACGACUUUAGCUACGUGGUAUC5' ( -24.50[62.66%] )
>TBD-623-m0025_3p	|ppa026334m|PACid:17660376	|location[560,581]	|
5'UUUCCGAAACCUCCCAUUCCAA3'
||o||ox||||||||||||||x
3'GCUAACAAGUUCCAAAAAUGAUCACAUCAAAAGGGUCUUGGAGGGUAAGGUAUUUGUCGUUAGGAACACUAAGGAAAUAGUC5' ( -32.90[83.50%] )
>TBD-623-m0025_3p	|ppb000367m|PACid:17653109	|location[1729,1750]	|
5'UUUCCGAAACCUCCCAUUCCAA3'
||||x||||||x|||x||||||
3'UAAGAUUAAACCUCUCAAAACUCUUUACUCAAAGACUUUGGUGGGGAAGGUUUCUCAAGUACGACUUUAGUUACAGUAUGUC5' ( -24.50[62.66%] )
>TBD-623-m0025_3p	|ppa017081m|PACid:17654789	|location[234,255]	|
5'UUUCCGAAACCUCCCAUUCCAA3'
||||x|||||||||||x||x|x
3'GUUCUUGGAGAGUAACAGGAGAAGUCUUGGAAAGUCUUUGGAGGGUUAGUUAAGAAAAGAAAGAACUUUUGGUUCUAAACCA5' ( -24.90[63.04%] )
>TBD-623-m0025_3p	|ppa000373m|PACid:17640939	|location[1200,1221]	|
5'UUUCCGAAACCUCCCAUUCCAA3'
||o||x||x|||||||||||x|
3'ACUACUAUAUAUCUAAAUCGGUUUCAACAAAAGGGGUUGGGAGGGUAAGGGUGUUACCCGUAGUGGCUCUCUAUCAAGAGAA5' ( -29.90[75.89%] )
>TBD-623-m0025_3p	|ppa001164m|PACid:17657318	|location[1619,1640]	|
5'UUUCCGAAACCUCCCAUUCCAA3'
||x||o||||||||||oo||||
3'CGAGGUGGUAGCUAAAGUGGGAACAUUUGGAACGGUUUUGGAGGGUGGGGUUCCUCAUCGCGGAGUAGUUUCAAAAACCACC5' ( -32.20[81.93%] )
>TBD-623-m0025_3p	|ppa001409m|PACid:17643330	|location[1828,1849]	|
5'UUUCCGAAACCUCCCAUUCCAA3'
||o||o|||||x||x|||||||
3'CAAGGUAGUAAAUUCUGAGGAAACAUAUGGAAGGGUUUUGGUGGUUAAGGUUAUUGGGUUGAGAGUAGUUUCAAUAAACAUC5' ( -26.20[66.33%] )
>TBD-623-m0025_3p	|ppa003078m|PACid:17659604	|location[866,887]	|
5'UUUCCGAAACCUCCCAUUCCAA3'
|||||o|||||||||xx|||x|
3'CACAACAGUCUAUCGUGAGGAAAUAUCUGAAAAGGUUUUGGAGGGACAGGAUCUUGUAAAAAGAGUGACUUCAACAGACAAC5' ( -30.10[76.59%] )
>TBD-623-m0025_3p	|ppa019044m|PACid:17655472	|location[923,944]	|
5'UUUCCGAAACCUCCCAUUCCAA3'
||o||o||x||||||||x||||
3'CUGGGUAGAAGAUUAUAGGGGAACAUUUGUAAGGGUUUAGGAGGGUAUGGUUAUUACAAGAGGGAACUCUUUAAGGGACAUC5' ( -28.10[71.50%] )
>TBD-623-m0025_3p	|ppa002803m|PACid:17645048	|location[174,195]	|
5'UUUCCGAAACCUCCCAUUCCAA3'
||||||||x|||x|||o|||x|
3'AUGAAAGCUUAGAAAACGAAGUUCGUUGUCAAAGGCUUAGGAAGGUGAGGCUCUUUGAUCUCCCUUGAACACUUCACGUUUC5' ( -27.40[70.26%] )
>TBD-623-m0025_3p	|ppa020021m|PACid:17661193	|location[455,476]	|
5'UUUCCGAAACCUCCCAUUCCAA3'
|||||||x||||||x||x||||
3'AACAGCAUCUGAAACGAACGUUCUCACCAGAAAGGCUCUGGAGGUUACGGUUGGUUACUUGACUGACUCGCAGAUCUACGAU5' ( -25.00[63.45%] )
>TBD-623-m0025_3p	|ppa022038m|PACid:17667143	|location[2494,2515]	|
5'UUUCCGAAACCUCCCAUUCCAA3'
||||xo||x|||x|||||||||
3'CUGUUCCCUUACUGUGUCCAAAAGGUCGAUAAAGCUUUGGGAAGGUAAGGUUGUUUAAGCCGUAUAGUAUUUCGAGUUCAAC5' ( -24.20[61.73%] )
>TBD-623-m0025_3p	|ppa1027204m|PACid:17669052	|location[554,575]	|
5'UUUCCGAAACCUCCCAUUCCAA3'
||x||||x|||||||||x||x|
3'ACUAACAUGUUAAAAAACCGUUCUCAUCAAAACGGCUCUGGAGGGUACGGGUGUUAUCUUUGGUGUGCCGCUGCUCCGAGGU5' ( -27.70[70.30%] )
>TBD-623-m0026_3p	|ppa015313m|PACid:17653536	|location[671,692]	|
5'UUGCCUAUUCCUCCCAUGCCAA3'
|||||x|||||x|||||x|||x
3'ACCAAUAUUCGUCAGAACCGUUACCACCAGAACGGUUAAGGUGGGUAGGGUAUCUGAUGUCGAUGAGGUUGUAGUGAACUAG5' ( -29.60[69.16%] )
>TBD-623-m0026_3p	|ppa025931m|PACid:17641814	|location[665,686]	|
5'UUGCCUAUUCCUCCCAUGCCAA3'
|||||x|||||x|||||x|||x
3'ACCAAUAUUCGUCAGAACCGUUACCACCAGAACGGUUAAGGUGGGUAGGGUAUCUGAUGUCGAUGAGGUUGUAGUGAACUAG5' ( -29.60[69.16%] )
>TBD-623-m0026_3p	|ppa017433m|PACid:17649403	|location[668,689]	|
5'UUGCCUAUUCCUCCCAUGCCAA3'
||x||||||||x|x|||||||x
3'CAUAAUAUUUGUCUGAAACGUUACCAACAGAAGGGAUAAGGUGAGUACGGUAUUUAAUGUUCAUACGGCUGUAGUAGACUAG5' ( -27.20[63.55%] )
>TBD-623-m0026_3p	|ppa022023m|PACid:17662758	|location[491,512]	|
5'UUGCCUAUUCCUCCCAUGCCAA3'
||x||||||||x|x|||||||x
3'CAUAAUAUUUGUAUGAAACGUUACCAACAGAAGGGAUAAGGUGAGUACGGUAUUUAAUGUUCAUACGGCUGUAGUAGACUAG5' ( -27.20[63.55%] )
>TBD-623-m0026_3p	|ppa026003m|PACid:17641205	|location[674,695]	|
5'UUGCCUAUUCCUCCCAUGCCAA3'
||x||||||||x|x|||||||x
3'CAUAAUACUUCUCUGAAACGUUACCAACAGAAGGGAUAAGGUGAGUACGGUAUUUAAUGUUCAUAUGGCUGUAGUAGACUAG5' ( -27.20[63.55%] )
>TBD-623-m0026_3p	|ppb014730m|PACid:17641227	|location[617,638]	|
5'UUGCCUAUUCCUCCCAUGCCAA3'
||||||||o|||x||x|o||||
3'AACAACUUAUAGUUAACCGUUUCACAACAAAACGGAUAGGGAAGGGAUGGUUGUUACGGAUGACGGAACUUGGCUAGUACUG5' ( -31.60[73.83%] )
>TBD-623-m0026_3p	|ppa020719m|PACid:17658044	|location[227,248]	|
5'UUGCCUAUUCCUCCCAUGCCAA3'
|||||||oo||x|||||x||||
3'AGUAACAUUUCGUCAGCCCGUUCCCAACAGAACGGAUGGGGCGGGUAAGGUUGUUACCACUCCUGUCUGUGUAGUAGGAACG5' ( -30.70[71.73%] )
>TBD-623-m0026_3p	|ppa000953m|PACid:17660995	|location[590,611]	|
5'UUGCCUAUUCCUCCCAUGCCAA3'
||x||o|||||||||||x|||x
3'AGUAGUAUCUGAACGAACCGGUUCCACCAGAAGGGGUAAGGAGGGUAAGGUCGGUUGCUUUGAUGAAGCGCCGGUCUUGACG5' ( -31.80[74.30%] )
>TBD-623-m0026_3p	|ppa026111m|PACid:17662995	|location[509,530]	|
5'UUGCCUAUUCCUCCCAUGCCAA3'
||x|||||x||||||||x|||x
3'AGUAGUAUUUGAAAGAAGUGGUUCCACCAGAAGGGAUACGGAGGGUAAGGUCACUGACUUUGAUGAAGUGCAGGUCUCGGUG5' ( -27.10[63.17%] )
>TBD-623-m0026_3p	|ppa019385m|PACid:17654769	|location[620,641]	|
5'UUGCCUAUUCCUCCCAUGCCAA3'
|||||x|||||x|||||x|||x
3'ACCAAUAUUCGUCAGAACCGUUACCACCAGAACGGUUAAGGUGGGUAGGGUAUCUGAUGUCGAUGAGGUUGUAGUGAACUAG5' ( -29.60[69.16%] )
>TBD-623-m0026_3p	|ppa001090m|PACid:17658188	|location[703,724]	|
5'UUGCCUAUUCCUCCCAUGCCAA3'
||x|||||x||o||||||||x|
3'ACUACUAUUUGGAGAAAACGUUCUCAUCAGAAAGGAUAUGGGGGGUACGGGUUAUAUCGUUAUUGACCUAGAAGUAAAACAA5' ( -31.10[72.66%] )
>TBD-623-m0026_3p	|ppa016819m|PACid:17665151	|location[635,656]	|
5'UUGCCUAUUCCUCCCAUGCCAA3'
||x||||x|||||||||x||x|
3'AGUAAUAUCUGAUUGACCCGUUUCCGUCAAAAAGGAUUAGGAGGGUAGGGGUGUUACCCCUAGUGUUUACCCGAGAAGGGAA5' ( -28.70[67.06%] )
>TBD-623-m0026_3p	|ppa021718m|PACid:17647832	|location[626,647]	|
5'UUGCCUAUUCCUCCCAUGCCAA3'
|||||||||||x|||||x||x|
3'ACCAAUAUUUACCGAGCCCGUUCACAACAAAACGGAUAAGGUGGGUAGGGGUUUUAAGGUUGAUACGCUUGUAGUAGACUAG5' ( -33.10[77.34%] )
>TBD-623-m0026_3p	|ppa014763m|PACid:17662144	|location[311,332]	|
5'UUGCCUAUUCCUCCCAUGCCAA3'
||x||||||||x|x|||||||x
3'CUUAAUAUUUGUCUGAAACGUUACCAACAGAAGGGAUAAGGUGAGUACGGUAUUUAAUGUUCAUACGGUUGUAGUAAACUAG5' ( -27.20[63.55%] )
>TBD-623-m0026_3p	|ppa018842m|PACid:17663628	|location[638,659]	|
5'UUGCCUAUUCCUCCCAUGCCAA3'
|||||o||x||||||||x||x|
3'AGUAAUAUCCGAUCAACCCAAUUUCAACAAAACGGGUACGGAGGGUAGGGCUGUUAUCCCUACUAUUCCUUGGGGAAGGGAA5' ( -32.90[76.87%] )
>TBD-623-m0026_3p	|ppa021551m|PACid:17643473	|location[638,659]	|
5'UUGCCUAUUCCUCCCAUGCCAA3'
|||||o||x||||||||x||x|
3'AGUAAUAUCCGAUCAACCCAAUUUCAACAAAACGGGUACGGAGGGUAGGGCUGUUAUCCCUACUAUUCCUUGGGGAAGGGAA5' ( -32.90[76.87%] )
>TBD-623-m0026_3p	|ppa023828m|PACid:17649287	|location[377,398]	|
5'UUGCCUAUUCCUCCCAUGCCAA3'
||x||||||||x|x|||||||x
3'CUUAAUAUUUGUUUGAAACGUUACCAACAGAAGGGAUAAGGUGAGUACGGUAUUUAAUGUUCAUACGGUUGUAGUAGACUAG5' ( -27.20[63.55%] )
>TBD-623-m0026_3p	|ppa001182m|PACid:17644336	|location[554,575]	|
5'UUGCCUAUUCCUCCCAUGCCAA3'
||o||||ox||||||||||||x
3'AAUAACAACUAGAACCAGUUUUCCCAUCAGAAUGGAUGUGGAGGGUACGGUAUGUUCGGUUAUUAAGGGUGAACGAGAAGAA5' ( -36.70[85.75%] )
>TBD-623-m0026_3p	|ppa015899m|PACid:17667665	|location[581,602]	|
5'UUGCCUAUUCCUCCCAUGCCAA3'
|||||x|||||||||||x||x|
3'GAGAAUAUCCGUUCAACCCGUUCUCAACAGAACGGUUAAGGAGGGUAGGGAUAUUAUCCCUACUGUUCCGUCCAACGGGGAG5' ( -33.00[76.92%] )
>TBD-623-m0026_3p	|ppa016447m|PACid:17664281	|location[635,656]	|
5'UUGCCUAUUCCUCCCAUGCCAA3'
||x||o|||||||||||x||x|
3'AGUAAUAUCCGAUCAACACGUUCUCAACAGAAAGGGUAAGGAGGGUAGGGGUGUUACCCCUAUUGUUCCCCUGGGCAAUGUU5' ( -31.60[73.83%] )
>TBD-623-m0026_3p	|ppa017700m|PACid:17654457	|location[419,440]	|
5'UUGCCUAUUCCUCCCAUGCCAA3'
|||||x||o||||||||x||x|
3'GUAUUGGGUUACUCAAACCGUUCUCAACAGAACGGUUAGGGAGGGUAGGGAUAUUAUCCCUACUGUUCCGUCCAGCGGGGAG5' ( -32.50[75.76%] )
>TBD-623-m0026_3p	|ppa020323m|PACid:17666995	|location[614,635]	|
5'UUGCCUAUUCCUCCCAUGCCAA3'
|||||x||o||||||||x||x|
3'AGUAAUAUCCGUUCAACCCGUUCUCAACAGAACGGUUAGGGAGGGUAGGGAUAUUAUCCCUACUGUUCCGUCCAGCGGGGAG5' ( -32.50[75.76%] )
>TBD-623-m0026_3p	|ppa021014m|PACid:17665584	|location[599,620]	|
5'UUGCCUAUUCCUCCCAUGCCAA3'
||o||x|||||||||||x||x|
3'AGUAAUAUACGUUCAACCCGUUCUCAACAGAAUGGUUAAGGAGGGUAGGGAUGUUAACCCUACUGUUCCUUCAAACCGGAAC5' ( -31.00[72.43%] )
>TBD-623-m0026_3p	|ppa022649m|PACid:17656454	|location[617,638]	|
5'UUGCCUAUUCCUCCCAUGCCAA3'
|||||x|||||||||||x||x|
3'AGCAAUAUCUGUUCAACCCGUUCUCAACAGAACGGUUAAGGAGGGUAGGGAUAUUAUCCCUACUGUUCCGUCCAACGGGGAG5' ( -33.00[76.92%] )
>TBD-623-m0026_3p	|ppa025816m|PACid:17650752	|location[455,476]	|
5'UUGCCUAUUCCUCCCAUGCCAA3'
|||||o|||||||||||x||x|
3'AGUAAUAUCCGAUCAACCCGUUCUCAACAGAACGGGUAAGGAGGGUAGGGAUUUUAUCUCUGCUGUUCUCCUGGGGAGAGGA5' ( -37.20[86.92%] )
>TBD-623-m0026_3p	|ppa017946m|PACid:17669245	|location[317,338]	|
5'UUGCCUAUUCCUCCCAUGCCAA3'
||||||xx|||||||||x||x|
3'AACCACUUUCGGGAACGUUGAUCUCAACAGAACGGACUAGGAGGGUAGGGGUUGUGCCUCUGUUAUCAAACCGCAACGAGAA5' ( -32.30[75.47%] )
>TBD-623-m0026_3p	|ppa024822m|PACid:17655911	|location[605,626]	|
5'UUGCCUAUUCCUCCCAUGCCAA3'
|||||x||o|||||||||||x|
3'AACAACAUAUGCUCGACUCGUUCUCACCAGAACGGCUAGGGAGGGUACGGGUGUUACCCUUGGUGUGAAUAAAAUAAAAGUC5' ( -36.80[85.98%] )
>TBD-623-m0026_3p	|ppa016254m|PACid:17668240	|location[449,470]	|
5'UUGCCUAUUCCUCCCAUGCCAA3'
|||||x||||||||x||o||||
3'AGCAAUAUACGGUUGACUCAUUCUCAACAGAACGGUUAAGGAGGUUAUGGUUAAUAACCUUAUGUUCAACGUAUAGGUAGGA5' ( -29.90[69.70%] )
>TBD-623-m0026_3p	|ppa018717m|PACid:17664914	|location[497,518]	|
5'UUGCCUAUUCCUCCCAUGCCAA3'
||o||x||||||||x|||||x|
3'AGUAAUAUACUGUAAACUCGUUCUCACCAGAAUGGUUAAGGAGGCUACGGCUACUAACCUUACGUACAGCGUAUACUUGUUG5' ( -29.10[67.83%] )
>TBD-623-m0026_3p	|ppa021797m|PACid:17667495	|location[587,608]	|
5'UUGCCUAUUCCUCCCAUGCCAA3'
|||||||xo||||||||x|||x
3'ACUACCAUUUGGAAGGAUCGGUCUCACCAGAACGGAUUGGGAGGGUAAGGUGUAUAACUUUGGUGAGCUGACGGCCUCAAAG5' ( -31.60[73.83%] )
>TBD-623-m0026_3p	|ppa022038m|PACid:17667143	|location[581,602]	|
5'UUGCCUAUUCCUCCCAUGCCAA3'
||x||x||||||||||||||x|
3'AGCAACAUGUACUGAACACGUUCUCGACAGAAAGGUUAAGGAGGGUACGGAUGUUCACGCUAGUGUGCUUGAACAACAACGA5' ( -32.10[75.00%] )
>TBD-623-m0026_3p	|ppa022091m|PACid:17654712	|location[674,695]	|
5'UUGCCUAUUCCUCCCAUGCCAA3'
||o||||||||o||x|||||x|
3'GAGAGCAUUUGUUGAGACCGUUGUCAACAGAAUGGAUAAGGGGGUUACGGGUUUUAGGGAUACCGUGUUUGAAAUACGUCGG5' ( -32.40[75.70%] )
>TBD-623-m0026_3p	|ppa022198m|PACid:17647367	|location[374,395]	|
5'UUGCCUAUUCCUCCCAUGCCAA3'
||o||x||||||||x||o||||
3'AGUAAUAUAGGGUUAACUCGUUCUCACCAGAAUGGUUAAGGAGGUUAUGGUUUAUAACUUUAUGUACAACGUAUAGGAAGGA5' ( -27.80[64.95%] )
>TBD-623-m0026_3p	|ppa1027179m|PACid:17658650	|location[686,707]	|
5'UUGCCUAUUCCUCCCAUGCCAA3'
||o||||||||o||x|||||x|
3'GAGAGCAUUUGUUGAGAACGUUGUCAACAGAAUGGAUAAGGGGGUUACGGGUUUUAGGGAUACUGUGUUUGAAAUACGUCGG5' ( -32.40[75.70%] )
>TBD-623-m0026_3p	|ppb022444m|PACid:17664258	|location[1139,1160]	|
5'UUGCCUAUUCCUCCCAUGCCAA3'
||||||||x||x|||||x|||x
3'CACUUUUGUUGAAGAAGGUGGUUCCAACAUAACGGAUAUGGCGGGUAAGGUGUAUAAUGUUGGCCUAACUAAACUAGUAGAC5' ( -27.00[63.38%] )
>TBD-623-m0026_3p	|ppa001015m|PACid:17660055	|location[1305,1326]	|
5'UUGCCUAUUCCUCCCAUGCCAA3'
|||||x|x|||||||||o||||
3'AACAGUAUAUGAAAGAACCGUUCUCACCAGAACGGUUCAGGAGGGUAUGGUUCGUGACUAUAGUGAAGUGCCGCAAGUACAA5' ( -33.30[77.99%] )
>TBD-623-m0026_3p	|ppa001315m|PACid:17643516	|location[582,603]	|
5'UUGCCUAUUCCUCCCAUGCCAA3'
|||||||||||||||||x||xx
3'CAUAGUUUGUGGUGAACACGUUCUCAACAGAACGGAUAAGGAGGGUAGGGGGUAUAGGGAUUCGAUACUUGUAGAAAUGUGU5' ( -37.30[87.15%] )
>TBD-623-m0026_3p	|ppa015920m|PACid:17642956	|location[554,575]	|
5'UUGCCUAUUCCUCCCAUGCCAA3'
|||||x|x|||||||||o||||
3'GACAGUAUUUGAAAGAACCGUUCUCACCAGAACGGUUCAGGAGGGUAUGGUUCGUGGUUUUAGUGAUGUGCCGCAAGUACAA5' ( -33.30[77.99%] )
>TBD-623-m0026_3p	|ppa016138m|PACid:17658303	|location[575,596]	|
5'UUGCCUAUUCCUCCCAUGCCAA3'
|||||||oo||x|||||x||||
3'AGUAACAUUUCGUCAGCCCGUUCCCAACAGAACGGAUGGGGCGGGUAAGGUUGUUACCACUCCUGUCUGUGUAGUAGGAACG5' ( -30.70[71.73%] )
>TBD-623-m0026_3p	|ppa021541m|PACid:17662924	|location[575,596]	|
5'UUGCCUAUUCCUCCCAUGCCAA3'
|||||x||o||x|||||x||||
3'AGUAAUAUUUCGUCAGCCCGUUCCCAACAGAACGGUUAGGGUGGGUAAGGUUGUUACCACUCCUGUCUGUGUAGUAGGAAUG5' ( -27.00[63.08%] )
>TBD-623-m0026_3p	|ppa023276m|PACid:17657302	|location[674,695]	|
5'UUGCCUAUUCCUCCCAUGCCAA3'
||x||x|||||||||||x|||x
3'GCCAAUAUUCGUCGAAACCGUUACCACCAGAAAGGUUAAGGAGGGUAGGGUAUCUAGUGUCGAUGUGGUUGUCGUAAACUAG5' ( -28.40[66.36%] )
>TBD-623-m0027_3p	|ppa015660m|PACid:17657187	|location[1915,1935]	|
5'CAUUAGAGCGGUGGUACACAA3'
||||||||x||||x||x|||x
3'UAAACUACUUUCUAGUUACGAGAAAUGGUCGUAAUCUCACCACAAUAUGUGCUCAAGAAGGGGAAAAUUACAGUCGUGCCA5' ( -24.20[64.36%] )
>TBD-623-m0028_3p	|ppa001561m|PACid:17644415	|location[1827,1847]	|
5'UGAUUGAGCCGUGCCAAUAUC3'
|||||||||||o|||||||||
3'ACUUCCCCGAAAGGUUGUCCCCUUUCGACCACUAACUCGGCGCGGUUAUAGGGAACGCGCACACUUUUCAAGGGUCAGGGA5' ( -37.60[98.95%] )
>TBD-623-m0028_3p	|ppa016845m|PACid:17663724	|location[91,111]	|
5'UGAUUGAGCCGUGCCAAUAUC3'
|||||||xx||||||||||x|
3'AACCAUGUGUGCGUUGGUUUUACUCAGCAAACUAACUAAGCACGGUUAUCGGGGUAGAAGUUUCUGUCUUUGGGUGGGAGA5' ( -25.60[66.84%] )
>TBD-623-m0028_3p	|ppa000996m|PACid:17657769	|location[1715,1735]	|
5'UGAUUGAGCCGUGCCAAUAUC3'
|||||xx|||||||||xx|||
3'GGGUCAGAAAAGUUGUAUGAAUUCUUUGACACUAAAACGGCACGGUCCUAGUGGAUCCUCUUCAUGUAAAUAUAGGGGAGC5' ( -24.80[65.26%] )
>TBD-623-m0028_3p	|ppa001824m|PACid:17642564	|location[1756,1776]	|
5'UGAUUGAGCCGUGCCAAUAUC3'
||x|ox|||||||||||x|||
3'UCAUAAAAGGAGUCAAACUAGACGGGGCUUACGAGAUCGGCACGGUUUUAGUCUAUAAAAACCUAAGUAUAGAAAUAGAUC5' ( -25.09[65.85%] )
>TBD-623-m0028_3p	|ppa001781m|PACid:17656366	|location[1278,1298]	|
5'UGAUUGAGCCGUGCCAAUAUC3'
|||||||||||o|||||||||
3'ACUUUUCCGAAUGGUUGCCCUCUCUCGACCACUAACUCGGCGCGGUUAUAGGGAACGCGCUCACGGCCUAAAGGACAAAGC5' ( -37.60[98.95%] )
>TBD-623-m0031_3p	|ppa000278m|PACid:17655042	|location[941,963]	|
5'UCUCUCUGAAAUUUAACAUGGUA3'
o|||||||x|||||x||||||||
3'GGUAGACAAGUCUAAGAGUCUUUAGACGUUGGAGAGACGUUAAACUGUACCAUACGGUUAAAGUGACUCGAACUACAAACCUA5' ( -25.80[73.71%] )
>TBD-623-m0031_3p	|ppa007553m|PACid:17646814	|location[381,403]	|
5'UCUCUCUGAAAUUUAACAUGGUA3'
|||||||x||||||||||x||xx
3'GUCUUACACGAACAAGAGAGAGAGAGAGAGAGAGAGAGUUUAAAUUGUCCCCGGUUUUCGUUUUGUGACGAUCACGGUUCCUA5' ( -24.70[70.37%] )
>TBD-623-m0032_5p	|ppa014892m|PACid:17657015	|location[446,466]	|
5'UUGGUCCACGAGCAUGAAGAA3'
o|x||||x||||||||||o||
3'UUUCGUUGUACUCCGGAGGUCCUCGUUCGAGAACAGGAGCUCGUACUUUUUUUCUGAAUUACAGAAACCGUAUGACUCGAC5' ( -26.50[68.48%] )
>TBD-623-m0033_5p	|ppa006995m|PACid:17660124	|location[6,26]	|
5'ACAUGAGUGGAGGUGGAAGAG3'
|||x|||||||||x|||||||
3'ACUCCUACCAUUCUCUUUUCCCAACUCUCGUGUUCUCACCUCCUCCUUCUCCGGUA5' ( -33.00[79.90%] )
>TBD-623-m0033_5p	|ppa014887m|PACid:17647992	|location[159,179]	|
5'ACAUGAGUGGAGGUGGAAGAG3'
x||||||x|||||x|||x|||
3'UACUACCCAUUUAAGUUGUCUUCCAAACGUAGUACUCUCCUCCUCCUGCUCCUUGUAUAUAACGAAAAUAAACCAGAUGUG5' ( -28.40[69.78%] )
>TBD-623-m0033_5p	|ppa007406m|PACid:17656027	|location[1238,1258]	|
5'ACAUGAGUGGAGGUGGAAGAG3'
|x||o||x|||||||||||||
3'UCUCUUUUGGACCGUCUUUGGCAUCUACGUUCUAUUCUCCUCCACCUUCUCUUUGGUUGGUUGGAGAGUGUUCUUAGUUUU5' ( -30.30[74.81%] )
>TBD-623-m0033_5p	|ppa019523m|PACid:17663201	|location[29,49]	|
5'ACAUGAGUGGAGGUGGAAGAG3'
xx|||||||||||||||x|||
3'GCGCGUGACGCGAACCCCUUUUCACCGUCCAUUACUCACCUCCACCUCCUCCUGCAUGCCUCUCCUUCGUGUCUCCGUA5' ( -32.60[80.10%] )
>TBD-623-m0033_5p	|ppa021359m|PACid:17660390	|location[405,425]	|
5'ACAUGAGUGGAGGUGGAAGAG3'
||||o||||||||||||||||
3'AACUAUAAACCCUUAAAGCUUGAAGACGAGUGUAUUCACCUCCACCUUCUCGAUAGUUGAUUCAAUAUGGGUUAUCUUUCU5' ( -39.00[94.66%] )
>TBD-623-m0033_5p	|ppa014330m|PACid:17643573	|location[203,223]	|
5'ACAUGAGUGGAGGUGGAAGAG3'
||||||x|||||o|oo|||||
3'UUAAACAACCCAUAACAAGCUUGGAACGGUUGUACUGACCUCUAUUUUCUCUAGUUGGUUGAUUCAAGGCGUAACGGGCAA5' ( -29.00[71.60%] )
>TBD-623-m0034_3p	|ppa003070m|PACid:17669114	|location[425,447]	|
5'AAGGGUUUAUAAGGAGUUGGGUU3'
xx|||||||||||||||||||ox
3'CAGGGUGUAACUUUACAAUUCCCUGGAUCAGACCCAAAUAUUCCUCAACCCGUUGAAGGGGGUAACGGUUAACCAAAACCCCA5' ( -37.00[95.36%] )
>TBD-623-m0036_5p	|ppa005679m|PACid:17651251	|location[7,27]	|
5'GGAUUGUUUAGUGUGCGGAUU3'
|||x|||o||||o||||||||
3'ACACAAAGCAUGCAGUUGAAAAACCGCGCACCUUACAGAUCAUACGCCUAAAAAAAC5' ( -31.70[86.38%] )
>TBD-623-m0037_5p	|ppa016009m|PACid:17656702	|location[959,980]	|
5'UGGAGUUUGUGGAGAAAAGCAU3'
|||||o||||||||||||xx||
3'UCAAGGUUUAAGCGUAAGAGUAAAUCACCGACCUCGAACACCUCUUUUGUUAAAGAUAAACCCCCGUUUCGUCGACGAACUA5' ( -30.20[79.68%] )
>TBD-623-m0037_5p	|ppa017163m|PACid:17643430	|location[962,983]	|
5'UGGAGUUUGUGGAGAAAAGCAU3'
||||||||||||||x|||xx||
3'UCACGGUUUGAGAGUAAGAGUAAAUCACCGACCUCAAACACCUCCUUUGUUAAAGAUAAACCCCCGUUUCGCUGACGAAGUA5' ( -27.60[72.82%] )
>TBD-623-m0037_5p	|ppa017506m|PACid:17655270	|location[962,983]	|
5'UGGAGUUUGUGGAGAAAAGCAU3'
|||||||o|||||||||||||o
3'UCAAGGGUCGAGAAAAAGAGUAAAUCACGGACCUCAAGCACCUCUUUUCGUGAAGAUAAGCUCCCGUUUCGAUGACGAACUA5' ( -37.90[100.00%] )
>TBD-623-m0037_5p	|ppa018004m|PACid:17665285	|location[968,989]	|
5'UGGAGUUUGUGGAGAAAAGCAU3'
|||x|||x||||||||||x|||
3'UCAAGGGUUGAAAACUAAAGUAAAUCACGGACCCCAACCACCUCUUUUGGUAAAGAUAGUCGUACGUUUCGGUGACGAAGUA5' ( -24.50[64.64%] )
>TBD-623-m0037_5p	|ppa018388m|PACid:17651252	|location[962,983]	|
5'UGGAGUUUGUGGAGAAAAGCAU3'
||||||||||||||||||||||
3'UCCAAGGUUGAGAGUAAGAGUAAGUCACCGACCUCAAACACCUCUUUUCGUAAAGAUAAACCCUCGCACCGAUGACGAACUA5' ( -37.90[100.00%] )
>TBD-623-m0037_5p	|ppa018885m|PACid:17656500	|location[959,980]	|
5'UGGAGUUUGUGGAGAAAAGCAU3'
||||||||||||||||||||||
3'UCAAGGGUUGAGAGUAAGAGUAACUCACCGACCUCAAACACCUCUUUUCGUAAAGAUAAACCCUCGCUUCGAUGGCGAACUA5' ( -37.90[100.00%] )
>TBD-623-m0037_5p	|ppa018920m|PACid:17663071	|location[962,983]	|
5'UGGAGUUUGUGGAGAAAAGCAU3'
|||||||o||||||||||||||
3'UCAAGGGUCGAGAAAAAGAGUAAAUCACGGACCUCAAGCACCUCUUUUCGUAAAGAUAAAUCCCCGUUUCGAUGACGAACUA5' ( -37.60[99.21%] )
>TBD-623-m0037_5p	|ppa019915m|PACid:17667207	|location[953,974]	|
5'UGGAGUUUGUGGAGAAAAGCAU3'
||||||||||||||||||o|||
3'UCAAGGGUUGAGAGUAAGAGUAACUCACCGACCUCAAACACCUCUUUUUGUAAAGAUAAACCCUCGCUUCGAUGACGAACUA5' ( -35.50[93.67%] )
>TBD-623-m0037_5p	|ppa023410m|PACid:17641003	|location[962,983]	|
5'UGGAGUUUGUGGAGAAAAGCAU3'
||||||||||||||||||o|||
3'UCAAGGGUUGAGAGUAAGAGUAACUCACCGACCUCAAACACCUCUUUUUGUAAAGAUAAACCCUCGCUUCGAUGACGAACUA5' ( -35.50[93.67%] )
>TBD-623-m0037_5p	|ppa023526m|PACid:17654020	|location[917,938]	|
5'UGGAGUUUGUGGAGAAAAGCAU3'
|||||||o|||||||x||||||
3'UCCAAGGUUGAGAGUAAUAGUAAGUCACCGACCUCAAGCACCUCUGUUCGUAAAGAUAAACCCUCGCACCGAUGAAAAACUA5' ( -34.10[89.97%] )
>TBD-623-m0037_5p	|ppa023712m|PACid:17650594	|location[965,986]	|
5'UGGAGUUUGUGGAGAAAAGCAU3'
|||x|||x||||||||||x|||
3'UCGAGGGUUGACAGUAAAAGGAAGUCACGGACCCCAACCACCUCUUUUGGUAAAGAUAGAUGUACGUUUCGGUGACGAAGUA5' ( -24.50[64.64%] )
>TBD-623-m0037_5p	|ppa025202m|PACid:17658764	|location[962,983]	|
5'UGGAGUUUGUGGAGAAAAGCAU3'
|||||||x||||x||x||||||
3'UCAAGGGUUGAGAGUAAGAGUAACUCACCGACCUCAACCACCGCUAUUCGUAAAGAUAAACCCUCGCUUCGAUGACGAACUA5' ( -25.90[68.34%] )
>TBD-623-m0038_5p	|ppa025419m|PACid:17661108	|location[1657,1677]	|
5'GUGGUCACCCACUGUUGGAUA3'
x||||||||||x|x||||||x
3'CUUCGUGAAGUCUUGAAGUAUAGAUCCGGUGACCAGUGGGUUAGAACCUAGGUUAUUGAGGUUUCGACAAGGUAACCGGGU5' ( -28.50[68.35%] )
>TBD-623-m0038_5p	|ppa014489m|PACid:17665419	|location[712,732]	|
5'GUGGUCACCCACUGUUGGAUA3'
|||||||||||xoo||||||x
3'UAGAGAACCUGAUGUCCCCAGGUUCUCUAACACCAGUGGGUAGUAACCUACAUUGUAGGUUGCCAAGUUUUUUCAAAGAAU5' ( -33.50[79.20%] )
>TBD-623-m0039_5p	|ppa011240m|PACid:17647423	|location[20,42]	|
5'GAAAGAAAGUAGAAGCAGAGAUA3'
x||||||||||||||||||x||x
3'CAUCCUCUUCAGAAGAUCUUAACUUCAAGUGUUUCUUUCAUCUUCGUCUGUACAAAACAAUACUGUUACAAA5' ( -29.70[79.41%] )
>TBD-623-m0039_5p	|ppa000199m|PACid:17651156	|location[757,779]	|
5'GAAAGAAAGUAGAAGCAGAGAUA3'
x||||||x||||||||||x|x||
3'UUGAAGAGUUAAAGGAGGACACCACGUCGUGUUUCUUCCAUCUUCGUCACCAUCAAGGCAAGUCCUAGUCUUUAAACCGUUUG5' ( -22.80[61.29%] )
>TBD-623-m0040_5p	|ppa007937m|PACid:17660880	|location[624,645]	|
5'UCCAUCGGAGUUACUAUUCAUC3'
||||||o||||||x|||||x|x
3'CACUAUACGUUUACACUUGCUCUUACCGAAAGGUAGUCUCAAUCAUAAGGACUACGCUCUAUAGUUGCAGUCUAGAGGAGGU5' ( -25.60[67.90%] )
>TBD-623-m0041_3p	|ppa002910m|PACid:17654566	|location[1047,1066]	|
5'AAAUUAUGACGUUGGCUCUC3'
|x||o||||||||xx|||||
3'UCUGGGGAAAGUUGUACGGACCGGUUACAGUGUAGUACUGCAAGAGAGAGUUGGUAGUGUAGGCAGGAGAACAUUCAUAG5' ( -22.00[68.11%] )
>TBD-623-m0041_3p	|ppa026856m|PACid:17654310	|location[1285,1304]	|
5'AAAUUAUGACGUUGGCUCUC3'
|x|||||||||o||x|o|||
3'AACAAAAACUAACUCGUCUCCCUUGCUUUUUAUAAUACUGCGACGGGGAGGAGGAAACCACGGUCUUCUUGAGAGACGUU5' ( -25.30[79.81%] )
>TBD-623-m0042_5p	|ppa022340m|PACid:17661257	|location[199,221]	|
5'GUUGAUCGAUGUGGGAUGUUACA3'
||||x|x||||||||||x|||||
3'UGCGCUCCCUACGGUAUUUGUGGGAAGAGGCAACCAACUACACCCUAGAAUGUUGACUAUAAUCAAAAAUAUCUCAAACAUUG5' ( -27.40[65.87%] )
>TBD-623-m0042_5p	|ppa019195m|PACid:17661880	|location[630,652]	|
5'GUUGAUCGAUGUGGGAUGUUACA3'
||||x||||||||o|||o|||||
3'CGUUCACUUGAGGGUUUUCCGGGGGAGAGGCAACCAGCUACACUCUAUAAUGUCGUUCGCUCUUCUUCCUGUUCCUAAAGUUA5' ( -32.00[77.11%] )
>TBD-623-m0042_5p	|ppa001099m|PACid:17648055	|location[261,283]	|
5'GUUGAUCGAUGUGGGAUGUUACA3'
||||x||x|||||||||||||x|
3'UGAAUAGUCCAACGACUGUCCGGGAAGAGGCAACCAGAUACACCCUACAAUAUCACGUGUACACUGAGACUAUUAAACGACUC5' ( -27.40[66.02%] )
>TBD-623-m0044_5p	|ppa008512m|PACid:17663441	|location[33,55]	|
5'GAUAUUGGAUUGGAUGAUUGGUU3'
|x|x|||||||||||xx||||||
3'UUCUCCUGUUUAUAUAUUUACGCCACCCCCCAACAACCUAACCUAACAACCAACAACCCUUUCUUAUUCCUGCUUUAACGUUU5' ( -23.50[63.51%] )
>TBD-623-m0047_3p	|ppa000355m|PACid:17658617	|location[1205,1224]	|
5'UGAAUUAAGAGUAGACACCA3'
||||oo|||||x||x|||||
3'GAACAUCUUACUGGUAGGUACCUAGUACGUACUUGGUUCUCUUCAGUGGUUGGGAGAGUCGUAGUUGUCAGUAUUUUAAC5' ( -21.40[67.30%] )
>TBD-623-m0047_3p	|ppb022817m|PACid:17654962	|location[121,140]	|
5'UGAAUUAAGAGUAGACACCA3'
|x||||||||||x|||x||x
3'CCAUCUCACUCUUACCCUAAAGGUCGUCCCAGUUAAUUCUCAGCUGCGGGCUACCUCACUCUCACAAAUACAAGGUGAAA5' ( -19.30[61.08%] )
>TBD-623-m0047_3p	|ppa022844m|PACid:17669300	|location[63,82]	|
5'UGAAUUAAGAGUAGACACCA3'
||||xx|||||||||||xx|
3'AUAAGCUAUAUCACAACUUCUUGAGCCGUUACUUUCUUCUCAUCUGUAUUAAAACGAGUGUGGUUAGAAACCUACACUGU5' ( -20.10[63.01%] )
>TBD-623-m0049_3p	|ppa009842m|PACid:17660452	|location[1177,1199]	|
5'UAUAUUUAUAUUUUCCGUCGUUA3'
||||||||||||||||||||||x
3'GCAUCAUCUUGAUAUGCUCUUACUGCAGCUAUAUAAAUAUAAAAGGCAGCAACAUUUAAUUAAAUUAUGCCGCUAUAAAACAU5' ( -28.80[97.96%] )
>TBD-623-m0050_3p	|ppa024534m|PACid:17645651	|location[346,368]	|
5'AGAGUGCUGCUAAACAAACCCUA3'
|||||||||||||||x|x||x|x
3'CUAUGAUUUGACAUUAAUUGGGAAUUAAAAUCUCACGACGAUUUGCUAGGAACCACUACCAAGAAUCGUAGGACCCAUUACGA5' ( -28.60[69.59%] )
>TBD-623-m0051_5p	|ppa005679m|PACid:17651251	|location[7,27]	|
5'GGAUUGUUUAGUGUGCGGAUU3'
|||x|||o||||o||||||||
3'ACACAAAGCAUGCAGUUGAAAAACCGCGCACCUUACAGAUCAUACGCCUAAAAAAAC5' ( -31.70[86.38%] )
>TBD-623-m0052_3p	|ppa012437m|PACid:17648072	|location[161,180]	|
5'AAAGACUAAAAUACCCUUGA3'
|||||||||||xxx|||||x
3'ACGCCUCUAACUUCUCCUCCACCUCCACCUUUUCUGAUUUUCCAGGAACAAUGACGCCAACCCUCGUAGCAGAUCCUCGU5' ( -17.40[60.84%] )
>TBD-623-m0052_3p	|ppa013211m|PACid:17655878	|location[447,466]	|
5'AAAGACUAAAAUACCCUUGA3'
|x|||||x|||||||||oo|
3'UGAAAUUUUUGAUCGGUUUUUGAGUCAAUUUAUCUGAGUUUAUGGGAGUUAUAAAUUUGAGUGUAUUUUGGAUUCUUCCU5' ( -21.30[74.48%] )
>TBD-623-m0052_3p	|ppa017834m|PACid:17641445	|location[71,90]	|
5'AAAGACUAAAAUACCCUUGA3'
||||||||||||||||||o|
3'GAAGUGGUGGGAGUGUUUGGAUCUUUUAUCUUUCUGAUUUUAUGGGAAUUUUAUAUACCUUUUAACUUACCACAAUUUCA5' ( -26.30[92.28%] )
>TBD-623-m0053_5p	|ppa009185m|PACid:17666262	|location[823,843]	|
5'UUCUUUGACUGUGGUGGGAUG3'
o|||x|x|||||||||||||x
3'CAGGACAGACCAGAAGAAGGUGAGAAGGGAGAGAUAGUGACACCACCCUAGUAGGAAAAGUGAGUCUUGAAAACGAGACGA5' ( -29.40[76.36%] )
>TBD-623-m0055_3p	|ppa006863m|PACid:17648415	|location[27,47]	|
5'ACAACUGGUUGUGGGCCCAAC3'
|||||o|x|||||||x|||x|
3'GUUGAGGCUCUGCUGAAGAAGAAGUGCCGGUGUUGGCGAACACCCAGGUGGCCGUGGUGAAGGGGCAGAGCUCGGUA5' ( -27.40[64.32%] )
>TBD-623-m0055_3p	|ppa010829m|PACid:17646670	|location[269,289]	|
5'ACAACUGGUUGUGGGCCCAAC3'
|x||x|||||||||||x|x||
3'CCACCCAAAAUAACACUUAAAGACUCUUUAUAUUUACCAACACCCGUGGUGGCGUCAAGAGUUGUUAGAGACCAGGUUGAU5' ( -26.40[62.41%] )
>TBD-623-m0055_3p	|ppa025198m|PACid:17655776	|location[815,835]	|
5'ACAACUGGUUGUGGGCCCAAC3'
||||x|o||||||||||x||x
3'AGUAAGGUGAGUUCAGUCCAUCUCCCGGACUGUUCAUCAACACCCGGUUUAAAUUAAGCAACUGUAAGCAUUCCAACAAUU5' ( -25.70[61.34%] )
>TBD-623-m0057_5p	|ppa003524m|PACid:17652511	|location[1070,1090]	|
5'UAAAUGCAGGGACAAAAUGAU3'
||x||||||||||||||xx|x
3'UUUCGUCUUGUUACAACAGAGGAAGUAUACAUGUACGUCCCUGUUUUUGUCGUAUAUUGAGACCUUCCGGUGACGAACAAU5' ( -23.50[72.53%] )
>TBD-623-m0058_5p	|ppa022516m|PACid:17658414	|location[2384,2404]	|
5'AAAUGACAAGUGGCUAGUUUU3'
x|xo|||||||||x|||||||
3'UUGUUCCAAGAAACUACAGGACCAGGUCUCGUAGCUGUUCACCCAUCAAAAGAACUUUCACCACGGCGCGGGUAAGUCGUU5' ( -22.30[70.79%] )
>TBD-623-m0058_5p	|ppa003376m|PACid:17640837	|location[1852,1872]	|
5'AAAUGACAAGUGGCUAGUUUU3'
||x||||||||||x||o|||x
3'GUUUUUUCAGUCGAAGUGAACGGUAGUUCUUUAACUGUUCACCUAUUAAACACGAUCAGAGGGACGGCUCUGAGCAAAGUA5' ( -21.90[69.75%] )
>TBD-623-m0058_5p	|ppa016593m|PACid:17643433	|location[2612,2632]	|
5'AAAUGACAAGUGGCUAGUUUU3'
x|||o||||||x|||x|||||
3'CUAGGAAUUAAAAGUAGAGGUCAAGUCGGGGUUAUUGUUCAGCGAACAAAAAAGAUCUUUGGAAAAGUCAAAGUAAGAGAU5' ( -20.30[63.44%] )
>TBD-623-m0059_3p	|ppa005104m|PACid:17643812	|location[36,56]	|
5'UGAAGGAAGAGAUAGAAGCGC3'
x|||||||||||x|||||x|x
3'UCUCCCUCCCACUAAAACCUCCUCUCCCAAUCUUCCUUCUCUCUCUUCUCUCUCCAAUCUCACUCUUCCCUGAACCCUAAC5' ( -24.40[63.05%] )
>TBD-623-m0059_3p	|ppa011173m|PACid:17659923	|location[400,420]	|
5'UGAAGGAAGAGAUAGAAGCGC3'
||||o|||||||o|||x|x||
3'UUCGUCGUCGUCGUCGUCGACCUCGUCCGUACUUUCUUCUCUGUCUCCACGGCCACCCUUACAUUUGUCCGUUUCUCCCUU5' ( -26.00[68.06%] )
>TBD-623-m0059_3p	|ppa000071m|PACid:17641456	|location[5355,5375]	|
5'UGAAGGAAGAGAUAGAAGCGC3'
|oxx||||||||x||||||||
3'GACCGGUGUAAAUCUACCAUGUGUUAAGGUAUAACCUUCUCUUUCUUCGCGUCUCGUUCUUGUUAGAGGGUUUUGGCAGGG5' ( -28.60[74.87%] )
>TBD-623-m0059_3p	|ppa003608m|PACid:17659190	|location[62,82]	|
5'UGAAGGAAGAGAUAGAAGCGC3'
x|||||||||||x|||||x|x
3'UAGCGUGAGACGGGCACUCCGUAACAAACCCCUUCCUUCUCUCUCUUCACCACCACCACCUCGCUUCCGGUUACUAGCAAC5' ( -24.60[64.23%] )
>TBD-623-m0059_3p	|ppa001536m|PACid:17651855	|location[1342,1362]	|
5'UGAAGGAAGAGAUAGAAGCGC3'
||||o||x||||||x|x||||
3'GAAUACCUAUAGCCGUCUGACUAAUAGUCAACUUUCUCCUCUAUGUCCGCGACUUAGGUGUUAGACGAGGAAGGAGAAGAG5' ( -23.60[61.14%] )
>TBD-623-m0059_3p	|ppa006916m|PACid:17665064	|location[1292,1312]	|
5'UGAAGGAAGAGAUAGAAGCGC3'
||x|||x|||||x||||||o|
3'AGACUGAAGCUUUCCUCUAAUAACUGGUUGACGUCCGUCUCUCUCUUCGUGUAUAAAAUGAGAACUCCGAAAAGGGUGAAG5' ( -23.60[61.46%] )
>TBD-623-m0059_3p	|ppa025514m|PACid:17668420	|location[4,24]	|
5'UGAAGGAAGAGAUAGAAGCGC3'
x||||||||||x||o||||o|
3'GUCUUUCUUGUUUUCUUGACCAUCUUCGUUCCUUCCUUCUCAAUUUUCGUGGUA5' ( -27.70[72.51%] )
>TBD-623-m0059_3p	|ppb015337m|PACid:17644827	|location[24,44]	|
5'UGAAGGAAGAGAUAGAAGCGC3'
x|||||||||||xx||||x||
3'CGUUACUGUCUCUUCCCGUCCUCGUCCUUCUCUUCCUUCUCUUCCUUCUCGUCUACUCCCUCUUGUUUUCGGUA5' ( -26.10[68.50%] )
>TBD-623-m0059_3p	|ppa003474m|PACid:17646994	|location[12,32]	|
5'UGAAGGAAGAGAUAGAAGCGC3'
x|||||||||||x|||||x|x
3'UCGUCACUUUUCAACAUCUCUUCUCUUUCCUCUUCCUUCUCUCUCUUCCCAUCAAAACCGUA5' ( -24.60[64.57%] )
>TBD-623-m0059_3p	|ppa009980m|PACid:17667059	|location[177,197]	|
5'UGAAGGAAGAGAUAGAAGCGC3'
|||||ox||||x||||||||x
3'UCGUUUUCUCCACGCCGCUACCUCCACUUCACUUCUCUCUCGAUCUUCGCCAAGAACCUUCUUACCCUCUCUUAGAACUGC5' ( -25.90[67.62%] )
>TBD-623-m0059_3p	|ppa013385m|PACid:17658910	|location[40,60]	|
5'UGAAGGAAGAGAUAGAAGCGC3'
||||||x|||||x||||||xx
3'CGAGUUCAAAUGUUUCUAUUUCUCACACACACUUCCAUCUCUCUCUUCGAAUAUUUUGCUCCCUUAUUGGCUAGCAACCGA5' ( -25.70[67.45%] )
>TBD-623-m0059_3p	|ppa016222m|PACid:17640567	|location[721,741]	|
5'UGAAGGAAGAGAUAGAAGCGC3'
x|||||||||||x||||x|x|
3'CCAUCAACACCACCACCAUUAACCGUAACUUCUUCCUUCUCUCUCUUAGGGUCGACACCUUGGUCGUCGUAUUCCGACUAC5' ( -23.30[60.99%] )
>TBD-623-m0061_5p	|ppb022686m|PACid:17651537	|location[245,267]	|
5'UAUAGCUGGGCGGCUAUACUCUA3'
o|||||o|x|||||||||||||x
3'UGACGUACAGACAUUGUGAUCAAAAUCUCCGUAUCGGCACGCCGAUAUGAGAAACUUAUAUAAACUUAUAAAAUUUCCAUAUC5' ( -35.50[80.50%] )
>TBD-623-m0061_5p	|ppa017465m|PACid:17662232	|location[4,26]	|
5'UAUAGCUGGGCGGCUAUACUCUA3'
||||||o|x|||||||||||x|x
3'CAUUAGGCUUAGCUAAAAACUUUUUUGUUCAUAUCGGCGCGCCGAUAUGAUAAAGC5' ( -32.70[74.15%] )
>TBD-623-m0061_5p	|ppa013622m|PACid:17650477	|location[107,129]	|
5'UAUAGCUGGGCGGCUAUACUCUA3'
||||||o|x|||||||||||||x
3'UAUAUAUAUAUAUAUAUAUAUAUAUUUUCCAUAUCGGCACGCCGAUAUGAGAAAUUUUGUAUAAGCUUAUGUAAAGUUCGCAU5' ( -35.80[81.18%] )
>TBD-623-m0061_5p	|ppb024320m|PACid:17640472	|location[415,437]	|
5'UAUAGCUGGGCGGCUAUACUCUA3'
||||||||x||||||||||o||x
3'AAUAUCGACGCGCCGAUAUGGGAAAAAACUUUUUUACCUGAAGUAGGUCAAGGG5' ( -38.00[85.59%] )
>TBD-623-m0061_5p	|ppb011961m|PACid:17651632	|location[360,382]	|
5'UAUAGCUGGGCGGCUAUACUCUA3'
||||||o||||||||x||||x|x
3'AAAAAUUAUCUUUUAAUUCCUUCUUAGAUCAUAUCGGCCCGCCGACAUGAUAAAUAUGUGGGCGGGUAUCGGAGUCGCGGUGC5' ( -33.50[75.96%] )
>TBD-623-m0061_5p	|ppb011961m|PACid:17651632	|location[412,434]	|
5'UAUAGCUGGGCGGCUAUACUCUA3'
||||||o|x|||||||||||x|x
3'GCACAGUUUGUUUUUUAACCCCUUUCCCUCAUAUCGGCACGCCGAUAUGAUAAAAAAUUAUCUUUUAAUUCCUUCUUAGAUCA5' ( -30.60[69.39%] )
>TBD-623-m0061_5p	|ppb011961m|PACid:17651632	|location[494,516]	|
5'UAUAGCUGGGCGGCUAUACUCUA3'
||||||o|x|||||||||||x|x
3'AAAAAUUUUUUUUUUUAACCCCUUACCCUCAUAUCGGCGCGCCGAUAUGAUACUUCUCCUGCGCGUGUUUCGUGUCCACGGUG5' ( -32.70[74.32%] )
>TBD-623-m0062_5p	|ppa015104m|PACid:17640678	|location[636,656]	|
5'UCAUUGUACACAGAUUGGGCA3'
|||||||||||||||||||||
3'GAGAACACCUUUACUCAACAAUGUAAAACCAGUAACAUGUGUCUAACCCGUUUUCGUCAGAACGGGUUGGGAGGGUAGGGA5' ( -37.00[100.00%] )
>TBD-623-m0062_5p	|ppa018378m|PACid:17647994	|location[669,689]	|
5'UCAUUGUACACAGAUUGGGCA3'
|||||||||||||||||||||
3'GAGAACACCUUUACUCAACAAUGUAAAACCAGUAACAUGUGUCUAACCCGUUUUCGACAGAACGGGUUGGGAGGGUAGGGA5' ( -37.00[100.00%] )
>TBD-623-m0062_5p	|ppa020993m|PACid:17641341	|location[633,653]	|
5'UCAUUGUACACAGAUUGGGCA3'
|||||||||||x||o|x|||x
3'AAAAACAACUUUAUGAGUAGCUAUCGUGGAAGUAACAUGUGACUGAACCGGUUUCAACAGAAAGGGUCAGGACCGUAAGGG5' ( -25.40[68.10%] )
>TBD-623-m0062_5p	|ppa027225m|PACid:17654029	|location[633,653]	|
5'UCAUUGUACACAGAUUGGGCA3'
|||||||||||x||o|x|||x
3'GAAAAAAGUUUUAUGAAAUAAUGACUUAAUAGUAACAUGUGACUGAACCGGUUUCAACAGAAAGGGUCGGGACGGUAAGGG5' ( -25.20[67.92%] )
>TBD-623-m0062_5p	|ppa1027210m|PACid:17642559	|location[633,653]	|
5'UCAUUGUACACAGAUUGGGCA3'
||||||||x|||||o|x|||x
3'AAACCUAGUUUUAUGGGAAAAUAUCUUAAUAGUAACAUAUGUCUGAACCGGUUUCAACAGAAAGGAUCCGGACGGUAAGGG5' ( -24.50[66.04%] )
>TBD-623-m0062_5p	|ppa006059m|PACid:17651430	|location[272,292]	|
5'UCAUUGUACACAGAUUGGGCA3'
||x|||||x||||||||o|||
3'UAUCGGCUCCUUUAGAUAGGAGGUAUCGAAAGGAACAUCUGUCUAACUCGUUGGUUAGCAGUAGGCUGUGUAGUGAUCGUG5' ( -24.00[64.34%] )
>TBD-623-m0063_5p	|ppa024186m|PACid:17656320	|location[2305,2326]	|
5'UGGCAUAUAUGGGACCCACUUU3'
|||||oxx|||||x||||||||
3'AAAGCAGUCACCAUGGCAAUAAGCGACUAGACCGUGAUUACCCCGGGUGAAAAAGCGAUCAAAGCUUCAGACCUUGAACGAA5' ( -29.60[72.37%] )
>TBD-623-m0064_3p	|ppa000456m|PACid:17646694	|location[1866,1885]	|
5'UAUGGCAGGAAAGAAUGUGA3'
||||||||||||x||o||xx
3'AGUGACUCGUGUUUAGUAAUUAAUUUCAAAAUACCGUCCUUUGUUGCAAGAGACGUAAGUACUUACUUAAAAGAGGUGGU5' ( -25.90[75.73%] )
>TBD-623-m0064_3p	|ppa001312m|PACid:17644921	|location[2516,2535]	|
5'UAUGGCAGGAAAGAAUGUGA3'
|||o|||||||||||||x|x
3'CGCAUCUGGUGUCGACAAGAUGUUCCACGUAUAUCGUCCUUUCUUACUCCGGCCAGUAGUUUGGUGGGCAGUCACCACUU5' ( -26.90[79.35%] )
>TBD-623-m0064_3p	|ppa019143m|PACid:17654408	|location[39,58]	|
5'UAUGGCAGGAAAGAAUGUGA3'
||x||x||||||||||||o|
3'GUGUCGGCUUUGCUCGUUCCAGACAAUAUCAUUCCUUCCUUUCUUACAUUACCCGUUGAACCAGACCUUCCAAUGAUUUA5' ( -21.80[64.31%] )
>TBD-623-m0064_3p	|ppa009895m|PACid:17653842	|location[49,68]	|
5'UAUGGCAGGAAAGAAUGUGA3'
|x||||||||||||||x|||
3'UCUCGGUUGUCGCAUGAUCGUUCCCAAUGUACACCGUCCUUUCUUAAACUAAAGAAGUCCUGGAGGUGUUUUCUUUGUAA5' ( -25.80[75.88%] )
>TBD-623-m0064_3p	|ppa023446m|PACid:17645895	|location[78,97]	|
5'UAUGGCAGGAAAGAAUGUGA3'
o|x||x|||||||||||||x
3'UUUCCGACCAGAAAUGUCGGUGCAGACAAGGUUCCUUCCUUUCUUACACCGUCUCUUAAAGUAAACCAUUAGGUGAUUAG5' ( -23.20[68.04%] )
>TBD-623-m0064_3p	|ppa009026m|PACid:17663418	|location[32,51]	|
5'UAUGGCAGGAAAGAAUGUGA3'
x|x||||o||||o|||||||
3'CCACCGACAUGUUCCCGACUCCUUCCUCCUUUCCCGUUCUUUUUUACACUGGGUCUACCGGUUUACCCUUCAUUUUCGGU5' ( -24.80[73.16%] )
>TBD-623-m0064_3p	|ppa023099m|PACid:17648088	|location[960,979]	|
5'UAUGGCAGGAAAGAAUGUGA3'
|x|||x||||||||||o|o|
3'GUGCUUAAGAGACUUGAACCAAAAAUAUAAAGACCUUCCUUUCUUAUAUUUAGGAAAAAUUUUGCCAAUUGUUCUAAUUC5' ( -21.30[62.46%] )
>TBD-623-m0064_3p	|ppa020157m|PACid:17654796	|location[1705,1724]	|
5'UAUGGCAGGAAAGAAUGUGA3'
x|||x||||||||||x||o|
3'GAAGAUGAAGAAGAAGAAGGUUAGUUUUGUUUACGGUCCUUUCUUUCAUUUUCACAAGGGUUCUAUCCCUUUUACUAAUU5' ( -21.20[62.54%] )
>TBD-623-m0064_3p	|ppa002028m|PACid:17648750	|location[52,71]	|
5'UAUGGCAGGAAAGAAUGUGA3'
x|x||||o||||||||||x|
3'UCUACUCAUCUCGGUCACUCAAAAGUGAAACUCCCGUUCUUUCUUACAGUAUGUUUCUCUUUUCGUAGUCUACAACGUAC5' ( -23.80[69.59%] )
>TBD-623-m0064_3p	|ppa004355m|PACid:17656844	|location[744,763]	|
5'UAUGGCAGGAAAGAAUGUGA3'
x|||ox|||||||||||||x
3'UAGAAUUAAGGGCCUUAUGGACGUUCAGCCCUACUUUCCUUUCUUACACCUCGUUAGUUAUUUUUAGCUCACGCGAGUCG5' ( -22.60[66.86%] )
>TBD-623-m0064_3p	|ppa004351m|PACid:17656845	|location[731,750]	|
5'UAUGGCAGGAAAGAAUGUGA3'
x|||ox|||||||||||||x
3'UAGAAUUAAGGGCCUUAUGGACGUUCAGCCCUACUUUCCUUUCUUACACCUCGUUAGUUAUUUUUAGCUCACGCGAGUCG5' ( -22.60[66.86%] )
>TBD-623-m0064_3p	|ppa005247m|PACid:17664589	|location[397,416]	|
5'UAUGGCAGGAAAGAAUGUGA3'
x|||ox|||||||||||||x
3'CGGAAUUCAGGUCCAUAAGGACGUUCGGCCCUACUAUCCUUUCUUACACCUCGUUACUAACUUUUAGAUCGAGACAGACG5' ( -23.40[69.23%] )
>TBD-623-m0064_3p	|ppa003739m|PACid:17667065	|location[104,123]	|
5'UAUGGCAGGAAAGAAUGUGA3'
o||x||||||||||||||ox
3'UAAAUAUGGUUCACAAGGUUGUUAGGAACUGUAACGUCCUUUCUUACAUCUGAAUCUUCUGAGCUCUUAACUCCGGUAAG5' ( -24.90[73.45%] )
>TBD-623-m0067_5p	|ppa000307m|PACid:17660223	|location[2516,2536]	|
5'ACUUCGCAAAAGGGCUGAAGG3'
||||xx|||||oo||||||||
3'UCACUCCCAGUACGAUGGACUACUUAAACCUGAACAGUUUUUUCGACUUCCUUGUCUCCCUCUUUUACCUCCCCAACUGGG5' ( -23.40[60.31%] )
>TBD-623-m0067_5p	|ppa026990m|PACid:17642260	|location[1198,1218]	|
5'ACUUCGCAAAAGGGCUGAAGG3'
|x||x|||||||o|||||||x
3'CUCUCUGACACCAACACUGGCAACUGGAACUAAACCGUUUUCUCGACUUCGUCACACAACCCAAAGGAGGACGUAAAAUUU5' ( -25.40[65.46%] )
>TBD-623-m0068_3p	|ppa011348m|PACid:17662524	|location[231,251]	|
5'ACAAUGGAGGAUGAGGAUGGA3'
||||x||||||x|||||x|o|
3'UGGAGGUCCUUUAACAUCGGUACCAGUCUUUGUUUCCUCCUCCUCCUCCUUCUUCUUCUAUUCUCAGAAACAGACUCAGAC5' ( -25.90[65.90%] )
>TBD-623-m0068_3p	|ppa005242m|PACid:17645813	|location[35,55]	|
5'ACAAUGGAGGAUGAGGAUGGA3'
|x|||||||||x||||||o||
3'UCUAGCCUCUUCUAAUUCUUCUACCCCUACUUUUACCUCCUUCUCCUAUCUUUACCCACCACACCACACCCCACCACCACC5' ( -28.80[73.10%] )
>TBD-623-m0068_3p	|ppa011966m|PACid:17662388	|location[65,85]	|
5'ACAAUGGAGGAUGAGGAUGGA3'
xx|||||||||||||||x|o|
3'UGGACUUCACCCCAAACGCAAAACCCAAAUCUUUACCUCCUACUCCUCCUUAACUUCUUCCUCCUUUACCUCUUCCCAAGC5' ( -30.50[77.22%] )
>TBD-623-m0068_3p	|ppa021035m|PACid:17658876	|location[657,677]	|
5'ACAAUGGAGGAUGAGGAUGGA3'
||x|||o|||||||o|x||||
3'GAGGUACGGUAAUCACGUAGUGGCCGGUACUGAUACUUCCUACUUCCACCUUUGAGUUGGGAUUAGGUAAGUACCGAAGAA5' ( -25.10[63.71%] )
>TBD-623-m0068_3p	|ppa001254m|PACid:17665956	|location[1023,1043]	|
5'ACAAUGGAGGAUGAGGAUGGA3'
x||x||o|||||||||x||||
3'AGACAUGAUGGUACUCUUGAACCAAAGAGUCGUAACUUCCUACUCCGACCUCGUGAAAGAGAGAGACUUUAAUAACAUAAG5' ( -27.20[69.21%] )
>TBD-623-m0068_3p	|ppa011275m|PACid:17662925	|location[11,31]	|
5'ACAAUGGAGGAUGAGGAUGGA3'
|||xx|||o||||||x|||||
3'CACUCUUACGACCUUCUCUUUUCUCUCGUUUGUGUCCUUCUACUCGUACCUCUCGAAGUAC5' ( -26.00[66.16%] )
>TBD-623-m0068_3p	|ppa014591m|PACid:17662836	|location[323,343]	|
5'ACAAUGGAGGAUGAGGAUGGA3'
x|||||||x|||||x||||x|
3'GUAGAAGAAGAACGAGUAGAAGAACGCCGGCGUUACCUGCUACUGCUACGUAGGAAGAUGGUAGUACAAGAAGAAGUCCCU5' ( -25.80[64.34%] )
>TBD-623-m0070_5p	|ppa010552m|PACid:17664768	|location[1002,1022]	|
5'UCCAGUGGAAGGUGAGUGCUG3'
||||||||x||o||xo|||||
3'UGAGAGUAAAAACCGUUACGUAUUCUGUAAAGGUCACCAUCUACCUACGACUCUUUACGUUUCCUAGUCCUAUACGUCAGC5' ( -30.10[69.68%] )
>TBD-623-m0071_3p	|ppa025325m|PACid:17647228	|location[699,721]	|
5'CUACAACUGAAUGAGCAAGCCUA3'
||||||x|||||||x|||||xx|
3'AGAACUUUCAUUUAUUCGAACCAUGACCUAGAUGUUAACUUACUGGUUCGACUCUACGUUCUGACAUUGGGACGAACGAUAAU5' ( -25.40[61.65%] )
>TBD-623-m0071_3p	|ppb013833m|PACid:17661858	|location[1029,1051]	|
5'CUACAACUGAAUGAGCAAGCCUA3'
|o||||xx||||x||||||||||
3'CUUUAAAAAGGAGUUAGUAGUAAGGUCUUGGGUGUUACCUUAGUCGUUCGGAUAAUUUUAAAAGUUGAACGAGGUGUUAACUA5' ( -29.00[69.71%] )
>TBD-623-m0071_3p	|ppa1027149m|PACid:17661859	|location[1029,1051]	|
5'CUACAACUGAAUGAGCAAGCCUA3'
|o||||xx||||x||||||||||
3'CUUUAAAAAGGAGUUAGUAGUAAGGUCUUGGGUGUUACCUUAGUCGUUCGGAUAAUUUUAAAAGUUGAACGAGGUGUUAACUA5' ( -29.00[69.71%] )
>TBD-623-m0072_3p	|ppa013920m|PACid:17667007	|location[757,779]	|
5'UAUUAGAGAGGUGGUACACAAUA3'
x|||||||||||xx||||||||x
3'ACAUGGUAGAGAUUUCUCCACCUUAGGUGGUUAAUCUCUCCAAAAUGUGUUACAUUAUAUAUUUACACUAGAUAUAUAAAUAU5' ( -27.50[72.37%] )
>TBD-623-m0073_5p	|ppa019765m|PACid:17655115	|location[134,154]	|
5'GGAAUGUUGUCUGGCUCGAGG3'
o||x||||||||||||||xx|
3'AGUAUGGAGCUGGUCAGAAACUUAGUAGUCUCUAACAACAGACCGAGCAACCAAGACAGAGUCGUCUACUACUUCGUUUGA5' ( -29.60[70.14%] )
>TBD-623-m0073_5p	|ppa000948m|PACid:17648147	|location[2175,2195]	|
5'GGAAUGUUGUCUGGCUCGAGG3'
ox||||||||||||||x||o|
3'UUAUCUCGUCCGUUAUGUCUUCGUUCAACAUAUUACAACAGACCGACCUUCCUCCUACCGUCCCGGCGAGCUGACGAUUCG5' ( -27.70[64.27%] )
>TBD-623-m0073_5p	|ppa023304m|PACid:17651862	|location[134,154]	|
5'GGAAUGUUGUCUGGCUCGAGG3'
o||x||||||||||||||xx|
3'AGUAUGGAGCUGGUCAGAAACUUAGUAGUCUCUAACAACAGACCGAGCAACCAAGACAGAGUCGUCUACUACUUCGUUUGA5' ( -29.60[70.14%] )
>TBD-623-m0073_5p	|ppa019730m|PACid:17660625	|location[807,827]	|
5'GGAAUGUUGUCUGGCUCGAGG3'
xx||||||||||||x|||||x
3'UCGUAAAGGUUUAACAUGUUGAGUUAUAUAGGUUACAACAGACCCAGCUCGAGAAGGUACUAGUUACGACGUAUAAGGAGU5' ( -27.60[63.74%] )
>TBD-623-m0074_3p	|ppa015893m|PACid:17665674	|location[1124,1144]	|
5'UUCUUUCCUCUUUCGUUUCCA3'
o||||||||||o||||o|||x
3'GUGCCUAGAAGAGGGCGAAGUUGGAGGGAAGAGAAAGGAGAGAGCAGAGGAAGCCUAUUAGUCAGAGAAAAAGCGAACAAC5' ( -33.80[99.71%] )
>TBD-623-m0074_3p	|ppa003722m|PACid:17641993	|location[276,296]	|
5'UUCUUUCCUCUUUCGUUUCCA3'
|x|||o||x|||||x||||||
3'UGUUGACUUUGGGGAAAGAAGUGUGAGAGUAUGAAGGGUGAAAGAAAAGGUAUCGCGUGGAGUGAGGGUUGGAACCUUCCU5' ( -20.60[61.13%] )
>TBD-623-m0074_3p	|ppa004248m|PACid:17641994	|location[276,296]	|
5'UUCUUUCCUCUUUCGUUUCCA3'
|x|||o||x|||||x||||||
3'UGUUGACUUUGGGGAAAGAAGUGUGAGAGUAUGAAGGGUGAAAGAAAAGGUAUCGCGUGGAGUGAGGGUUGGAACCUUCCU5' ( -20.60[61.13%] )
>TBD-623-m0074_3p	|ppa003820m|PACid:17662926	|location[1417,1437]	|
5'UUCUUUCCUCUUUCGUUUCCA3'
|o||||||||||ox|||||x|
3'AGAAAUCUACUAGUUAAAGAAGGAAAUUGAAGGAAAGGAGAAGACAAAGCUCAGACAGUUGUGACUCUACGAGGUUGAGCU5' ( -24.00[71.22%] )
>TBD-623-m0074_3p	|ppa007163m|PACid:17641337	|location[587,607]	|
5'UUCUUUCCUCUUUCGUUUCCA3'
||||||||||||||xo||xx|
3'GUAGGCAAGUCGAAAUUCGGACCGGAAGAGAAGAAAGGAGAAAGAGAAAUUAAGGAAGAGGAGACGAGAAUUGACGAGGUU5' ( -25.12[74.10%] )
>TBD-623-m0074_3p	|ppa000969m|PACid:17642628	|location[753,773]	|
5'UUCUUUCCUCUUUCGUUUCCA3'
||||o||||||x||||ox|||
3'UUUGGUGCGAAGCUAAACGGGUGUGGAUUUAAGAGAGGAGAUAGCAGUGGUGCGUUUGUUGGUAAGAGUGAUAGAAAGGGU5' ( -26.40[78.57%] )
>TBD-623-m0074_3p	|ppa015582m|PACid:17666424	|location[638,658]	|
5'UUCUUUCCUCUUUCGUUUCCA3'
x|||o|||||||||||o|||x
3'CCGAUAACUCCUACGAACGGGUGUAUAAUACAGAGAGGAGAAAGCAGAGGCGGCACCCUAUACUCCUUUCUAGAUCCCGGU5' ( -33.20[98.22%] )
>TBD-623-m0074_3p	|ppa024160m|PACid:17659622	|location[802,822]	|
5'UUCUUUCCUCUUUCGUUUCCA3'
|||||o||||||||x|||xx|
3'AUUUAGAAGAUUUCUUGGAUCAAGGUCGGAAAGAAGGGAGAAAGAAAAUCUGGAAGAGUUUCUCCAUCGUACGUACGAGGC5' ( -22.30[65.98%] )
>TBD-623-m0074_3p	|ppb021735m|PACid:17666051	|location[263,283]	|
5'UUCUUUCCUCUUUCGUUUCCA3'
||||o||||||||xx|||||x
3'AGCUUAAAAAGUUGGUCGUUGUUAAUUUCGAAGAGAGGAGAAAUAAAAGGGAGAAUUUUGGAGAUUUUUGCUCAACAGGCA5' ( -24.60[72.57%] )
>TBD-623-m0074_3p	|ppa003497m|PACid:17647499	|location[425,445]	|
5'UUCUUUCCUCUUUCGUUUCCA3'
|||||o||||||||x||||xx
3'GUCCAAUCUAAAGAGACAUCGACAUGAUAAAAGAAGGGAGAAAGAAAAGUGAAACGUACAAUCCUCCCGUAGUUAGCAGAC5' ( -23.90[70.50%] )
>TBD-623-m0074_3p	|ppa011113m|PACid:17652970	|location[383,403]	|
5'UUCUUUCCUCUUUCGUUUCCA3'
|o||||||||||||o|ox|||
3'CGAAAACUGAAAUCGGGGCGUUCCCGUUGGAGGAAAGGAGAAAGUAGCGGUUUUUGUCUUUGUAUAUGAAAUUGGUGGACG5' ( -27.50[81.36%] )
>TBD-623-m0074_3p	|ppa024348m|PACid:17663851	|location[1094,1114]	|
5'UUCUUUCCUCUUUCGUUUCCA3'
||||o|||||||||xo|x|||
3'AAAGAAGAAACGUUCCGGUUUUAGGUUGUCAAGAGAGGAGAAAGGGAUGGUGUAAAUGUUAGAGUUUAGGUGGACUUCAAU5' ( -25.30[75.52%] )
>TBD-623-m0075_5p	|ppa004555m|PACid:17659130	|location[831,851]	|
5'GGAGCAUCAUCAAGAUUCACA3'
xx|||||||||||o|x|||||
3'UUCUCUCGUUCCAGUCGUCGGUAUAAAUAUAGUCGUAGUAGUUUUUAGUGUUCCCCACUGAACGGAGGAUCAAGUUCACUU5' ( -25.40[67.73%] )
>TBD-623-m0075_5p	|ppa006321m|PACid:17668096	|location[108,128]	|
5'GGAGCAUCAUCAAGAUUCACA3'
|o|||||||||||o||o||x|
3'AAUUGAUGCUCGACUCUACUUCUUCUUAGUCUUCGUAGUAGUUUUAGGUUUCGGUCAUUAGCUCUUUCGUAUCACGCGAAC5' ( -27.70[74.06%] )
>TBD-623-m0075_5p	|ppa003551m|PACid:17665334	|location[842,862]	|
5'GGAGCAUCAUCAAGAUUCACA3'
x||||x|||||||x|x|||||
3'UAGACCCCUACUUUAGGAUCUACACGGGGUACUCGGAGUAGUUGUUAGUGUCCCUAAGGUGCUCUUACCGUGUUAACCCAA5' ( -23.00[61.50%] )
>TBD-623-m0075_5p	|ppa008114m|PACid:17649251	|location[1040,1060]	|
5'GGAGCAUCAUCAAGAUUCACA3'
o||||||||||||xx|||||x
3'AUCUUUUGUUGUCGGUUCGGGGUACGUCUUUCUCGUAGUAGUUGAAAGUGAAGGUUUAACGAAUACCUACAGGACUUUCCU5' ( -27.10[72.07%] )
>TBD-623-m0075_5p	|ppa013309m|PACid:17640825	|location[371,391]	|
5'GGAGCAUCAUCAAGAUUCACA3'
o|||||||||||||x||xx||
3'GUAAACCUCUCUCUUUGCAAGUCUCUAACUUCUCGUAGUAGUUCGAACGGUCGUCGGUUCCGACGUGUGGGACGGAACAUC5' ( -23.20[62.03%] )
>TBD-623-m0075_5p	|ppa001219m|PACid:17653174	|location[96,116]	|
5'GGAGCAUCAUCAAGAUUCACA3'
o||o|||||||x|x|||||||
3'AAUAAAACGAAGUUCUCUAUUUUGUCUCGUUCUUGUAGUAGAUAUAAGUGUAGUCACAGAUGUUCUUAAGACACUCCAACU5' ( -23.30[61.97%] )
>TBD-623-m0075_5p	|ppa001992m|PACid:17652882	|location[573,593]	|
5'GGAGCAUCAUCAAGAUUCACA3'
x||||x||||||||x||||||
3'CGCUGGUGUUAUCGUAAACUUUCUAGAACUACUCGCAGUAGUUCAAAGUGUCGGUAAAACCGUUAAAAUACUCUUUCUUGA5' ( -25.70[68.72%] )
>TBD-623-m0075_5p	|ppa011379m|PACid:17660395	|location[720,740]	|
5'GGAGCAUCAUCAAGAUUCACA3'
|o||||x|||||x||||||||
3'AGUAGUAUUAAUAUUAAAAUAACAUUAAUUCUUCGUCGUAGUGCUAAGUGUAGUGUCGAAGUCAGAAGGGGCGGAGAUAGG5' ( -26.00[69.15%] )
>TBD-623-m0075_5p	|ppa027075m|PACid:17648114	|location[561,581]	|
5'GGAGCAUCAUCAAGAUUCACA3'
||||x|o||||||o|||||||
3'CAGAAGAAGUGUGGUUGGUGACGUGAUGAACCUCCUGGUAGUUUUAAGUGUUUCGAGACCAUGCGACUCGUGGGAGGAGGC5' ( -28.20[74.21%] )
>TBD-623-m0075_5p	|ppa015133m|PACid:17667614	|location[819,839]	|
5'GGAGCAUCAUCAAGAUUCACA3'
x||||||||||||ox|||||x
3'CGGAGUUCUGGGUUACGUUAGAGUUCCUCGACUCGUAGUAGUUUGAAGUGGUGUGAAGGUUUCGAGUGUAUUUAAUGACUU5' ( -27.90[73.42%] )
>TBD-623-m0075_5p	|ppa004195m|PACid:17648978	|location[1562,1582]	|
5'GGAGCAUCAUCAAGAUUCACA3'
o|||||||||||||x||||x|
3'GAUGUUAGAGUCUUUAGUACCUUCUCGUACUCUCGUAGUAGUUCGAAGUUUUCCCUACGAACGUUUUGAUUUUACUGUAAA5' ( -26.30[70.89%] )
>TBD-623-m0075_5p	|ppa008922m|PACid:17647856	|location[660,680]	|
5'GGAGCAUCAUCAAGAUUCACA3'
oo||||||||||||||o|x||
3'GUAUCCGUAACGUGACAGAGAAAAUUGGAGUUUCGUAGUAGUUCUAGGAGUAGCUACAACACCGGUCUUUAGAGGACCAUC5' ( -27.90[73.23%] )
>TBD-623-m0076_3p	|ppa001536m|PACid:17651855	|location[1110,1130]	|
5'AUCAUGCUAUCCCUUUGGAUA3'
||||x|x|||||||o||||o|
3'UAACUCAGAACACAGGUAGAUCCUAUCGGGUAGUCCAAUAGGGAGACCUGUGACAUUACCUUGUCCCAAUCGAGAGGACUA5' ( -24.80[69.66%] )
>TBD-623-m0076_3p	|ppa003421m|PACid:17654867	|location[1046,1066]	|
5'AUCAUGCUAUCCCUUUGGAUA3'
|||||o||x||||||x||||x
3'ACGGCAUAACUGUCUGUUUCUAACUAGUCCUAGUAUGACAGGGAACCCUAACCAACGUGGUUUUUGUUAACAAAAUCAUGA5' ( -24.30[69.63%] )
>TBD-623-m0077_5p	|ppa012426m|PACid:17657501	|location[715,735]	|
5'UAAAAGAAAAGGAUGUGCUAA3'
||||||x||||||||||x||x
3'UCGGGUGUUAUAUUAGUGUCUUUGAUAUAUAUUUUCCUUUCCUACACAAUCUAGGAAAAACGUGUAGGUGAACUAGAUUAU5' ( -19.00[63.55%] )
>TBD-623-m0077_5p	|ppa008959m|PACid:17652151	|location[1168,1188]	|
5'UAAAAGAAAAGGAUGUGCUAA3'
|||x|x|||||||||||||||
3'GUACGUUGUGAAUUAUAUACCGUUGUGUUUAUUGUAUUUUCCUACACGAUUAAUGUCAUGUUCUAGACUAAGGAGUUCUGU5' ( -22.50[75.00%] )
>TBD-623-m0078_5p	|ppa021946m|PACid:17654833	|location[114,136]	|
5'GGUCCAAGAGAUCGGGACUGUUA3'
|o|||||||||||oo||||x|||
3'AAGAACACUCGAGAAGUUAAACGAGUAAUACUAGGUUCUCUAGUUCUGAAAAUCUUAAUCUUAGUCUUAGAUCCACAUAUGUU5' ( -32.90[71.37%] )
>TBD-623-m0078_5p	|ppa023454m|PACid:17658543	|location[897,919]	|
5'GGUCCAAGAGAUCGGGACUGUUA3'
|o|||||||||||||||x||x||
3'ACUCACUGGUGUUUAGAGAACCUAAGGCCACUAGGUUCUCUAGCCCUAACUAUAUGUCAGGACUAGAGAACCUGGUGUCAUCA5' ( -34.20[73.87%] )
>TBD-623-m0078_5p	|ppa014489m|PACid:17665419	|location[584,606]	|
5'GGUCCAAGAGAUCGGGACUGUUA3'
o||x|||o||||||||||||x||
3'ACUCACUGGUAUUUAGAGAACCUAGGAACAUCAAGUUUUCUAGCCCUGACUAUACUAGAGUCUAUCUGCCCAUUUACUUUUUU5' ( -30.70[66.31%] )
>TBD-623-m0079_5p	|ppa001754m|PACid:17669224	|location[1438,1458]	|
5'UAUUUCGAUCAAAGUGACUUC3'
x|||o||||||x||||x||||
3'CCUCUUGCUUCGGUGUUGACCUCGGCCAAACUAAGGCUAGUGUCACGGAAGCUUUAGCUCUCAGCGGCACCCGCAGAAUCA5' ( -20.90[65.93%] )
>TBD-623-m0082_3p	|ppa022876m|PACid:17647411	|location[1900,1921]	|
5'UGUCUGCAGGCAAUUCAAGGAG3'
||||||||||||||||||||||
3'AGUUAAAGACAUUUAAUUAGUUAAAAGAUUACAGACGUCCGUUAAGUUCCUCUUUCCUUGUCAAACUGUUAUCAUUACAAAC5' ( -41.60[100.00%] )
>TBD-623-m0082_3p	|ppa000335m|PACid:17645193	|location[1946,1967]	|
5'UGUCUGCAGGCAAUUCAAGGAG3'
|||||||||||||||||x||||
3'AGUUAAAGACAUUUAAUUAGUUAAAAGAUUACAGACGUCCGUUAAGUACCUCACUCCUUGUUAAACUGUUAUCAUUACAGAC5' ( -37.90[90.24%] )
>TBD-623-m0082_3p	|ppa000391m|PACid:17667187	|location[1909,1930]	|
5'UGUCUGCAGGCAAUUCAAGGAG3'
||||||||||||||||||oo||
3'GUUCUACGGAGUUCAAUUAGUUAAAAGAGUACAGACGUCCGUUAAGUUUUUCUCUGGCUGUUGAACGGUUAUCAUUACAAAC5' ( -36.20[87.02%] )
>TBD-623-m0082_3p	|ppa017078m|PACid:17669268	|location[1906,1927]	|
5'UGUCUGCAGGCAAUUCAAGGAG3'
||||||||||||||||||||||
3'AAUUAAAAACAUUUAAUUAGUUAAAAGACUACAGACGUCCGUUAAGUUCCUCUCUCCUUGUUAAACUGUUGUCAUUGCAGAC5' ( -41.60[100.00%] )
>TBD-623-m0082_3p	|ppa017126m|PACid:17658905	|location[1906,1927]	|
5'UGUCUGCAGGCAAUUCAAGGAG3'
||||||||||||||||||o|||
3'AGUUAAAGACAUUUAAUUAGUUAAAAGACUACAGACGUCCGUUAAGUUUCUCUCUCCUUGUUAUACUGUUAUAAUUUCAGAC5' ( -38.90[93.51%] )
>TBD-623-m0082_3p	|ppa019071m|PACid:17651510	|location[1909,1930]	|
5'UGUCUGCAGGCAAUUCAAGGAG3'
||||||||||||||||||oo||
3'GUUCUACGGAGUUCAAUUAGUUAAAAGAGUACAGACGUCCGUUAAGUUUUUCUCUGGCUGUUGAACGGUUAUCAUUACAAAC5' ( -36.20[87.02%] )
>TBD-623-m0082_3p	|ppa020450m|PACid:17647153	|location[1732,1753]	|
5'UGUCUGCAGGCAAUUCAAGGAG3'
||||||||||||||||||o|||
3'AGUUAAAAACAUUUAAUUAGUUAAAAGAUUACAGACGUCCGUUAAGUUUCUCUCUCAUUGUUAAACUGUUAUCAUUACAAAC5' ( -38.90[93.51%] )
>TBD-623-m0082_3p	|ppa020450m|PACid:17647153	|location[1804,1825]	|
5'UGUCUGCAGGCAAUUCAAGGAG3'
||o||||||||||||x||xo||
3'GUUCCACUACGUUUAAUUAGUUGAGGAAGUACGGACGUCCGUUAAAUUAUUCUCUUGAUGUUGGAGGGUUGCAGUUAAAAAC5' ( -28.50[68.51%] )
>TBD-623-m0082_3p	|ppa020745m|PACid:17668467	|location[1726,1747]	|
5'UGUCUGCAGGCAAUUCAAGGAG3'
||||||||||||||||||o|||
3'AGUUAAAGACAUUUAAUUAGUUAAAAGAUUACAGACGUCCGUUAAGUUUCUCUCUCAUUGUUAAACUGUUAUCAUUACAAAC5' ( -38.90[93.51%] )
>TBD-623-m0082_3p	|ppa021541m|PACid:17662924	|location[1870,1891]	|
5'UGUCUGCAGGCAAUUCAAGGAG3'
||||||||||||||||||||||
3'AGUUAAAGACAUUUAAUCAGUUAAAAGAUUACAGACGUCCGUUAAGUUCCUCACUCUUUGUAAAACUGUUAUCAUUACAGAC5' ( -42.00[100.00%] )
>TBD-623-m0082_3p	|ppa023090m|PACid:17652579	|location[1618,1639]	|
5'UGUCUGCAGGCAAUUCAAGGAG3'
||||||xx||||||||||x|||
3'AAUUAAAGACAUUCAAAUAGUUAAAAGAAUACAGACACCCGUUAAGUUGCUCUUUACUUGUUAGACUGUUAUCAUUACAGAC5' ( -28.60[68.75%] )
>TBD-623-m0082_3p	|ppa026310m|PACid:17662333	|location[1891,1912]	|
5'UGUCUGCAGGCAAUUCAAGGAG3'
||||||||||||||||||oo||
3'GUUCUACGGAGUUCAAUUAGUUAAAAGAGUACAGACGUCCGUUAAGUUUUUCUCUGAGUGUUGGAUGGUUAUCAUUACAAAC5' ( -36.20[87.02%] )
>TBD-623-m0085_5p	|ppa012167m|PACid:17649254	|location[1165,1185]	|
5'ACAUGGUUGAUUGUUUUAGGG3'
||||||||||||oo|||||||
3'ACAUCCAAAGGCCCUCGUUCGACGAAAAGCUGUACCAACUAAUGAAAUCCCACAUUUUGAAAGAAUGCGAGUUUUAAUCUC5' ( -28.50[85.33%] )
>TBD-623-m0086_3p	|ppa002044m|PACid:17653293	|location[158,178]	|
5'UAAGUGGAUAAAAUUAGAGUG3'
x|||||||||||x||xo||||
3'GAUACACCGAUUAUAAAAGAGAUUGAUGACCUUCACCUAUUUCAACUUCACACACAAAUUCAAGUUCACAAACAAACCCUC5' ( -19.00[63.33%] )
>TBD-623-m0086_3p	|ppa006640m|PACid:17669320	|location[417,437]	|
5'UAAGUGGAUAAAAUUAGAGUG3'
|x||||||o||||||xo||||
3'GAGACUUUUCCCUUGCUGAACUAAUGGAAAAGUCACCUGUUUUAACUUCACGUCUCUUCUUGUUGAAGACCCACAACGAGU5' ( -22.20[74.00%] )
>TBD-623-m0087_3p	|ppa000355m|PACid:17658617	|location[1205,1224]	|
5'UGAAUUAAGAGUAGACACCA3'
||||oo|||||x||x|||||
3'GAACAUCUUACUGGUAGGUACCUAGUACGUACUUGGUUCUCUUCAGUGGUUGGGAGAGUCGUAGUUGUCAGUAUUUUAAC5' ( -21.40[67.30%] )
>TBD-623-m0087_3p	|ppb022817m|PACid:17654962	|location[121,140]	|
5'UGAAUUAAGAGUAGACACCA3'
|x||||||||||x|||x||x
3'CCAUCUCACUCUUACCCUAAAGGUCGUCCCAGUUAAUUCUCAGCUGCGGGCUACCUCACUCUCACAAAUACAAGGUGAAA5' ( -19.30[61.08%] )
>TBD-623-m0087_3p	|ppa022844m|PACid:17669300	|location[63,82]	|
5'UGAAUUAAGAGUAGACACCA3'
||||xx|||||||||||xx|
3'AUAAGCUAUAUCACAACUUCUUGAGCCGUUACUUUCUUCUCAUCUGUAUUAAAACGAGUGUGGUUAGAAACCUACACUGU5' ( -20.10[63.01%] )
>TBD-623-m0088_5p	|ppa000467m|PACid:17661235	|location[863,885]	|
5'GUGGGAAGUGAAAAACAUGGCUA3'
||oo||||||||||x||||||x|
3'UGGUGGGAGUCUUGGACUGGUGUAUAGUGGCAUUCUUCACUUUUGGUACCGUUCUUGGCCUCGCGCCACCCGGACGGUACUUU5' ( -30.30[73.19%] )
>TBD-623-m0088_5p	|ppa005027m|PACid:17666820	|location[1580,1602]	|
5'GUGGGAAGUGAAAAACAUGGCUA3'
||||x|||||||||x|||||x|x
3'CCUUUAUAAAUAGGAGUAAAGAUAUCACUUCACCGUUCACUUUUAGUACCAACGUCCCCGAAGUUUAACGUCUCGUAUACUAG5' ( -26.50[64.63%] )
>TBD-623-m0088_5p	|ppa005528m|PACid:17666821	|location[1508,1530]	|
5'GUGGGAAGUGAAAAACAUGGCUA3'
||||x|||||||||x|||||x|x
3'CCUUUAUAAAUAGGAGUAAAGAUAUCACUUCACCGUUCACUUUUAGUACCAACGUCCCCGAAGUUUAACGUCUCGUAUACUAG5' ( -26.50[64.63%] )
>TBD-623-m0088_5p	|ppa014014m|PACid:17668554	|location[1048,1070]	|
5'GUGGGAAGUGAAAAACAUGGCUA3'
||||||||||||x||x|||o|||
3'ACUCCCCUCCUUUUACAUAUCUUAAAACCACACCCUUCACUUCUUAUACUGAUUCAUAAAUAAAUUUUUUUAAGACUUUUACA5' ( -29.30[70.60%] )
>TBD-623-m0090_3p	|ppb022735m|PACid:17643329	|location[387,409]	|
5'GAUGAUCUAUGAAUGAAGACUUA3'
|||||||||||||||||o||oox
3'CUUUAAGACUAAACAGAUUAAAAAACAUUCCUACUAGAUACUUACUUUUGGGAUAUUCUAGUAUACCACUUAGGAGACGUUUA5' ( -31.80[90.08%] )
>TBD-623-m0091_5p	|ppa003136m|PACid:17643333	|location[1335,1355]	|
5'UGCCUGGCUCCCUGUAUGCCA3'
||||||||||||||o||||||
3'ACCCUAUCUAAUCUAUGUGUCAUAUCUAGAACGGACCGAGGGACGUACGGUCGUCCUUUUCACAAUAUCAAGUUGUUCCUA5' ( -46.30[100.00%] )
>TBD-623-m0091_5p	|ppa002082m|PACid:17645207	|location[1344,1364]	|
5'UGCCUGGCUCCCUGUAUGCCA3'
||||||||||||||||||||x
3'UCUAGACUAUUUCUAUAAGAUUUAACUCGUACGGACCGAGGGACAUACGGACGUCCUCACAACAGUCCAUCUGUUGUGUUC5' ( -46.30[100%] )
>TBD-623-m0091_5p	|ppa002195m|PACid:17653376	|location[1580,1600]	|
5'UGCCUGGCUCCCUGUAUGCCA3'
||||||||||||||o||||||
3'UAUAGACUAUUCCUAUCUGGUAUUACUGGUACGGACCGAGGGACGUACGGUCGUCCUCAAAACAGCCCGUCUGUUGGUUUU5' ( -46.10[100.00%] )
>TBD-623-m0091_5p	|ppa002691m|PACid:17640912	|location[2583,2603]	|
5'UGCCUGGCUCCCUGUAUGCCA3'
||||||x|||||||ox|||x|
3'UAAAUCCACGUUUUGUUAUAGGUCAUUUGGACGGACGGAGGGACGGACGAUCAACCCGUGUUCAGCCCGUUUUGACCAGAG5' ( -33.90[73.22%] )
>TBD-623-m0091_5p	|ppa002710m|PACid:17657536	|location[1272,1292]	|
5'UGCCUGGCUCCCUGUAUGCCA3'
||||||||||||||||||||x
3'UGUAGGCUACUUCUAUCAAGUUUAACUCGAACGGACCGAGGGACAUACGGGCGACUAUAAAACAGACUAUGUGAUGUAUUC5' ( -46.30[100.00%] )
>TBD-623-m0092_3p	|ppa024723m|PACid:17665333	|location[948,970]	|
5'CGGGCUUUGGUAGUCGCCGGCUU3'
|||||||||||||||||||||||
3'GGCUGUUCGUAUAGCCCGUGCACAAUAGCAGCCCGAAACCAUCAGCGGCCGAAAGCGGUUCCUACUAAAAGCCCAUCCGGAGC5' ( -49.90[100.00%] )
>TBD-623-m0093_3p	|ppa001124m|PACid:17653403	|location[2545,2564]	|
5'UGAAGGACAUGACUGCAGCA3'
|||||o|||||xx||x||||
3'GUAGGACCAACCGUACAAACGCGAAGCGUUACUUCUUGUACAAACUUCGUCGAUCCGCCAGGUCUCAGCGAAGUUGUAAU5' ( -23.50[61.52%] )
>TBD-623-m0093_3p	|ppa004920m|PACid:17649795	|location[600,619]	|
5'UGAAGGACAUGACUGCAGCA3'
||||||||||||||||||||
3'AAGGUUCCGGUUCAGGUUAACAACUUAUUCACUUCCUGUACUGACGUCGUUGUUACCUCUCGGUGGUUUCAACUAGUUUC5' ( -38.20[100.00%] )
>TBD-623-m0093_3p	|ppa004936m|PACid:17653005	|location[927,946]	|
5'UGAAGGACAUGACUGCAGCA3'
||||||||||||||||||||
3'AAGGUUCCGGUUCAGGUUAACUUCUCAUUCACUUCCUGUACUGACGUCGUUGUUACCUCUCGGUGGUAUCGACUAGCUUC5' ( -38.20[100.00%] )
>TBD-623-m0093_3p	|ppa005886m|PACid:17661056	|location[540,559]	|
5'UGAAGGACAUGACUGCAGCA3'
|x||||||||||||||x|||
3'UUCGUCGAGGGGUACGUUAACAACUCAUUGAGUUCCUGUACUGACGACGUCGGUCACUCUAUGGUCUCUACCGCAACUUC5' ( -29.00[75.52%] )
>TBD-623-m0093_3p	|ppa016691m|PACid:17666488	|location[501,520]	|
5'UGAAGGACAUGACUGCAGCA3'
o|x|o|||||||||||x|||
3'CUAAUUGUACAACUACCACUACCCGCGGGGGCGUUCUGUACUGACGCCGUUACUCUCUUUACGGAAAGUUUCUUAACUUU5' ( -26.10[67.79%] )
>TBD-623-m0093_3p	|ppa021701m|PACid:17655508	|location[594,613]	|
5'UGAAGGACAUGACUGCAGCA3'
||||||||||||||||||||
3'AAGGUUCCCGAUUAGGUUAAGGACUCAUUCACUUCCUGUACUGACGUCGUUGUUACCUCUCGGUCCUGUUGAAUAGUUUC5' ( -38.20[100.00%] )
>TBD-623-m0093_3p	|ppa022253m|PACid:17640977	|location[594,613]	|
5'UGAAGGACAUGACUGCAGCA3'
||||||||||||||||||||
3'AAGGUUCCCGAUUAGGUUAAGGACUCAUUCACUUCCUGUACUGACGUCGUUGUUACCUCUCGGUACUGUUGAAUAGUUUC5' ( -38.20[100.00%] )
>TBD-623-m0093_3p	|ppa027108m|PACid:17655594	|location[258,277]	|
5'UGAAGGACAUGACUGCAGCA3'
|||x|||||||||x||xx||
3'CCAACAACAACUUACUCAAGAGUUUCAAAGACUCCCUGUACUGUCGAGGUCGACACCGUUCUUCGUGACUCUCGUAGACA5' ( -24.20[63.02%] )
>TBD-623-m0093_3p	|ppa000094m|PACid:17663888	|location[4808,4827]	|
5'UGAAGGACAUGACUGCAGCA3'
x||||o||||||xx||||||
3'GAGCCCUACCUACCCUGAACUAACUAAAACUCUUCUUGUACUACCGUCGUUUACAAGUCGUAUGGCGUGGUAUGGAAGGG5' ( -26.20[68.59%] )
>TBD-623-m0093_3p	|ppa005662m|PACid:17650731	|location[625,644]	|
5'UGAAGGACAUGACUGCAGCA3'
|x||||||||||||||x||x
3'GACUUCGACGGGUUCGUUACCAUCUCAUUGAGUUCCUGUACUGACGACGCCGGUUUCUAUGUGGUCUUUACCUCAAGUUC5' ( -29.30[76.30%] )
>TBD-623-m0093_3p	|ppa016172m|PACid:17641113	|location[606,625]	|
5'UGAAGGACAUGACUGCAGCA3'
|x||x|||||||||||x|||
3'GCCUUCGGCAGGUACGUUAUCAUCUCAUUGAAUUACUGUACUGACGACGUCGAUUACUUUGUGGUCUCUACCUCAAUUUC5' ( -23.70[61.72%] )
>TBD-623-m0093_3p	|ppa019812m|PACid:17665839	|location[576,595]	|
5'UGAAGGACAUGACUGCAGCA3'
|x||x|||||||||||x|||
3'GACUUCGGCACGUACGUUAUCAUCUCAUUGAAUUACUGUACUGACGACGUCGAUUACUUUAAGGUCUCUACCUCAAUUUC5' ( -23.75[61.85%] )
>TBD-623-m0093_3p	|ppa021733m|PACid:17642045	|location[277,296]	|
5'UGAAGGACAUGACUGCAGCA3'
x|||||||||||x||x|||x
3'GUACCUCUGCAGUUCGAAAGCUUCCGUAGCCCUUCCUGUACUUACUUCGGCCACCGGUUAUACUGUGGCCGACGUUUGUG5' ( -24.20[63.52%] )
>TBD-623-m0093_3p	|ppa024828m|PACid:17665851	|location[249,268]	|
5'UGAAGGACAUGACUGCAGCA3'
||x|||||||||x||xx|||
3'UCUUCUUUUCCUGGGGGUGUUUACUGUAUUACGUCCUGUACUCACAACGUCUUCACUACCGCCGGUAACGUUGACGUCGU5' ( -25.01[65.47%] )
>TBD-623-m0093_3p	|ppa005467m|PACid:17651585	|location[555,574]	|
5'UGAAGGACAUGACUGCAGCA3'
|o||||||||||x|||x|||
3'UCGGUUCCGGUUCAGGUUAUUUUCGUAUCCAUUUCCUGUACUAACGACGUUAUCAACUUUCGGUGAGGUACAAUACCUUU5' ( -24.70[64.66%] )
>TBD-623-m0093_3p	|ppa026401m|PACid:17658397	|location[1872,1891]	|
5'UGAAGGACAUGACUGCAGCA3'
||||||xx||||||||x||x
3'UCAUCGGUGUCUUGUUCUUCUUCUCCCGUCACUUCCGUUACUGACGCCGCAUCGGGUUCUACAUUAAUCCGUGUUGACUC5' ( -25.40[66.32%] )
>TBD-623-m0093_3p	|ppa002848m|PACid:17668332	|location[1032,1051]	|
5'UGAAGGACAUGACUGCAGCA3'
x|||x|||||||||||x||x
3'CUAAAACGACGACGAGCCUAUAGAAAACGUUCUUACUGUACUGACGGCGCAGAAACCGACGACGCUACCUAGAGAGAACC5' ( -26.40[68.75%] )
>TBD-623-m0094_3p	|ppa009397m|PACid:17656533	|location[1000,1020]	|
5'UGCCAAAGAAGAGUUGCCCUA3'
ox|||||||||||||||xx||
3'UUUUAGAGGUAUUGUUCGUUCACGUAGGUAGAGGUUUCUUCUCAACGUAAUGGAGAGUCAUAAGAGACAAGUUUGUUCCUU5' ( -27.40[69.90%] )
>TBD-623-m0094_3p	|ppa015730m|PACid:17660744	|location[338,358]	|
5'UGCCAAAGAAGAGUUGCCCUA3'
x||||||||||x||||x||||
3'UUAGCUUUCUGACUCUUCCUUUGAACAAUUCCGGUUUCUUCACAACCGGAUACUUCGGUAACCUCCCCCACGGUUUCCGGU5' ( -25.70[65.73%] )
>TBD-623-m0094_3p	|ppa003154m|PACid:17650304	|location[866,886]	|
5'UGCCAAAGAAGAGUUGCCCUA3'
|x||||||||||||o|||||x
3'AUUCGUCGUCGACUAAACUCGUCGAAGUCGAAGGUUUCUUCUCAGCGGGAGCCAUAUUAUAGUCGGUUUCUGCUCUCCGUA5' ( -34.00[86.96%] )
>TBD-623-m0094_3p	|ppa004613m|PACid:17651940	|location[338,358]	|
5'UGCCAAAGAAGAGUUGCCCUA3'
x||||||||||x||||x||||
3'UUAGCUUUCUGACUCUUCCUUUGAACAAUUCCGGUUUCUUCACAACCGGAUACUUCGGUAACCUCCCCCACGGUUUCCGGU5' ( -25.70[65.73%] )
>TBD-623-m0094_3p	|ppa024435m|PACid:17650881	|location[248,268]	|
5'UGCCAAAGAAGAGUUGCCCUA3'
xo||||||||||x|||||||x
3'GAAAGAAAGAAGGGUUAAACAGUGGUUCGGUUGGUUUCUUCUGAACGGGACGGUUACACGGUGUUUCACGGUGUGGUAACU5' ( -31.30[79.85%] )
>TBD-623-m0094_3p	|ppa025234m|PACid:17662545	|location[248,268]	|
5'UGCCAAAGAAGAGUUGCCCUA3'
x|||||||||||||||||||x
3'GAAAAAAGGAUGGUUCAAAUAGAGGUUCGGUCGGUUUCUUCUCAACGGGACGAUCCCAAGGUUUGUUUCGUUGGGGUCAAU5' ( -37.50[95.66%] )
>TBD-623-m0095_3p	|ppa000884m|PACid:17650408	|location[2577,2597]	|
5'UAGGGCUCCUCUUUCUUGGCA3'
||xo||||||||||xx|||||
3'UACUAGAGGGGUUUCGACAUAUGUAGGGACAUAUCGAGGAGAAAACACCGUGAUAACCAUAGUGGACAUAGGGAAAACCUU5' ( -26.80[64.58%] )
>TBD-623-m0095_3p	|ppa004780m|PACid:17645927	|location[1033,1053]	|
5'UAGGGCUCCUCUUUCUUGGCA3'
|x||x||||||||||||ox||
3'CAAACGAGACGUCAGAGGCGUCGGAAGACGAACCAGAGGAGAAAGAAUGGUCUGUUCAUCAGGUACCGAAAAGCUCGUCGC5' ( -26.00[62.35%] )
>TBD-623-m0095_3p	|ppa005234m|PACid:17651481	|location[80,100]	|
5'UAGGGCUCCUCUUUCUUGGCA3'
|x||||||||||o|||||x|x
3'UUACUUGGACCUCCCUCCAAUCGGGAAAAGACCCCGAGGAGAGAGAACAGGGAAAAGCACUUUUAAUUUUUACUCUCUUCC5' ( -32.50[77.75%] )
>TBD-623-m0095_3p	|ppa008203m|PACid:17667763	|location[587,607]	|
5'UAGGGCUCCUCUUUCUUGGCA3'
|x|||||||||oo|x||||||
3'GAAAAAGACGAAAUUCUUCCUGUAGUCAGGACCCCGAGGAGGGAUAACCGUGACGACCCCACAGGAGUAGUGUACCUGGUA5' ( -32.20[77.03%] )
>TBD-623-m0095_3p	|ppa008279m|PACid:17667764	|location[578,598]	|
5'UAGGGCUCCUCUUUCUUGGCA3'
|x|||||||||oo|x||||||
3'GAAAAAGACGAAAUUCUUCCUGUAGUCAGGACCCCGAGGAGGGAUAACCGUGACGACCCCACAGGAGUAGUGUACCUGGUA5' ( -32.20[77.03%] )
>TBD-623-m0095_3p	|ppa000011m|PACid:17653665	|location[7779,7799]	|
5'UAGGGCUCCUCUUUCUUGGCA3'
|x|o|||||||||o|||||x|
3'CAACAUUAAGGCACGAGCACAAGUAUUCAAAACUCGAGGAGAAGGAACCCUUCGUUUGAUACUCUACCAUAGACUUCAACG5' ( -32.00[76.56%] )
>TBD-623-m0095_3p	|ppa004529m|PACid:17668351	|location[1418,1438]	|
5'UAGGGCUCCUCUUUCUUGGCA3'
||x|x||||||o|x|||||||
3'GCAGAUGUAUACCACCUCAUUUGAGAGGUAAUACGGAGGAGGAUGAACCGUAAGGGGUUCCUAAUUUAGGUGGUCUUUUCG5' ( -27.30[65.16%] )
>TBD-623-m0095_3p	|ppa014894m|PACid:17648368	|location[60,80]	|
5'UAGGGCUCCUCUUUCUUGGCA3'
|x||||||||||||||oxx||
3'AACCUUUGUUACCACCGUUUGUAUCUUUCAAACCCGAGGAGAAAGAGAGGUUAUACAAAUCCUUCUCGUUCGAGUUGUAGA5' ( -30.90[73.92%] )
>TBD-623-m0095_3p	|ppa000438m|PACid:17649984	|location[91,111]	|
5'UAGGGCUCCUCUUUCUUGGCA3'
o||||||x||||||||x|||x
3'UCCCAAAAGUUCACGCCAGAACUUUCUUUAGUCCCGAAGAGAAAGACCCGAGACGAGUAAAACUAUUUGUUACCGUAACCA5' ( -30.70[73.44%] )
>TBD-623-m0095_3p	|ppa003822m|PACid:17647745	|location[981,1001]	|
5'UAGGGCUCCUCUUUCUUGGCA3'
||oo||||||||||x|||x||
3'UUUGAACUAAACAUAUACAAGGUAUGGGCUAUUUCGAGGAGAAACAACGGUUGUAAUGGUAUCUCUGAAUUUUCUAUUACU5' ( -25.30[60.82%] )
>TBD-623-m0096_3p	|ppa000941m|PACid:17664968	|location[1491,1511]	|
5'UGAGAAAUGGUUGCCUGGCAC3'
||||||x|||||x||||o||x
3'GUUCACCGGUUUGAGUCGACCCUAAAGUGGACUCUUAACCAAAGGACUGUUCAGGUUCAUUUCGUCCAGCCCGUUUCUUGG5' ( -25.60[62.59%] )
>TBD-623-m0096_3p	|ppa016544m|PACid:17661343	|location[2238,2258]	|
5'UGAGAAAUGGUUGCCUGGCAC3'
o|||||||x|||||x|||||x
3'UUUAAGUAGUUCAGCGAACCGUUCACUUUUGCUCUUUAACAACGAACCGUAACCCUUGAGUUGGGAGAGUGGAGACCUACA5' ( -25.00[61.58%] )
>TBD-623-m0096_3p	|ppa000754m|PACid:17657646	|location[1300,1320]	|
5'UGAGAAAUGGUUGCCUGGCAC3'
x|||||||x||||||||o||x
3'UGAACUCUAAAGGACCUGUCCAUAACUGGGCCUCUUUAACAACGGACUGUUCAAUUCUAGUCAGUUAAAUCAACUACUCUU5' ( -27.80[67.97%] )
>TBD-623-m0097_3p	|ppa003376m|PACid:17640837	|location[399,420]	|
5'CAAAUGUAGUAAGAGUAGCAUU3'
||||||x||||||||||||xxx
3'UUUUACUUUUAGGUGGUUUGAGUUUUCAUGGUUUACUUCAUUCUCAUCGGUCUUUGUCUCUUCACUCUGUUUGAGGUGUGUC5' ( -27.00[80.12%] )
>TBD-623-m0098_5p	|ppa008594m|PACid:17660949	|location[13,33]	|
5'CGUGGUAUCAGAGUCAUGUUA3'
x||||||||||||||x|||xx
3'UCUCCGACGACGUCUCCGUCACCACGAACACCACCAUAGUCUCAGAACACAUCAACACAAGUA5' ( -28.00[76.29%] )
>TBD-623-m0099_3p	|ppa022516m|PACid:17658414	|location[2384,2404]	|
5'AAAUGACAAGUGGCUAGUUUU3'
x|xo|||||||||x|||||||
3'UUGUUCCAAGAAACUACAGGACCAGGUCUCGUAGCUGUUCACCCAUCAAAAGAACUUUCACCACGGCGCGGGUAAGUCGUU5' ( -22.30[70.79%] )
>TBD-623-m0099_3p	|ppa003376m|PACid:17640837	|location[1852,1872]	|
5'AAAUGACAAGUGGCUAGUUUU3'
||x||||||||||x||o|||x
3'GUUUUUUCAGUCGAAGUGAACGGUAGUUCUUUAACUGUUCACCUAUUAAACACGAUCAGAGGGACGGCUCUGAGCAAAGUA5' ( -21.90[69.75%] )
>TBD-623-m0099_3p	|ppa016593m|PACid:17643433	|location[2612,2632]	|
5'AAAUGACAAGUGGCUAGUUUU3'
x|||o||||||x|||x|||||
3'CUAGGAAUUAAAAGUAGAGGUCAAGUCGGGGUUAUUGUUCAGCGAACAAAAAAGAUCUUUGGAAAAGUCAAAGUAAGAGAU5' ( -20.30[63.44%] )
>TBD-623-m0100_3p	|ppa015762m|PACid:17660226	|location[569,590]	|
5'UUCCCAAGCCCGCCCAUUCCAA3'
|||||x|||||x|||||o||||
3'AGGAAUAUCUGAACGAACCGGUUCCACCAAAAGGGGUCGGGAGGGUAGGGUUGCUGGCGCUGACGGACCGCAGAUCGCAGCG5' ( -35.80[77.66%] )
>TBD-623-m0100_3p	|ppa016482m|PACid:17643319	|location[569,590]	|
5'UUCCCAAGCCCGCCCAUUCCAA3'
|||||x|||||xx||||o||||
3'AGGAAUAUCUGAACGAACCGGUUCCACCAAAAGGGGUCGGGACGGUAGGGUUGCUGGCGCUGACGGACCGCAGGUUGCAGCG5' ( -31.30[67.90%] )
>TBD-623-m0100_3p	|ppa020740m|PACid:17647985	|location[569,590]	|
5'UUCCCAAGCCCGCCCAUUCCAA3'
|||||x|||||x|||||o||||
3'AGGAAUAUCUGAACGAACCGGUUCCACCAAAAGGGGUCGGGAGGGUAGGGUUGCUGGCGCUGACGGACCGCAGGUCGUAGCG5' ( -35.80[77.66%] )
>TBD-623-m0100_3p	|ppa017041m|PACid:17667310	|location[692,713]	|
5'UUCCCAAGCCCGCCCAUUCCAA3'
|||||||xx||||||||o||x|
3'AACAAUAUUUACCGAAACCGUUCGCAACAAAAGGGUUACGGCGGGUAGGGGUUUUAUGGUUAGUACGCUUGUUGUAGGAAUC5' ( -34.20[74.19%] )
>TBD-623-m0100_3p	|ppa024045m|PACid:17656398	|location[656,677]	|
5'UUCCCAAGCCCGCCCAUUCCAA3'
||x||||x|||||||||x|||x
3'GACAACUUUUCUCGGAACCGUUCACAACAGAACGGUUGGGGCGGGUACGGUACUUAAGGGUCUUGAGCUUGAGGCGACCUAG5' ( -31.00[67.39%] )
>TBD-623-m0100_3p	|ppa022876m|PACid:17647411	|location[599,620]	|
5'UUCCCAAGCCCGCCCAUUCCAA3'
||x||||x||||||||||||||
3'AGUAACAUUUCGUAAGCUCGUUCCCAACAGAACGGUUGGGGCGGGUAAGGUUGUUACCACUCCUUUCUGUGUAGUAGAAACG5' ( -35.40[76.79%] )
>TBD-623-m0100_3p	|ppa001212m|PACid:17660869	|location[548,569]	|
5'UUCCCAAGCCCGCCCAUUCCAA3'
|||||x|x|||o|||||||||x
3'AACAAUACCUAGACCCAUUCCUCCCACCAGAAGGGGUGGGGUGGGUAAGGUAUAUUCGGUUAGUAAGGGUGAACAAGUAGAA5' ( -35.70[77.44%] )
>TBD-623-m0100_3p	|ppa019630m|PACid:17663538	|location[1643,1664]	|
5'UUCCCAAGCCCGCCCAUUCCAA3'
|||||||o||||||x|o|||||
3'GGUGGUAGCAGCUAUAUCGGAAACAUGUGCAAGGGUUUGGGCGGUUGAGGUUACUACUUUGAUAGUAACUUCAAAACCCACC5' ( -37.00[80.61%] )
>TBD-623-m0100_3p	|ppa000373m|PACid:17640939	|location[1200,1221]	|
5'UUCCCAAGCCCGCCCAUUCCAA3'
|||||x|o|||x||||||||x|
3'ACUACUAUAUAUCUAAAUCGGUUUCAACAAAAGGGGUUGGGAGGGUAAGGGUGUUACCCGUAGUGGCUCUCUAUCAAGAGAA5' ( -32.90[71.37%] )
>TBD-623-m0100_3p	|ppa001409m|PACid:17643330	|location[1828,1849]	|
5'UUCCCAAGCCCGCCCAUUCCAA3'
|||||||ox||o||x|||||||
3'CAAGGUAGUAAAUUCUGAGGAAACAUAUGGAAGGGUUUUGGUGGUUAAGGUUAUUGGGUUGAGAGUAGUUUCAAUAAACAUC5' ( -28.50[61.69%] )
>TBD-623-m0100_3p	|ppa001594m|PACid:17658510	|location[1496,1517]	|
5'UUCCCAAGCCCGCCCAUUCCAA3'
|||||||o|||o||x|||||||
3'CAAGGUAGUAAAUUCUGAGGGAACAUAUGGAAGGGUUUGGGUGGCUAAGGUUAUUGGGUUGAGAGUAGUUUCAAUAAACAUC5' ( -35.40[76.62%] )
>TBD-623-m0100_3p	|ppa022498m|PACid:17650031	|location[650,671]	|
5'UUCCCAAGCCCGCCCAUUCCAA3'
||x||||x|||o|||||||||x
3'ACUAACCGGUUCCGAAAGUCGUGUCAUCAGAACGGUUAGGGUGGGUAAGGUAUUUACCGUUAAGAUGGUUAACACUGUGAUA5' ( -31.40[68.11%] )
>TBD-623-m0100_3p	|ppa000335m|PACid:17645193	|location[690,711]	|
5'UUCCCAAGCCCGCCCAUUCCAA3'
||x||||x|||o||||||||||
3'AGUAACAUUUCGUAAGCUCGUUCCCAACAGAACGGUUGGGGUGGGUAAGGUUGUUACCACUCCUUUCUGUGUCCUAGGAACG5' ( -33.50[72.67%] )
>TBD-623-m0100_3p	|ppa000343m|PACid:17655980	|location[596,617]	|
5'UUCCCAAGCCCGCCCAUUCCAA3'
||x||||x||||||||||||x|
3'AGUAAUAUUUCCUCGACUCGCUCCCAGCAGAACGGUUGGGGCGGGUAAGGGUGAUACCACUACUGUCUAUGUAGGAACAACG5' ( -34.40[74.62%] )
>TBD-623-m0100_3p	|ppa000391m|PACid:17667187	|location[602,623]	|
5'UUCCCAAGCCCGCCCAUUCCAA3'
||x||||x||||||||||||x|
3'AGUAAUAUUUCCUCGACUCGCUCCCAACAGAACGGUUGGGGCGGGUAAGGGUGAUACCACUACUGCCUCUGUAGGAACAGCG5' ( -34.40[74.62%] )
>TBD-623-m0100_3p	|ppa000407m|PACid:17665535	|location[605,626]	|
5'UUCCCAAGCCCGCCCAUUCCAA3'
||x||||x|||o||||||||||
3'AGUAACAUUUCGUAAGCUCGUUCCCAACAGAACGGUUGGGGUGGGUAAGGUUGUUACCCCUACUGUCUGUGUAAAAGGAGCG5' ( -33.50[72.67%] )
>TBD-623-m0100_3p	|ppa014576m|PACid:17652031	|location[608,629]	|
5'UUCCCAAGCCCGCCCAUUCCAA3'
||x||||x|||o||||||||||
3'AGUAACAUUUCGUAAGCUCGUUCCCAACAGAACGGUUGGGGUGGGUAAGGUUGUUACCACUACUGUCUGUGUAGUAGGAACG5' ( -33.50[72.67%] )
>TBD-623-m0100_3p	|ppa015274m|PACid:17652407	|location[605,626]	|
5'UUCCCAAGCCCGCCCAUUCCAA3'
||x||||x||||||||||||||
3'AGUAACAUUUCGUCAGCUCGUUCCCAACAGAACGGUUGGGGCGGGUAAGGUUGUUACCACUACUGUCUGUGUAGUAGGAACG5' ( -35.40[76.79%] )
>TBD-623-m0100_3p	|ppa017078m|PACid:17669268	|location[599,620]	|
5'UUCCCAAGCCCGCCCAUUCCAA3'
||x||||x|||o||||||||||
3'AACAACAUUUCGUAAGCUCGUUCCCAACAGAACGGUUGGGGUGGGUAAGGUUGUUACCACUCCUGUCUGUGUAGUAGGAACG5' ( -33.50[72.67%] )
>TBD-623-m0100_3p	|ppa017126m|PACid:17658905	|location[599,620]	|
5'UUCCCAAGCCCGCCCAUUCCAA3'
||x||||x|||o||||||||||
3'AACAACAUCUCGUAAGCUCGUUCCCAACAGAACGGUUGGGGUGGGUAAGGUUGUUACCACUCCUGUCUGUGUAGUAGGAACG5' ( -33.50[72.67%] )
>TBD-623-m0100_3p	|ppa017399m|PACid:17650765	|location[479,500]	|
5'UUCCCAAGCCCGCCCAUUCCAA3'
||x||||x|||o||||||||||
3'AGUAACAUUUCGUAAGCUCGUUCCCAACAGAACGGUUGGGGUGGGUAAGGUUGUUACCCCUACUGUCUGUGUAAAAGGAGCG5' ( -33.50[72.67%] )
>TBD-623-m0100_3p	|ppa019071m|PACid:17651510	|location[602,623]	|
5'UUCCCAAGCCCGCCCAUUCCAA3'
||x||||x||||||||||||x|
3'AGUAAUAUUUCCUCGACUCGCUCCCAACAGAACGGUUGGGGCGGGUAAGGGUGAUACCACUACUGCCUCUGUAGGAACAGCG5' ( -34.40[74.62%] )
>TBD-623-m0100_3p	|ppa019097m|PACid:17656486	|location[605,626]	|
5'UUCCCAAGCCCGCCCAUUCCAA3'
||x||||x|||o||||||||||
3'AGUAACAUUUCGUAAGCUCGCUCCCAACAGAACGGUUGGGGUGGGUAAGGUUGUUACCAUUAGUGUCUGUGUAGUAGGAAUG5' ( -33.50[72.67%] )
>TBD-623-m0100_3p	|ppa019824m|PACid:17667837	|location[608,629]	|
5'UUCCCAAGCCCGCCCAUUCCAA3'
||x||||x||||||||||||||
3'AGUAACAUUUCGUACGCCCGUUCCCAACAGAACGGUUGGGGCGGGUAAGGUUGUUACCACUACUUCCUGUGUAGGAGGAACG5' ( -35.40[76.79%] )
>TBD-623-m0100_3p	|ppa020450m|PACid:17647153	|location[428,449]	|
5'UUCCCAAGCCCGCCCAUUCCAA3'
||x||||x||||||||||||||
3'AGUAACAUUUCGUUAGCCCGUUACCAACAGAACGGUUGGGGCGGGUAAGGUUGUUACCACUCCUGUCUGUGUAGUAGGAACG5' ( -35.40[76.79%] )
>TBD-623-m0100_3p	|ppa020745m|PACid:17668467	|location[482,503]	|
5'UUCCCAAGCCCGCCCAUUCCAA3'
||x||||x||||||||||||||
3'AGUAACAUUUCGUUAGCCCGUUCCCAACAGAACGGUUGGGGCGGGUAAGGUUGUUACCACUCCUGUCUGUGUAGUAGGAACG5' ( -35.40[76.79%] )
>TBD-623-m0100_3p	|ppa021541m|PACid:17662924	|location[575,596]	|
5'UUCCCAAGCCCGCCCAUUCCAA3'
||x||||x|||o||||||||||
3'AGUAAUAUUUCGUCAGCCCGUUCCCAACAGAACGGUUAGGGUGGGUAAGGUUGUUACCACUCCUGUCUGUGUAGUAGGAAUG5' ( -31.40[68.11%] )
>TBD-623-m0100_3p	|ppa023090m|PACid:17652579	|location[575,596]	|
5'UUCCCAAGCCCGCCCAUUCCAA3'
||x||||x|||o||||||||||
3'AGUAACAUUUCGUAAGCUCGUUCCCAACAGAACGGUUGGGGUGGGUAAGGUUGUUACCAUUAGUGUCUGUGUAGUAGGAAUG5' ( -33.50[72.67%] )
>TBD-623-m0100_3p	|ppa026310m|PACid:17662333	|location[587,608]	|
5'UUCCCAAGCCCGCCCAUUCCAA3'
||x||||x||||||||||||x|
3'AGUAAUAUUUCCUCGACUCGCUCCCAACAGAACGGUUGGGGCGGGUAAGGGUGAUACCACUACUGUCUAUGUAGGAACAACG5' ( -34.40[74.62%] )
>TBD-623-m0101_3p	|ppa021452m|PACid:17656933	|location[103,123]	|
5'UGGCAAAUCAACUCAGCUUAG3'
x||||||||||xox|||||||
3'UUCCGCAACCUGUCCACGUUUAGACUCGGUCCCGUUUAGUUUGUUCGAAUCUCCUUCCCGGAAUCCGCCUCCACACCGACU5' ( -22.40[62.22%] )
>TBD-623-m0101_3p	|ppa026232m|PACid:17657921	|location[1725,1745]	|
5'UGGCAAAUCAACUCAGCUUAG3'
|o||||||x||||||||xo||
3'ACUCCUACUCAUAUAAGGAGUUUGCCGUUCAUCGUUUAUUUGAGUCGUGUCACUGCUCCUUCCGCGAGAAACUUUUUCAGU5' ( -23.40[64.46%] )
>TBD-623-m0103_3p	|ppa001561m|PACid:17644415	|location[1827,1847]	|
5'UGAUUGAGCCGUGCCAAUAUC3'
|||||||||||o|||||||||
3'ACUUCCCCGAAAGGUUGUCCCCUUUCGACCACUAACUCGGCGCGGUUAUAGGGAACGCGCACACUUUUCAAGGGUCAGGGA5' ( -37.60[98.95%] )
>TBD-623-m0103_3p	|ppa016845m|PACid:17663724	|location[91,111]	|
5'UGAUUGAGCCGUGCCAAUAUC3'
|||||||xx||||||||||x|
3'AACCAUGUGUGCGUUGGUUUUACUCAGCAAACUAACUAAGCACGGUUAUCGGGGUAGAAGUUUCUGUCUUUGGGUGGGAGA5' ( -25.60[66.84%] )
>TBD-623-m0103_3p	|ppa000996m|PACid:17657769	|location[1715,1735]	|
5'UGAUUGAGCCGUGCCAAUAUC3'
|||||xx|||||||||xx|||
3'GGGUCAGAAAAGUUGUAUGAAUUCUUUGACACUAAAACGGCACGGUCCUAGUGGAUCCUCUUCAUGUAAAUAUAGGGGAGC5' ( -24.80[65.26%] )
>TBD-623-m0103_3p	|ppa001824m|PACid:17642564	|location[1756,1776]	|
5'UGAUUGAGCCGUGCCAAUAUC3'
||x|ox|||||||||||x|||
3'UCAUAAAAGGAGUCAAACUAGACGGGGCUUACGAGAUCGGCACGGUUUUAGUCUAUAAAAACCUAAGUAUAGAAAUAGAUC5' ( -25.09[65.85%] )
>TBD-623-m0103_3p	|ppa001781m|PACid:17656366	|location[1278,1298]	|
5'UGAUUGAGCCGUGCCAAUAUC3'
|||||||||||o|||||||||
3'ACUUUUCCGAAUGGUUGCCCUCUCUCGACCACUAACUCGGCGCGGUUAUAGGGAACGCGCUCACGGCCUAAAGGACAAAGC5' ( -37.60[98.95%] )
>TBD-623-m0104_3p	|ppa012437m|PACid:17648072	|location[161,180]	|
5'AAAGACUAAAAUACCCUUGA3'
|||||||||||xxx|||||x
3'ACGCCUCUAACUUCUCCUCCACCUCCACCUUUUCUGAUUUUCCAGGAACAAUGACGCCAACCCUCGUAGCAGAUCCUCGU5' ( -17.40[60.84%] )
>TBD-623-m0104_3p	|ppa013211m|PACid:17655878	|location[447,466]	|
5'AAAGACUAAAAUACCCUUGA3'
|x|||||x|||||||||oo|
3'UGAAAUUUUUGAUCGGUUUUUGAGUCAAUUUAUCUGAGUUUAUGGGAGUUAUAAAUUUGAGUGUAUUUUGGAUUCUUCCU5' ( -21.30[74.48%] )
>TBD-623-m0104_3p	|ppa017834m|PACid:17641445	|location[71,90]	|
5'AAAGACUAAAAUACCCUUGA3'
||||||||||||||||||o|
3'GAAGUGGUGGGAGUGUUUGGAUCUUUUAUCUUUCUGAUUUUAUGGGAAUUUUAUAUACCUUUUAACUUACCACAAUUUCA5' ( -26.30[92.28%] )
>TBD-623-m0105_3p	|ppa003765m|PACid:17653935	|location[1142,1161]	|
5'UGCGGGAGGUACAGGGUUCG3'
||x||||||||xx||||||x
3'ACAGAGUUAGUUUUAUAUUUUAAACACGUUACACCCUCCAUUACCCAAGGCUUGUGGUAGAUUCACUAAAUCUUGGUUUA5' ( -27.90[64.88%] )
>TBD-623-m0105_3p	|ppa018689m|PACid:17649930	|location[52,71]	|
5'UGCGGGAGGUACAGGGUUCG3'
xo|o||||||||||o|||||
3'CGCUCUUGUUUCCUCUGCUGGACUGGGUUUUUGUCCUCCAUGUCUCAAGCGUUUCAAGGUACCUAAGAGGUGGUCAACCA5' ( -34.40[80.19%] )
>TBD-623-m0107_5p	|ppa000006m|PACid:17642932	|location[7477,7496]	|
5'UAGCCAAGGAUGACUUGCCU3'
x|o|||||x||||x||||||
3'AAGUAGGACUUAAGUCCUAGAGAACGGGCAUUUGGUUCGUACUUAACGGAAAGGUGAAAGACUUUGUGGAGAACUGCGUC5' ( -23.70[61.40%] )
>TBD-623-m0107_5p	|ppa008065m|PACid:17662475	|location[1059,1078]	|
5'UAGCCAAGGAUGACUUGCCU3'
||||||||||||xx||||x|
3'AGUAGGAGAGGAACGCGAAGAGUUUCUUAGAUCGGUUCCUACGAAACGCACGAACUCCGUGACCAUGACGACCUUAGUCC5' ( -27.20[70.47%] )
>TBD-623-m0107_5p	|ppa005918m|PACid:17657264	|location[245,264]	|
5'UAGCCAAGGAUGACUUGCCU3'
|||||||||||xx||x|||o
3'AUCCUCGACUUACGUUUCGUCCGUAUCAACAUCGGUUCCUAAAGACCGGGAUCUCUAAACUGUGCCGACGUUUUCUGAAA5' ( -26.40[68.93%] )
>TBD-623-m0107_5p	|ppa006634m|PACid:17655522	|location[1242,1261]	|
5'UAGCCAAGGAUGACUUGCCU3'
x|||||||o||||x|||||x
3'GGUAAGUAGAUACGGUGUUCGUGUUCUUGUUUCGGUUCUUACUUAACGGCGGACCGUUUGUGUAACGGUUUCUAUAUUGG5' ( -27.50[71.43%] )
>TBD-623-m0107_5p	|ppa010894m|PACid:17658190	|location[520,539]	|
5'UAGCCAAGGAUGACUUGCCU3'
x|||||||o||||||||x|x
3'AACUUAGCUCAACUUUUAUCUUUAGUUGGUUUCGGUUCUUACUGAACCGUUUCGAUUCUUUUGUGUUUGACGUCGUGGAU5' ( -26.10[68.15%] )
>TBD-623-m0107_5p	|ppa006028m|PACid:17665799	|location[3,22]	|
5'UAGCCAAGGAUGACUUGCCU3'
x||||||||||||x||x||o
3'GUUGUAGUCAACCGAACUUGGCUUUGGGUCCUCGGUUCCUACUAAAGGGGUA5' ( -26.20[68.59%] )
>TBD-623-m0107_5p	|ppa007583m|PACid:17649701	|location[309,328]	|
5'UAGCCAAGGAUGACUUGCCU3'
||||||xx|||o||x|||||
3'UGACUCUGGGUAACCACAGGACUGGUCUUAAUCGGUAGCUAUUGUACGGAAAGGAAAGCACAAAGUUAAGUUUUAAAAGU5' ( -24.20[62.69%] )
>TBD-623-m0107_5p	|ppa007941m|PACid:17649823	|location[281,300]	|
5'UAGCCAAGGAUGACUUGCCU3'
x||||||||||||x||x||o
3'GUUGUAGUCAACCGAACUUUGCUUUGGGUCCUCGGUUCCUACUAAAGGGGUACUCUCAGGGGGAUGGAUUAUUCUUGGGA5' ( -26.20[68.59%] )
>TBD-623-m0107_5p	|ppa011476m|PACid:17641245	|location[662,681]	|
5'UAGCCAAGGAUGACUUGCCU3'
|||||||||||||xx||xx|
3'GAGUGAAUCAGUUGAGUCGACUCUCACACAAUCGGUUCCUACUAUACCAACUUCCUCUGUGGGGAGAUCAGGGUGGGUUU5' ( -27.32[70.78%] )
>TBD-623-m0107_5p	|ppa012173m|PACid:17666161	|location[699,718]	|
5'UAGCCAAGGAUGACUUGCCU3'
x|||||||o||||x||||||
3'GUGUUGUGGGUUAUUAAUGUUUUCAUUGGUUUCGGUUCUUACUAAACGGACUAUAUCUGUAACGUGUCGUCCCAAAGUGG5' ( -27.90[72.66%] )
>TBD-623-m0107_5p	|ppb021331m|PACid:17664507	|location[1046,1065]	|
5'UAGCCAAGGAUGACUUGCCU3'
|||||x|||||x|xo|||||
3'UUGUAUUAGAAAGAGUCUACGUAGUUUUUGAUCGGGUCCUAGUUGACGGAACCAACCCAACUCCUCUGGGCUGGGCAUUC5' ( -24.10[62.44%] )
>TBD-623-m0108_5p	|ppa000006m|PACid:17642932	|location[7477,7496]	|
5'UAGCCAAGGAUGACUUGCCU3'
x|o|||||x||||x||||||
3'AAGUAGGACUUAAGUCCUAGAGAACGGGCAUUUGGUUCGUACUUAACGGAAAGGUGAAAGACUUUGUGGAGAACUGCGUC5' ( -23.70[61.40%] )
>TBD-623-m0108_5p	|ppa008065m|PACid:17662475	|location[1059,1078]	|
5'UAGCCAAGGAUGACUUGCCU3'
||||||||||||xx||||x|
3'AGUAGGAGAGGAACGCGAAGAGUUUCUUAGAUCGGUUCCUACGAAACGCACGAACUCCGUGACCAUGACGACCUUAGUCC5' ( -27.20[70.47%] )
>TBD-623-m0108_5p	|ppa005918m|PACid:17657264	|location[245,264]	|
5'UAGCCAAGGAUGACUUGCCU3'
|||||||||||xx||x|||o
3'AUCCUCGACUUACGUUUCGUCCGUAUCAACAUCGGUUCCUAAAGACCGGGAUCUCUAAACUGUGCCGACGUUUUCUGAAA5' ( -26.40[68.93%] )
>TBD-623-m0108_5p	|ppa006634m|PACid:17655522	|location[1242,1261]	|
5'UAGCCAAGGAUGACUUGCCU3'
x|||||||o||||x|||||x
3'GGUAAGUAGAUACGGUGUUCGUGUUCUUGUUUCGGUUCUUACUUAACGGCGGACCGUUUGUGUAACGGUUUCUAUAUUGG5' ( -27.50[71.43%] )
>TBD-623-m0108_5p	|ppa010894m|PACid:17658190	|location[520,539]	|
5'UAGCCAAGGAUGACUUGCCU3'
x|||||||o||||||||x|x
3'AACUUAGCUCAACUUUUAUCUUUAGUUGGUUUCGGUUCUUACUGAACCGUUUCGAUUCUUUUGUGUUUGACGUCGUGGAU5' ( -26.10[68.15%] )
>TBD-623-m0108_5p	|ppa006028m|PACid:17665799	|location[3,22]	|
5'UAGCCAAGGAUGACUUGCCU3'
x||||||||||||x||x||o
3'GUUGUAGUCAACCGAACUUGGCUUUGGGUCCUCGGUUCCUACUAAAGGGGUA5' ( -26.20[68.59%] )
>TBD-623-m0108_5p	|ppa007583m|PACid:17649701	|location[309,328]	|
5'UAGCCAAGGAUGACUUGCCU3'
||||||xx|||o||x|||||
3'UGACUCUGGGUAACCACAGGACUGGUCUUAAUCGGUAGCUAUUGUACGGAAAGGAAAGCACAAAGUUAAGUUUUAAAAGU5' ( -24.20[62.69%] )
>TBD-623-m0108_5p	|ppa007941m|PACid:17649823	|location[281,300]	|
5'UAGCCAAGGAUGACUUGCCU3'
x||||||||||||x||x||o
3'GUUGUAGUCAACCGAACUUUGCUUUGGGUCCUCGGUUCCUACUAAAGGGGUACUCUCAGGGGGAUGGAUUAUUCUUGGGA5' ( -26.20[68.59%] )
>TBD-623-m0108_5p	|ppa011476m|PACid:17641245	|location[662,681]	|
5'UAGCCAAGGAUGACUUGCCU3'
|||||||||||||xx||xx|
3'GAGUGAAUCAGUUGAGUCGACUCUCACACAAUCGGUUCCUACUAUACCAACUUCCUCUGUGGGGAGAUCAGGGUGGGUUU5' ( -27.32[70.78%] )
>TBD-623-m0108_5p	|ppa012173m|PACid:17666161	|location[699,718]	|
5'UAGCCAAGGAUGACUUGCCU3'
x|||||||o||||x||||||
3'GUGUUGUGGGUUAUUAAUGUUUUCAUUGGUUUCGGUUCUUACUAAACGGACUAUAUCUGUAACGUGUCGUCCCAAAGUGG5' ( -27.90[72.66%] )
>TBD-623-m0108_5p	|ppb021331m|PACid:17664507	|location[1046,1065]	|
5'UAGCCAAGGAUGACUUGCCU3'
|||||x|||||x|xo|||||
3'UUGUAUUAGAAAGAGUCUACGUAGUUUUUGAUCGGGUCCUAGUUGACGGAACCAACCCAACUCCUCUGGGCUGGGCAUUC5' ( -24.10[62.44%] )
>TBD-623-m0109_5p	|ppa025419m|PACid:17661108	|location[1657,1677]	|
5'GUGGUCACCCACUGUUGGAUA3'
x||||||||||x|x||||||x
3'CUUCGUGAAGUCUUGAAGUAUAGAUCCGGUGACCAGUGGGUUAGAACCUAGGUUAUUGAGGUUUCGACAAGGUAACCGGGU5' ( -28.50[68.35%] )
>TBD-623-m0109_5p	|ppa014489m|PACid:17665419	|location[712,732]	|
5'GUGGUCACCCACUGUUGGAUA3'
|||||||||||xoo||||||x
3'UAGAGAACCUGAUGUCCCCAGGUUCUCUAACACCAGUGGGUAGUAACCUACAUUGUAGGUUGCCAAGUUUUUUCAAAGAAU5' ( -33.50[79.20%] )
>TBD-623-m0110_3p	|ppa009397m|PACid:17656533	|location[1000,1020]	|
5'UGCCAAAGAAGAGUUGCCCUA3'
ox|||||||||||||||xx||
3'UUUUAGAGGUAUUGUUCGUUCACGUAGGUAGAGGUUUCUUCUCAACGUAAUGGAGAGUCAUAAGAGACAAGUUUGUUCCUU5' ( -27.40[69.90%] )
>TBD-623-m0110_3p	|ppa015730m|PACid:17660744	|location[338,358]	|
5'UGCCAAAGAAGAGUUGCCCUA3'
x||||||||||x||||x||||
3'UUAGCUUUCUGACUCUUCCUUUGAACAAUUCCGGUUUCUUCACAACCGGAUACUUCGGUAACCUCCCCCACGGUUUCCGGU5' ( -25.70[65.73%] )
>TBD-623-m0110_3p	|ppa003154m|PACid:17650304	|location[866,886]	|
5'UGCCAAAGAAGAGUUGCCCUA3'
|x||||||||||||o|||||x
3'AUUCGUCGUCGACUAAACUCGUCGAAGUCGAAGGUUUCUUCUCAGCGGGAGCCAUAUUAUAGUCGGUUUCUGCUCUCCGUA5' ( -34.00[86.96%] )
>TBD-623-m0110_3p	|ppa004613m|PACid:17651940	|location[338,358]	|
5'UGCCAAAGAAGAGUUGCCCUA3'
x||||||||||x||||x||||
3'UUAGCUUUCUGACUCUUCCUUUGAACAAUUCCGGUUUCUUCACAACCGGAUACUUCGGUAACCUCCCCCACGGUUUCCGGU5' ( -25.70[65.73%] )
>TBD-623-m0110_3p	|ppa024435m|PACid:17650881	|location[248,268]	|
5'UGCCAAAGAAGAGUUGCCCUA3'
xo||||||||||x|||||||x
3'GAAAGAAAGAAGGGUUAAACAGUGGUUCGGUUGGUUUCUUCUGAACGGGACGGUUACACGGUGUUUCACGGUGUGGUAACU5' ( -31.30[79.85%] )
>TBD-623-m0110_3p	|ppa025234m|PACid:17662545	|location[248,268]	|
5'UGCCAAAGAAGAGUUGCCCUA3'
x|||||||||||||||||||x
3'GAAAAAAGGAUGGUUCAAAUAGAGGUUCGGUCGGUUUCUUCUCAACGGGACGAUCCCAAGGUUUGUUUCGUUGGGGUCAAU5' ( -37.50[95.66%] )
>TBD-623-m0111_3p	|ppa000071m|PACid:17641456	|location[3122,3142]	|
5'UGCCAAGAAAGAGUUGCCCUA3'
|||||xx|||||||||||x|x
3'CUCCCUUGUGAUAACGGCCAAAACGUAGUCACGGUCGUUUCUCAACGGAAGGUCUCAGGAACGAUGAUACUGGUUGAAGUU5' ( -26.10[67.10%] )
>TBD-623-m0111_3p	|ppa025234m|PACid:17662545	|location[248,268]	|
5'UGCCAAGAAAGAGUUGCCCUA3'
x|||||ox||||||||||||x
3'GAAAAAAGGAUGGUUCAAAUAGAGGUUCGGUCGGUUUCUUCUCAACGGGACGAUCCCAAGGUUUGUUUCGUUGGGGUCAAU5' ( -31.20[79.59%] )
>TBD-623-m0112_5p	|ppa025419m|PACid:17661108	|location[1657,1677]	|
5'GUGGUCACCCACUGUUGGAUA3'
x||||||||||x|x||||||x
3'CUUCGUGAAGUCUUGAAGUAUAGAUCCGGUGACCAGUGGGUUAGAACCUAGGUUAUUGAGGUUUCGACAAGGUAACCGGGU5' ( -28.50[68.35%] )
>TBD-623-m0112_5p	|ppa014489m|PACid:17665419	|location[712,732]	|
5'GUGGUCACCCACUGUUGGAUA3'
|||||||||||xoo||||||x
3'UAGAGAACCUGAUGUCCCCAGGUUCUCUAACACCAGUGGGUAGUAACCUACAUUGUAGGUUGCCAAGUUUUUUCAAAGAAU5' ( -33.50[79.20%] )
>TBD-623-m0115_3p	|ppa026152m|PACid:17662938	|location[41,63]	|
5'GAAAUUUCGUCGGGAGAGGUUUA3'
o||||x||||||||||||||o||
3'AUUAACGUUUUAAUCUGCACGUGUUUGAUUUUUUACAGCAGCCCUCUCCAGAUUAGGCCGUUUAUAAACAGCUGUAUUUGGAU5' ( -33.80[84.71%] )
>TBD-623-m0115_3p	|ppa016026m|PACid:17667011	|location[448,470]	|
5'GAAAUUUCGUCGGGAGAGGUUUA3'
|||||||||||||||||||||xx
3'CAGCCGUAUCCAGAUACGUGGACACGGCUGCUUUAAAGCAGCCCUCUCCAACACAAGAAAAAAAAAAACAUGCACAUAUUAUA5' ( -38.40[95.29%] )
>TBD-623-m0115_3p	|ppa016026m|PACid:17667011	|location[504,526]	|
5'GAAAUUUCGUCGGGAGAGGUUUA3'
|||||||||||||x|x||o|||x
3'GCUUUAAACGGCCUAAUCCAAAGGGGGCUGCUUUAAAGCAGCCGUAUCUAAAAAAGCAGCCGUAUCCAGAUACGUGGACACGG5' ( -26.40[65.19%] )
>TBD-623-m0115_3p	|ppa016026m|PACid:17667011	|location[563,585]	|
5'GAAAUUUCGUCGGGAGAGGUUUA3'
o||||||||||||x|x||||o||
3'UGUAACUGGUUAUAACAAGUGAGAGCGCUGUUUUAAAGCAGCCGUAUCCAGAUACGGCUGCUUUAAACGGCCUAAUCCAAAGG5' ( -27.10[66.91%] )
>TBD-623-m0115_3p	|ppb017944m|PACid:17640754	|location[74,96]	|
5'GAAAUUUCGUCGGGAGAGGUUUA3'
|||||||||||||x|o||o|o||
3'UGGGUGUUGGGAUAUUUCCAAAGAGGGCUGCUUUAAAGCAGCCGUUUCUAGAUACGGCUGUUUUAAACGGCCUAAUCCAAAGG5' ( -30.70[75.80%] )
>TBD-623-m0116_3p	|ppa026152m|PACid:17662938	|location[41,63]	|
5'GAAAUUUCGUCGGGAGAGGUUUA3'
o||||x||||||||||||||o||
3'AUUAACGUUUUAAUCUGCACGUGUUUGAUUUUUUACAGCAGCCCUCUCCAGAUUAGGCCGUUUAUAAACAGCUGUAUUUGGAU5' ( -33.80[84.71%] )
>TBD-623-m0116_3p	|ppa016026m|PACid:17667011	|location[448,470]	|
5'GAAAUUUCGUCGGGAGAGGUUUA3'
|||||||||||||||||||||xx
3'CAGCCGUAUCCAGAUACGUGGACACGGCUGCUUUAAAGCAGCCCUCUCCAACACAAGAAAAAAAAAAACAUGCACAUAUUAUA5' ( -38.40[95.29%] )
>TBD-623-m0116_3p	|ppa016026m|PACid:17667011	|location[504,526]	|
5'GAAAUUUCGUCGGGAGAGGUUUA3'
|||||||||||||x|x||o|||x
3'GCUUUAAACGGCCUAAUCCAAAGGGGGCUGCUUUAAAGCAGCCGUAUCUAAAAAAGCAGCCGUAUCCAGAUACGUGGACACGG5' ( -26.40[65.19%] )
>TBD-623-m0116_3p	|ppa016026m|PACid:17667011	|location[563,585]	|
5'GAAAUUUCGUCGGGAGAGGUUUA3'
o||||||||||||x|x||||o||
3'UGUAACUGGUUAUAACAAGUGAGAGCGCUGUUUUAAAGCAGCCGUAUCCAGAUACGGCUGCUUUAAACGGCCUAAUCCAAAGG5' ( -27.10[66.91%] )
>TBD-623-m0116_3p	|ppb017944m|PACid:17640754	|location[74,96]	|
5'GAAAUUUCGUCGGGAGAGGUUUA3'
|||||||||||||x|o||o|o||
3'UGGGUGUUGGGAUAUUUCCAAAGAGGGCUGCUUUAAAGCAGCCGUUUCUAGAUACGGCUGUUUUAAACGGCCUAAUCCAAAGG5' ( -30.70[75.80%] )
>TBD-623-m0117_3p	|ppa012437m|PACid:17648072	|location[161,180]	|
5'AAAGACUAAAAUACCCUUGA3'
|||||||||||xxx|||||x
3'ACGCCUCUAACUUCUCCUCCACCUCCACCUUUUCUGAUUUUCCAGGAACAAUGACGCCAACCCUCGUAGCAGAUCCUCGU5' ( -17.40[60.84%] )
>TBD-623-m0117_3p	|ppa013211m|PACid:17655878	|location[447,466]	|
5'AAAGACUAAAAUACCCUUGA3'
|x|||||x|||||||||oo|
3'UGAAAUUUUUGAUCGGUUUUUGAGUCAAUUUAUCUGAGUUUAUGGGAGUUAUAAAUUUGAGUGUAUUUUGGAUUCUUCCU5' ( -21.30[74.48%] )
>TBD-623-m0117_3p	|ppa017834m|PACid:17641445	|location[71,90]	|
5'AAAGACUAAAAUACCCUUGA3'
||||||||||||||||||o|
3'GAAGUGGUGGGAGUGUUUGGAUCUUUUAUCUUUCUGAUUUUAUGGGAAUUUUAUAUACCUUUUAACUUACCACAAUUUCA5' ( -26.30[92.28%] )
>TBD-623-m0118_3p	|ppa012437m|PACid:17648072	|location[161,180]	|
5'AAAGACUAAAAUACCCUUGA3'
|||||||||||xxx|||||x
3'ACGCCUCUAACUUCUCCUCCACCUCCACCUUUUCUGAUUUUCCAGGAACAAUGACGCCAACCCUCGUAGCAGAUCCUCGU5' ( -17.40[60.84%] )
>TBD-623-m0118_3p	|ppa013211m|PACid:17655878	|location[447,466]	|
5'AAAGACUAAAAUACCCUUGA3'
|x|||||x|||||||||oo|
3'UGAAAUUUUUGAUCGGUUUUUGAGUCAAUUUAUCUGAGUUUAUGGGAGUUAUAAAUUUGAGUGUAUUUUGGAUUCUUCCU5' ( -21.30[74.48%] )
>TBD-623-m0118_3p	|ppa017834m|PACid:17641445	|location[71,90]	|
5'AAAGACUAAAAUACCCUUGA3'
||||||||||||||||||o|
3'GAAGUGGUGGGAGUGUUUGGAUCUUUUAUCUUUCUGAUUUUAUGGGAAUUUUAUAUACCUUUUAACUUACCACAAUUUCA5' ( -26.30[92.28%] )
>TBD-623-m0119_5p	|ppa016026m|PACid:17667011	|location[504,525]	|
5'AAAUUUCGUCGGCACAGGUAUU3'
||||||||||||||x||o|x||
3'CUUUAAACGGCCUAAUCCAAAGGGGGCUGCUUUAAAGCAGCCGUAUCUAAAAAAGCAGCCGUAUCCAGAUACGUGGACACGG5' ( -25.40[70.95%] )
>TBD-623-m0119_5p	|ppa016026m|PACid:17667011	|location[563,584]	|
5'AAAUUUCGUCGGCACAGGUAUU3'
||||||||||||||x||||x|x
3'GUAACUGGUUAUAACAAGUGAGAGCGCUGUUUUAAAGCAGCCGUAUCCAGAUACGGCUGCUUUAAACGGCCUAAUCCAAAGG5' ( -27.30[76.26%] )
>TBD-623-m0119_5p	|ppb017944m|PACid:17640754	|location[74,95]	|
5'AAAUUUCGUCGGCACAGGUAUU3'
||||||||||||||x||o|x|x
3'GGGUGUUGGGAUAUUUCCAAAGAGGGCUGCUUUAAAGCAGCCGUUUCUAGAUACGGCUGUUUUAAACGGCCUAAUCCAAAGG5' ( -24.70[68.99%] )
>TBD-623-m0122_5p	|ppa006634m|PACid:17655522	|location[1241,1261]	|
5'CAGCCAAGGAUGACUUGCCGG3'
x|||||||o||||x||||||x
3'GGUAAGUAGAUACGGUGUUCGUGUUCUUGUUUCGGUUCUUACUUAACGGCGGACCGUUUGUGUAACGGUUUCUAUAUUGGU5' ( -30.00[68.65%] )
>TBD-623-m0122_5p	|ppa012173m|PACid:17666161	|location[698,718]	|
5'CAGCCAAGGAUGACUUGCCGG3'
x|||||||o||||x|||||x|
3'GUGUUGUGGGUUAUUAAUGUUUUCAUUGGUUUCGGUUCUUACUAAACGGACUAUAUCUGUAACGUGUCGUCCCAAAGUGGG5' ( -28.00[64.22%] )
>TBD-623-m0124_3p	|ppa020907m|PACid:17658749	|location[232,251]	|
5'AAAUGGAUGAUGAUGAGGAC3'
|||||ox|o||||x||||||
3'AUUCCAUCCCUUCGCCGUACUAGGUUCACUUUUACUCAUUACUCCUCCUGUAGUUAAUACCUUCCUAGUUAGAGUAGUUU5' ( -20.60[62.42%] )
>TBD-623-m0124_3p	|ppa017819m|PACid:17667952	|location[54,73]	|
5'AAAUGGAUGAUGAUGAGGAC3'
x||||o|||||||||||x|x
3'CAAACUCUUCUUUUAGCCAUGGACCUAUGCAUUACUUACUACUACUCAUCACACUCUUCUUCCGACUCUCUCAUGGCACG5' ( -24.00[72.29%] )
>TBD-623-m0124_3p	|ppa020395m|PACid:17643761	|location[54,73]	|
5'AAAUGGAUGAUGAUGAGGAC3'
x||||o|||||||||||x|x
3'CAAACUCUUCUUUUAGCCAUGGACCUAUGCAUUACUUACUACUACUCAUCACACUCUUCUUCCGACUCUCUCAUGGCACG5' ( -24.00[72.29%] )
>TBD-623-m0124_3p	|ppa000858m|PACid:17648618	|location[101,120]	|
5'AAAUGGAUGAUGAUGAGGAC3'
||xxo|||||||||||x|||
3'CAUACCUUUAUUAUACUUAUUACUUAAUACUUCUUCUACUACUACUGCUGCUGCUUCUGGUUGGCUUGCUUUGCUUUGCU5' ( -22.90[68.77%] )
>TBD-623-m0124_3p	|ppa000857m|PACid:17648619	|location[101,120]	|
5'AAAUGGAUGAUGAUGAGGAC3'
||xxo|||||||||||x|||
3'CAUACCUUUAUUAUACUUAUUACUUAAUACUUCUUCUACUACUACUGCUGCUGCUUCUGGUUGGCUUGCUUUGCUUUGCU5' ( -22.90[68.77%] )
>TBD-623-m0124_3p	|ppa000893m|PACid:17648620	|location[101,120]	|
5'AAAUGGAUGAUGAUGAGGAC3'
||xxo|||||||||||x|||
3'CAUACCUUUAUUAUACUUAUUACUUAAUACUUCUUCUACUACUACUGCUGCUGCUUCUGGUUGGCUUGCUUUGCUUUGCU5' ( -22.90[68.77%] )
>TBD-623-m0124_3p	|ppa000863m|PACid:17653947	|location[24,43]	|
5'AAAUGGAUGAUGAUGAGGAC3'
||x|x||||||||o||x|||
3'UGUGGCAUUAGCAUUGUCAACUCCGCAUUCUUAAACUACUACUGCUGCUGGCGAACAAUGACGCACUGGAGUA5' ( -22.00[66.67%] )
>TBD-623-m0124_3p	|ppa001336m|PACid:17652394	|location[1199,1218]	|
5'AAAUGGAUGAUGAUGAGGAC3'
|||||||x||||||o||||x
3'ACCGUAACUGGGACGGAGACCUGGGUUUAAUUUACCUCCUACUAUUCCUUGUUAGAGAGGUGAAGAUAGAAAACGGUAAU5' ( -25.10[74.70%] )
>TBD-623-m0124_3p	|ppa003019m|PACid:17645098	|location[682,701]	|
5'AAAUGGAUGAUGAUGAGGAC3'
||||x||||||o||xx||||
3'UUUUGGCUUUGUUGUUGGCUUUAAGGGUAAUUUAGCUACUAUUAAGCCUGGGAAAGAUCUAGUCAUCGCUAUACUUUGUU5' ( -20.40[60.71%] )
>TBD-623-m0124_3p	|ppa004782m|PACid:17646555	|location[876,895]	|
5'AAAUGGAUGAUGAUGAGGAC3'
||x|||||||||||||x||x
3'GUGCCGAACUUCUCGAGGGUGACAGAUAAUUUGACCUACUACUACUACUCGGUAACGGUUAACCCUUAAAUAGUCCCGAC5' ( -22.50[68.18%] )
>TBD-623-m0124_3p	|ppa006412m|PACid:17657127	|location[470,489]	|
5'AAAUGGAUGAUGAUGAGGAC3'
|x|||||||||||||x||xx
3'AAAAUACUCACCUGACUCUACCCCUCUACCUGUACCUACUACUACGCCCACUGCUUCUUCUAUUUCUACGAUCUCAUGAU5' ( -24.50[73.57%] )
>TBD-623-m0124_3p	|ppa012406m|PACid:17656215	|location[271,290]	|
5'AAAUGGAUGAUGAUGAGGAC3'
||||||x|||||x|||||xx
3'UUCUAUGCCAGUGGUUCGAGUCGUGCGAAGUUUACCAACUACGACUCCACUUAGGGUCGGUGGGAAACUUUUGGUCUCCG5' ( -21.40[63.69%] )
>TBD-623-m0124_3p	|ppa012413m|PACid:17663093	|location[271,290]	|
5'AAAUGGAUGAUGAUGAGGAC3'
||||||x|||||x|||||xx
3'UUCUAUACCAGUGGUUCGAGUCGUGCGAAGUUUACCAACUACGACUCCACUUAGGGUCGGUGGGAAACUUUUGGUCUCCG5' ( -21.40[63.69%] )
>TBD-623-m0124_3p	|ppa004739m|PACid:17667024	|location[1604,1623]	|
5'AAAUGGAUGAUGAUGAGGAC3'
||||o||x|||||x|||||x
3'GUUCUGAGUCGAUCUAUAGUGUUCCUAUAAUUUAUCUUCUACUUCUCCUUCUCCUUGGUUACUGUUCAUUUUAAGUUCUU5' ( -20.70[61.06%] )
>TBD-623-m0124_3p	|ppa024417m|PACid:17644989	|location[812,831]	|
5'AAAUGGAUGAUGAUGAGGAC3'
||||x||||||||||||ox|
3'UAACAACAACUGGUACAUGCCCCAAACAAGUUUAACUACUACUACUCUCGACUGGUACUACAGUAACGACAAAGACUAUU5' ( -21.10[62.43%] )
>TBD-623-m0124_3p	|ppa024785m|PACid:17649162	|location[471,490]	|
5'AAAUGGAUGAUGAUGAGGAC3'
x|||x||||||||x|||||x
3'ACUUUUACCUUGGACUUUUGAAUAGGUAUAGUUAACUACUACUUCUCCUUCUACUACUACUACUACUACUACAGUAGUUU5' ( -20.50[60.47%] )
>TBD-623-m0124_3p	|ppa005601m|PACid:17653511	|location[971,990]	|
5'AAAUGGAUGAUGAUGAGGAC3'
|x||||||x||||x||o|||
3'UUAGUUCGGAAGGAAGGUCGGUGAGUUAUAUCUACCUAGUACUUCUUCUGAUAGUCGGUGUCGAUUUAUUUGUUGCUGGC5' ( -20.60[60.95%] )
>TBD-623-m0124_3p	|ppa010587m|PACid:17652016	|location[817,836]	|
5'AAAUGGAUGAUGAUGAGGAC3'
|||x|||||||||xx|||||
3'AGAAGUCUGAUCCACUCCUUCUGGUUUUGUUUUUCCUACUACUUGUCCUGGUCGUUUUUAUGUUAGUAGUAUGUGACCGG5' ( -22.00[66.67%] )
>TBD-623-m0124_3p	|ppa010576m|PACid:17652017	|location[812,831]	|
5'AAAUGGAUGAUGAUGAGGAC3'
|||x|||||||||xx|||||
3'AGAAGUCUGAUCCACUCCUUCUGGUUUUGUUUUUCCUACUACUUGUCCUGGUCGUUUUUAUGUUAGUAGUAUGUGACCGG5' ( -22.00[66.67%] )
>TBD-623-m0124_3p	|ppa015393m|PACid:17653080	|location[3277,3296]	|
5'AAAUGGAUGAUGAUGAGGAC3'
||x|||x||||||||||ox|
3'GGGGUAUACUUUUCUACAACCUAGGUUCACUUCACCAACUACUACUCUCGUUAGACCGUUAACUGCCAGGUCUAAUACGU5' ( -20.20[61.21%] )
>TBD-623-m0124_3p	|ppa020864m|PACid:17649843	|location[944,963]	|
5'AAAUGGAUGAUGAUGAGGAC3'
||x|||x|||||||||o||x
3'UCGAACCGAGUAGGGGACAGAAACAUAUACUUAACCGACUACUACUUCUUCUACUACUACUAUUCCAUUUUUGGGUCGUA5' ( -21.80[65.47%] )
>TBD-623-m0124_3p	|ppa024470m|PACid:17666517	|location[108,127]	|
5'AAAUGGAUGAUGAUGAGGAC3'
x||o|||x||||||||||x|
3'GCAACCUAACCCUCACUCCCAAGACCAUUCAUUGCCUCCUACUACUCCCGUGCACCUGGGUGAAGAAGAAGGUGGACGCU5' ( -25.10[76.06%] )
>TBD-623-m0124_3p	|ppa011228m|PACid:17650953	|location[219,238]	|
5'AAAUGGAUGAUGAUGAGGAC3'
x|x||||||||||||||o|x
3'UUCCGGUUCUUAUCUCAUAUAUUUGGUUCCAUAACCUACUACUACUCUUACUAGUUUACUGUUCACUGGGUACAAGGAAA5' ( -26.30[78.98%] )
>TBD-623-m0124_3p	|ppa011966m|PACid:17662388	|location[65,84]	|
5'AAAUGGAUGAUGAUGAGGAC3'
|||||||x|||||x|||||x
3'GGACUUCACCCCAAACGCAAAACCCAAAUCUUUACCUCCUACUCCUCCUUAACUUCUUCCUCCUUUACCUCUUCCCAAGC5' ( -22.40[67.47%] )
>TBD-623-m0124_3p	|ppa002604m|PACid:17650638	|location[272,291]	|
5'AAAUGGAUGAUGAUGAGGAC3'
x||x||||||||||||x||x
3'UCUCCUUCUCCUUAACCUUUGUUUUGGGUAGUUCCCUACUACUACUACUACUACUACUACGUGAACUGGAAGACCGAAGU5' ( -20.80[61.36%] )
>TBD-623-m0124_3p	|ppa004757m|PACid:17643821	|location[138,157]	|
5'AAAUGGAUGAUGAUGAGGAC3'
|||xo||||||||||x|||x
3'CCAACAGCCACCAUUAAACAACGACCACCAUUUUUCUACUACUACCCCUCCACUCGCUUCUUCUAUUUAACUCUCUCUCU5' ( -20.60[60.77%] )
>TBD-623-m0124_3p	|ppa022417m|PACid:17661696	|location[233,252]	|
5'AAAUGGAUGAUGAUGAGGAC3'
||x|x|||||||||||x||x
3'CCCAACCCCAACCCCGACUCCAACUUCGUCUUCAACUACUACUACUACUACUACUACUUCUACUACUACUCUUCCCAAUA5' ( -22.20[66.67%] )
>TBD-623-m0124_3p	|ppa023619m|PACid:17665212	|location[90,109]	|
5'AAAUGGAUGAUGAUGAGGAC3'
||xx||||||||||||o||x
3'AUCAUCACGAUAAGAGUCUAUUCGUUUUUCUUCCCCUACUACUACUUCUUUUUCUCCUUCCACCGAAGUCGGUAAGUUAC5' ( -24.50[74.24%] )
>TBD-623-m0124_3p	|ppa024328m|PACid:17657213	|location[984,1003]	|
5'AAAUGGAUGAUGAUGAGGAC3'
||x|o|||||||||||x||x
3'GACUGAAUAGUACGCGCGGUAAAAGAAGGGUUGAUCUACUACUACUACUACCACUACUACAACUACAACCACUACUACAA5' ( -20.40[60.18%] )
>TBD-623-m0124_3p	|ppa027201m|PACid:17643581	|location[834,853]	|
5'AAAUGGAUGAUGAUGAGGAC3'
||x|o|||||||||||x||x
3'GACUGAAUAGUACGCACGGUAAAAGAAGGGUUGAUCUACUACUACUACUACUACUACAACUACAACCACUAAAUCUUUAC5' ( -20.40[60.18%] )
>TBD-623-m0124_3p	|ppa004857m|PACid:17653077	|location[30,49]	|
5'AAAUGGAUGAUGAUGAGGAC3'
|x|x||||||||||||||xx
3'AAGCCCAAUUUCUCACGGAAUCCCCAAACCUCUUCCUACUACUACUCCAAACCUUUCCCUCGACGCAUCGGCGGUAACU5' ( -26.60[80.12%] )
>TBD-623-m0124_3p	|ppa011687m|PACid:17666559	|location[417,436]	|
5'AAAUGGAUGAUGAUGAGGAC3'
xx||||||||||||||x|x|
3'CGACGACUGAAUCGGGAUUAACCCAGUAGUAGUACCUACUACUACUACCGAGUAGGGGAAACAGGGUUACUGUGGAGUAC5' ( -25.00[75.30%] )
>TBD-623-m0124_3p	|ppa016883m|PACid:17657196	|location[174,193]	|
5'AAAUGGAUGAUGAUGAGGAC3'
||x||||||||||x||x||x
3'UCGGUAGUCUUUACCAGAGUUUACGUUACCUUCACCUACUACUCCUACUACUACUACUUUAAAAAACUUACCACAACACC5' ( -24.60[73.87%] )
>TBD-623-m0124_3p	|ppa026689m|PACid:17647821	|location[108,127]	|
5'AAAUGGAUGAUGAUGAGGAC3'
xx||||||||||||||x||x
3'CGUUUAGAACUUCCGGUGACUCAAACACCGAAUACCUACUACUACUACUUCUCCGCCAAAGACUACGGAAGUUAGACGUG5' ( -23.60[69.62%] )
>TBD-623-m0124_3p	|ppa026621m|PACid:17658304	|location[126,145]	|
5'AAAUGGAUGAUGAUGAGGAC3'
|x|x|||||||||x|||||x
3'UGCUACUAUUUUUUCUACUUCUUGUGCUCCUCUUCCUACUACUCCUCCUCCUUCUUUUACUACCACAGGCAGCUCUUCUU5' ( -23.20[69.67%] )
>TBD-623-m0124_3p	|ppa006627m|PACid:17663082	|location[137,156]	|
5'AAAUGGAUGAUGAUGAGGAC3'
|||oxx|||||||x||||||
3'ACACCCGGGGUACUUAGCACUCAGGGGCGGUUUGGAUACUACUCCUCCUGGAACCAGCCAGGGACUGGCAUCCAAGAUAU5' ( -20.70[61.61%] )
>TBD-623-m0125_3p	|ppa003376m|PACid:17640837	|location[399,420]	|
5'CAAAUGUAGUAAGAGUAGCAUU3'
||||||x||||||||||||xxx
3'UUUUACUUUUAGGUGGUUUGAGUUUUCAUGGUUUACUUCAUUCUCAUCGGUCUUUGUCUCUUCACUCUGUUUGAGGUGUGUC5' ( -27.00[80.12%] )
>TBD-623-m0126_5p	|ppa003136m|PACid:17643333	|location[1335,1355]	|
5'UGCCUGGCUCCCUGUAUGCCA3'
||||||||||||||o||||||
3'ACCCUAUCUAAUCUAUGUGUCAUAUCUAGAACGGACCGAGGGACGUACGGUCGUCCUUUUCACAAUAUCAAGUUGUUCCUA5' ( -46.30[100.00%] )
>TBD-623-m0126_5p	|ppa002082m|PACid:17645207	|location[1344,1364]	|
5'UGCCUGGCUCCCUGUAUGCCA3'
||||||||||||||||||||x
3'UCUAGACUAUUUCUAUAAGAUUUAACUCGUACGGACCGAGGGACAUACGGACGUCCUCACAACAGUCCAUCUGUUGUGUUC5' ( -46.30[100%] )
>TBD-623-m0126_5p	|ppa002195m|PACid:17653376	|location[1580,1600]	|
5'UGCCUGGCUCCCUGUAUGCCA3'
||||||||||||||o||||||
3'UAUAGACUAUUCCUAUCUGGUAUUACUGGUACGGACCGAGGGACGUACGGUCGUCCUCAAAACAGCCCGUCUGUUGGUUUU5' ( -46.10[100.00%] )
>TBD-623-m0126_5p	|ppa002691m|PACid:17640912	|location[2583,2603]	|
5'UGCCUGGCUCCCUGUAUGCCA3'
||||||x|||||||ox|||x|
3'UAAAUCCACGUUUUGUUAUAGGUCAUUUGGACGGACGGAGGGACGGACGAUCAACCCGUGUUCAGCCCGUUUUGACCAGAG5' ( -33.90[73.22%] )
>TBD-623-m0126_5p	|ppa002710m|PACid:17657536	|location[1272,1292]	|
5'UGCCUGGCUCCCUGUAUGCCA3'
||||||||||||||||||||x
3'UGUAGGCUACUUCUAUCAAGUUUAACUCGAACGGACCGAGGGACAUACGGGCGACUAUAAAACAGACUAUGUGAUGUAUUC5' ( -46.30[100.00%] )
>TBD-623-m0127_5p	|ppa009362m|PACid:17658890	|location[834,854]	|
5'UUUUUCACUAAAUUUUCGGAU3'
|||o||||||||||||x|ox|
3'UAGGAAAACCGAAGGUCUCAACGCCAGUAAAAAGAGUGAUUUAAAAUCUAAAUCACCGGCCGGGUAGUUAAGGAAGGGUAA5' ( -18.20[67.66%] )
>TBD-623-m0127_5p	|ppa010189m|PACid:17664537	|location[895,915]	|
5'UUUUUCACUAAAUUUUCGGAU3'
|x||||x|||||||||||o|x
3'UAUUUGUUUUUAGGGAAGAAAGGUGAUUUUACAAAGGGAUUUAAAAGCUUUUCUCUCUGAGUUCAUGUCUGUCUACGUACG5' ( -17.10[64.29%] )
>TBD-623-m0127_5p	|ppa026302m|PACid:17653249	|location[751,771]	|
5'UUUUUCACUAAAUUUUCGGAU3'
x||o|||||||x||||||||x
3'GCUAAGGACUAAUAAAAGUGAACAUAGUCCUAAGAGUGAUUAAAAAGCCUCGUCUAGAAACUUAAGUAGAAAUGAUUUUCU5' ( -21.70[81.27%] )
>TBD-623-m0128_5p	|ppa024028m|PACid:17654040	|location[670,690]	|
5'AGCUAGGUGCAACAAGUUCAA3'
||||||||x||xx||o|||||
3'CCGUGGUCAAAAACGUCGUGCAAGACUUGGUCGAUCCAGGUGAUUUAAGUUUUGACUUUGUGCCUGGCGUAGUGUUCUUGA5' ( -23.10[63.11%] )
>TBD-623-m0128_5p	|ppa002274m|PACid:17657034	|location[1862,1882]	|
5'AGCUAGGUGCAACAAGUUCAA3'
|o|||||xo||||||x|||||
3'GUAGAAGAGGUAAAUAAUGUCCUUGUUCCCUUGAUCCCUGUUGUUGAAGUUGUCACCACAACCAAUAAUAUCGACCGACCG5' ( -23.90[66.39%] )
>TBD-623-m0128_5p	|ppa014536m|PACid:17653015	|location[386,406]	|
5'AGCUAGGUGCAACAAGUUCAA3'
|||o|oo||||x|||||||||
3'GUUGAAAACAAAGUAAAAACUUCUAACAGAUCGGUUUACGUGGUUCAAGUUUUGGUUACUUAUCUUCAUAAAGAAGAGUAC5' ( -27.00[73.77%] )
>TBD-623-m0129_3p	|ppa003401m|PACid:17660727	|location[941,959]	|
5'GCAAGCACCUUGGCUAACU3'
x||||||||||o||||xx|
3'AGGAGCCUACACGUUCGUUUUACUUUUUUAAGUUCGUGGAAUCGAUAAAGACCUACACUAACCUUAGAAACAAAGUUCU5' ( -26.80[71.66%] )
>TBD-623-m0129_3p	|ppa011447m|PACid:17665949	|location[599,617]	|
5'GCAAGCACCUUGGCUAACU3'
||||||||||||o|o|xx|
3'UGUUAGUUAGAGCCGGUGAAGUCAAAAGACCGUUCGUGGAACUGGUAUAGUAGUAGUAAAUCAAAGACUUUGACCCGUG5' ( -29.00[79.45%] )
>TBD-623-m0129_3p	|ppa019633m|PACid:17655045	|location[704,722]	|
5'GCAAGCACCUUGGCUAACU3'
x||||||||||xx|o||||
3'CUUUGUCCGGGUUACGUGGUUUGGAAAAAUGGUUCGUGGAAGAGGUUGAGGAGUCGUGUGGGUACAAGGUUAAGUAAUU5' ( -24.60[66.67%] )
>TBD-623-m0129_3p	|ppa021910m|PACid:17647457	|location[1118,1136]	|
5'GCAAGCACCUUGGCUAACU3'
x||||x||||||||o|x||
3'ACUCCGAGAAGGAAUCAGCUUUGAAAGUAGAGUUCUUGGAACCGGUAGAGGCUUAUGUAAAACCGGAACGGUAAACCGA5' ( -22.50[60.16%] )
>TBD-623-m0129_3p	|ppa015187m|PACid:17658648	|location[1130,1148]	|
5'GCAAGCACCUUGGCUAACU3'
|x|x||||||||||||||o
3'UCCCACCGUAAGUUCCCGCACGGACAACUUCCUACGUGGAACCGAUUGGUACUUCCGUGGUCGGACCGGGAAGGUUAUU5' ( -28.90[78.75%] )
>TBD-623-m0129_3p	|ppa019165m|PACid:17652568	|location[2081,2099]	|
5'GCAAGCACCUUGGCUAACU3'
|||||xx|||||||o|x||
3'ACUCAUGCAGACAAGUUGAGAAGGUUAAAACGUUCUCGGAACCGGUAGACGGAAGAACAGGCAAGGAGAAGAAGGAGGA5' ( -24.10[64.61%] )
>TBD-623-m0129_3p	|ppa015748m|PACid:17646912	|location[1896,1914]	|
5'GCAAGCACCUUGGCUAACU3'
||x||x||||||||||x|o
3'GCAGAAGGUAAAACGGGUCACAUUGGGGAACGGUCAUGGAACCGAUGGGGUGGUUUUUCUUCUCUCGCGUGCUUCCUAU5' ( -22.50[60.16%] )
>TBD-623-m0129_3p	|ppa003404m|PACid:17658568	|location[671,689]	|
5'GCAAGCACCUUGGCUAACU3'
x|x|||||||||||||xx|
3'AGGAGCCUACACGUUCGUUUUACUUUUUUAAGGUCGUGGAACCGAUAAAGACCUACACUAACCUUAGAGACAAAGUUCU5' ( -25.40[67.91%] )
>TBD-623-m0129_3p	|ppa008657m|PACid:17654983	|location[380,398]	|
5'GCAAGCACCUUGGCUAACU3'
x|||||x||||||||xx||
3'UACAACGCGAGGUUUUAAAGGAACCCAUGUAGUUCGAGGAACCGAAAGAGGUCGUGUCAUCGAUCACGGCAUAAACUAU5' ( -23.00[62.33%] )
>TBD-623-m0129_3p	|ppa015200m|PACid:17652470	|location[731,749]	|
5'GCAAGCACCUUGGCUAACU3'
x|||||x|||||||||x||
3'ACGAGAAGAUCGGUAGGUAAUUUGUGUUCUAGUUCGAGGAACCGAUGGAAGAAGUACCGGGAGAGUACCGGUGGGUUCA5' ( -24.60[66.85%] )
>TBD-623-m0129_3p	|ppa016912m|PACid:17662274	|location[731,749]	|
5'GCAAGCACCUUGGCUAACU3'
x|||||x|||||||||x||
3'ACGAGAAGAUCGGUAGGUAAUUUGUGUUCUAGUUCGAGGAACCGAUGGAAGAAGUACCGGGAGAGUACCGGUGGGUUCA5' ( -24.60[66.85%] )
>TBD-623-m0129_3p	|ppa017476m|PACid:17654762	|location[476,494]	|
5'GCAAGCACCUUGGCUAACU3'
x|||||x|||||||||x||
3'ACGAGAAGAUCGGUAGGUAAUUUGUGUUCUAGUUCGAGGAACCGAUGGAAGAAGUACCGGGAGAGUACCGGUGGGUUCA5' ( -24.60[66.85%] )
>TBD-623-m0129_3p	|ppa003248m|PACid:17668324	|location[1023,1041]	|
5'GCAAGCACCUUGGCUAACU3'
||||o||||||xxx|||||
3'AAGUUGUGUUUCCAAUGACUCAUGAAAUUUCGUUUGUGGAAAAAAUUGAUUUCAAGGAGGGAAACGGUUGGAUUAUUCU5' ( -23.75[64.71%] )
>TBD-623-m0129_3p	|ppa004041m|PACid:17642013	|location[1544,1562]	|
5'GCAAGCACCUUGGCUAACU3'
x||||||||||x|||xx||
3'AUGACUUAGAGACGUACGCGAGAGUUGGUAAGUUCGUGGAAACGAGGGAGAUUUUAGAGAACUUGGACAGGGGAUUGCG5' ( -23.60[63.10%] )
>TBD-623-m0129_3p	|ppa021014m|PACid:17665584	|location[1991,2009]	|
5'GCAAGCACCUUGGCUAACU3'
||||x||||||||xo||||
3'ACUAGAUCGCAAGCAUCUGAACAAUUGGAACGUUAGUGGAACCCGUUGAAGUCUGCUUUUGUUGGGUACUGUAUUUCUA5' ( -23.80[63.81%] )
>TBD-623-m0129_3p	|ppa016803m|PACid:17661223	|location[144,162]	|
5'GCAAGCACCUUGGCUAACU3'
|x|x||||||||||ox|||
3'AACUAGAAACGAACGUUCUGUGAGGUCCUACCUACGUGGAACCGGCUGAUGUUGUAGGUUUUUAUUAGGUGAGAGGUAG5' ( -25.92[69.68%] )
>TBD-623-m0130_5p	|ppa015427m|PACid:17654197	|location[2474,2494]	|
5'UAACUGCAGUUUCGGAUAACC3'
||||||||||||xo|||||xx
3'AGUCUAAAAGUUAGAGGUACCCAUCGACAAAUUGACGUCAAAAUCUAUUUAAUUCUUCAAGGUCUACAAGUCAUCCGAGGU5' ( -23.40[65.18%] )
>TBD-623-m0131_5p	|ppa006634m|PACid:17655522	|location[1241,1261]	|
5'CAGCCAAGGAUGACUUGCCGG3'
x|||||||o||||x||||||x
3'GGUAAGUAGAUACGGUGUUCGUGUUCUUGUUUCGGUUCUUACUUAACGGCGGACCGUUUGUGUAACGGUUUCUAUAUUGGU5' ( -30.00[68.65%] )
>TBD-623-m0131_5p	|ppa012173m|PACid:17666161	|location[698,718]	|
5'CAGCCAAGGAUGACUUGCCGG3'
x|||||||o||||x|||||x|
3'GUGUUGUGGGUUAUUAAUGUUUUCAUUGGUUUCGGUUCUUACUAAACGGACUAUAUCUGUAACGUGUCGUCCCAAAGUGGG5' ( -28.00[64.22%] )
>TBD-623-m0132_5p	|ppa006634m|PACid:17655522	|location[1241,1261]	|
5'CAGCCAAGGAUGACUUGCCGG3'
x|||||||o||||x||||||x
3'GGUAAGUAGAUACGGUGUUCGUGUUCUUGUUUCGGUUCUUACUUAACGGCGGACCGUUUGUGUAACGGUUUCUAUAUUGGU5' ( -30.00[68.65%] )
>TBD-623-m0132_5p	|ppa012173m|PACid:17666161	|location[698,718]	|
5'CAGCCAAGGAUGACUUGCCGG3'
x|||||||o||||x|||||x|
3'GUGUUGUGGGUUAUUAAUGUUUUCAUUGGUUUCGGUUCUUACUAAACGGACUAUAUCUGUAACGUGUCGUCCCAAAGUGGG5' ( -28.00[64.22%] )
>TBD-623-m0134_5p	|ppa025477m|PACid:17649358	|location[778,800]	|
5'CCUGGGGAAGAGGAUCAAGUUGG3'
|||||||||||o|||x|x|x|||
3'CCUUAAAGGACUAGUCAUCGUUGUCUCUCUGGACCCCUUCUUCUACUACUACCUCUACUCCGACUCCAACUCAUUUUACCACC5' ( -30.20[64.67%] )
>TBD-623-m0135_3p	|ppa008963m|PACid:17661036	|location[854,874]	|
5'UUUCAUGAUCUAGCUGAUGGU3'
ox|||||||||x||||x||||
3'GUUCGGUACAACAAUCUAUUUGGACGUUUUGUAGUACUAGACCGACGACCAAUUUAGCGCGUCGACCGUAAGGUCUAAAGA5' ( -24.70[69.77%] )
>TBD-623-m0135_3p	|ppa014365m|PACid:17649525	|location[761,781]	|
5'UUUCAUGAUCUAGCUGAUGGU3'
|||||||||||||x||x||o|
3'CUAUAACACGUUGCAUAAGUUCUAUAUCAUAAAGUACUAGAUCCACAACUAUAAGUAGUAUUUGCUACCGGCAGCACGAUA5' ( -22.60[64.02%] )
>TBD-623-m0135_3p	|ppa000051m|PACid:17651064	|location[3684,3704]	|
5'UUUCAUGAUCUAGCUGAUGGU3'
||ox||||x||||||||||x|
3'CUGGGAUCUGCGUCUUGUCGAUACUCAACUAAGUUACUUGAUCGACUACGAAGUAUAGCUUACUCUAGUCCUAACGAUUUA5' ( -22.60[63.84%] )
>TBD-623-m0135_3p	|ppa007766m|PACid:17643373	|location[166,186]	|
5'UUUCAUGAUCUAGCUGAUGGU3'
||||||||o||x|x|||o|||
3'UCAUUAUCAGAACUUAACCGGUGAAGGUAGAAAGUACUGGAACUACUGCCAAACUGGUCGGAGUCGGCAACGUUCCCGUCC5' ( -23.50[66.01%] )
>TBD-623-m0135_3p	|ppa015611m|PACid:17647498	|location[166,186]	|
5'UUUCAUGAUCUAGCUGAUGGU3'
||||||||o||x|x|||o|||
3'UCAUUAUCAGAACUUAACCGGUGAAGGUAGAAAGUACUGGAACUACUGCCAAACUGGUCGGAGUCGGCAACGUUCCCGUCC5' ( -23.50[66.01%] )
>TBD-623-m0135_3p	|ppa021417m|PACid:17664629	|location[500,520]	|
5'UUUCAUGAUCUAGCUGAUGGU3'
ox|||||||||x||||x||||
3'GUUCGGUACAACAAUCUAUUUGGACGUUUUGUAGUACUAGACCGACGACCAAUUUAGCACGUCGACCGUAAAGUCUAAAGA5' ( -24.70[69.77%] )
>TBD-623-m0135_3p	|ppa024859m|PACid:17657926	|location[1271,1291]	|
5'UUUCAUGAUCUAGCUGAUGGU3'
|o||x|x||||||||||||x|
3'GGAAGAGAAGUAGAGAAAAAAGAAGAAGGAAGAGAAGUAGAUCGACUACAAAGGGGUAAAACCGUCAUAGUAGGAGGUUUA5' ( -23.80[66.85%] )
>TBD-623-m0135_3p	|ppa007761m|PACid:17663632	|location[166,186]	|
5'UUUCAUGAUCUAGCUGAUGGU3'
||||||||o||x|x|||o|||
3'UCAUUAUCAGAACUUAACAGGUGAAGGUAGAAAGUACUGGAACUACUGCCAAACUGGUCGGAGUCGGCAACGUUCGCGUCC5' ( -23.50[66.01%] )
>TBD-623-m0135_3p	|ppa020954m|PACid:17665740	|location[1175,1195]	|
5'UUUCAUGAUCUAGCUGAUGGU3'
|o||x|x||||||||||||x|
3'GGAAGAGAAGUAGAGAAAAAAGAAGAAGGAAGAGAAGUAGAUCGACUACAAAGGGGUAAAACCGUCAUAGUAGGAGGUUUA5' ( -23.80[66.85%] )
>TBD-623-m0140_5p	|ppa003524m|PACid:17652511	|location[1070,1090]	|
5'UAAAUGCAGGGACAAAAUGAU3'
||x||||||||||||||xx|x
3'UUUCGUCUUGUUACAACAGAGGAAGUAUACAUGUACGUCCCUGUUUUUGUCGUAUAUUGAGACCUUCCGGUGACGAACAAU5' ( -23.50[72.53%] )
>TBD-623-m0141_3p	|ppa002977m|PACid:17658156	|location[889,909]	|
5'AACUUGAUUGAGCUGUUUUAC3'
||||||||||||||||||oxx
3'ACUGGUUAGUCCAGGAUUAAGUCGUAGGUUUUGAACUAACUCGACAAAGGACCCGUACUGCAGGCGUGGAACUGCCUGUUA5' ( -28.20[90.97%] )
>TBD-623-m0141_3p	|ppa002009m|PACid:17644281	|location[311,331]	|
5'AACUUGAUUGAGCUGUUUUAC3'
||x||||||||||||||xo|x
3'UGUUCUGACUUAUCAAUUGAAAGACUGGGUUUUAACUAACUCGACAACGUCGAACAGGUAAGGUCUACCUAUCCUCACAAU5' ( -20.70[67.43%] )
>TBD-623-m0141_3p	|ppa004100m|PACid:17654800	|location[1433,1453]	|
5'AACUUGAUUGAGCUGUUUUAC3'
x||||||||||x|||||||x|
3'GGAAGAACCUAGGGAAGAAGUCUAAGCUUGGUGAACUAACUGGACAAAACGAGAAGGUUUACAAACCAACUCGGAGAGAUG5' ( -23.20[73.65%] )
>TBD-623-m0141_3p	|ppa010116m|PACid:17651182	|location[269,289]	|
5'AACUUGAUUGAGCUGUUUUAC3'
||x|||||x||||||o|||x|
3'CUUGCCGCAGCGUCCUACACUGCCUUCAGCUUCAACUACCUCGACGAAAAGAAAAUCUUCGCGCUCCGUAACAAACUUAAC5' ( -18.90[61.17%] )
>TBD-623-m0141_3p	|ppa000116m|PACid:17640347	|location[1970,1990]	|
5'AACUUGAUUGAGCUGUUUUAC3'
||xo|||||||o|x|||||||
3'CAACUCGUAAGACAUUUUUUGGUUCGUAACUUUGACUAACUUGUCAAAAUGGUUCUGGGUAAAGUAGUCGAUUUUACUGUA5' ( -19.00[61.89%] )
>TBD-623-m0141_3p	|ppa000747m|PACid:17654423	|location[1710,1730]	|
5'AACUUGAUUGAGCUGUUUUAC3'
|||||||||||||||x||oxx
3'UAAAGUAAGGUACACCCUAGCGUAAAGACCUUGAACUAACUCGACCAAGAUCAAAAGGGUAACGUUCAUUUGUGAUGUAUG5' ( -24.90[80.32%] )
>TBD-623-m0141_3p	|ppa020251m|PACid:17662633	|location[92,112]	|
5'AACUUGAUUGAGCUGUUUUAC3'
||||x|||||||||||ox|x|
3'CUUAACAAACUAGUCUUUAAGAACACAUCAUUGACCUAACUCGACAGUACGUGACUGACUUUUAAAGUGGUGUCUAACUUG5' ( -22.30[71.25%] )
>TBD-623-m0142_3p	|ppa000258m|PACid:17668185	|location[1510,1529]	|
5'UGUAGGAAUAAGAUCGUUGU3'
o|||||||o||xx|||||||
3'AGAAGAUGACACGAGGCCACGUAGAGUCAUGCAUCCUUGUUGCAGCAACAAUGUUUUCGUCGAUGUUAUUCGACGCGGUU5' ( -23.30[74.68%] )
>TBD-623-m0142_3p	|ppa009525m|PACid:17656305	|location[35,54]	|
5'UGUAGGAAUAAGAUCGUUGU3'
||||||||o|||x|x||||x
3'UCAAGAUCGGACGAGAGACUUUUUGUAUAAACAUCCUUGUUCGACCAACCUACACUUCUCCCUCUCUCCUCUCUCUUGUU5' ( -21.10[67.41%] )
>TBD-623-m0142_3p	|ppa022017m|PACid:17650387	|location[281,300]	|
5'UGUAGGAAUAAGAUCGUUGU3'
||||oo|||||||x|||||x
3'UGGUACGUGGGGUUCGGAUAUCCUCGGUUUACAUUUUUAUUCUCGCAACCGUAGGAGUUGGUAAACUAGACACAUAGGAG5' ( -20.10[64.22%] )
>TBD-623-m0142_3p	|ppa005776m|PACid:17665160	|location[1392,1411]	|
5'UGUAGGAAUAAGAUCGUUGU3'
||||o|||||||||xo|||o
3'UCUUUUAUAAUCUUUAACCCCCUCCCCUUCACAUUCUUAUUCUACUAACGGAGUGUUUCCGUAGAUGUUCUUCUCCACCG5' ( -21.50[68.91%] )
>TBD-623-m0142_3p	|ppa006545m|PACid:17665161	|location[1278,1297]	|
5'UGUAGGAAUAAGAUCGUUGU3'
||||o|||||||||xo|||o
3'UCUUUUAUAAUCUUUAACCCCCUCCCCUUCACAUUCUUAUUCUACUAACGGAGUGUUUCCGUAGAUGUUCUUCUCCACCG5' ( -21.50[68.91%] )
[truncated: 4,456 more rows]

## Sheet: targeted proteins
Name of novel miRNA	Number of targets	Targeted genes	Targeted protein
TBD-623-m0001_5p	2	ppa000035m|PACid:17664886[]~~	Chromatin organization modifier (chromo)，
		ppa017316m|PACid:17642285[]	Reverse transcriptase (RT, RNA-dependent DNA polymerase)_like family
TBD-623-m0002_5p	2	ppa025419m|PACid:17661108[]~~	Protein Kinases, catalytic PKc_like superfamily (stress response)
		ppa014489m|PACid:17665419[]	Cysteine-rich receptor-like protein kinase 10-like
TBD-623-m0003_5p	1	ppa023953m|PACid:17648660[]	ABCB19; ATPase, coupled to transmembrane movement of substances / auxin efflux transmembrane transporter
TBD-623-m0004_3p	3	ppa012437m|PACid:17648072[]~~~~	Not found
		ppa013211m|PACid:17655878[]	Sm and related proteins
		ppa017834m|PACid:17641445[]	Cystatin-like domain
TBD-623-m0007_5p	4	ppa016392m|PACid:17649904[]~~	Pseudouridine synthases
		ppa020399m|PACid:17641405[]	Fascin
		ppa024301m|PACid:17657323[]	The Exo70 protein
		ppa020985m|PACid:17640545[	Unknown
TBD-623-m0009_5p	1	ppa023318m|PACid:17652565[]	Uncharacterized mitochondrial protein AtMg01250;hypothetical protein;Putative non-LTR retroelement reverse transcriptase
TBD-623-m0010_5p	1	ppa000667m|PACid:17664698	Nuclear protein 96 (Nup96)
TBD-623-m0013_3p	4	ppa012833m|PACid:17668797[]~~~~~~	Oxidoreductase-like protein
		ppa011059m|PACid:17661249[]	Adenine nucleotide alpha hydrolases
		ppb015233m|PACid:17648040[]	Not found
		ppa025172m|PACid:17655644	Leucine rich repeat N-terminal domain (LRRNT_2 superfamily)
TBD-623-m0014_5p	2	ppa007065m|PACid:17651202[]~	nucleic acid binding
		ppa012456m|PACid:17642272[]	unknown protein
TBD-623-m0015_3p	3	ppa012437m|PACid:17648072[]~~~	Unknown
		ppa013211m|PACid:17655878[]~	Sm and related proteins
		ppa017834m|PACid:17641445[]	Cystatin-like domain
TBD-623-m0016_3p	3	ppa000355m|PACid:17658617[]~~	mulrtidrug resisitance-associated protein (MRP)
		ppb022817m|PACid:17654962[]~	Tubby C 2 protein
		ppa022844m|PACid:17669300[]	Ceramidase EC:3.5.1.23.
TBD-623-m0020_5p	4	ppa016392m|PACid:17649904[]~~~~	Putative pseudouridine synthase C1A4.09
		ppa020399m|PACid:17641405[]	"FUNCTIONS IN: molecular_function unknown; INVOLVED IN: biological_process unknown; LOCATED IN: endomembrane system; EXPRESSED IN: leaf whorl, male gametophyte, flower, pollen tube; EXPRESSED DURING: L mature pollen stage, M germinated pollen stage, 4 anthesis; CONTAINS InterPro DOMAIN/s: Protein of unknown function DUF569 (InterPro:IPR007679), Actin_cross-linking (InterPro:IPR008999); BEST Arabi…
		ppa024301m|PACid:17657323[]	Exocyst complex component 7;ATEXO70G1 (exocyst subunit EXO70 family protein G1); protein binding
		ppa020985m|PACid:17640545[]	pseudouridine synthase
TBD-623-m0021_3p	1	ppa007909m|PACid:17657836[]	emb1345 (embryo defective 1345); nucleotide binding
TBD-623-m0023_5p	2	ppa006634m|PACid:17655522[]~~	Nuclear transcription factor Y subunit A-1
		ppa012173m|PACid:17666161[]	NF-YA7 (NUCLEAR FACTOR Y, SUBUNIT A7); specific transcriptional repressor/ transcription factor
TBD-623-m0025_3p	22	ppa025207m|PACid:17668203[]	Leucine-rich repeats (LRRs), ribonuclease inhibitor (RI)-like subfamily (LRR _RI superfamily)
		ppa019519m|PACid:17661868[]	Leucine-rich repeats (LRRs), ribonuclease inhibitor (RI)-like subfamily (LRR _RI superfamily)
		ppa016435m|PACid:17668357[]	Leucine-rich repeats (LRRs), ribonuclease inhibitor (RI)-like subfamily.
		ppa1027175m|PACid:17654226[]	Leucine-rich repeats (LRRs), (LRR_RI superfamily)
		ppa022038m|PACid:17667143[]	Leucine-rich repeat containing protein, putative
		ppa002873m|PACid:17646454[]	Probable LRR receptor-like serine/threonine-protein kinase At2g23950
		ppb000367m|PACid:17653109[]	LRR receptor-like serine/threonine-protein kinase GSO1
		ppa005870m|PACid:17662402[]	Cytochrome P450 71D8
		ppb024266m|PACid:17667129[]	Putative uncharacterized protein
		ppa014805m|PACid:17654682[]	Probable receptor-like protein kinase At5g61350
		ppa001010m|PACid:17646217[]	Receptor-like protein kinase HAIKU2
		ppa001409m|PACid:17643330[]	Receptor-like protein kinase HERK 1
		ppa003078m|PACid:17659604[]	Predicted protein
		ppa016819m|PACid:17665151[]	Putative disease resistance protein RGA4
		ppa026334m|PACid:17660376[]	Disease resistance protein At4g27190
		ppa016819m|PACid:17665151[]	Disease resistance protein RPM1
		ppa017081m|PACid:17654789[]	Pleiotropic drug resistance protein 1
		ppa000373m|PACid:17640939[]	Cc-nbs-lrr resistance protein
		ppa001164m|PACid:17657318[]	Kinase, putative
		ppa019044m|PACid:17655472[]	Predicted protein
		ppa002803m|PACid:17645048[]	Predicted protein
		ppa020021m|PACid:17661193[]	Putative uncharacterized protein
TBD-623-m0026_3p	41	ppa015313m|PACid:17653536[]~~ppa025931m|PACid:17641814[]~~ppa017433m|PACid:17649403[]~~ppa022023m|PACid:17662758[]~~ppa026003m|PACid:17641205[]~~ppb014730m|PACid:17641227[]~~ppa020719m|PACid:17658044[]~~ppa000953m|PACid:17660995[]~~ppa026111m|PACid:17662995[]~~ppa019385m|PACid:17654769[]~~ppa001090m|PACid:17658188[]~~ppa016819m|PACid:17665151[]~~ppa021718m|PACid:17647832[]~~ppa014763m|PACid:17662…
TBD-623-m0027_3p	1	ppa015660m|PACid:17657187[]	Leucine-rich repeats (LRRs), ribonuclease inhibitor (RI)-like subfamily.
TBD-623-m0028_3p	5	ppa016845m|PACid:17663724[]~~ppa001561m|PACid:17644415[]~ppa001781m|PACid:17656366[}	GRAS family transcription factor
		ppa000996m|PACid:17657769[]	Minichromosome maintenance proteins
		ppa001824m|PACid:17642564[]	Protein Kinases, catalytic domain (Pkc-like family)
TBD-623-m0031_3p	2	ppa001781m|PACid:17656366[]	Scarecrow-like protein 6
		ppa000278m|PACid:17655042[]~~	Largest subunit (NRPD1) of Higher plant RNA polymerase IV,
TBD-623-m0032_5p	1	ppa007553m|PACid:17646814[]	RRM (RNA recognition motif (RRM superfamily)
TBD-623-m0033_5p	6	ppa014892m|PACid:17657015[]	SAM dependent carboxyl methyltransferase
		ppa006995m|PACid:17660124[]~	Phospholipid methyltransferase
		ppa014887m|PACid:17647992[]	Leucine-rich repeats (LRRs), ribonuclease inhibitor (RI)-like subfamily.
		ppa007406m|PACid:17656027[]	SGNH_hydrolases (super family)
		ppa021359m|PACid:17660390[]	RNase H i
		ppa019523m|PACid:17663201[]	S-adenosylmethionine-dependent methyltransferases (SAM or AdoMet-MTase),
TBD-623-m0034_3p	1	ppa003070m|PACid:17669114[]	Protein TRANSPORT INHIBITOR RESPONSE 1
TBD-623-m0036_5p	1	ppa014330m|PACid:17643573[]	Not found
TBD-623-m0037_5p	12	ppa016009m|PACid:17656702[]~~ppa017163m|PACid:17643430[]~~ppa017506m|PACid:17655270[]~~ppa018004m|PACid:17665285[]~~ppa018388m|PACid:17651252[]~~ppa018885m|PACid:17656500[]~~ppa018920m|PACid:17663071[]~~ppa019915m|PACid:17667207[]~~ppa023410m|PACid:17641003[]~~ppa023526m|PACid:17654020[]~~ppa023712m|PACid:17650594[]~~ppa025202m|PACid:17658764[]
TBD-623-m0038_5p	2	ppa005679m|PACid:17651251[]	START/RHO_alpha_C/PITP/Bet_v1/CoxG/CalC (SRPBCC) ligand-binding
		ppa025419m|PACid:17661108[]~~	Protein Kinases, catalytic domain (PKc_ like protein)
TBD-623-m0039_5p	2	ppa011240m|PACid:17647423[]~	RING-H2 finger protein ATL1L
		ppa000199m|PACid:17651156[]	XIE; motor/ protein binding
TBD-623-m0040_5p	1	ppa014489m|PACid:17665419[]	not found
TBD-623-m0041_3p	2	ppa007937m|PACid:17660880[]	Aldose 1-epimerase
		ppa002910m|PACid:17654566[]~	Plant specific eukaryotic initiation factor 4B
TBD-623-m0042_5p	3	ppa022340m|PACid:17661257[]~~~	Putative uncharacterized protein Sb10g020790
		ppa019195m|PACid:17661880[]	Tyrosine-sulfated glycopeptide receptor 1
		ppa001099m|PACid:17648055[]	protein kinase family protein
TBD-623-m0044_5p	1	ppa008512m|PACid:17663441[]	Homocysteine s-methyltransferase
TBD-623-m0047_3p	3	ppa000355m|PACid:17658617[]~~	Mulrtidrug resisitance-associated protein (MRP).
		ppb022817m|PACid:17654962[]~	Tubby C 2 (tub_2 superfamily)
		ppa022844m|PACid:17669300[]	Ceramidase EC:3.5.1.23.
TBD-623-m0049_3p	1	ppa009842m|PACid:17660452[]	Putative uncharacterized protein
TBD-623-m0050_3p	1	ppa024534m|PACid:17645651[]	Pentatricopeptide (PPR) repeat-containing protein
TBD-623-m0051_5p	1	ppa005679m|PACid:17651251[]	START/RHO_alpha_C/PITP/Bet_v1/CoxG/CalC (SRPBCC) ligand-binding
TBD-623-m0052_3p	3	ppa012437m|PACid:17648072[]~~~~	Not found
		ppa013211m|PACid:17655878[]	The eukaryotic Sm and Sm-like (LSm) proteins associate with RNA to form the core domain of the ribonucleoprotein particles
		ppa017834m|PACid:17641445[]	Cystatin-like domain;
TBD-623-m0053_5p	1	ppa009185m|PACid:17666262[]	PTAC6 (PLASTID TRANSCRIPTIONALLY ACTIVE6)
TBD-623-m0055_3p	3	ppa006863m|PACid:17648415[]~~~	magnesium transporter CorA-like family protein (MRS2-2)
		ppa010829m|PACid:17646670[]	Putative uncharacterized protein
		ppa025198m|PACid:17655776[]	leucine-rich repeat transmembrane protein kinase, putative
TBD-623-m0057_5p	1	ppa003524m|PACid:17652511[]	Acyl-CoA dehydrogenase (ACAD superfamily)
TBD-623-m0058_5p	3	ppa022516m|PACid:17658414[]~~~	Protein Kinases Catalytic domain of
		ppa003376m|PACid:17640837[]	GDP-fucose protein O-fucosyltransferase and related proteins. ;O-fucosyltransferase-like proteins
		ppa016593m|PACid:17643433[]	Timeless protein
TBD-623-m0059_3p	12	ppa005104m|PACid:17643812[]~~~~~~~~~~~~~~~	Aspartic proteinase nepenthesin-2
		ppa003474m|PACid:17646994[]	Probable pectinesterase/pectinesterase inhibitor 47
		ppa009980m|PACid:17667059[]	ELMO domain-containing protein A
		ppa016222m|PACid:17640567[]	RNA-binding region-containing protein, putative
		ppa013385m|PACid:17658910[]	unknown protein
		ppb015337m|PACid:17644827[]	RLK1 (RECEPTOR-LIKE PROTEIN KINASE 1); ATP binding / carbohydrate binding / kinase/ protein kinase/ protein serine/threonine kinase/ protein tyrosine kinase/ sugar binding
		ppa025514m|PACid:17668420[]	Subtilisin-like protease
		ppa011173m|PACid:17659923[]~~~~~	Jasmonate ZIM domain-containing protein
		ppa000071m|PACid:17641456[]	1,3-beta-glucan synthase component ( glucan synthase superfamily)
		ppa006916m|PACid:17665064[]	S-adenosylmethionine synthetase, central domain
		ppa001536m|PACid:17651855[]	Not found
		ppa003608m|PACid:17659190[]	Protein of unknown function (DUF_B2219) (PP01 kfdv superfamily) ; Common central domain of tyrosinase ( tyrosinase superfamily)
TBD-623-m0061_5p	7	ppb022686m|PACid:17651537[]~~ppa017465m|PACid:17662232[]~~ppa013622m|PACid:17650477[]~~ppb024320m|PACid:17640472[]~~ppb011961m|PACid:17651632[]~~ppb011961m|PACid:17651632[]~~ppb011961m|PACid:17651632[]
TBD-623-m0062_5p	6	ppa015104m|PACid:17640678[]~~ppa018378m|PACid:17647994[]~~ppa020993m|PACid:17641341[]~~ppa027225m|PACid:17654029[]~~ppa1027210m|PACid:17642559[]~~ppa006059m|PACid:17651430[]
TBD-623-m0063_5p	1	ppa024186m|PACid:17656320[]	MULE transposase domain ;This domain was identified by Babu and colleagues.
TBD-623-m0064_3p	13	ppa024186m|PACid:17656320[]
		ppa000456m|PACid:17646694[]~~ppa001312m|PACid:17644921[]~~ppa019143m|PACid:17654408[]~~ppa009895m|PACid:17653842[]~~ppa023446m|PACid:17645895[]~~ppa009026m|PACid:17663418[]~~ppa023099m|PACid:17648088[]~~ppa020157m|PACid:17654796[]~~ppa002028m|PACid:17648750[]~~ppa004355m|PACid:17656844[]~~ppa004351m|PACid:17656845[]~~ppa005247m|PACid:17664589[]~~ppa003739m|PACid:17667065[]
TBD-623-m0067_5p	2	ppa000307m|PACid:17660223[]~~	RNA transport, nuclear pore complex protein Nup62; Nucleoporin FG repeat region
		ppa026990m|PACid:17642260[]	Sporulation related domain
TBD-623-m0068_3p	7	ppa011348m|PACid:17662524[]~~~~~~~~	RING-finger (Really Interesting New Gene) domain, a specialized type of Zn-finger of 40 to 60 residues that binds two atoms of zinc, identified in a proteins with a wide range of functions such as viral replication, signal transduction, and development;
		ppa011275m|PACid:17662925[]	Not found
		ppa005242m|PACid:17645813[]~	Serine-glycine hydroxymethyltransferase (SHMT superfamily); serine hydroxymethyltransferase (PLN03226)
		ppa011966m|PACid:17662388[]	S-adenosylmethionine-dependent methyltransferases (SAM or AdoMet-MTase), class I
		ppa001254m|PACid:17665956[]	SET domains are protein lysine methyltransferase enzymes. (set superfamily)
		ppa014591m|PACid:17662836[]	N-Utilization Substance G (NusG) N-terminal (NGN superfamily) domain Superfamily ;
		pa021035m|PACid:17658876[]~	2OG-Fe(II) oxygenase superfamily ;
TBD-623-m0070_5p	1	ppa010552m|PACid:17664768[]	Endo-1,3
TBD-623-m0071_3p	3	ppa025325m|PACid:17647228[]	Rossmann-fold NAD(P)(+)-binding proteins ;A large family of proteins that share a Rossmann-fold NAD(P)H/NAD(P)(+) binding (NADB) domain. The NADB domain is found in numerous dehydrogenases of metabolic pathways such as glycolysis, and many other redox enzymes.
		ppb013833m|PACid:17661858[]	zinc knuckle (CCHC-type) family protein
		ppa1027149m|PACid:17661859[]	Transcriptional Coactivator p15 (PC4);
TBD-623-m0072_3p	1	ppa013920m|PACid:17667007[]	Not found
TBD-623-m0073_5p	4	ppa019765m|PACid:17655115[]~	Whole genome shotgun sequence of line PN40024, scaffold_143.assembly12x
		ppa000948m|PACid:17648147[]	Uncharacterized aarF domain-containing protein kinase 1
		ppa023304m|PACid:17651862[]	Putative uncharacterized protein
		ppa019730m|PACid:17660625[]	Respiratory burst oxidase homolog protein B
TBD-623-m0074_3p	12	ppa015893m|PACid:17665674[]~~ppa003722m|PACid:17641993[]~~ppa004248m|PACid:17641994[]~~ppa003820m|PACid:17662926[]~~ppa007163m|PACid:17641337[]~~ppa000969m|PACid:17642628[]~~ppa015582m|PACid:17666424[]~~ppa024160m|PACid:17659622[]~~ppb021735m|PACid:17666051[]~~ppa003497m|PACid:17647499[]~~ppa011113m|PACid:17652970[]~~ppa024348m|PACid:17663851[]
TBD-623-m0075_5p	12	ppa004555m|PACid:17659130[]~~ppa006321m|PACid:17668096[]~~ppa003551m|PACid:17665334[]~~ppa008114m|PACid:17649251[]~~ppa013309m|PACid:17640825[]~~ppa001219m|PACid:17653174[]~~ppa001992m|PACid:17652882[]~~ppa011379m|PACid:17660395[]~~ppa027075m|PACid:17648114[]~~ppa015133m|PACid:17667614[]~~ppa004195m|PACid:17648978[]~~ppa008922m|PACid:17647856[]
TBD-623-m0076_3p	2	ppa001536m|PACid:17651855[]~~	TSL-kinase interacting protein 1
		ppa003421m|PACid:17654867[]	DNA replication licensing factor MCM9
TBD-623-m0077_5p	2	ppa012426m|PACid:17657501[]~	EF-hand, calcium binding motif; A diverse superfamily of calcium sensors and calcium signal modulators; (Efh superfamily)
		ppa008959m|PACid:17652151[]	3a0901s02IAP34[TIGR00991], GTP-binding protein (Chloroplast Envelope Protein Translocase
TBD-623-m0078_5p	3	ppa021946m|PACid:17654833[]~~~	Protein FAR1-RELATED SEQUENCE 5
		ppa023454m|PACid:17658543[]	Cytochrome P450 724B1
		ppa014489m|PACid:17665419[]
TBD-623-m0079_5p	1	ppa001754m|PACid:17669224[]	Peptidase S8 family domain, uncharacterized subfamily 3 ;This family is a member of the Peptidases S8 or Subtilases serine endo- and exo-peptidase clan.
TBD-623-m0082_3p	12	ppa022876m|PACid:17647411[]~~ppa000335m|PACid:17645193[]~~ppa000391m|PACid:17667187[]~~ppa017078m|PACid:17669268[]~~ppa017126m|PACid:17658905[]~~ppa019071m|PACid:17651510[]~~ppa020450m|PACid:17647153[]~~ppa020450m|PACid:17647153[]~~ppa020745m|PACid:17668467[]~~ppa021541m|PACid:17662924[]~~ppa023090m|PACid:17652579[]~~ppa026310m|PACid:17662333[]
TBD-623-m0085_5p	1	ppa012167m|PACid:17649254[]	Endomembrane protein 70 (EMP70 superfamily)
TBD-623-m0086_3p	2	ppa002044m|PACid:17653293[]	This repeat has no known function.(PPR su )
		ppa006640m|PACid:17669320[]	Prephenate dehydrogenase [Amino acid transport and metabolism(Tyra); (NaDB Rossmann superfamily )Rossmann-fold NAD(P)(+)-binding proteins , The NADB domain is found in numerous dehydrogenases of metabolic pathways such as glycolysis, and many other redox enzymes.
TBD-623-m0087_3p	3	ppa000355m|PACid:17658617[]~~~~	ABC transporters
		ppb022817m|PACid:17654962[]	Tubby C 2 ;The structure of this family has been solved. In plants it plays a role in defense against pathogens
		ppa022844m|PACid:17669300[]	Ceramidase superfamily, Ceramidase ;This family consists of several ceramidases. Ceramidases are enzymes involved in regulating cellular levels of ceramides, sphingoid bases, and their phosphates, EC:3.5.1.23.
TBD-623-m0088_5p	4	ppa000467m|PACid:17661235[]~~ppa005027m|PACid:17666820[]~~ppa005528m|PACid:17666821[]~~ppa014014m|PACid:17668554[]
TBD-623-m0090_3p	1	ppb022735m|PACid:17643329[]	GDSL esterase/lipase CPRD49
TBD-623-m0091_5p	5	ppa003136m|PACid:17643333[]~~ppa002082m|PACid:17645207[]~~ppa002195m|PACid:17653376[]~~ppa002691m|PACid:17640912[]~~ppa002710m|PACid:17657536[]
TBD-623-m0092_3p	1	ppa024723m|PACid:17665333[]	RING-H2 finger protein ATL1E
TBD-623-m0093_3p	17	ppa001124m|PACid:17653403[]~~ppa004920m|PACid:17649795[]~~ppa004936m|PACid:17653005[]~~ppa005886m|PACid:17661056[]~~ppa016691m|PACid:17666488[]~~ppa021701m|PACid:17655508[]~~ppa022253m|PACid:17640977[]~~ppa027108m|PACid:17655594[]~~ppa000094m|PACid:17663888[]~~ppa005662m|PACid:17650731[]~~ppa016172m|PACid:17641113[]~~ppa019812m|PACid:17665839[]~~ppa021733m|PACid:17642045[]~~ppa024828m|PACid:17665…
TBD-623-m0094_3p	6	ppa009397m|PACid:17656533[]~~ppa015730m|PACid:17660744[]~~ppa003154m|PACid:17650304[]~~ppa004613m|PACid:17651940[]~~ppa024435m|PACid:17650881[]~~ppa025234m|PACid:17662545[]
TBD-623-m0095_3p	10	ppa000884m|PACid:17650408[]~~~~]~~~~~~~~~~	Probable leucine-rich repeat receptor-like protein kinase At5g61480
		ppa004529m|PACid:17668351[]	Diacylglycerol kinase accessory domain (DAGK_acc superfamily) its function is unknown
		ppa014894m|PACid:17648368[]	Fusaric acid resistance protein-like ; (FUSC_2 superfamily)
		ppa003822m|PACid:17647745[]	PPR repeat ;This repeat has no known function. (PPR superfamily)
		ppa000438m|PACid:17649984[]	protein brassinosteroid insensitive 1 [EC:2.7.10.1 2.7.11.1]; LRR receptor-
		ppa000011m|PACid:17653665[]	NADH dehydrogenase subunit 2 (ND2 superfamily)
		ppa008279m|PACid:17667764[]~ppa008203m|PACid:17667763[]~	Rossmann-fold NAD(P)(+)-binding proteins (NADB Rossmann SUPERFAMILY)
		ppa005234m|PACid:17651481[]	Cytochrome P450 [Secondary metabolites biosynthesis, transport, and catabolism] (CypX superfamily)
		ppa004780m|PACid:17645927[]	Late embryogenesis abundant protein (LEA_4 superfamily)
TBD-623-m0096_3p	3	ppa000941m|PACid:17664968[]~~	Receptor-like protein kinase HSL1
		ppa016544m|PACid:17661343[]~	1,4-alpha-glucan-branching enzyme
		ppa000754m|PACid:17657646[]	ATP binding / protein binding / protein kinase/ protein serine/threonine kinase/ protein tyrosine kinase
TBD-623-m0097_3p	1	ppa003376m|PACid:17640837[]	unknown protein
TBD-623-m0098_5p	1	ppa008594m|PACid:17660949[]	(PP2Cc superfamily )Serine/threonine phosphatases, family 2C, catalytic domain
TBD-623-m0099_3p	3	ppa022516m|PACid:17658414[]~~~~	Catalytic domain of Protein Kinases
		ppa003376m|PACid:17640837[]	GDP-fucose protein O-fucosyltransferase and related proteins.
		ppa016593m|PACid:17643433[]	Timeless protein
TBD-623-m0100_3p	29	ppa015762m|PACid:17660226[]~~ppa016482m|PACid:17643319[]~~ppa020740m|PACid:17647985[]~~ppa017041m|PACid:17667310[]~~ppa024045m|PACid:17656398[]~~ppa022876m|PACid:17647411[]~~ppa001212m|PACid:17660869[]~~ppa019630m|PACid:17663538[]~~ppa000373m|PACid:17640939[]~~ppa001409m|PACid:17643330[]~~ppa001594m|PACid:17658510[]~~ppa022498m|PACid:17650031[]~~ppa000335m|PACid:17645193[]~~ppa000343m|PACid:17655…
TBD-623-m0101_3p	2	ppa021452m|PACid:17656933[]~~	NAD(P)+-dependent aldehyde dehydrogenase superfamily ; （ALDH-SF superfamily ）
		ppa026232m|PACid:17657921[]	JmjC domain, hydroxylase ;The JmjC domain belongs to the Cupin superfamily.( JmJC SUPERFAMILY)
TBD-623-m0103_3p	5	ppa001561m|PACid:17644415[]~~~~~~~~	GRAS family transcription factor (GRAS superfamily), involved in development and other processes.
		ppa016845m|PACid:17663724[]	No apical meristem-associated C-terminal domain NAM-like proteins
		ppa000996m|PACid:17657769[]	Minichromosome maintenance protein 2 (mcm2_n superfamily;
		ppa001824m|PACid:17642564[]	Protein Kinases, catalytic domain (Pkc_like superfamily )
		ppa001781m|PACid:17656366[]	GRAS family transcription factor
TBD-623-m0104_3p	3	ppa012437m|PACid:17648072[]~~~~	Not found
		ppa017834m|PACid:17641445[]	Cystatin-like domain; Cystatins are a family of cysteine protease inhibitors that occur mainly as single domain proteins.
		ppa013211m|PACid:17655878[]	Sm and related proteins ;The eukaryotic Sm and Sm-like (LSm) proteins associate with RNA to form the core domain of the ribonucleoprotein particles involved in a variety of RNA processing events including pre-mRNA splicing,
TBD-623-m0105_3p	2	ppa003765m|PACid:17653935[]~~	FAD binding protein ;
		ppa018689m|PACid:17649930[]	EamA-like transporter family ;This family includes many hypothetical membrane proteins of unknown function
TBD-623-m0107_5p	11	ppa000006m|PACid:17642932[]~~ppa008065m|PACid:17662475[]~~ppa005918m|PACid:17657264[]~~ppa006634m|PACid:17655522[]~~ppa010894m|PACid:17658190[]~~ppa006028m|PACid:17665799[]~~ppa007583m|PACid:17649701[]~~ppa007941m|PACid:17649823[]~~ppa011476m|PACid:17641245[]~~ppa012173m|PACid:17666161[]~~ppb021331m|PACid:17664507[]
TBD-623-m0108_5p	11	ppa000006m|PACid:17642932[]~~ppa008065m|PACid:17662475[]~~ppa005918m|PACid:17657264[]~~ppa006634m|PACid:17655522[]~~ppa010894m|PACid:17658190[]~~ppa006028m|PACid:17665799[]~~ppa007583m|PACid:17649701[]~~ppa007941m|PACid:17649823[]~~ppa011476m|PACid:17641245[]~~ppa012173m|PACid:17666161[]~~ppb021331m|PACid:17664507[]
TBD-623-m0109_5p	2	ppa025419m|PACid:17661108[]~~	Protein Kinases, catalytic domain (Pkc like superfamily);
		ppa014489m|PACid:17665419[]	Not found
TBD-623-m0110_3p	6	ppa009397m|PACid:17656533[]~~ppa015730m|PACid:17660744[]~~ppa003154m|PACid:17650304[]~~ppa004613m|PACid:17651940[]~~ppa024435m|PACid:17650881[]~~ppa025234m|PACid:17662545[]
TBD-623-m0111_3p	2	ppa000071m|PACid:17641456[]~~	1,3-beta-glucan synthase component
		ppa025234m|PACid:17662545[]	The Major Facilitator Superfamily (MFS) is a large and diverse group of
TBD-623-m0112_5p	2	ppa025419m|PACid:17661108[]~~	Protein Kinases, catalytic domain
		ppa014489m|PACid:17665419[]	Not found
TBD-623-m0115_3p	5	ppa026152m|PACid:17662938[]~~ppa016026m|PACid:17667011[]~~ppa016026m|PACid:17667011[]~~ppa016026m|PACid:17667011[]~~ppb017944m|PACid:17640754[]
TBD-623-m0116_3p	5	ppa026152m|PACid:17662938[]~~ppa016026m|PACid:17667011[]~~ppa016026m|PACid:17667011[]~~ppa016026m|PACid:17667011[]~~ppb017944m|PACid:17640754[]
TBD-623-m0117_3p	3	ppa012437m|PACid:17648072[]~~~~	Not found
		ppa013211m|PACid:17655878[]	Sm and related proteins ;The eukaryotic Sm and Sm-like (LSm) proteins associate with RNA to form the core domain of the ribonucleoprotein particles involved in a variety of RNA processing events (Sm like superfamily)
		ppa017834m|PACid:17641445[]	Cystatin-like domain; Cystatins are a family of cysteine protease inhibitors that occur mainly as single domain proteins. (cy superfamily)
TBD-623-m0118_3p	3	ppa012437m|PACid:17648072[]~~~~	Not found
		ppa013211m|PACid:17655878[]	(Sm like superfamily) Sm and related proteins ;The eukaryotic Sm and Sm-like (LSm) proteins associate with RNA to form the core domain of the ribonucleoprotein particles involved in a variety of RNA processing events including pre-mRNA splicing,
		ppa017834m|PACid:17641445[]	Cystatin-like domain; Cystatins are a family of cysteine protease inhibitors that occur mainly as single domain proteins.
TBD-623-m0119_5p	2	ppa016026m|PACid:17667011[]~~~~	SGNH_hydrolase, or GDSL_hydrolase, is a diverse family of lipases and esterases.
		ppb017944m|PACid:17640754[]	Protein Kinases, catalytic domain (Pkc like superfamily);The protein kinase superfamily is mainly composed of the catalytic domains of serine/threonine-specific and tyrosine-specific protein kinases.
TBD-623-m0122_5p	2	ppa006634m|PACid:17655522[]~~	Nuclear transcription factor Y subunit A-1
		ppa012173m|PACid:17666161[]	Nuclear transcription factor Y subunit A-7
TBD-623-m0124_3p	36	ppa020907m|PACid:17658749[]~~ppa017819m|PACid:17667952[]~~ppa020395m|PACid:17643761[]~~ppa000858m|PACid:17648618[]~~ppa000857m|PACid:17648619[]~~ppa000893m|PACid:17648620[]~~ppa000863m|PACid:17653947[]~~ppa001336m|PACid:17652394[]~~ppa003019m|PACid:17645098[]~~ppa004782m|PACid:17646555[]~~ppa006412m|PACid:17657127[]~~ppa012406m|PACid:17656215[]~~ppa012413m|PACid:17663093[]~~ppa004739m|PACid:17667…
TBD-623-m0125_3p	1	ppa003376m|PACid:17640837[]	GDP-fucose protein O-fucosyltransferase and related proteins. ;O-fucosyltransferase-like proteins are GDP-fucose dependent enzymes with similarities to the family 1 glycosyltransferases (GT1).
TBD-623-m0126_5p	5	ppa003136m|PACid:17643333[]~~~~~	Auxin response factor 17
		ppa002195m|PACid:17653376[]~	ARF16 (AUXIN RESPONSE FACTOR 16); miRNA binding / transcription factor
		ppa002082m|PACid:17645207[]	Auxin response factor 18
		ppa002691m|PACid:17640912[]	LOCATED IN: chloroplast; EXPRESSED IN: 23 plant structures; EXPRESSED DURING: 13 growth stages; CONTAINS InterPro DOMAIN/s: Spectrin/alpha-actinin (InterPro:IPR018159); BEST Arabidopsis thaliana protein match is: unknown protein (TAIR:AT3G02930.1); Has 241703 Blast hits to 112530 proteins in 2711 species: Archae - 2642; Bacteria - 41887; Metazoa - 104467; Fungi - 18239; Plants - 8786; Viruses - 1…
		ppa002710m|PACid:17657536[]	Auxin response factor 18
TBD-623-m0127_5p	3	ppa009362m|PACid:17658890[]~~~~	RRM (RNA recognition motif), also known as RBD (RNA binding domain) or RNP (ribonucleoprotein domain); also known as RBD (RNA binding domain) or RNP (ribonucleoprotein domain), is a highly abundant domain in eukaryotes found in proteins involved in post-transcriptional gene expression processes including mRNA and rRNA processing
		ppa010189m|PACid:17664537[]	HR-like lesion-inducing (HR_lesion superfamily); Family of plant proteins that are associated with the hypersensitive response (HR) pathway of defence against plant pathogens.
		ppa026302m|PACid:17653249[]	GrpE is the adenine nucleotide exchange factor of DnaK (Hsp70)-type ATPases. The GrpE dimer binds to the ATPase domain of Hsp70 catalyzing the dissociation of ADP ( ATPase involved in DNA repair [DNA replication, recombination, and repair])
TBD-623-m0128_5p	3	ppa024028m|PACid:17654040[]~~~	Myosin and Kinesin motor domain. These ATPases belong to the P-loop NTPase family and provide the driving force in myosin and kinesin mediated processes.(motor domain superfamily)
		ppa002274m|PACid:17657034[]	K homology RNA-binding domain, PCBP_like; KH-II (K homology RNA-binding domain, type II). KH binds single-stranded RNA or DNA.
		ppa014536m|PACid:17653015[]	Not found
TBD-623-m0129_3p	16	ppa003401m|PACid:17660727[]~~ppa011447m|PACid:17665949[]~~ppa019633m|PACid:17655045[]~~ppa021910m|PACid:17647457[]~~ppa015187m|PACid:17658648[]~~ppa019165m|PACid:17652568[]~~ppa015748m|PACid:17646912[]~~ppa003404m|PACid:17658568[]~~ppa008657m|PACid:17654983[]~~ppa015200m|PACid:17652470[]~~ppa016912m|PACid:17662274[]~~ppa017476m|PACid:17654762[]~~ppa003248m|PACid:17668324[]~~ppa004041m|PACid:17642…
TBD-623-m0130_5p	1	ppa015427m|PACid:17654197[]	Plant-pathogen interaction; TIR domain ;This is a family of bacterial Toll-like receptors; Leucine-rich repeats (LRRs), ribonuclease inhibitor (RI)-like subfamily.
TBD-623-m0135_3p	9	ppa008963m|PACid:17661036[]	Not found
		ppa015611m|PACid:17647498[]	Pectinesterase
		ppa014365m|PACid:17649525[]	Variable surface protein Vir17; Provisional
		ppa000051m|PACid:17651064[]	Armadillo/beta-catenin-like repeats. An approximately 40 amino acid long tandemly repeated sequence motif first identified in the Drosophila segment polarity gene armadillo;
		ppa020954m|PACid:17665740[]	Protein of unknown function (DUF3959) ;This family of proteins is functionally uncharacterized. This family of proteins is found in bacteria. Proteins in this family are approximately 260 amino acids in length.
		ppa021417m|PACid:17664629[]	Not found
		ppa024859m|PACid:17657926[]	Plant transposase (Ptta/En/Spm family) ;Transposase proteins are necessary for efficient DNA transposition.
		ppa007766m|PACid:17643373[]` ppa007761m|PACid:17663632[]`	Pectinesterase
TBD-623-m0140_5p	1	ppa003524m|PACid:17652511[]	Acyl-CoA dehydrogenase (ACAD SUPERFAMILY)
TBD-623-m0141_3p	7	ppa002977m|PACid:17658156[]~~ppa002009m|PACid:17644281[]~~ppa004100m|PACid:17654800[]~~ppa010116m|PACid:17651182[]~~ppa000116m|PACid:17640347[]~~ppa000747m|PACid:17654423[]~~ppa020251m|PACid:17662633[]
TBD-623-m0142_3p	6	ppa000258m|PACid:17668185[]	Pleiotropic drug resistance protein 4
		ppa009525m|PACid:17656305[]	"PsbP domain-containing protein 5, chloroplastic"
		ppa022017m|PACid:17650387[]	Poly(A) polymerase
		ppa005776m|PACid:17665160[]	LPA1 (LOW PSII ACCUMULATION1); binding
		ppa006545m|PACid:17665161[]	LPA1 (LOW PSII ACCUMULATION1); binding
		ppa014906m|PACid:17652891[]	Probable transcriptional regulator RABBIT EARS
TBD-623-m0144_5p	1	ppa003524m|PACid:17652511[]	Acyl-CoA dehydrogenase ;
TBD-623-m0145_5p	1	ppa014291m|PACid:17657119[]	n/a
TBD-623-m0147_5p	1	ppa023318m|PACid:17652565[]	Hypothetical protein
TBD-623-m0148_5p	6	ppa024062m|PACid:17664782[]~~~~	Chloroplast thylakoid lumen protein
		ppa006634m|PACid:17655522[]~	Nuclear transcription factor Y subunit A-1
		ppa006028m|PACid:17665799[]~	Anac103 (Arabidopsis NAC domain containing protein 103); transcription factor
		ppa007941m|PACid:17649823[]	Anac082 (Arabidopsis NAC domain containing protein 82); transcription factor
		ppa007606m|PACid:17656532[]	Dehydration-responsive element-binding protein 2A
		ppa012173m|PACid:17666161[]	Nuclear transcription factor Y subunit A-7
TBD-623-m0149_5p	6	ppa024062m|PACid:17664782[]~~~~~~~	Chloroplast thylakoid lumen protein
		ppa006634m|PACid:17655522[]	NF-YA1 (NUCLEAR FACTOR Y, SUBUNIT A1); transcription factor
		ppa006028m|PACid:17665799[]	Anac103 (Arabidopsis NAC domain containing protein 103); transcription factor
		ppa007941m|PACid:17649823[]	Anac082 (Arabidopsis NAC domain containing protein 82); transcription factor
		ppa007606m|PACid:17656532[]	Dehydration-responsive element-binding protein 2A
		ppa012173m|PACid:17666161[]	Nuclear transcription factor Y subunit A-7
TBD-623-m0150_3p	5	ppa014321m|PACid:17669322[]~~~~~	N/A
		ppa001587m|PACid:17649780[]~	unknown protein
		ppa021363m|PACid:17647314[]	glycosyl hydrolase family 10 protein
		ppa007292m|PACid:17657665[]	Cysteine synthase, chloroplastic/chromoplastic
		ppa007514m|PACid:17654849[]	Cell division protein ftsY homolog
TBD-623-m0152_5p	2	ppa014248m|PACid:17640894[]~	N/A
		ppa019703m|PACid:17653650[]	LRR receptor-like serine/threonine-protein kinase ERECTA
TBD-623-m0153_5p	1	ppa009842m|PACid:17660452[]	Putative uncharacterized protein
TBD-623-m0155_3p	3	ppa012437m|PACid:17648072[]~~~~	Not found
		ppa013211m|PACid:17655878[]	Sm and related proteins ;The eukaryotic Sm and Sm-like (LSm) proteins associate with RNA to form the core domain of the ribonucleoprotein particles involved in a variety of RNA processing events (Sm like superfamily)
		ppa017834m|PACid:17641445[]	Cystatin-like domain; Cystatins are a family of cysteine protease inhibitors that occur mainly as single domain proteins. (cy superfamily)
TBD-623-m0156_5p	7	ppa000017m|PACid:17656117[]~~ppa005288m|PACid:17668692[]~~ppa010760m|PACid:17667232[]~~ppa015833m|PACid:17640522[]~~ppa001525m|PACid:17644637[]~~ppa002686m|PACid:17653071[]~~ppa021736m|PACid:17647292[]
TBD-623-m0157_5p	5	ppa016829m|PACid:17664950[]~~~~~	Ethylene-responsive transcription factor ERF026
		ppa017269m|PACid:17666564[]	Ethylene-responsive transcription factor ERF026
		ppa021384m|PACid:17665826[]	Ethylene-responsive transcription factor ERF025
		ppa022712m|PACid:17657756[]	Ethylene-responsive transcription factor ERF025
		ppa014481m|PACid:17660552[]	N/A
TBD-623-m0159_3p	2	ppa019632m|PACid:17640866[]~~	Protein ECB2; DYW family of nucleic acid deaminases (Dyw_deaminases superfamily)
		ppa020794m|PACid:17652172[]	Domain of unknown function (DUF4378) ; (DUF4378 superfamily)
TBD-623-m0161_3p	1	ppa008024m|PACid:17645464[]	G-box binding protein MFMR ;This region is found to the N-terminus of the pfam00170 transcription factor domain; bZIP transcription factor
TBD-623-m0162_5p	6	ppa001485m|PACid:17653903[]~~ppa002858m|PACid:17659736[]~~ppa002465m|PACid:17652847[]~~ppa027112m|PACid:17660611[]~~ppa001519m|PACid:17650319[]~~ppb023030m|PACid:17651748[]
TBD-623-m0164_3p	1	ppa006083m|PACid:17669005[]	Clathrin adaptor complex small chain ;
TBD-623-m0165_3p	1	ppa006231m|PACid:17642062[]	Rossmann-fold NAD(P)(+)-binding proteins (NADB Rossmann superfamily)
TBD-623-m0167_3p	1	ppa009007m|PACid:17651965[]	mannose 6-phosphate reductase (NADPH-dependent), putative
TBD-623-m0168_5p	4	ppa019765m|PACid:17655115[]~~~~	Whole genome shotgun sequence of line PN40024, scaffold_143.assembly12x
		ppa000948m|PACid:17648147[]	Uncharacterized aarF domain-containing protein kinase 1
		ppa023304m|PACid:17651862[]	Putative uncharacterized protein
		ppa019730m|PACid:17660625[]	ATRBOHB (respiratory burst oxidase homolog B); FAD binding / calcium ion binding / electron carrier/ iron ion binding / oxidoreductase/ oxidoreductase, acting on NADH or NADPH, with oxygen as acceptor / peroxidase
TBD-623-m0170_3p	3	ppa012437m|PACid:17648072[]~~~~]	Not found
		ppa013211m|PACid:17655878[]	Sm and related proteins ;The eukaryotic Sm and Sm-like (LSm) proteins associate with RNA to form the core domain of the ribonucleoprotein particles involved in a variety of RNA processing events (Sm like superfamily)
		ppa017834m|PACid:17641445[	Cystatin-like domain; Cystatins are a family of cysteine protease inhibitors that occur mainly as single domain proteins. (cy superfamily)
TBD-623-m0171_5p	1	ppa005679m|PACid:17651251[]	START/RHO_alpha_C/PITP/Bet_v1/CoxG/CalC (SRPBCC) ligand-binding domain superfamily
TBD-623-m0172_3p	1	ppa001857m|PACid:17666189[]	Tymovirus 45/70Kd protein ( This family includes a protein of unknown function )
TBD-623-m0173_5p	1	ppa019738m|PACid:17661225[]	"Pheophorbide a oxygenase, chloroplastic"
TBD-623-m0174_5p	1	ppa022541m|PACid:17655560[]	Ankyrin repeat-containing protein At2g01680
TBD-623-m0175_3p	3	ppa012437m|PACid:17648072[]~~~~	Not found
		ppa013211m|PACid:17655878[]	Sm and related proteins ;The eukaryotic Sm and Sm-like (LSm) proteins associate with RNA to form the core domain of the ribonucleoprotein particles involved in a variety of RNA processing events (Sm like superfamily)
		ppa017834m|PACid:17641445[]	Cystatin-like domain; Cystatins are a family of cysteine protease inhibitors that occur mainly as single domain proteins. (cy superfamily)
TBD-623-m0176_5p	1	ppa014489m|PACid:17665419[]	N/A
TBD-623-m0177_5p	5	ppa004480m|PACid:17654011[]~~~~~	Serine/threonine-protein phosphatase 6 regulatory ankyrin repeat subunit B
		ppa018282m|PACid:17645764[]	Trans-cinnamate 4-monooxygenase
		ppa021611m|PACid:17650345[]	Pentatricopeptide repeat-containing protein At1g63150
		ppa022581m|PACid:17657666[]	Uncharacterized protein sll0103
		ppa024682m|PACid:17659495[]	TIP3;1; water channel
TBD-623-m0178_3p	2	ppa004938m|PACid:17658526[]~	Dihydrolipoyllysine-residue acetyltransferase component of pyruvate dehydrogenase complex
		ppa025698m|PACid:17645634[]	ATPREP1 (PRESEQUENCE PROTEASE 1); metalloendopeptidase
TBD-623-m0179_5p	2	ppa026941m|PACid:17644284[]~~	Medium chain reductase/dehydrogenase (MDR)/zinc-dependent alcohol dehydrogenase-like family (mdr SUPERFAMILY)
		ppb015895m|PACid:17667330[]	Leucine rich repeat N-terminal domain (LRRNT_2 superfamily)
TBD-623-m0182_3p	1	ppa004289m|PACid:17658773[]	Mitogen-activated protein kinase kinase 6
TBD-623-m0183_3p	2	ppa021493m|PACid:17668336[]~ppa017870m|PACid:17640563[]	MULE transposase domain ;This domain was identified by Babu and colleagues. (muLE SUPERFAMILY); MuDR family transposase ;This region is found in plant proteins that are presumed to be the transposases for Mutator transposable elements. These transposons contain two ORFs. The molecular function of this region is unknown.
TBD-623-m0184_3p	5	ppa001561m|PACid:17644415[]~~~~~~~	Scarecrow-like protein 6
		ppa016845m|PACid:17663724[]	DNA binding
		ppa000996m|PACid:17657769[]	DNA replication licensing factor mcm2
		ppa001824m|PACid:17642564[]	Cysteine-rich receptor-like protein kinase 10
		ppa001781m|PACid:17656366[]	Scarecrow-like protein 6
TBD-623-m0185_5p	1	ppa014489m|PACid:17665419[]	N/A
TBD-623-m0187_5p	1	ppa020357m|PACid:17648100[]	Frigida-like protein ;This family is composed of plant proteins that are similar to FRIGIDA protein expressed by Arabidopsis thaliana. This protein is probably nuclear and is required for the regulation of flowering time in the late-flowering phenotype. It is known to increase RNA levels of flowering locus C. Allelic variation at the FRIGIDA locus is a major determinant of natural variation in fl…
TBD-623-m0188_3p	3	ppa012437m|PACid:17648072[]~~~~	Not found
		ppa013211m|PACid:17655878[]	Sm and related proteins ;The eukaryotic Sm and Sm-like (LSm) proteins associate with RNA to form the core domain of the ribonucleoprotein particles involved in a variety of RNA processing events (Sm like superfamily)
		ppa017834m|PACid:17641445[]	Cystatin-like domain; Cystatins are a family of cysteine protease inhibitors that occur mainly as single domain proteins. (cy superfamily)
TBD-623-m0189_5p	2	ppa017509m|PACid:17665338[]~~	LRR receptor-like serine/threonine-protein kinase FLS2 [EC:2.7.11.1]
		ppa015339m|PACid:17640911[]	Homeodomain; DNA binding domains involved in the transcriptional regulation of key eukaryotic developmental processes; may bind to DNA as monomers or as homo- and/or heterodimers, in a sequence-specific manner.
TBD-623-m0191_3p	5	ppa017564m|PACid:17641914[]~~~~~	hydroxyproline-rich glycoprotein family protein
		ppa016382m|PACid:17659484[]	"Cell division protease ftsH homolog 11, chloroplastic/mitochondrial"
		ppa002972m|PACid:17646056[]	unknown protein
		ppa006802m|PACid:17647012[]	B2 protein
		ppa018572m|PACid:17664583[]	U-box domain-containing protein 52
TBD-623-m0192_5p	5	ppa004948m|PACid:17655084[]	unknown protein
		ppa003330m|PACid:17657252[]~~~	unknown protein
		ppa005577m|PACid:17668333[]~	unknown protein
		ppa022919m|PACid:17667672[]	unknown protein
		ppa024357m|PACid:17651827[]	unknown protein
TBD-623-m0197_5p	5	ppa005442m|PACid:17643540[]~~~~~~~~	"Glycerol-3-phosphate acyltransferase, chloroplastic"
		ppa019233m|PACid:17655836[]	Probable serine/threonine-protein kinase cdc7
		ppa024422m|PACid:17668161[]	Nodulin family protein
		ppa019884m|PACid:17656004[]	Phosphate metabolism protein 7
		ppa025045m|PACid:17664368[]	Cytochrome P450 [Secondary metabolites biosynthesis, transport, and catabolism]
TBD-623-m0198_3p	1	ppa001787m|PACid:17663544[]	Nucleoporin family protein
TBD-623-m0200_3p	2	ppa016003m|PACid:17647364[]~~	WD40 domain (WD40 superfamily) , functions including adaptor/regulatory modules in signal transduction, pre-mRNA processing and cytoskeleton assembly;
		ppa001412m|PACid:17642131[]	(glyco_hydro_42 superfamily) Beta-galactosidase ;This group of beta-galactosidase enzymes belong to the glycosyl hydrolase 42 family. The enzyme catalyzes the hydrolysis of terminal, non-reducing terminal beta-D-galactosidase residues.
TBD-623-m0201_3p	1	ppa008173m|PACid:17652191[]	Zinc-finger double-stranded RNA-binding (zf_c2H2 _ja)
TBD-623-m0203_5p	1	ppa013914m|PACid:17667182[]	N/A
TBD-623-m0205_5p	6	ppa004555m|PACid:17659130[]~~~	ALDH2C4; 3-chloroallyl aldehyde dehydrogenase/ aldehyde dehydrogenase (NAD)/ coniferyl-aldehyde dehydrogenase
		ppa027076m|PACid:17662055[]	Putative pentatricopeptide repeat-containing protein At3g25970
		ppa009206m|PACid:17649542[]~	ARA7; GTP binding
		ppa015728m|PACid:17645680[]~~	NPR1 (NONEXPRESSER OF PR GENES 1); protein binding / transcription activator
		ppa010922m|PACid:17662256[]	Phosducin-like protein 3
		ppa011379m|PACid:17660395[]	unknown protein
TBD-623-m0206_3p	4	ppa000467m|PACid:17661235[]~~	Inositol or phosphatidylinositol phosphatase/ inositol-polyphosphate 5-phosphatase
		ppa005027m|PACid:17666820[]	Allantoate deiminase, chloroplastic
		ppa005528m|PACid:17666821[]~	Allantoate deiminase, chloroplastic
		ppa014014m|PACid:17668554[]	Transcription factor bHLH135
TBD-623-m0208_3p	5	ppa000117m|PACid:17642223[]~~~	Hydrolase (PLN02511)
		ppa000068m|PACid:17644240[]~~	ATG C terminal domain ;ATG2 (also known as Apg2) is a peripheral membrane protein. It functions in both cytoplasm to vacuole targeting and autophagy.(ATG_C superfamily)
		ppa000067m|PACid:17644241[]~	Lipid A export permease/ATP-binding protein MsbA
		ppa016669m|PACid:17644564[]	Homeobox-leucine zipper protein
		ppa007421m|PACid:17656502[]	Homeobox-leucine zipper protein HAT14
TBD-623-m0209_3p	3	ppa012437m|PACid:17648072[]~	Not found
		ppa013211m|PACid:17655878[]~~	Sm and related proteins ;The eukaryotic Sm and Sm-like (LSm) proteins associate with RNA to form the core domain of the ribonucleoprotein particles involved in a variety of RNA processing events (Sm like superfamily)
		ppa017834m|PACid:17641445[]	Cystatin-like domain; Cystatins are a family of cysteine protease inhibitors that occur mainly as single domain proteins. (cy superfamily)
TBD-623-m0210_3p	2	ppa001963m|PACid:17645437[]~~	Protein Kinases, catalytic domain (Pkc like superfamily)
		ppa010870m|PACid:17659381[]	Myosin tail (myosin_TH1 superfamily)
TBD-623-m0211_3p	1	ppb021687m|PACid:17668726[]
TBD-623-m0214_5p	1	ppa003524m|PACid:17652511[]	Acyl-CoA dehydrogenase (ACAD SUPERFAMILY)
TBD-623-m0215_3p	3	ppa007580m|PACid:17667121[]~~	Uncharacterized protein conserved in bacteria [Function unknown]
		ppa016817m|PACid:17652115[]~	Not found
		ppb023670m|PACid:17659850[]	26S proteasome regulatory complex component [Posttranslational modification, protein turnover, chaperones
TBD-623-m0216_3p	2	ppa006135m|PACid:17667855[]~~	Coleoptile phototropism protein 1
		ppa000711m|PACid:17664940[]	FUNCTIONS IN: molecular_function unknown; CONTAINS InterPro DOMAIN/s: B-block binding subunit of TFIIIC (InterPro:IPR007309); BEST Arabidopsis thaliana protein match is: transcription factor-related (TAIR:AT1G59453.1); Has 39 Blast hits to 33 proteins in 8 species: Archae - 0; Bacteria - 3; Metazoa - 0; Fungi - 0; Plants - 32; Viruses - 0; Other Eukaryotes - 4 (source: NCBI BLink).
TBD-623-m0217_5p	1	ppa021858m|PACid:17643970[]	(zf_RVT superfamily) zinc-binding in reverse transcriptase ;This domain would appear to be a zinc-binding region of a putative reverse transcriptase .(RNase H superfamily ) RNase H is an endonuclease
TBD-623-m0218_5p	1	ppa009326m|PACid:17657203[]	Mitochondrial carrier protein, MC family
TBD-623-m0220_5p	4	ppa016392m|PACid:17649904[]~~	Pseudouridine synthases (Pseudou synth superfamily)
		ppa020399m|PACid:17641405[]~~	Protein of unknown function (DUF569 superfamily) ;Family of hypothetical proteins. Some family members contain a two copies of the region. Fascin-like domain (fascin superfamily)
		ppa024301m|PACid:17657323[]~~	Exo70 exocyst complex subunit (Exo70 superfamily); the exocyst complex is involved in the late stages of exocytosis, and is localised at the tip of the bud, the major site of exocytosis in yeast.
		ppa020985m|PACid:17640545[]	Pseudouridine synthase, TruD family.
TBD-623-m0222_5p	1	ppa007956m|PACid:17651125[]
TBD-623-m0223_5p	8	ppa001358m|PACid:17663373[]~	Mannosyl oligosaccharide glucosidase ;This is a family of eukaryotic enzymes belonging to glycosyl hydrolase family 63. They catalyze the specific cleavage of the non-reducing terminal glucose residue from Glc(3)Man(9)GlcNAc(2). Mannosyl oligosaccharide glucosidase EC:3.2.1.106 is the first enzyme in the N-linked oligosaccharide processing pathway
		ppa000337m|PACid:17666894[]	Chloroplast protein import component Toc86/159, G and M domains ;
		ppa005600m|PACid:17643854[]~~	Nucleotidyltransferase (NT) domain of RelA- and SpoT-like ppGpp synthetases and hydrolases.
		ppa005832m|PACid:17660059[]~~	UbiA prenyltransferase family
		ppa006479m|PACid:17650905[]~~	P-loop containing Nucleoside Triphosphate Hydrolases; Conserved hypothetical ATP binding protein ; signal recognition particle protein; Provisional
		ppa006396m|PACid:17661354[]~	Serinc superfamily
		ppa006404m|PACid:17661353[]~~	Serine incorporator (Serinc superfamily);
		ppa006734m|PACid:17661355[]~~	Serine incorporator (Serinc superfamily); This is a family of eukaryotic membrane proteins which incorporate serine into membranes and facilitate the synthesis of the serine-derived lipids phosphatidylserine and sphingolipid. Members of this family contain 11 transmembrane domains and form intracellular complexes with key enzymes involved in serine and sphingolipid biosynthesis.
TBD-623-m0224_5p	1	ppa000238m|PACid:17649159[]	Tetratricopeptide repeat domain; typically contains 34 amino acids [WLF]-X(2)-[LIM]-[GAS]-X(2)-[YLF]-X(8)-[ASE]-X(3)-[FYL]-X(2)-[ASL]-X(4)-[PKE] is the consensus sequence; involved in chaperone, cell-cycle, transciption, and protein transport complexes; the number of TPR motifs varies among proteins
TBD-623-m0225_3p	1	ppa003320m|PACid:17668356[]	Coronatine-insensitive protein 1
TBD-623-m0226_3p	1	ppa003320m|PACid:17668356[]
TBD-623-m0227_5p	2	ppa003155m|PACid:17667999[]~~	The Major Facilitator Superfamily (MFS) is a large and diverse group of secondary transporters that includes uniporters, symporters, and antiporters.
		ppa022363m|PACid:17664046[]	Peptidase domain in the S8 and S53 families ;Members of the peptidases S8 (subtilisin and kexin) and S53 (sedolisin) family include endopeptidases and exopeptidases.
TBD-623-m0228_3p	4	ppb022686m|PACid:17651537[]~~~~~~	Ribosomal protein L14 ;This family includes the eukaryotic ribosomal protein L14.
		ppb011961m|PACid:17651632[]~~ppa013622m|PACid:17650477[]	not found
		ppb024320m|PACid:17640472[]	ATP-grasp domain ;This family includes a diverse set of enzymes that possess ATP-dependent carboxylate-amine ligase activity.; Hevein or type 1 chitin binding domain ;Hevein or type 1 chitin binding domain (ChtBD1), a lectin domain found in proteins from plants and fungi that bind N-
TBD-623-m0229_5p	2	ppa004461m|PACid:17641556[]~~	NAD+-dependent alpha-aminoadipic semialdehyde dehydrogenase, ALDH family members 7A1 and 7B ;Alpha-aminoadipic semialdehyde dehydrogenase (AASADH, EC=1.2.1.31), also known as ALDH7A1, Antiquitin-1, ALDH7B, or delta-1-piperideine-6-carboxylate dehydrogenase (P6CDH), is a NAD+-dependent ALDH. Human ALDH7A1 is involved in the pipecolic acid pathway of lysine catabolism, catalyzing the oxidation of a…
		ppa013005m|PACid:17653516[]	not found
TBD-623-m0230_3p	2	ppa022751m|PACid:17648683[]~~	F-box domain ;This domain is approximately 50 amino acids long, and is usually found in the N-terminal half of a variety of proteins.
		ppa026315m|PACid:17655195[]	myb proto-oncogene protein, plant; The domain is also found in regulatory transcriptional repressor complexes where it also binds DNA.
TBD-623-m0231_3p	2	ppa001561m|PACid:17644415[]~	Scarecrow-like protein 6
		ppa001781m|PACid:17656366[]	Scarecrow-like protein 6
TBD-623-m0233_5p	11	ppa021582m|PACid:17650931[]~~~~~~~~~~~~~~~~~~~	SBP domain ;SBP domains (for SQUAMOSA-pROMOTER BINDING PROTEIN) are found in plant proteins. It is a sequence specific DNA-binding domain. Members of family probably function as transcription factors involved in the control of early flower development.
		ppa012607m|PACid:17657139[]	SBP domain ;SBP domains (for SQUAMOSA-pROMOTER BINDING PROTEIN) are found in plant proteins.
		ppa023657m|PACid:17664777[]	SBP domain ;SBP domains (for SQUAMOSA-pROMOTER BINDING PROTEIN) are found in plant proteins. It is a sequence specific DNA-binding domain. Members of family probably function as transcription factors involved in the control of early flower
		ppa003644m|PACid:17642692[]	SBP domain ;SBP domains (for SQUAMOSA-pROMOTER BINDING PROTEIN) are found in plant proteins. It is a sequence specific DNA-binding domain. Members of family
		ppa011968m|PACid:17643943[]	SBP domain ;SBP domains (for SQUAMOSA-pROMOTER BINDING PROTEIN) are found in plant proteins. It is a sequence specific DNA-binding domain. Members of family
		ppa005013m|PACid:17666606[]	SBP domain ;SBP domains (for SQUAMOSA-pROMOTER BINDING PROTEIN) are found in plant proteins. It is a sequence specific DNA-binding domain. Members of family
		ppa007202m|PACid:17643160[]	SBP domain ;SBP domains (for SQUAMOSA-pROMOTER BINDING PROTEIN) are found in plant proteins. It is a sequence specific DNA-binding domain. Members of family
		ppa007056m|PACid:17664418[]~	SBP domain ;SBP domains (for SQUAMOSA-pROMOTER BINDING PROTEIN) are found in plant proteins. It is a sequence specific DNA-binding domain. Members of family
		ppa024285m|PACid:17667981[]	SBP domain ;SBP domains (for SQUAMOSA-pROMOTER BINDING PROTEIN) are found in plant proteins. It is a sequence specific DNA-binding domain. Members of family
		ppa017695m|PACid:17643485[]	SBP domain ;SBP domains (for SQUAMOSA-pROMOTER BINDING PROTEIN) are found in plant proteins. It is a sequence specific DNA-binding domain. Members of family
		ppa006611m|PACid:17652940[]	SBP domain ;SBP domains (for SQUAMOSA-pROMOTER BINDING PROTEIN) are found in plant proteins. It is a sequence specific DNA-binding domain. Members of family
TBD-623-m0234_5p	1	ppa014018m|PACid:17663762[]	FUNCTIONS IN: molecular_function unknown; INVOLVED IN: biological_process unknown; LOCATED IN: cellular_component unknown; CONTAINS InterPro DOMAIN/s: Heat shock factor binding 1 (InterPro:IPR009643); Has 178 Blast hits to 178 proteins in 62 species: Archae - 0; Bacteria - 0; Metazoa - 122; Fungi - 0; Plants - 37; Viruses - 0; Other Eukaryotes - 19 (source: NCBI BLink).
TBD-623-m0235_5p	6	ppa021822m|PACid:17648871[]ppa018171m|PACid:17659747[]~~	plasma-membrane proton-efflux P-type ATPase ;This model describes the plasma membrane proton efflux P-type ATPase found in plants, fungi, protozoa, slime molds and archaea. The best studied representative is from yeast
		ppa010508m|PACid:17662124[]~	P-loop containing Nucleoside Triphosphate Hydrolases; Adenylate kinase (ADK) catalyzes the reversible phosphoryl transfer from adenosine triphosphates (ATP) to adenosine monophosphates (AMP) and to yield adenosine diphosphates (ADP).
		ppa007095m|PACid:17661356[]	protein phosphatase 5 [EC:3.1.3.16]MAPK signaling pathway
		ppa016483m|PACid:17666789[]	protein phosphatase 5 [EC:3.1.3.16]MAPK signaling pathway
		ppa002766m|PACid:17654889[]	DEAD-box helicases. A diverse family of proteins involved in ATP-dependent RNA unwinding, needed in a variety of cellular processes including splicing
TBD-623-m0240_5p	407	ppa007570m|PACid:17661168[]~~ppa007570m|PACid:17661168[]~~ppa000535m|PACid:17656895[]~~ppa000858m|PACid:17648618[]~~ppa000857m|PACid:17648619[]~~ppa000893m|PACid:17648620[]~~ppa001125m|PACid:17655753[]~~ppa001412m|PACid:17642131[]~~ppa001554m|PACid:17656842[]~~ppa001983m|PACid:17666482[]~~ppa002051m|PACid:17666483[]~~ppa003124m|PACid:17646161[]~~ppa003627m|PACid:17647709[]~~ppa003936m|PACid:17647…
TBD-623-m0241_5p	1	ppa005679m|PACid:17651251[]	START/RHO_alpha_C/PITP/Bet_v1/CoxG/CalC (SRPBCC) ligand-binding domain superfamily ;SRPBCC domains have a deep hydrophobic ligand-binding pocket; they bind
TBD-623-m0242_3p	3	ppa000744m|PACid:17664052[]~~	Plus-3 domain ;This domain is about 90 residues in length and is often found associated with the pfam02213 domain. The function of this domain is uncertain. (plus 3 superfamily)
		ppa022892m|PACid:17648668[]~	Protein Kinases, catalytic domain
		ppa006021m|PACid:17653686[]	Adenosine-deaminase (editase) domain
TBD-623-m0243_3p	1	ppa006083m|PACid:17669005[]	C-terminal domain of adaptor protein (AP) complexes medium mu subunits
TBD-623-m0245_3p	6	ppa003750m|PACid:17662576[]~~~~	phosphatidylinositol 3- and 4-kinase family protein
		ppa024010m|PACid:17644329[]	TMV resistance protein N
		ppa021157m|PACid:17665479[]~	Carotenoid isomerase, chloroplastic
		ppa004773m|PACid:17640827[]	Monothiol glutaredoxin-S17
		ppa000018m|PACid:17656339[]	Putative vacuolar protein sorting-associated protein 13A
		ppa008931m|PACid:17664815[]~	Putative cyclin-D6-1
TBD-623-m0246_3p	457	ppa007570m|PACid:17661168[]~~ppa007570m|PACid:17661168[]~~ppa007570m|PACid:17661168[]~~ppa008731m|PACid:17646504[]~~ppa000535m|PACid:17656895[]~~ppa000858m|PACid:17648618[]~~ppa000857m|PACid:17648619[]~~ppa000893m|PACid:17648620[]~~ppa001125m|PACid:17655753[]~~ppa001554m|PACid:17656842[]~~ppa001983m|PACid:17666482[]~~ppa002051m|PACid:17666483[]~~ppa003124m|PACid:17646161[]~~ppa003627m|PACid:17647…
TBD-623-m0247_5p	5	ppa021666m|PACid:17662125[]~	No apical meristem (NAM) protein ;This is a family of no apical meristem (NAM) proteins these are plant development proteins. Mutations in NAM result in the failure to develop a shoot apical meristem in petunia embryos. NAM is indicated as having a role in determining positions of meristems and primordial. One member of this family NAP (NAC-like, activated by AP3/PI) is encoded by the target gene…
		ppa026109m|PACid:17641749[]~~	No apical meristem (NAM) protein ;This is a family of no apical meristem (NAM) proteins these are plant development proteins. Mutations in NAM result in the failure to develop a shoot apical meristem in petunia embryos. NAM is indicated as having a role in determining positions of meristems and primordial. One member of this family NAP (NAC-like, activated by AP3/PI) is encoded by the target gene…
		ppa016247m|PACid:17668079[]~	Protein Kinases, catalytic domain ;The protein kinase superfamily is mainly composed of the catalytic domains of serine/threonine-specific and tyrosine-specific protein kinases. It also includes RIO kinases (Pkc like superfamily)
		ppa025571m|PACid:17647512[]	Myosin and Kinesin motor domain. These ATPases belong to the P-loop NTPase family and provide the driving force in myosin and kinesin mediated processes. (motor domian superfamily_)
		ppa018003m|PACid:17645817[]~	Leucine-rich repeats (LRRs), ribonuclease inhibitor (RI)-like subfamily.
TBD-623-m0249_5p	2	ppa012838m|PACid:17650858[]~~	Not found
		ppa018837m|PACid:17649395[]	ATR (Ataxia telangiectasia and Rad3-related), catalytic domain; The ATR catalytic domain subfamily is part of a larger superfamily that includes the catalytic domains of other kinases such as the typical serine/threonine/tyrosine protein kinases (PKs),
TBD-623-m0250_3p	1	ppa019958m|PACid:17668746[]	F-box associated ;Most of these proteins contain pfam00646 at the N terminus, suggesting that they are effectors linked with ubiquitination.
TBD-623-m0251_3p	1	ppa002746m|PACid:17665058[]	kinesin motor protein-related
TBD-623-m0252_3p	1	ppa019374m|PACid:17653863[]	Not found
TBD-623-m0254_3p	3	ppa001794m|PACid:17667152[]~~	Lipase. Lipases are esterases that can hydrolyze long-chain acyl-triglycerides into di- and monoglycerides, glycerol, and free fatty acids at a water/lipid interface.
		ppa023454m|PACid:17658543[]~	Cytochrome P450 [Secondary metabolites biosynthesis, transport, and catabolism]
		ppa005336m|PACid:17653193[]	not found
TBD-623-m0258_5p	11	ppa000051m|PACid:17651064[]~~ppa001454m|PACid:17666454[]~~ppa006064m|PACid:17650663[]~~ppa015204m|PACid:17659447[]~~ppa000031m|PACid:17642750[]~~ppa000072m|PACid:17645847[]~~ppa000226m|PACid:17654711[]~~ppa017338m|PACid:17640854[]~~ppa021359m|PACid:17660390[]~~ppa022795m|PACid:17663394[]~~ppa026425m|PACid:17663364[]
TBD-623-m0259_3p	6	ppa007308m|PACid:17645065[]~~~~	Not found
		ppa017330m|PACid:17665945[]	P-loop containing Nucleoside Triphosphate Hydrolases ;Members of the P-loop NTPase domain superfamily are characterized by a conserved nucleotide phosphate-binding motif, also referred to as the Walker A motif
		ppa015920m|PACid:17642956[]ppa020021m|PACid:17661193[]	Disease resistance protein RPM1(Plant-pathogen interaction)
		ppa011221m|PACid:17659246[]	Homeodomain; DNA binding domains involved in the transcriptional regulation of key eukaryotic developmental processes; may bind to DNA as monomers or as homo- and/or heterodimers, in a sequence-specific manner.
		ppa015444m|PACid:17648371[]	Leucine-rich repeat (LRR) protein [Function unknown]
TBD-623-m0260_5p	5	ppa010628m|PACid:17641224[]~~~	Proteasome subunit beta type-4
		ppa010641m|PACid:17641225[]~	Proteasome subunit beta type-4
		ppa010636m|PACid:17664500[]	Proteasome subunit beta type-4
		ppa011126m|PACid:17664501[]~	Proteasome subunit beta type-4
		ppa017657m|PACid:17662992[]	Probable LRR receptor-like serine/threonine-protein kinase At1g67720
TBD-623-m0262_3p	1	ppa016372m|PACid:17659775[]	RNase H is an endonuclease that cleaves the RNA strand of an RNA/DNA hybrid in a sequence non-specific manner ;Ribonuclease H (RNase H) enzymes are divided into two major families,
TBD-623-m0263_5p	1	ppa012167m|PACid:17649254[]	Endomembrane protein 70 ;
TBD-623-m0265_3p	2	ppa017219m|PACid:17658217[]~	Organic solute transporter Ostalpha ;This family is a transmembrane organic solute transport protein. In vertebrates these proteins form a complex with Ostbeta, and function as bile transporters. In plants they may transport brassinosteroid-like compounds and act as regulators of cell death.
		ppa022287m|PACid:17655947[]	WRKY transcription factor 33; Plant-pathogen interaction
TBD-623-m0266_3p	1	ppa017219m|PACid:17658217[]	unknown protein
TBD-623-m0267_5p	2	ppa025419m|PACid:17661108[]~~	Protein Kinases, catalytic domain (Pkc like superfamily);The protein kinase superfamily is mainly composed of the catalytic domains of serine/threonine-specific and tyrosine-specific protein kinases.
		ppa014489m|PACid:17665419[]	Not found
TBD-623-m0268_5p	4	ppa022872m|PACid:17642091[]~~~	DYW family of nucleic acid deaminases
		ppa015207m|PACid:17665401[]~	vq SUPERFAMILY, The function of this motif is uncertain, however one protein in this family has been found to bind the SigA sigma factor. It would seem plausible that this motif is needed for this activity and that this whole family might be involved in modulating plastid sigma factors
		ppa022211m|PACid:17642136[]~	Transcription factor MYC2 Plant-pathogen interaction
		ppa004326m|PACid:17665938[]	Phosphoesterase (SUPERFAMILY) family ;This family includes both bacterial phospholipase C enzymes EC:3.1.4.3, but also eukaryotic acid phosphatases EC:3.1.3.2.
TBD-623-m0269_3p	1	ppa001605m|PACid:17668321[]	P-loop containing Nucleoside Triphosphate Hydrolases
TBD-623-m0270_3p	3	ppa012437m|PACid:17648072[]~~~	Not found
		ppa013211m|PACid:17655878[]~	Sm and related proteins ;The eukaryotic Sm and Sm-like (LSm) proteins associate with RNA to form the core domain of the ribonucleoprotein particles involved in a variety of RNA processing events (Sm like superfamily)
		ppa017834m|PACid:17641445[]	Cystatin-like domain; Cystatins are a family of cysteine protease inhibitors that occur mainly as single domain proteins. (cy superfamily)
TBD-623-m0272_3p	3	ppa012437m|PACid:17648072[]~~~	Not found
		ppa013211m|PACid:17655878[]	Sm and related proteins ;The eukaryotic Sm and Sm-like (LSm) proteins associate with RNA to form the core domain of the ribonucleoprotein particles involved in a variety of RNA processing events (Sm like superfamily)
		ppa017834m|PACid:17641445[]	Cystatin-like domain; Cystatins are a family of cysteine protease inhibitors that occur mainly as single domain proteins. (cy superfamily)

## Sheet:  miRNA had different locations
Novel miRNAs with the same sequence and targets but different locations
Id	Location	Sequence	Target
TBD-623-m0004	scaffold_12:132422:132657:-	AAAGACTAAAATACCCTTGA	ppa012437m, ppa013211m, ppa017834m
TBD-623-m0015	scaffold_1:12512722:12512913:+	AAAGACTAAAATACCCTTGA	ppa012437m, ppa013211m, ppa017835m
TBD-623-m0052	scaffold_1:21464228:21464463:-	AAAGACTAAAATACCCTTGA	ppa012437m, ppa013211m, ppa017834m
TBD-623-m0104	scaffold_3:17476033:17476268:+	AAAGACTAAAATACCCTTGA	ppa012437m, ppa013211m, ppa017835m
TBD-623-m0117	scaffold_3:16796441:16796675:-	AAAGACTAAAATACCCTTGA	ppa012437m, ppa013211m, ppa017834m
TBD-623-m0118	scaffold_3:17476033:17476268:-	AAAGACTAAAATACCCTTGA	ppa012437m, ppa013211m, ppa017835m
TBD-623-m0155	scaffold_4:20446956:20447191:-	AAAGACTAAAATACCCTTGA	ppa012437m, ppa013211m, ppa017834m
TBD-623-m0170	scaffold_5:17661445:17661706:+	AAAGACTAAAATACCCTTGA	ppa012437m, ppa013211m, ppa017835m
TBD-623-m0175	scaffold_5:6250030:6250219:-	AAAGACTAAAATACCCTTGA	ppa012437m, ppa013211m, ppa017834m
TBD-623-m0188	scaffold_6:2646133:2646368:+	AAAGACTAAAATACCCTTGA	ppa012437m, ppa013211m, ppa017835m
TBD-623-m0209	scaffold_6:11005048:11005347:-	AAAGACTAAAATACCCTTGA	ppa012437m, ppa013211m, ppa017834m
TBD-623-m0270	scaffold_8:12846796:12847030:-	AAAGACTAAAATACCCTTGA	ppa012437m, ppa013211m, ppa017835m
TBD-623-m0272	scaffold_8:15308217:15308455:-	AAAGACTAAAATACCCTTGA	ppa012437m, ppa013211m, ppa017834m
