# Supplementary material for: Identification of Known and Novel microRNAs and Their Targets in Peach (Prunus persica) Fruit by High-Throughput Sequencing
Source: PLoS One. 2016 Jul 28;11(7):e0159253. doi: 10.1371/journal.pone.0159253 (PMC4965121; doi:10.1371/journal.pone.0159253)
Supplement: S9 Table — (XLSX) [file pone.0159253.s009.xlsx]

## Sheet: novel microrna
S9 Table. Identified miRNAs, targets, and cleavage sites in peach fruit obtained by degradome sequencing.
SmallRNA	Seq	Target	Alignment Score	Alignment Range	Cleavage Site
TBD-623-m0023-5p	CAGCCAAGGATGACTTGCCGG	ppa006634m	4	1241-1261	1252
TBD-623-m0026-3p	TTGCCTATTCCTCCCATGCCAA	ppa001315m	3	582-603	594
TBD-623-m0026-3p	TTGCCTATTCCTCCCATGCCAA	ppa024822m	4	605-626	617
TBD-623-m0028-3p	TGATTGAGCCGTGCCAATATC	ppa001781m	1	1278-1298	1289
TBD-623-m0028-3p	TGATTGAGCCGTGCCAATATC	ppa001561m	1	1827-1847	1838
TBD-623-m0040-5p	TCCATCGGAGTTACTATTCATC	ppa007937m	4	624-645	636
TBD-623-m0064-3p	TATGGCAGGAAAGAATGTGA	ppa001312m	3	2516-2535	2526
TBD-623-m0074-3p	TTCTTTCCTCTTTCGTTTCCA	ppa003820m	4	1417-1437	1428
TBD-623-m0091-5p	TGCCTGGCTCCCTGTATGCCA	ppa002710m	1	1272-1292	1283
TBD-623-m0091-5p	TGCCTGGCTCCCTGTATGCCA	ppa003136m	0.5	1335-1355	1346
TBD-623-m0091-5p	TGCCTGGCTCCCTGTATGCCA	ppa002082m	1	1344-1364	1355
TBD-623-m0091-5p	TGCCTGGCTCCCTGTATGCCA	ppa002195m	0.5	1580-1600	1591
TBD-623-m0100-3p	TTCCCAAGCCCGCCCATTCCAA	ppa022876m	4	599-620	611
TBD-623-m0100-3p	TTCCCAAGCCCGCCCATTCCAA	ppa015274m	4	605-626	617
TBD-623-m0100-3p	TTCCCAAGCCCGCCCATTCCAA	ppa019824m	4	608-629	620
TBD-623-m0100-3p	TTCCCAAGCCCGCCCATTCCAA	ppa001594m	3	1496-1517	1508
TBD-623-m0103-3p	TGATTGAGCCGTGCCAATATC	ppa001781m	1	1278-1298	1289
TBD-623-m0103-3p	TGATTGAGCCGTGCCAATATC	ppa001561m	1	1827-1847	1838
TBD-623-m0107-5p	TAGCCAAGGATGACTTGCCT	ppa007941m	3.5	281-300	291
TBD-623-m0107-5p	TAGCCAAGGATGACTTGCCT	ppa010894m	4	520-539	530
TBD-623-m0107-5p	TAGCCAAGGATGACTTGCCT	ppa008065m	4	1059-1078	1069
TBD-623-m0107-5p	TAGCCAAGGATGACTTGCCT	ppa006634m	4	1242-1261	1252
TBD-623-m0108-5p	TAGCCAAGGATGACTTGCCT	ppa007941m	3.5	281-300	291
TBD-623-m0108-5p	TAGCCAAGGATGACTTGCCT	ppa010894m	4	520-539	530
TBD-623-m0108-5p	TAGCCAAGGATGACTTGCCT	ppa008065m	4	1059-1078	1069
TBD-623-m0108-5p	TAGCCAAGGATGACTTGCCT	ppa006634m	4	1242-1261	1252
TBD-623-m0122-5p	CAGCCAAGGATGACTTGCCGG	ppa006634m	4	1241-1261	1252
TBD-623-m0126-5p	TGCCTGGCTCCCTGTATGCCA	ppa002710m	1	1272-1292	1283
TBD-623-m0126-5p	TGCCTGGCTCCCTGTATGCCA	ppa003136m	0.5	1335-1355	1346
TBD-623-m0126-5p	TGCCTGGCTCCCTGTATGCCA	ppa002082m	1	1344-1364	1355
TBD-623-m0126-5p	TGCCTGGCTCCCTGTATGCCA	ppa002195m	0.5	1580-1600	1591
TBD-623-m0131-5p	CAGCCAAGGATGACTTGCCGG	ppa006634m	4	1241-1261	1252
TBD-623-m0132-5p	CAGCCAAGGATGACTTGCCGG	ppa006634m	4	1241-1261	1252
TBD-623-m0148-5p	GAGCCAAGGATGAATTGCCGG	ppa006028m	3.5	2-22	13
TBD-623-m0148-5p	GAGCCAAGGATGAATTGCCGG	ppa007941m	3.5	280-300	291
TBD-623-m0148-5p	GAGCCAAGGATGAATTGCCGG	ppa006634m	2.5	1241-1261	1252
TBD-623-m0149-5p	GAGCCAAGGATGAATTGCCGG	ppa006028m	3.5	2-22	13
TBD-623-m0149-5p	GAGCCAAGGATGAATTGCCGG	ppa007941m	3.5	280-300	291
TBD-623-m0149-5p	GAGCCAAGGATGAATTGCCGG	ppa006634m	2.5	1241-1261	1252
TBD-623-m0150-3p	TATCCAAGTAGAGAACTTAAA	ppa001587m	3	1809-1830	1821
TBD-623-m0177-5p	GGGCGTCTCTCCATTGGCAG	ppa018282m	4	689-708	699
TBD-623-m0178-3p	CAGTGGAAGTAGCAAGGGGAA	ppa004938m	3.5	486-506	497
TBD-623-m0178-3p	CAGTGGAAGTAGCAAGGGGAA	ppa025698m	4	2333-2353	2344
TBD-623-m0184-3p	TGATTGAGCCGTGCCAATATC	ppa001781m	1	1278-1298	1289
TBD-623-m0184-3p	TGATTGAGCCGTGCCAATATC	ppa001561m	1	1827-1847	1838
TBD-623-m0223-5p	AAGCTGCCAACATGTTCGTCT	ppa005600m	4	1286-1306	1297
TBD-623-m0229-5p	TCCAGGATTCTCGGGTCATAG	ppa004461m	3.5	117-137	128
TBD-623-m0231-3p	TTGAGCCGCGCCAATATCACT	ppa001781m	1	1275-1295	1286
TBD-623-m0231-3p	TTGAGCCGCGCCAATATCACT	ppa001561m	1	1824-1844	1835
TBD-623-m0233-5p	CTGACAGAAGAGAGTGAGCAC	ppa012607m	2	780-800	791
TBD-623-m0233-5p	CTGACAGAAGAGAGTGAGCAC	ppa024285m	2	812-832	823
TBD-623-m0233-5p	CTGACAGAAGAGAGTGAGCAC	ppa006611m	2	927-947	938
TBD-623-m0233-5p	CTGACAGAAGAGAGTGAGCAC	ppa017695m	2	1067-1087	1078
TBD-623-m0233-5p	CTGACAGAAGAGAGTGAGCAC	ppa005013m	2	1151-1171	1162
TBD-623-m0240-5p	AGAGGCGGAGAGAGAGAGAGACA	ppa013998m	4	12-34	25
TBD-623-m0240-5p	AGAGGCGGAGAGAGAGAGAGACA	ppa006364m	4	12-34	25
TBD-623-m0240-5p	AGAGGCGGAGAGAGAGAGAGACA	ppa000535m	2	23-45	36
TBD-623-m0240-5p	AGAGGCGGAGAGAGAGAGAGACA	ppa005923m	4	30-52	43
TBD-623-m0240-5p	AGAGGCGGAGAGAGAGAGAGACA	ppa001903m	4	38-60	51
TBD-623-m0240-5p	AGAGGCGGAGAGAGAGAGAGACA	ppa009820m	4	74-96	87
TBD-623-m0240-5p	AGAGGCGGAGAGAGAGAGAGACA	ppa013967m	3.5	88-110	101
TBD-623-m0240-5p	AGAGGCGGAGAGAGAGAGAGACA	ppa013717m	2	111-133	124
TBD-623-m0240-5p	AGAGGCGGAGAGAGAGAGAGACA	ppa005504m	4	191-213	204
TBD-623-m0246-3p	AGAGACAGAGAGAGACAGAGACA	ppa009366m	4	2-24	15
TBD-623-m0246-3p	AGAGACAGAGAGAGACAGAGACA	ppa013393m	4	10-32	23
TBD-623-m0246-3p	AGAGACAGAGAGAGACAGAGACA	ppa006364m	3	12-34	25
TBD-623-m0246-3p	AGAGACAGAGAGAGACAGAGACA	ppa014257m	4	14-36	27
TBD-623-m0246-3p	AGAGACAGAGAGAGACAGAGACA	ppa014254m	4	14-36	27
TBD-623-m0246-3p	AGAGACAGAGAGAGACAGAGACA	ppa003357m	4	14-36	27
TBD-623-m0246-3p	AGAGACAGAGAGAGACAGAGACA	ppa005007m	4	15-37	28
TBD-623-m0246-3p	AGAGACAGAGAGAGACAGAGACA	ppa006345m	4	21-43	34
TBD-623-m0246-3p	AGAGACAGAGAGAGACAGAGACA	ppa003700m	4	21-43	34
TBD-623-m0246-3p	AGAGACAGAGAGAGACAGAGACA	ppa000535m	4	23-45	36
TBD-623-m0246-3p	AGAGACAGAGAGAGACAGAGACA	ppa012051m	4	24-46	37
TBD-623-m0246-3p	AGAGACAGAGAGAGACAGAGACA	ppa013100m	4	25-47	38
TBD-623-m0246-3p	AGAGACAGAGAGAGACAGAGACA	ppa000257m	4	25-48	39
TBD-623-m0246-3p	AGAGACAGAGAGAGACAGAGACA	ppa005661m	4	28-50	41
TBD-623-m0246-3p	AGAGACAGAGAGAGACAGAGACA	ppa010547m	4	28-50	41
TBD-623-m0246-3p	AGAGACAGAGAGAGACAGAGACA	ppa005923m	3	30-52	43
TBD-623-m0246-3p	AGAGACAGAGAGAGACAGAGACA	ppa008299m	4	36-58	49
TBD-623-m0246-3p	AGAGACAGAGAGAGACAGAGACA	ppa010527m	4	36-58	49
TBD-623-m0246-3p	AGAGACAGAGAGAGACAGAGACA	ppa009433m	4	39-61	52
TBD-623-m0246-3p	AGAGACAGAGAGAGACAGAGACA	ppa013660m	4	43-65	56
TBD-623-m0246-3p	AGAGACAGAGAGAGACAGAGACA	ppa010077m	4	44-66	57
TBD-623-m0246-3p	AGAGACAGAGAGAGACAGAGACA	ppa009893m	4	45-67	58
TBD-623-m0246-3p	AGAGACAGAGAGAGACAGAGACA	ppa004091m	4	45-67	58
TBD-623-m0246-3p	AGAGACAGAGAGAGACAGAGACA	ppa013105m	4	49-71	62
TBD-623-m0246-3p	AGAGACAGAGAGAGACAGAGACA	ppa004670m	4	59-81	72
TBD-623-m0246-3p	AGAGACAGAGAGAGACAGAGACA	ppa004673m	4	59-81	72
TBD-623-m0246-3p	AGAGACAGAGAGAGACAGAGACA	ppa009000m	4	68-90	81
TBD-623-m0246-3p	AGAGACAGAGAGAGACAGAGACA	ppa013273m	4	72-94	85
TBD-623-m0246-3p	AGAGACAGAGAGAGACAGAGACA	ppa012721m	4	73-95	86
TBD-623-m0246-3p	AGAGACAGAGAGAGACAGAGACA	ppa009768m	4	76-98	89
TBD-623-m0246-3p	AGAGACAGAGAGAGACAGAGACA	ppb010066m	4	79-101	92
TBD-623-m0246-3p	AGAGACAGAGAGAGACAGAGACA	ppa005269m	4	89-111	102
TBD-623-m0246-3p	AGAGACAGAGAGAGACAGAGACA	ppa010577m	4	112-134	125
TBD-623-m0246-3p	AGAGACAGAGAGAGACAGAGACA	ppa010548m	4	112-134	125
TBD-623-m0246-3p	AGAGACAGAGAGAGACAGAGACA	ppa006878m	4	136-158	149
TBD-623-m0246-3p	AGAGACAGAGAGAGACAGAGACA	ppa001471m	4	158-180	171
TBD-623-m0246-3p	AGAGACAGAGAGAGACAGAGACA	ppa005504m	3	191-213	204
TBD-623-m0246-3p	AGAGACAGAGAGAGACAGAGACA	ppa008172m	4	314-336	303
				Total	101

## Sheet: known microrna
SmallRNA	Seq	Target	Alignment Score	Alignment Range	Cleavage Site
miR156	UUGACAGAAGAAAGAGAGCAC	ppa012607m	2	780-800	791
miR156	UUGACAGAAGAAAGAGAGCAC	ppa024285m	3	812-832	823
miR156	UUGACAGAAGAAAGAGAGCAC	ppa006611m	3	927-947	938
miR156	UUGACAGAAGAAAGAGAGCAC	ppa017695m	2	1067-1087	1078
miR156	UUGACAGAAGAAAGAGAGCAC	ppa005013m	2	1151-1171	1162
miR159	UUUGGAUUGAAGGGAGCUCUA	ppa007118m	3.5	51-71	62
miR159	UUUGGAUUGAAGGGAGCUCUA	ppa017436m	3.5	557-578	568
miR159	UUUGGAUUGAAGGGAGCUCUA	ppa005691m	3	734-754	745
miR159	UUUGGAUUGAAGGGAGCUCUA	ppa017451m	4	953-973	964
miR159	UUUGGAUUGAAGGGAGCUCUA	ppa003628m	3.5	959-979	970
miR160	UGCCUGGCUCCCUGUAUGCCA	ppa002710m	1	1272-1292	1283
miR160	UGCCUGGCUCCCUGUAUGCCA	ppa003136m	0.5	1335-1355	1346
miR160	UGCCUGGCUCCCUGUAUGCCA	ppa002082m	1	1344-1364	1355
miR160	UGCCUGGCUCCCUGUAUGCCA	ppa002195m	0.5	1580-1600	1591
miR160	UGCCUGGCUCCCUGUAUGCCA	ppa000158m	4	3755-3774	3765
miR161	UCAAUGAUGAGAAAGUGACAA	ppa000641m	4	3201-3222	3213
miR162	UCGAUAAACCUCUGCAUCCAG	ppa000070m	2	3250-3271	3261
miR164	UGGAGAAGCAGGGCACGUGCA	ppa008801m	2	621-641	632
miR164	UGGAGAAGCAGGGCACGUGCA	ppa007653m	2.5	987-1007	998
miR166	UCGGACCAGGCUUCAUUCCCC	ppa001378m	3	554-574	565
miR166	UCGGACCAGGCUUCAUUCCCC	ppa001386m	3	563-583	574
miR166	UCGGACCAGGCUUCAUUCCCC	ppa001343m	3	578-598	589
miR166	UCGGACCAGGCUUCAUUCCCC	ppa001405m	2.5	604-624	615
miR167	UGAAGCUGCCAGCAUGAUCUA	ppa003267m	4	1617-1638	1628
miR168	UCGCUUGGUGCAGGUCGGGAA	ppa000619m	4	389-409	400
miR168	UCGCUUGGUGCAGGUCGGGAA	ppa000900m	4	389-409	400
miR168	UCGCUUGGUGCAGGUCGGGAA	ppa000547m	0	467-487	478
miR169	UGAGCCAAGAAUGACUUGCUG	ppa010894m	4	520-540	531
miR169	UGAGCCAAGAAUGACUUGCUG	ppa006634m	3.5	1242-1262	1253
miR171	UUGAGCCGCGCCAAUAUCACU	ppa001781m	1	1275-1295	1286
miR171	UUGAGCCGCGCCAAUAUCACU	ppa001561m	1	1824-1844	1835
miR172	AGAAUCUUGAUGAUGCUGCAU	ppa003783m	3	1581-1601	1592
miR838	UUUUCUUUUUCUUCGUCUGCAA	ppa005045m	4	21-42	33
miR1026	UAGAAAGACUGAGGCACA	ppa004705m	4	1399-1416	1407
miR1030	UCUGCAUUUGCACCUGCACCU	ppa005817m	4	1628-1648	1639
miR1509	UUAUAUAAUGAAAUCACGGCCG	ppa020475m	2	140-161	152
miR1511	ACCUGGCUCUGAUACCAUAA	ppb024948m	4	622-641	632
miR1871	AUGGCUUGUAGCUGUUGGUUU	ppa1027123m	4	1302-1322	1313
miR2105	UCUGUGAUGAUGAAUGAUGCU	ppa007344m	3.5	1141-1161	1152
miR2616	UUGGUUUGGUUCGGUCGGUU	ppa013415m	4	40-59	50
miR2652	CUGGAGGUGCAUAAGGAUU	ppa000441m	4	2552-2571	2562
miR2877	UUGCAUCCUUCCACUUGGGCC	ppa011803m	3.5	397-417	408
miR2877	UUGCAUCCUUCCACUUGGGCC	ppa011765m	3.5	397-417	408
miR2920	AAAUCACACAAUAUAACAUCCUAA	ppa007605m	4	151-174	165
miR2930	UUCUCUCUCUCUCUCCCGUCGGCC	ppa013510m	3	617-640	631
miR3454	CUUCCAUCGCCAGCUCGCCAA	ppa002161m	4	120-140	131
miR3459	UUCAAGACCCCAAGCACCUC	ppa006707m	4	1003-1022	1013
miR390	AAGCUCAGGAGGGAUAGCGCC	ppa001834m	3	550-570	561
miR391	ACGCAGGAGAGAUGGCGCC	ppa010596m	4	442-460	451
miR391	ACGCAGGAGAGAUGGCGCC	ppa010614m	4	442-460	451
miR393	UCCAAAGGGAUCGCAUUGAUC	ppa003465m	2	1601-1621	1612
miR393	UCCAAAGGGAUCGCAUUGAUC	ppa003344m	1	1710-1729	1720
miR3946	UUGAGAGAAGAAAGAGAGCAC	ppa001588m	4	662-682	673
miR3946	UUGAGAGAAGAAAGAGAGCAC	ppa012607m	4	780-800	791
miR3946	UUGAGAGAAGAAAGAGAGCAC	ppa017695m	4	1067-1087	1078
miR3946	UUGAGAGAAGAAAGAGAGCAC	ppa005013m	4	1151-1171	1162
miR395	CUGAAGUGUUUGGGGGAACUC	ppa002519m	2	46-66	57
miR395	CUGAAGUGUUUGGGGGAACUC	ppa004646m	4	457-477	468
miR395	CUGAAGUGUUUGGGGGAACUC	ppa005353m	2.5	568-588	579
miR396	UUCCACAGCUUUCUUGAACUG	ppa022685m	4	124-144	135
miR396	UUCCACAGCUUUCUUGAACUG	ppa017355m	3.5	187-207	198
miR396	UUCCACAGCUUUCUUGAACUG	ppa005426m	3.5	729-749	740
miR396	UUCCACAGCUUUCUUGAACUG	ppa004340m	4	1165-1185	1176
miR397	UCAUUGAGUGCAGCGUUGAUG	ppa003646m	1.5	668-688	679
miR397	UCAUUGAGUGCAGCGUUGAUG	ppa022440m	1.5	672-692	683
miR397	UCAUUGAGUGCAGCGUUGAUG	ppa003319m	3.5	693-713	704
miR397	UCAUUGAGUGCAGCGUUGAUG	ppa003296m	3	705-725	716
miR414	CUCAUCAUCAUCGUCAUCGUC	ppa011678m	2	241-261	252
miR414	CUCAUCAUCAUCGUCAUCGUC	ppa008876m	3.5	550-570	561
miR414	CUCAUCAUCAUCGUCAUCGUC	ppa005327m	3.5	968-988	979
miR419	AUGAGGAAGAUGAUGAUGUAU	ppa011519m	4	534-554	545
miR4233	CACACACAUCAUCAACUUC	ppa015436m	2	592-610	601
miR4233	CACACACAUCAUCAACUUC	ppa001903m	3	1405-1423	1414
miR472	UCUUUCCCAAUCCACCCAUGCC	ppa003743m	3.5	716-737	728
miR5037	ACUCACCCUCAAAGGCUUCUAG	ppa008890m	3	819-840	831
miR5077	UUCACGUCGGGUUCACCA	ppa014111m	4	175-192	183
miR5077	UUCACGUCGGGUUCACCA	ppa005720m	4	896-913	904
miR5137	AGCUGGAGAAGACGAAGUGGGUU	ppa001192m	4	1102-1124	1115
miR5139	AACCUGGCUCUGAUACCA	ppa006861m	3	622-640	631
miR5161	GCUGGAUCAAGGGGUUUA	ppa005294m	2.5	85-102	93
miR5169	UUUGACACAAGUUUUGACACA	ppa024157m	3.5	1530-1550	1541
miR5213	UUGCGUGUGUCUUCACCUCUA	ppa024963m	0	63-83	74
miR5213	UUGCGUGUGUCUUCACCUCUA	ppa020435m	1	69-89	80
miR5213	UUGCGUGUGUCUUCACCUCUA	ppa023909m	1	81-101	92
miR5213	UUGCGUGUGUCUUCACCUCUA	ppa020772m	1	90-110	101
miR5213	UUGCGUGUGUCUUCACCUCUA	ppa017041m	1	90-110	101
miR5213	UUGCGUGUGUCUUCACCUCUA	ppa015956m	1	90-110	101
miR5213	UUGCGUGUGUCUUCACCUCUA	ppa017612m	2	90-110	101
miR5213	UUGCGUGUGUCUUCACCUCUA	ppa019076m	1	93-113	104
miR5213	UUGCGUGUGUCUUCACCUCUA	ppa000596m	1	93-113	104
miR5213	UUGCGUGUGUCUUCACCUCUA	ppa018622m	1	135-155	146
miR5229	UGACAGGAGAGAGUGACCAUG	ppa005013m	3.5	1150-1170	1161
miR5266	CGGGGGACGGACUGGGGG	ppa013126m	4	103-120	111
miR5293	AGAGAUGAAGAGAAGGAAGAAGA	ppa012690m	3.5	159-181	172
miR530	UGCAUUUGCACCUGCACUUGU	ppa000744m	0.5	97-117	108
miR5373	UUCUUGUUGUAGAUGAUGGU	ppa008510m	1.5	856-875	866
miR5373	UUCUUGUUGUAGAUGAUGGU	ppa009506m	0.5	892-911	902
miR5509	UUGGCAUUUUUUCUUGGGCAU	ppa011550m	4	567-587	578
miR5526	ACAGGUAGGUAGGUAGAG	ppa005197m	4	1541-1558	1549
miR5537	AGAUUGUAUGGAUCGUUGU	ppa003458m	4	1504-1522	1513
miR5543	UGUGAUGGUAUAGUUUCUU	ppa001802m	4	1876-1894	1885
miR5561	CAUUUGGGAGAAAUGGACA	ppa009033m	3	529-547	538
miR5561	CAUUUGGGAGAAAUGGACA	ppa009045m	3	545-563	554
miR827	UUAGAUGACCAUCAACAAACA	ppa004388m	1	140-160	151
miR838	UUUUCUUUUUCUUCGUCUGCAA	ppa000350m	3	1541-1562	1553
miR858	UUCGUUGUCUGUUCGACCUGA	ppa022205m	3.5	289-309	300
miR858	UUCGUUGUCUGUUCGACCUGA	ppa017136m	3	289-309	300
miR858	UUCGUUGUCUGUUCGACCUGA	ppa016135m	3	296-315	306
miR858	UUCGUUGUCUGUUCGACCUGA	ppa022465m	3	365-384	375
miR861	GUUUGGAGAAUAUGAAGCAUG	ppa000444m	4	150-170	161
miR869	AUAUGCUUCAAUUCUGUGUU	ppa012551m	3.5	314-333	324
miR894	GUUUCACGUCGGGUUCACCA	ppa014111m	3.5	175-194	185
miR948	AGGCUGUGGCGGAUCCGG	ppa007357m	4	61-78	69
miR948	AGGCUGUGGCGGAUCCGG	ppa009230m	4	264-281	272
miR948	AGGCUGUGGCGGAUCCGG	ppa008832m	4	411-428	419
				Total	115

## Sheet: t-plot of novel miRNA
ategory=1, p-value=0.0141270151538372, cleavage_site=1252
query=TBD-623-m0023-5p, target=ppa006634m, score=4, range=1241-1261, strand=1
target 5' GCGGCAAUUCAuUCUUGGCUU 3'
:::::: ::::.:::::::
query 3' GGCCGUUCAGUAGGAACCGAC 5'
category=0, p-value=0.00881778615454909, cleavage_site=594							category=4, p-value=0.864152797661466, cleavage_site=617
query=TBD-623-m0026-3p, target=ppa001315m, score=3, range=582-603, strand=1							query=TBD-623-m0026-3p, target=ppa024822m, score=4, range=605-626, strand=1
target 5' GGGGGAUGGGAGgAAUAGGCAA 3'							target 5' UGGGCAUGGGAGgGAUCGGCAA 3'
:: :::::::::::::::::							: :::::::::::.:: :::::
query 3' AACCGUACCCUCCUUAUCCGUU 5'							query 3' AACCGUACCCUCCUUAUCCGUU 5'
category=2, p-value=0.511456800113292, cleavage_site=1289							category=0, p-value=0.00849259227573662, cleavage_site=1838
query=TBD-623-m0028-3p, target=ppa001781m, score=1, range=1278-1298, strand=1							query=TBD-623-m0028-3p, target=ppa001561m, score=1, range=1827-1847, strand=1
target 5' GAUAUUGGCGCgGCUCAAUCA 3'							target 5' GAUAUUGGCGCgGCUCAAUCA 3'
:::::::::.:::::::::::							:::::::::.:::::::::::
query 3' CUAUAACCGUGCCGAGUUAGU 5'							query 3' CUAUAACCGUGCCGAGUUAGU 5'
category=4, p-value=0.248117286937041, cleavage_site=636
query=TBD-623-m0040-5p, target=ppa007937m, score=4, range=624-645, strand=1
target 5' CAGGAAUACUAAcUCUGAUGGA 3'
: ::::: ::::::.::::::
query 3' CUACUUAUCAUUGAGGCUACCU 5'
category=4, p-value=0.519682037641022, cleavage_site=2526
query=TBD-623-m0064-3p, target=ppa001312m, score=3, range=2516-2535, strand=1
target 5' CCUCAUUCUUuCCUGCUAUA 3'
: :::::::::::::.:::
query 3' AGUGUAAGAAAGGACGGUAU 5'
category=4, p-value=0.994102040348282, cleavage_site=1428
query=TBD-623-m0074-3p, target=ppa003820m, score=4, range=1417-1437, strand=1
target 5' UCGAAACAGAAgAGGAAAGGA 3'
: ::::: .::::::::::.:
query 3' ACCUUUGCUUUCUCCUUUCUU 5'
category=0, p-value=0.00849259227573662, cleavage_site=1355						category=0, p-value=0.00914287337650976, cleavage_site=1591							category=0, p-value=0.00914287337650976, cleavage_site=1346							category=0, p-value=0.00849259227573662, cleavage_site=1283
query=TBD-623-m0091-5p, target=ppa002082m, score=1, range=1344-1364, strand=1						query=TBD-623-m0091-5p, target=ppa002195m, score=0.5, range=1580-1600, strand=1							query=TBD-623-m0091-5p, target=ppa003136m, score=0.5, range=1335-1355, strand=1							query=TBD-623-m0091-5p, target=ppa002710m, score=1, range=1272-1292, strand=1
target 5' AGGCAUACAGGgAGCCAGGCA 3'						target 5' UGGCAUGCAGGgAGCCAGGCA 3'							target 5' UGGCAUGCAGGgAGCCAGGCA 3'							target 5' GGGCAUACAGGgAGCCAGGCA 3'
::::::::::::::::::::						::::::.::::::::::::::							::::::.::::::::::::::							::::::::::::::::::::
query 3' ACCGUAUGUCCCUCGGUCCGU 5'						query 3' ACCGUAUGUCCCUCGGUCCGU 5'							query 3' ACCGUAUGUCCCUCGGUCCGU 5'							query 3' ACCGUAUGUCCCUCGGUCCGU 5'
category=0, p-value=0.0159451291551784, cleavage_site=611							category=0, p-value=0.0159451291551784, cleavage_site=617							category=4, p-value=0.864152797661466, cleavage_site=620							category=2, p-value=0.219608433463322, cleavage_site=1508
query=TBD-623-m0100-3p, target=ppa022876m, score=4, range=599-620, strand=1							query=TBD-623-m0100-3p, target=ppa015274m, score=4, range=605-626, strand=1							query=TBD-623-m0100-3p, target=ppa019824m, score=4, range=608-629, strand=1							query=TBD-623-m0100-3p, target=ppa001594m, score=3, range=1496-1517, strand=1
target 5' UUGGAAUGGGCGgGGUUGGCAA 3'							target 5' UUGGAAUGGGCGgGGUUGGCAA 3'							target 5' UUGGAAUGGGCGgGGUUGGCAA 3'							target 5' UUGGAAUCGGUGgGUUUGGGAA 3'
:::::::::::::: :::: ::							:::::::::::::: :::: ::							:::::::::::::: :::: ::							::::::: ::.:::.:::::::
query 3' AACCUUACCCGCCCGAACCCUU 5'							query 3' AACCUUACCCGCCCGAACCCUU 5'							query 3' AACCUUACCCGCCCGAACCCUU 5'							query 3' AACCUUACCCGCCCGAACCCUU 5'
category=2, p-value=0.511456800113292, cleavage_site=1289							category=0, p-value=0.00849259227573662, cleavage_site=1838
query=TBD-623-m0103-3p, target=ppa001781m, score=1, range=1278-1298, strand=1							query=TBD-623-m0103-3p, target=ppa001561m, score=1, range=1827-1847, strand=1
target 5' GAUAUUGGCGCgGCUCAAUCA 3'							target 5' GAUAUUGGCGCgGCUCAAUCA 3'
:::::::::.:::::::::::							:::::::::.:::::::::::
query 3' CUAUAACCGUGCCGAGUUAGU 5'							query 3' CUAUAACCGUGCCGAGUUAGU 5'
category=2, p-value=0.356489443839427, cleavage_site=291							category=4, p-value=0.759701810197134, cleavage_site=530							category=0, p-value=0.0114155004753573, cleavage_site=1069							category=1, p-value=0.0176274749128027, cleavage_site=1252
query=TBD-623-m0107-5p, target=ppa007941m, score=3.5, range=281-300, strand=1							query=TBD-623-m0107-5p, target=ppa010894m, score=4, range=520-539, strand=1							query=TBD-623-m0107-5p, target=ppa008065m, score=4, range=1059-1078, strand=1							query=TBD-623-m0107-5p, target=ppa006634m, score=4, range=1242-1261, strand=1
target 5' GGGGAAAUCAuCCUUGGCUC 3'							target 5' UGCCAAGUCAuUCUUGGCUU 3'							target 5' ACGCAAAGCAuCCUUGGCUA 3'							target 5' CGGCAAUUCAuUCUUGGCUU 3'
.:: :: ::::::::::::							: ::::::::.:::::::							: :::: ::::::::::::							::::: ::::.:::::::
query 3' UCCGUUCAGUAGGAACCGAU 5'							query 3' UCCGUUCAGUAGGAACCGAU 5'							query 3' UCCGUUCAGUAGGAACCGAU 5'							query 3' UCCGUUCAGUAGGAACCGAU 5'
	category=1, p-value=0.0141270151538372, cleavage_site=1252
	query=TBD-623-m0122-5p, target=ppa006634m, score=4, range=1241-1261, strand=1
	target 5' GCGGCAAUUCAuUCUUGGCUU 3'
	:::::: ::::.:::::::
	query 3' GGCCGUUCAGUAGGAACCGAC 5'
	category=2, p-value=0.585894164109909, cleavage_site=13							category=2, p-value=0.585894164109909, cleavage_site=291							category=1, p-value=0.00506845157920899, cleavage_site=1252
	query=TBD-623-m0148-5p, target=ppa006028m, score=3.5, range=2-22, strand=1							query=TBD-623-m0148-5p, target=ppa007941m, score=3.5, range=280-300, strand=1							query=TBD-623-m0148-5p, target=ppa006634m, score=2.5, range=1241-1261, strand=1
	target 5' UGGGGAAAUCAuCCUUGGCUC 3'							target 5' UGGGGAAAUCAuCCUUGGCUC 3'							target 5' GCGGCAAUUCAuUCUUGGCUU 3'
	. :: :: :::::::::::::							. :: :: :::::::::::::							:::::::::::.:::::::.
	query 3' GGCCGUUAAGUAGGAACCGAG 5'							query 3' GGCCGUUAAGUAGGAACCGAG 5'							query 3' GGCCGUUAAGUAGGAACCGAG 5'
	ategory=4, p-value=0.519682037641022, cleavage_site=1821
	query=TBD-623-m0150-3p, target=ppa001587m, score=3, range=1809-1830, strand=1
	target 5' UUUCAGAUUCUCuACUUGGAUU 3'
	::: :: ::::::::::::::
	query 3' AAAUUC-AAGAGAUGAACCUAU 5'
	category=2, p-value=0.537648328451468, cleavage_site=699
	query=TBD-623-m0177-5p, target=ppa018282m, score=4, range=689-708, strand=1
	target 5' CUGCCAAUGGaGAGAAGCAC 3'
	::::::::::::::: :: :
	query 3' GACGGUUACCUCUCUGCGGG 5'
	category=4, p-value=0.623840728325576, cleavage_site=497
	query=TBD-623-m0178-3p, target=ppa004938m, score=3.5, range=486-506, strand=1							category=4, p-value=0.819323945106903, cleavage_site=2344
	target 5' CUCCUCCUGCUaCUUCCACUC 3'							query=TBD-623-m0178-3p, target=ppa025698m, score=4, range=2333-2353, strand=1
	:::.: :::::::::::::							target 5' CUCCCGUUGCUaCUUCUACUU 3'
	query 3' AAGGGGAACGAUGAAGGUGAC 5'							:::: ::::::::::.:::
								query 3' AAGGGGAACGAUGAAGGUGAC 5'
	category=4, p-value=0.68040468861964, cleavage_site=1297
	query=TBD-623-m0223-5p, target=ppa005600m, score=4, range=1286-1306, strand=1
	target 5' AGAUGGACAUGuUGGCAGAUG 3'
	:::.:.:::::::::::: :
	query 3' UCUGCUUGUACAACCGUCGAA 5'
	category=4, p-value=0.478907870219472, cleavage_site=128
	query=TBD-623-m0229-5p, target=ppa004461m, score=3.5, range=117-137, strand=1
	target 5' CUGGGUCCCGAgAAUCCUGGU 3'
	::. : ::::::::::::::
	query 3' GAUACUGGGCUCUUAGGACCU 5'
	category=1, p-value=0.0131245947595624, cleavage_site=1286							category=2, p-value=0.511456800113292, cleavage_site=1835
	query=TBD-623-m0231-3p, target=ppa001781m, score=1, range=1275-1295, strand=1							query=TBD-623-m0231-3p, target=ppa001561m, score=1, range=1824-1844, strand=1
	target 5' AGGGAUAUUGGcGCGGCUCAA 3'							target 5' AGGGAUAUUGGcGCGGCUCAA 3'
	:: ::::::::::::::::::							:: ::::::::::::::::::
	query 3' UCACUAUAACCGCGCCGAGUU 5'							query 3' UCACUAUAACCGCGCCGAGUU 5'
	category=2, p-value=0.934621004753301, cleavage_site=791							category=4, p-value=0.98228225059145, cleavage_site=823							category=0, p-value=0.0319536144836902, cleavage_site=938							category=0, p-value=0.0319536144836902, cleavage_site=1078							category=0, p-value=0.0319536144836902, cleavage_site=1162
	query=TBD-623-m0233-5p, target=ppa012607m, score=2, range=780-800, strand=1							query=TBD-623-m0233-5p, target=ppa024285m, score=2, range=812-832, strand=1							query=TBD-623-m0233-5p, target=ppa006611m, score=2, range=927-947, strand=1							query=TBD-623-m0233-5p, target=ppa017695m, score=2, range=1067-1087, strand=1							query=TBD-623-m0233-5p, target=ppa005013m, score=2, range=1151-1171, strand=1
	target 5' GUGCUCUCUCUcUUCUGUCAA 3'							target 5' GUGCUCUCUCUcUUCUGUCAU 3'							target 5' GUGCUCUCUCUcUUCUGUCAU 3'							target 5' GUGCUCUCUCUcUUCUGUCAA 3'							target 5' GUGCUCUCUCUcUUCUGUCAA 3'
	:::::: :::::::::::::							:::::: :::::::::::::							:::::: :::::::::::::							:::::: :::::::::::::							:::::: :::::::::::::
	query 3' CACGAGUGAGAGAAGACAGUC 5'							query 3' CACGAGUGAGAGAAGACAGUC 5'							query 3' CACGAGUGAGAGAAGACAGUC 5'							query 3' CACGAGUGAGAGAAGACAGUC 5'							query 3' CACGAGUGAGAGAAGACAGUC 5'
category=3, p-value=0.465756055528871, cleavage_site=25							category=4, p-value=0.999993715015754, cleavage_site=25							category=2, p-value=0.45453856112465, cleavage_site=36							category=2, p-value=0.999696463769251, cleavage_site=43							category=4, p-value=0.999993715015754, cleavage_site=51							category=4, p-value=0.999993715015754, cleavage_site=87							category=4, p-value=0.728462992280793, cleavage_site=101							category=2, p-value=0.45453856112465, cleavage_site=124
query=TBD-623-m0240-5p, target=ppa013998m, score=4, range=12-34, strand=1							query=TBD-623-m0240-5p, target=ppa006364m, score=4, range=12-34, strand=1							query=TBD-623-m0240-5p, target=ppa000535m, score=2, range=23-45, strand=1							query=TBD-623-m0240-5p, target=ppa005923m, score=4, range=30-52, strand=1							query=TBD-623-m0240-5p, target=ppa001903m, score=4, range=38-60, strand=1							query=TBD-623-m0240-5p, target=ppa009820m, score=4, range=74-96, strand=1							query=TBD-623-m0240-5p, target=ppa013967m, score=3.5, range=88-110, strand=1							query=TBD-623-m0240-5p, target=ppa013717m, score=2, range=111-133, strand=1
target 5' UGUCUCUCUCUCUcUCUCUCUCU 3'							target 5' UGUCUCUCUCUCUcUCUCUCUCU 3'							target 5' UCUCUCUCUCUCUcUCUGCCUCU 3'							target 5' UCUCUCUCUCUCUcUCUGUCUCA 3'							target 5' UCUCUCUCUCUCUcUCUCCCUCU 3'							target 5' UCUCUCUCUCUCUcUCCUCUUCU 3'							target 5' UCCUUCUCUCUCUcUCUGCCUCU 3'							target 5' UAUCUCUCUCUCUcUCCGUCUCU 3'
::::::::::::::::. .::::							::::::::::::::::. .::::							: ::::::::::::::.::::::							: ::::::::::::::.:.:::							: ::::::::::::::. :::::							: ::::::::::::::: :.:::							: .::::::::::::.::::::							: ::::::::::::::::.::::
query 3' ACAGAGAGAGAGAGAGGCGGAGA 5'							query 3' ACAGAGAGAGAGAGAGGCGGAGA 5'							query 3' ACAGAGAGAGAGAGAGGCGGAGA 5'							query 3' ACAGAGAGAGAGAGAGGCGGAGA 5'							query 3' ACAGAGAGAGAGAGAGGCGGAGA 5'							query 3' ACAGAGAGAGAGAGAGGCGGAGA 5'							query 3' ACAGAGAGAGAGAGAGGCGGAGA 5'							query 3' ACAGAGAGAGAGAGAGGCGGAGA 5'
category=2, p-value=1, cleavage_site=15							category=4, p-value=1, cleavage_site=23							category=4, p-value=0.991489846706498, cleavage_site=25							category=3, p-value=0.991187841880698, cleavage_site=27							category=3, p-value=0.991187841880698, cleavage_site=27							category=2, p-value=1, cleavage_site=27							category=2, p-value=1, cleavage_site=28							category=4, p-value=1, cleavage_site=34
query=TBD-623-m0246-3p, target=ppa009366m, score=4, range=2-24, strand=1							query=TBD-623-m0246-3p, target=ppa013393m, score=4, range=10-32, strand=1							query=TBD-623-m0246-3p, target=ppa006364m, score=3, range=12-34, strand=1							query=TBD-623-m0246-3p, target=ppa014257m, score=4, range=14-36, strand=1							query=TBD-623-m0246-3p, target=ppa014254m, score=4, range=14-36, strand=1							query=TBD-623-m0246-3p, target=ppa003357m, score=4, range=14-36, strand=1							query=TBD-623-m0246-3p, target=ppa005007m, score=4, range=15-37, strand=1							query=TBD-623-m0246-3p, target=ppa006345m, score=4, range=21-43, strand=1
target 5' UUUCUCUUUCUCUcUCUCUCUCU 3'							target 5' UCUCUCUCUCUCUcUCUCUCUCU 3'							target 5' UGUCUCUCUCUCUcUCUCUCUCU 3'							target 5' UCUCUCUCUCUCUcUCUCUCUCU 3'							target 5' UCUCUCUCUCUCUcUCUCUCUCU 3'							target 5' UCUCUCUCUCUCUcUCUCUCUCU 3'							target 5' UCUCUCUCUCUCUcUCUCUCUCU 3'							target 5' UCUCUCUCUCUCUcUCUCUCUCU 3'
: ::::: ::::::::: :::::							: ::::: ::::::::: :::::							::::::: ::::::::: :::::							: ::::: ::::::::: :::::							: ::::: ::::::::: :::::							: ::::: ::::::::: :::::							: ::::: ::::::::: :::::							: ::::: ::::::::: :::::
query 3' ACAGAGACAGAGAGAGACAGAGA 5'							query 3' ACAGAGACAGAGAGAGACAGAGA 5'							query 3' ACAGAGACAGAGAGAGACAGAGA 5'							query 3' ACAGAGACAGAGAGAGACAGAGA 5'							query 3' ACAGAGACAGAGAGAGACAGAGA 5'							query 3' ACAGAGACAGAGAGAGACAGAGA 5'							query 3' ACAGAGACAGAGAGAGACAGAGA 5'							query 3' ACAGAGACAGAGAGAGACAGAGA 5'
category=2, p-value=0.960183472914002, cleavage_site=43							category=3, p-value=0.991187841880698, cleavage_site=49							category=4, p-value=1, cleavage_site=49							category=4, p-value=1, cleavage_site=52							category=4, p-value=1, cleavage_site=56							category=4, p-value=1, cleavage_site=57							category=4, p-value=1, cleavage_site=58							category=4, p-value=1, cleavage_site=58
query=TBD-623-m0246-3p, target=ppa005923m, score=3, range=30-52, strand=1							query=TBD-623-m0246-3p, target=ppa008299m, score=4, range=36-58, strand=1							query=TBD-623-m0246-3p, target=ppa010527m, score=4, range=36-58, strand=1							query=TBD-623-m0246-3p, target=ppa009433m, score=4, range=39-61, strand=1							query=TBD-623-m0246-3p, target=ppa013660m, score=4, range=43-65, strand=1							query=TBD-623-m0246-3p, target=ppa010077m, score=4, range=44-66, strand=1							query=TBD-623-m0246-3p, target=ppa009893m, score=4, range=45-67, strand=1							query=TBD-623-m0246-3p, target=ppa004091m, score=4, range=45-67, strand=1
target 5' UCUCUCUCUCUCUcUCUGUCUCA 3'							target 5' UUUCUCUCUCUCUcUCUCUCUCU 3'							target 5' UCUCUCUCUCUCUcUCUCUCUCU 3'							target 5' UCUCUCUCUCUCUcUCUCUCUCU 3'							target 5' UCUCUCUCUCUCUcUCUCUCUCU 3'							target 5' UCUCUCUCUCUCUcUCUCUCUCU 3'							target 5' UUUCUCUCUCUCUcUCUCUCUCU 3'							target 5' UCUCUCUCUCUCUcUCUCUCUCU 3'
: ::::: ::::::::::::::							: ::::: ::::::::: :::::							: ::::: ::::::::: :::::							: ::::: ::::::::: :::::							: ::::: ::::::::: :::::							: ::::: ::::::::: :::::							: ::::: ::::::::: :::::							: ::::: ::::::::: :::::
query 3' ACAGAGACAGAGAGAGACAGAGA 5'							query 3' ACAGAGACAGAGAGAGACAGAGA 5'							query 3' ACAGAGACAGAGAGAGACAGAGA 5'							query 3' ACAGAGACAGAGAGAGACAGAGA 5'							query 3' ACAGAGACAGAGAGAGACAGAGA 5'							query 3' ACAGAGACAGAGAGAGACAGAGA 5'							query 3' ACAGAGACAGAGAGAGACAGAGA 5'							query 3' ACAGAGACAGAGAGAGACAGAGA 5'
														category=3, p-value=0.991187841880698, cleavage_site=85														category=4, p-value=1, cleavage_site=89							category=2, p-value=1, cleavage_site=92								category=4, p-value=1, cleavage_site=102
category=4, p-value=1, cleavage_site=72							category=4, p-value=1, cleavage_site=81							query=TBD-623-m0246-3p, target=ppa013273m, score=4, range=72-94, strand=1							category=2, p-value=1, cleavage_site=86							query=TBD-623-m0246-3p, target=ppa009768m, score=4, range=76-98, strand=1							query=TBD-623-m0246-3p, target=ppb010066m, score=4, range=79-101, strand=1								query=TBD-623-m0246-3p, target=ppa005269m, score=4, range=89-111, strand=1
query=TBD-623-m0246-3p, target=ppa004673m, score=4, range=59-81, strand=1							query=TBD-623-m0246-3p, target=ppa009000m, score=4, range=68-90, strand=1							target 5' UCUCUCUCUCUCUcUCUCUCUCU 3'							query=TBD-623-m0246-3p, target=ppa012721m, score=4, range=73-95, strand=1							target 5' UCUCUCUCUCUCUcUCUCUCUCU 3'							target 5' UCUCUCUCUCUCUcUCUCUCUCU 3'								target 5' UUUCUCUUUCUCUcUCUGUUUUU 3'
target 5' UCUCUCUGUCUCUcUUUCUCUCU 3'							target 5' UCUCUCUCUCUCUcUCUCUCUCU 3'							: ::::: ::::::::: :::::							target 5' UCUCUCUGCGUCUcUCUGUUUCU 3'							: ::::: ::::::::: :::::							: ::::: ::::::::: :::::								: ::::: :::::::::::.:.:
: :::::::::::::.: :::::							: ::::: ::::::::: :::::							query 3' ACAGAGACAGAGAGAGACAGAGA 5'							: :::::: :::::::::.:::							query 3' ACAGAGACAGAGAGAGACAGAGA 5'							query 3' ACAGAGACAGAGAGAGACAGAGA 5'								query 3' ACAGAGACAGAGAGAGACAGAGA 5'
query 3' ACAGAGACAGAGAGAGACAGAGA 5'							query 3' ACAGAGACAGAGAGAGACAGAGA 5'														query 3' ACAGAGACAGAGAGAGACAGAGA 5'
category=4, p-value=1, cleavage_site=171							category=4, p-value=0.999993715015754, cleavage_site=204							category=4, p-value=1, cleavage_site=303
query=TBD-623-m0246-3p, target=ppa001471m, score=4, range=158-180, strand=1							query=TBD-623-m0240-5p, target=ppa005504m, score=4, range=191-213, strand=1							query=TBD-623-m0246-3p, target=ppa008172m, score=4, range=290-312, strand=1
target 5' UCUCUCUCUCUCUcUCUCUCUCU 3'							target 5' AAUCUCUCUCUCUcUCUGUCUCU 3'							target 5' UCUCUCUCUCUCUcUCUCUCUCU 3'
: ::::: ::::::::: :::::							::::::::::::::.:.::::							: ::::: ::::::::: :::::
query 3' ACAGAGACAGAGAGAGACAGAGA 5'							query 3' ACAGAGAGAGAGAGAGGCGGAGA 5'							query 3' ACAGAGACAGAGAGAGACAGAGA 5'
[truncated: 3 more columns]
